# Supplementary material for: Age-related and disease locus-specific mechanisms contribute to early remodelling of chromatin structure in Huntington’s disease mice
Source: Nat Commun. 2021 Jan 13;12:364. doi: 10.1038/s41467-020-20605-2 (PMC7807045; doi:10.1038/s41467-020-20605-2)
Supplement: Supplementary file 4 — Supplementary Data 1 [file 41467_2020_20605_MOESM4_ESM.xlsx]

## Sheet: Neuronal-enriched regions
chromosome	start	end
chr1	100463000	100468999
chr1	100660000	100662399
chr1	10094200	10100599
chr1	10124800	10129199
chr1	10129400	10129599
chr1	101497200	101502999
chr1	10152400	10163799
chr1	101806800	101811399
chr1	10226800	10233999
chr1	103469600	103476799
chr1	105737800	105747399
chr1	105797600	105801599
chr1	106682400	106692199
chr1	106698000	106705399
chr1	106706400	106717799
chr1	106756200	106770599
chr1	106865000	106871399
chr1	106906000	106909799
chr1	107912800	107917399
chr1	107969400	107973199
chr1	107974600	107982599
chr1	108086000	108090599
chr1	10874200	10878999
chr1	109976200	109988599
chr1	11033200	11039999
chr1	11042000	11048599
chr1	112406200	112417799
chr1	112515400	112523199
chr1	113057000	113057399
chr1	11412200	11416799
chr1	114543800	114549199
chr1	115047000	115050799
chr1	115683000	115691199
chr1	115762600	115767599
chr1	115779800	115789599
chr1	115791400	115798399
chr1	115807000	115813799
chr1	115820000	115829599
chr1	115831400	115836799
chr1	115842000	115848199
chr1	115909200	115921799
chr1	115929400	115933799
chr1	11738800	11743399
chr1	118533000	118537199
chr1	118539000	118544599
chr1	118546000	118552399
chr1	118765000	118768799
chr1	119996600	119999999
chr1	121545800	121552599
chr1	12162200	12165799
chr1	121700800	121703399
chr1	121797600	121807399
chr1	121809200	121823999
chr1	121905400	121918799
chr1	121954800	121969799
chr1	121995800	121997399
chr1	122071800	122086599
chr1	122392400	122400199
chr1	122407800	122413799
chr1	122497400	122499399
chr1	123617600	123624199
chr1	123761200	123767199
chr1	123896800	123906799
chr1	123927000	123935399
chr1	124002400	124006599
chr1	124040400	124047199
chr1	124510600	124512799
chr1	124784600	124786399
chr1	124804000	124806799
chr1	125454400	125457399
chr1	125460000	125463399
chr1	125481200	125484199
chr1	125595000	125598999
chr1	125789400	125791399
chr1	125869000	125873599
chr1	125902600	125907799
chr1	125908600	125913999
chr1	126207600	126218999
chr1	126238800	126252199
chr1	126279000	126284799
chr1	126403400	126406799
chr1	12690000	12696399
chr1	127715600	127717399
chr1	127798800	127810999
chr1	127811200	127815399
chr1	127834200	127840799
chr1	127854200	127872399
chr1	127882800	127886599
chr1	127925600	127950999
chr1	127953600	127963199
chr1	127969800	127976799
chr1	127983800	128022599
chr1	128025600	128035399
chr1	128058000	128065199
chr1	128066800	128084999
chr1	128097200	128107999
chr1	128123600	128133999
chr1	128134400	128157599
chr1	128211400	128218199
chr1	128713000	128716799
chr1	128733400	128736399
chr1	128757200	128759799
chr1	129137600	129139599
chr1	129178800	129182599
chr1	129272600	129274399
chr1	12989000	12993399
chr1	130372200	130375199
chr1	131576600	131588599
chr1	131598400	131600199
chr1	131655800	131661999
chr1	131810600	131812999
chr1	131816200	131851999
chr1	131909600	131914599
chr1	132189600	132193999
chr1	132196400	132204199
chr1	132204800	132213399
chr1	132415800	132473199
chr1	132474400	132481999
chr1	132758000	132760999
chr1	132763400	132767999
chr1	132779800	132782599
chr1	132802200	132806399
chr1	132812800	132822399
chr1	132835600	132838199
chr1	132848200	132864399
chr1	132878400	132896599
chr1	132897800	132905999
chr1	132907800	132948999
chr1	132970800	132981199
chr1	132981800	132989199
chr1	133177400	133190999
chr1	133192400	133248999
chr1	133250400	133286999
chr1	133290800	133314799
chr1	133636800	133662799
chr1	133735000	133738799
chr1	133740000	133746399
chr1	133760800	133767999
chr1	133815200	133817199
chr1	133818800	133825599
chr1	133839600	133845199
chr1	133851800	133864999
chr1	133870600	133879399
chr1	133879600	133925399
chr1	133953200	133955399
chr1	134120000	134121599
chr1	134341600	134348399
chr1	134380800	134382999
chr1	134619400	134622199
chr1	134622800	134629399
chr1	134632600	134639799
chr1	134646000	134647199
chr1	134670600	134672399
chr1	134703800	134729399
chr1	134750600	134761399
chr1	134764600	134766199
chr1	134781400	134789999
chr1	134819600	134826999
chr1	134843400	134849599
chr1	134908000	134915399
chr1	135010200	135023199
chr1	135122200	135137599
chr1	135143400	135170799
chr1	135171800	135173199
chr1	135247400	135249799
chr1	135325400	135340399
chr1	135346400	135349599
chr1	135351600	135352799
chr1	135927200	135931599
chr1	136040000	136042999
chr1	136049000	136059199
chr1	136061000	136065999
chr1	136258600	136287199
chr1	136287600	136296199
chr1	136399200	136404399
chr1	136540000	136542599
chr1	136549200	136560799
chr1	137433200	137443999
chr1	137471200	137475799
chr1	137477000	137482599
chr1	13750200	13755799
chr1	138190800	138193599
chr1	138496200	138502199
chr1	138962200	138973799
chr1	138999200	139013799
chr1	139327200	139330199
chr1	139478200	139482199
chr1	140245200	140247599
chr1	140488000	140493199
chr1	14229200	14239599
chr1	143260800	143263799
chr1	143638400	143650399
chr1	143808000	143815799
chr1	143834800	143840799
chr1	143852600	143861199
chr1	143903200	143947799
chr1	143997000	144008199
chr1	144096200	144104399
chr1	144147000	144155399
chr1	144159200	144174999
chr1	144176400	144193799
chr1	144497200	144503599
chr1	144600200	144609399
chr1	144714800	144720999
chr1	145014400	145018999
chr1	145344400	145350199
chr1	145844400	145847999
chr1	146179600	146181999
chr1	146491400	146513399
chr1	146852600	146858199
chr1	14755000	14756199
chr1	148969000	148971399
chr1	149064200	149070599
chr1	149322400	149329399
chr1	149552200	149559599
chr1	150099200	150101799
chr1	150782000	150784199
chr1	151032800	151060599
chr1	151074600	151106399
chr1	151109200	151121199
chr1	151122200	151145799
chr1	151151400	151162799
chr1	151164800	151169999
chr1	151176200	151180199
chr1	151270000	151279999
chr1	151284200	151289799
chr1	152303800	152305599
chr1	152745800	152753999
chr1	15285600	15290999
chr1	152896600	152905999
chr1	15292400	15295199
chr1	152954000	152958399
chr1	152959600	152962999
chr1	152966400	152983199
chr1	152995400	153020399
chr1	153021400	153026799
chr1	153119200	153127199
chr1	153154000	153158399
chr1	153185000	153186999
chr1	153213400	153232599
chr1	153234600	153245799
chr1	153250000	153335599
chr1	153556800	153566999
chr1	153584000	153588599
chr1	153598000	153600599
chr1	153624200	153630599
chr1	153633000	153638199
chr1	153639600	153648599
chr1	153652000	153704199
chr1	153729400	153743199
chr1	153806200	153810799
chr1	153872400	153876199
chr1	154188200	154191399
chr1	154220200	154228799
chr1	15423000	15427599
chr1	154234600	154239599
chr1	154251800	154267599
chr1	154278400	154285999
chr1	154396800	154402199
chr1	154403200	154404599
chr1	154406000	154438799
chr1	154443200	154454199
chr1	154457800	154484999
chr1	154485000	154507599
chr1	154509200	154542199
chr1	154550800	154654199
chr1	154655800	154673599
chr1	154674400	154679599
chr1	154681000	154689999
chr1	154692400	154732999
chr1	154746200	154756199
chr1	154770400	154780999
chr1	154784200	154793199
chr1	15481800	15485599
chr1	154882400	154885199
chr1	154950800	154959199
chr1	155020800	155022599
chr1	155024000	155099999
chr1	155133800	155141599
chr1	155274800	155289199
chr1	155289600	155291799
chr1	155292400	155313999
chr1	155438600	155444399
chr1	155487800	155496599
chr1	155513000	155518199
chr1	155557000	155562799
chr1	155603200	155610399
chr1	15608200	15612199
chr1	156202800	156208799
chr1	156215800	156224999
chr1	156226600	156231999
chr1	156302800	156303799
chr1	15651200	15654199
chr1	156557800	156570799
chr1	156572200	156659399
chr1	156805000	156815599
chr1	156837200	156843599
chr1	156845800	156848199
chr1	156856000	156867599
chr1	156911000	156933999
chr1	156935200	156941399
chr1	157464200	157486599
chr1	157491400	157496599
chr1	157510000	157515199
chr1	157516600	157520199
chr1	157534400	157538199
chr1	157577200	157581799
chr1	157588200	157596799
chr1	157703200	157705599
chr1	157719600	157729399
chr1	158079400	158084999
chr1	158120400	158133599
chr1	158177800	158181399
chr1	158183400	158187999
chr1	158189600	158197199
chr1	158237000	158253399
chr1	158264600	158269199
chr1	158341600	158357399
chr1	158360200	158367999
chr1	158398800	158412199
chr1	158419600	158431799
chr1	158452800	158455399
chr1	158461200	158478199
chr1	158501000	158522799
chr1	158529000	158555399
chr1	158568000	158582199
chr1	158628400	158631199
chr1	158639000	158642199
chr1	158649000	158656199
chr1	159387600	159400199
chr1	159517000	159519599
chr1	159522400	159527599
chr1	159529600	159539399
chr1	159549600	159563599
chr1	159564600	159572599
chr1	159577200	159603799
chr1	159604400	159622399
chr1	159624200	159633999
chr1	159702800	159706599
chr1	159730800	159748399
chr1	159798400	159804399
chr1	159812000	159826399
chr1	159826800	159831399
chr1	159832000	159857399
chr1	159859800	159867799
chr1	159884400	159892999
chr1	159998400	160000799
chr1	160234000	160242799
chr1	160244600	160252799
chr1	160395200	160416199
chr1	160428400	160449799
chr1	160463000	160474999
chr1	160508000	160511599
chr1	160516800	160557999
chr1	160558400	160582599
chr1	160584800	160622199
chr1	160653000	160682599
chr1	160690600	160697799
chr1	161086200	161093999
chr1	161141400	161146399
chr1	161574200	161579399
chr1	161605200	161609199
chr1	161735200	161740199
chr1	161900000	161905799
chr1	161909400	161916399
chr1	16222800	16228399
chr1	16247600	16269999
chr1	162771800	162776399
chr1	163000800	163002799
chr1	163004600	163010599
chr1	163111800	163114799
chr1	163361200	163371399
chr1	16358200	16365399
chr1	16369000	16378199
chr1	163924600	163965799
chr1	163970000	163970999
chr1	164217200	164221199
chr1	16433000	16441999
chr1	164381800	164400999
chr1	164427400	164479999
chr1	164573400	164581399
chr1	164583800	164591599
chr1	164617000	164621999
chr1	164628800	164635399
chr1	164680400	164692999
chr1	164786000	164788599
chr1	164842600	164844399
chr1	164847600	164849799
chr1	164895400	164905799
chr1	164923400	164933199
chr1	164972400	164975599
chr1	164986200	164991199
chr1	164997200	165000599
chr1	165014400	165024599
chr1	165032400	165055199
chr1	165058600	165117199
chr1	165118200	165122399
chr1	165131800	165133999
chr1	16517200	16520799
chr1	165366200	165375999
chr1	165400600	165404799
chr1	16563600	16569999
chr1	165714000	165720599
chr1	165723600	165727999
chr1	166042600	166049799
chr1	166098600	166101399
chr1	16615000	16620999
chr1	166153200	166157399
chr1	166181400	166194599
chr1	166241000	166246199
chr1	166253000	166264399
chr1	166277200	166287999
chr1	166295200	166306399
chr1	166307600	166310599
chr1	166752600	166758199
chr1	166786400	166801199
chr1	166806600	166816999
chr1	166822000	166827999
chr1	166939600	166943799
chr1	166963800	166966199
chr1	166996800	167004399
chr1	167009600	167016399
chr1	167016400	167016599
chr1	167018600	167023799
chr1	167036000	167038999
chr1	167051000	167055399
chr1	167056200	167071799
chr1	167080400	167085199
chr1	167254200	167263399
chr1	167264800	167275399
chr1	167414800	167415399
chr1	167416600	167428799
chr1	167429600	167439199
chr1	167444800	167449599
chr1	167453600	167468999
chr1	167472400	167474799
chr1	167495000	167506799
chr1	167550200	167556599
chr1	167559200	167580599
chr1	167581000	167584399
chr1	167588800	167589999
chr1	167591800	167592599
chr1	167595400	167641599
chr1	167642600	167645799
chr1	167816400	167823599
chr1	168177200	168199799
chr1	168200600	168209199
chr1	168257200	168278399
chr1	168298800	168304399
chr1	168306400	168310599
chr1	168313800	168321199
chr1	168323400	168370599
chr1	168372400	168387599
chr1	168388600	168399999
chr1	168401000	168433799
chr1	168494400	168499999
chr1	168549400	168552999
chr1	168658600	168664199
chr1	168675400	168683199
chr1	168949400	168952799
chr1	168990400	168993199
chr1	169039600	169046799
chr1	169093400	169099999
chr1	169331000	169332799
chr1	169700800	169706399
chr1	169734800	169788799
chr1	169799600	169807399
chr1	169808400	169820999
chr1	169825400	169827199
chr1	169827400	169842199
chr1	169868400	169869999
chr1	170254600	170256199
chr1	170315200	170319199
chr1	170320400	170329399
chr1	170329400	170338599
chr1	170340200	170453999
chr1	170455200	170462399
chr1	170464000	170467199
chr1	170468600	170469399
chr1	170470200	170514999
chr1	170518600	170524199
chr1	170525000	170528599
chr1	170537400	170566799
chr1	170569200	170570799
chr1	170572600	170590799
chr1	170828800	170879399
chr1	170907200	170908999
chr1	171032400	171039599
chr1	171101000	171104599
chr1	171142400	171157199
chr1	171158200	171197399
chr1	17144600	17147799
chr1	171775600	171777199
chr1	172433200	172438999
chr1	172481000	172490999
chr1	172561200	172564199
chr1	173320600	173325599
chr1	173327800	173369999
chr1	173377000	173378599
chr1	173387200	173398999
chr1	173439200	173443999
chr1	174547200	174570199
chr1	174743800	174750599
chr1	174752600	174756399
chr1	174757200	174759999
chr1	174761600	174764599
chr1	174917600	174922599
chr1	174928600	174931399
chr1	175103800	175112799
chr1	175125400	175132999
chr1	175201000	175223199
chr1	175225200	175228199
chr1	175239000	175245399
chr1	175254600	175259199
chr1	175270400	175273999
chr1	175275400	175279999
chr1	175289200	175311599
chr1	175319800	175327599
chr1	175389400	175394199
chr1	175408000	175411799
chr1	175413400	175417599
chr1	175425400	175434999
chr1	175436200	175447599
chr1	175483800	175494199
chr1	176019600	176021399
chr1	176036000	176041599
chr1	176059800	176065599
chr1	176069400	176070799
chr1	176072000	176073199
chr1	176123800	176125999
chr1	176221800	176233199
chr1	176247400	176254399
chr1	176270600	176276799
chr1	176352800	176357799
chr1	176405800	176409799
chr1	176444800	176449199
chr1	176674200	176676599
chr1	177120600	177130399
chr1	17725400	17728799
chr1	177255000	177260399
chr1	177416800	177421199
chr1	177516400	177519999
chr1	177542400	177549199
chr1	177700600	177706999
chr1	177714800	177718599
chr1	177993600	177996399
chr1	178000000	178002199
chr1	178048000	178049599
chr1	178274000	178279199
chr1	178290000	178297399
chr1	178473400	178475599
chr1	178481600	178492199
chr1	178527200	178534399
chr1	178552400	178554999
chr1	178608800	178612599
chr1	178630800	178635599
chr1	178664200	178673999
chr1	178797000	178804999
chr1	178877400	178890999
chr1	179247000	179250999
chr1	179259800	179263399
chr1	179370000	179375999
chr1	179423000	179425999
chr1	179480800	179496599
chr1	179498600	179499599
chr1	179500800	179518799
chr1	179544400	179602199
chr1	179603600	179635199
chr1	179798200	179804999
chr1	179806200	179810199
chr1	179814200	179815999
chr1	180133800	180149399
chr1	18025200	18033199
chr1	18037400	18045399
chr1	180440400	180452599
chr1	180456200	180470799
chr1	180471600	180487599
chr1	180522400	180530999
chr1	180534200	180537399
chr1	18057000	18059399
chr1	181128800	181133999
chr1	181323200	181329599
chr1	181348800	181355799
chr1	182299200	182305199
chr1	182527000	182529199
chr1	182675200	182677999
chr1	182745400	182748199
chr1	182762400	182768599
chr1	182775400	182782199
chr1	182783000	182784999
chr1	182790400	182802599
chr1	182813000	182829199
chr1	182835600	182843599
chr1	182877800	182888599
chr1	182900800	182903399
chr1	182906000	182909799
chr1	182982000	182984599
chr1	182985800	182988599
chr1	183074800	183075999
chr1	183081800	183086799
chr1	183107200	183110199
chr1	183146400	183156999
chr1	183158600	183165799
chr1	183178400	183185799
chr1	183219800	183222199
chr1	183315000	183316799
chr1	183388200	183392799
chr1	183552400	183556799
chr1	184005800	184007599
chr1	184648800	184652399
chr1	184858400	184865999
chr1	184891800	184925399
chr1	184926800	184943599
chr1	184946400	184949799
chr1	184950400	185001999
chr1	185030000	185033599
chr1	185086000	185102199
chr1	185111800	185134399
chr1	185141600	185155199
chr1	185172400	185225999
chr1	185226800	185237599
chr1	185238800	185258599
chr1	185360800	185369199
chr1	185397000	185406799
chr1	185411600	185414399
chr1	185415200	185443399
chr1	185453200	185465999
chr1	18588800	18590999
chr1	186116600	186118199
chr1	186432800	186436799
chr1	186584000	186588599
chr1	186987600	186989999
chr1	187027600	187032399
chr1	187607000	187610799
chr1	187645800	187654599
chr1	187690800	187696199
chr1	187717400	187725399
chr1	187725400	187729199
chr1	187820400	187822399
chr1	188017800	188019799
chr1	188080800	188084199
chr1	188154000	188155399
chr1	188918200	188921399
chr1	189053400	189056599
chr1	189107200	189109199
chr1	189110800	189111199
chr1	189112800	189113799
chr1	189148400	189159199
chr1	189183400	189239799
chr1	189241800	189311199
chr1	189312200	189346999
chr1	189415000	189443399
chr1	189458200	189460999
chr1	189474200	189492999
chr1	189493800	189517999
chr1	189521200	189526599
chr1	189549800	189563599
chr1	189575600	189583399
chr1	189604000	189615999
chr1	189618800	189619799
chr1	189628800	189634999
chr1	189642200	189647799
chr1	19031000	19033999
chr1	190898200	190906599
chr1	190907400	190916199
chr1	190916800	190938199
chr1	190939000	190946199
chr1	191121400	191127599
chr1	191130400	191132599
chr1	191536200	191543999
chr1	191637000	191643599
chr1	191645400	191650399
chr1	191656400	191664799
chr1	191667600	191670999
chr1	191696000	191698399
chr1	191851800	191858599
chr1	191892000	191915199
chr1	191927200	191930399
chr1	191945400	191965599
chr1	192051800	192055199
chr1	192056400	192064399
chr1	192189200	192199199
chr1	192201400	192203199
chr1	192232200	192250599
chr1	192258200	192378199
chr1	192379600	192393399
chr1	192396400	192458599
chr1	192460200	192466199
chr1	192473200	192494199
chr1	192496600	192499799
chr1	192501200	192502799
chr1	192520200	192526199
chr1	192554800	192559599
chr1	192585400	192592399
chr1	192611600	192616799
chr1	192621000	192625199
chr1	192744800	192750599
chr1	192752200	192772999
chr1	192783400	192802399
chr1	192822000	192824599
chr1	192825800	192831799
chr1	192833200	192836799
chr1	192840600	192843999
chr1	192845600	192865199
chr1	192869000	192871799
chr1	192875600	192883199
chr1	192908200	192915999
chr1	192928800	192933399
chr1	192934600	192951399
chr1	192963000	192968399
chr1	192980000	192994799
chr1	193000800	193014199
chr1	193019400	193029199
chr1	193030400	193037599
chr1	193038600	193045399
chr1	193064200	193070599
chr1	193078000	193107199
chr1	193107400	193131599
chr1	193141400	193145199
chr1	193148400	193155999
chr1	193222600	193229599
chr1	193311800	193371199
chr1	193375600	193387599
chr1	193440000	193460399
chr1	193503600	193506199
chr1	193563800	193592399
chr1	193607200	193611199
chr1	193699400	193703799
chr1	194156000	194161799
chr1	194328200	194336799
chr1	194504600	194507399
chr1	194616000	194653799
chr1	194656800	194796399
chr1	194797800	194799599
chr1	194804400	194818399
chr1	194851000	194854799
chr1	194971400	195008399
chr1	195009600	195043799
chr1	195077200	195080399
chr1	20477400	20478799
chr1	20615200	20625399
chr1	20630800	20637399
chr1	20667600	20675599
chr1	20680800	20689999
chr1	20785800	20788799
chr1	21407400	21433599
chr1	21473600	21514399
chr1	21526400	21537399
chr1	21543200	21559599
chr1	21561400	21568599
chr1	21589400	21604799
chr1	21641400	21645999
chr1	21648600	21648799
chr1	21648800	21652999
chr1	21654600	21656999
chr1	21666400	21694999
chr1	21696600	21702599
chr1	21708800	21730199
chr1	21731000	21789399
chr1	21824400	21833799
chr1	21835200	21843799
chr1	21860000	21868399
chr1	21889800	21903799
chr1	21914800	21926199
chr1	21931200	21951799
chr1	21953000	21968999
chr1	22207200	22215799
chr1	22261400	22269999
chr1	22531200	22535199
chr1	22624800	22628999
chr1	22651800	22665399
chr1	22712400	22721599
chr1	22757400	22770599
chr1	22802000	22807999
chr1	23199600	23204599
chr1	23255200	23288999
chr1	23760600	23766399
chr1	23841200	23854399
chr1	23948000	23952599
chr1	24027600	24036399
chr1	24107200	24109399
chr1	24444200	24461399
chr1	24585000	24588599
chr1	24779800	24783599
chr1	24890200	24892999
chr1	25031000	25035199
chr1	25051800	25119599
chr1	25130200	25130399
chr1	25143800	25153599
chr1	25154800	25193999
chr1	25196600	25237399
chr1	25317000	25320999
chr1	25322200	25328199
chr1	25429000	25432999
chr1	25452400	25456999
chr1	25462600	25463999
chr1	25465200	25479799
chr1	25501800	25518999
chr1	25620400	25632599
chr1	25634400	25646599
chr1	25650600	25662199
chr1	25669800	25723999
chr1	25732800	25738799
chr1	25749200	25773199
chr1	25774600	25786599
chr1	25787800	25809199
chr1	25810000	25817599
chr1	25818400	25832599
chr1	26280000	26285999
chr1	26908800	26911599
chr1	30594000	30596799
chr1	30738400	30742799
chr1	31153200	31157599
chr1	31258200	31262399
chr1	3216600	3221199
chr1	32172200	32176199
chr1	32442800	32446399
chr1	3249200	3251399
chr1	32621200	32629399
chr1	32631000	32637199
chr1	32638000	32641799
chr1	33174600	33175999
chr1	33645800	33648999
chr1	33905000	33910999
chr1	33931800	33933799
chr1	33935600	33937599
chr1	33939600	33941799
chr1	33943600	33948999
chr1	3395000	3401599
chr1	3404800	3411999
chr1	34431800	34436199
chr1	34438000	34441199
chr1	34578600	34582599
chr1	34744200	34745599
chr1	34748600	34756599
chr1	34798600	34845599
chr1	34846400	34854399
chr1	34865800	34881599
chr1	35200600	35203199
chr1	35329400	35334399
chr1	35335400	35349399
chr1	35368800	35382599
chr1	35384000	35389799
chr1	35400800	35405599
chr1	35427000	35431999
chr1	35522600	35526599
chr1	35693200	35699599
chr1	35747600	35768599
chr1	35820800	35832399
chr1	35836200	35852199
chr1	35863000	35865999
chr1	35877400	35886599
chr1	35926200	35927199
chr1	36190400	36200599
chr1	36210200	36221199
chr1	36352000	36356799
chr1	36419800	36426399
chr1	3666400	3672799
chr1	36690600	36694199
chr1	36694400	36699799
chr1	36784600	36785999
chr1	36796800	36802199
chr1	36803400	36805999
chr1	36806200	36817399
chr1	36825800	36833599
chr1	36932400	36945999
chr1	36947200	36950599
chr1	37063800	37070599
chr1	37085400	37090599
chr1	37148000	37153999
chr1	37271600	37274599
chr1	37284600	37290599
chr1	37298000	37309199
chr1	37310800	37312799
chr1	37314000	37317599
chr1	37320200	37328999
chr1	37329800	37410399
chr1	37508600	37521799
chr1	37531800	37536199
chr1	37606000	37626999
chr1	37627200	37732999
chr1	37792200	37796199
chr1	38043800	38056799
chr1	38196600	38223599
chr1	38228600	38243199
chr1	38244800	38260999
chr1	38261800	38265399
chr1	38266000	38277199
chr1	38284800	38298199
chr1	38318000	38326799
chr1	38329000	38337399
chr1	38357000	38361799
chr1	38366400	38372999
chr1	38381800	38385799
chr1	38387400	38403799
chr1	38405200	38412999
chr1	38417200	38452399
chr1	38453000	38465599
chr1	38466400	38476199
chr1	38477600	38480399
chr1	38488400	38500399
chr1	38501200	38515799
chr1	38527800	38631599
chr1	38766600	38770399
chr1	38785000	38808599
chr1	38815600	38830799
chr1	38832200	38837999
chr1	38845400	38850399
chr1	38855200	38857999
chr1	38859800	38865399
chr1	38868200	38878399
chr1	38883200	38890399
chr1	38891400	38900199
chr1	38926800	38932199
chr1	38985800	38993599
chr1	38997800	39040199
chr1	39052200	39054999
chr1	39062200	39065799
chr1	39069200	39070599
chr1	39083800	39100799
chr1	39102200	39107399
chr1	39172800	39485399
chr1	39505600	39538999
chr1	39594400	39598999
chr1	39603800	39610399
chr1	39613800	39616399
chr1	40310600	40317999
chr1	40680200	40682999
chr1	41156600	41158999
chr1	41281600	41284399
chr1	41979400	41984399
chr1	42093800	42103599
chr1	42425200	42431399
chr1	42567800	42573399
chr1	42771800	42781799
chr1	42814600	42815799
chr1	42886800	42891599
chr1	42949600	42957399
chr1	43002800	43008999
chr1	43134400	43147799
chr1	43151200	43154999
chr1	43156800	43158399
chr1	43158600	43164999
chr1	43166800	43169999
chr1	43196800	43202999
chr1	43780000	43785599
chr1	43790800	43794399
chr1	43795800	43800999
chr1	43816200	43829399
chr1	43869800	43873199
chr1	43942800	43948599
chr1	44196400	44200199
chr1	44212600	44217399
chr1	44455600	44456999
chr1	44457400	44460999
chr1	44550600	44555799
chr1	44566800	44568599
chr1	44584600	44590399
chr1	44623400	44632399
chr1	44659800	44670799
chr1	44709000	44715799
chr1	44719200	44722399
chr1	45354400	45357399
chr1	46837800	46856799
chr1	46962600	46971199
chr1	46980600	46986799
chr1	47047600	47055399
chr1	47074600	47080199
chr1	47090000	47096399
chr1	4866200	4878199
chr1	4902400	4930799
chr1	4932400	4940399
chr1	5010800	5034799
chr1	5067200	5075799
chr1	5082200	5088799
chr1	51027000	51040599
chr1	51043200	51080999
chr1	51142200	51156999
chr1	51196400	51205399
chr1	51248000	51250999
chr1	51322400	51335999
chr1	51643600	51651999
chr1	51684400	51693599
chr1	51735600	51773999
chr1	51774200	51784399
chr1	51790800	51862399
chr1	5181600	5186199
chr1	51870600	51923799
chr1	51927800	51938599
chr1	51941600	51945999
chr1	51967400	51971799
chr1	5209600	5210999
chr1	52194600	52200799
chr1	52201400	52203999
chr1	52228400	52234599
chr1	52361400	52367399
chr1	52970800	52974999
chr1	52985000	52988999
chr1	53706200	53708399
chr1	53969800	53991199
chr1	53993000	54021599
chr1	54023000	54025799
chr1	55050200	55061599
chr1	5588000	5591199
chr1	5654200	5659199
chr1	5751200	5755399
chr1	57612000	57614999
chr1	57773400	57793199
chr1	57799800	57802799
chr1	57807000	57810199
chr1	57812600	57825199
chr1	57844000	57854599
chr1	57870800	57886399
chr1	5812400	5817999
chr1	5826600	5831599
chr1	58426000	58430799
chr1	58582000	58588599
chr1	58612200	58624599
chr1	5864400	5869599
chr1	58906600	58911799
chr1	58919000	58924399
chr1	5915600	5917999
chr1	59564400	59567799
chr1	59573600	59575799
chr1	60006800	60012799
chr1	60041800	60043599
chr1	60404600	60414399
chr1	60414600	60418199
chr1	60475200	60477999
chr1	60484000	60496199
chr1	60588200	60590199
chr1	60625200	60628199
chr1	60644800	60652399
chr1	60776200	60778799
chr1	61038200	61042999
chr1	61469400	61473599
chr1	62488000	62490799
chr1	62906800	62910199
chr1	62945600	62949799
chr1	63050000	63058799
chr1	63174200	63183799
chr1	63201800	63207799
chr1	63211400	63215599
chr1	63271600	63278999
chr1	63308400	63309999
chr1	63367000	63370999
chr1	63371400	63374399
chr1	63441600	63497599
chr1	63498800	63509799
chr1	63516000	63521799
chr1	63529200	63546999
chr1	63547600	63590799
chr1	64459800	64466999
chr1	64506800	64515799
chr1	64518600	64525999
chr1	64568200	64572599
chr1	64574000	64578199
chr1	64597400	64605399
chr1	64606000	64626599
chr1	64690000	64723999
chr1	64725200	64730399
chr1	64731400	64739199
chr1	64872600	64877399
chr1	64878800	64935599
chr1	64936600	64958199
chr1	64974600	64988399
chr1	66184000	66190199
chr1	66190600	66201999
chr1	66204200	66211999
chr1	66260600	66266999
chr1	66277600	66285999
chr1	66317400	66375799
chr1	66376800	66444599
chr1	66466000	66473599
chr1	66549600	66558799
chr1	66599800	66623199
chr1	66633200	66658199
chr1	66911400	66916799
chr1	67449400	67453999
chr1	67794800	67801199
chr1	67967000	67972399
chr1	69491600	69493599
chr1	69497800	69500999
chr1	7085400	7123199
chr1	7166000	7171399
chr1	71843600	71849999
chr1	71851400	71855399
chr1	7204000	7207599
chr1	72323400	72327999
chr1	72437000	72444999
chr1	72447200	72458599
chr1	72460600	72466199
chr1	72529400	72541999
chr1	72573600	72587799
chr1	72589200	72600999
chr1	72809000	72812999
chr1	72860400	72861999
chr1	72864600	72878999
chr1	7314600	7317199
chr1	73455400	73458599
chr1	7396800	7399399
chr1	74193600	74201599
chr1	74204000	74220999
chr1	74226600	74232599
chr1	74234000	74260799
chr1	74427800	74442599
chr1	74790000	74795999
chr1	74796600	74834199
chr1	74836200	74861399
chr1	75122000	75127399
chr1	75131000	75149599
chr1	75208000	75221199
chr1	75225200	75228199
chr1	75270800	75303399
chr1	75336400	75351399
chr1	75352800	75376599
chr1	75377800	75484399
chr1	75485600	75488599
chr1	75503000	75510399
chr1	75543400	75568399
chr1	75579200	75596199
chr1	75990800	75999999
chr1	76065800	76078799
chr1	76115800	76124199
chr1	76127400	76134599
chr1	76136000	76140399
chr1	76145000	76151799
chr1	76211800	76228799
chr1	76448400	76455599
chr1	76483600	76495799
chr1	76547400	76553999
chr1	77055400	77060599
chr1	77064200	77065599
chr1	77307600	77313799
chr1	77324200	77327799
chr1	77364800	77477399
chr1	77484000	77519399
chr1	77521000	77523599
chr1	77542000	77549199
chr1	77672200	77675199
chr1	77684600	77689799
chr1	77707600	77708999
chr1	77718200	77722999
chr1	77752200	77758999
chr1	77790000	77794799
chr1	77808200	77809599
chr1	77822200	77826199
chr1	77894000	77896799
chr1	78307200	78327599
chr1	78339400	78340599
chr1	79143400	79145999
chr1	79288000	79291399
chr1	79333400	79337399
chr1	79373200	79378199
chr1	79390200	79399399
chr1	79405200	79407799
chr1	79431800	79433999
chr1	79435000	79444799
chr1	79449000	79460199
chr1	79580000	79582799
chr1	79671000	79672599
chr1	79694600	79715399
chr1	79814800	79825999
chr1	79828600	79837799
chr1	79839200	79863199
chr1	79927200	79934999
chr1	79977200	79988799
chr1	80008200	80010399
chr1	80012600	80019999
chr1	80128800	80135599
chr1	80162800	80167799
chr1	80177000	80183799
chr1	80470800	80477599
chr1	80491400	80513799
chr1	80515600	80526399
chr1	80532400	80550199
chr1	80550800	80557399
chr1	80587000	80594399
chr1	81060400	81066799
chr1	81074600	81082399
chr1	81109600	81113799
chr1	81165800	81181599
chr1	81229200	81241799
chr1	81247600	81267199
chr1	81276800	81281599
chr1	81284800	81288399
chr1	82850400	82853599
chr1	83035200	83039399
chr1	83275400	83277799
chr1	84484400	84493199
chr1	8468400	8469399
chr1	84708400	84711399
chr1	84881000	84883799
chr1	84933600	84935999
chr1	85820400	85857999
chr1	85868600	85871399
chr1	85890400	85943799
chr1	85951400	85975399
chr1	85976600	85977199
chr1	85979800	85979999
chr1	85981200	85988999
chr1	85995800	86004599
chr1	86005400	86008799
chr1	86151200	86164999
chr1	86171200	86183199
chr1	86187000	86194399
chr1	86195800	86203999
chr1	86375000	86382799
chr1	86541400	86556599
chr1	86565000	86576399
chr1	86594000	86602799
chr1	86831000	86847799
chr1	8684800	8687199
chr1	86911400	86920399
chr1	86921400	86921799
chr1	86923000	86934999
chr1	86951000	86958199
chr1	87443400	87448799
chr1	87467200	87529399
chr1	87531600	87542599
chr1	87544000	87554999
chr1	87571000	87577199
chr1	87579400	87612599
chr1	87686400	87687399
chr1	87695400	87741599
chr1	87746400	87759599
chr1	87763400	87767599
chr1	87775400	87803199
chr1	87806600	87819799
chr1	88422200	88431599
chr1	88516400	88521999
chr1	88720200	88721399
chr1	88723000	88729999
chr1	88794400	88795799
chr1	88906400	88912399
chr1	88959600	88967199
chr1	88986400	88988999
chr1	89040800	89050999
chr1	89062400	89096799
chr1	8919000	8925199
chr1	89774000	89789399
chr1	89795400	89808599
chr1	89961800	89965399
chr1	89967200	89969599
chr1	90091800	90098999
chr1	90173000	90176999
chr1	90362800	90365199
chr1	90368200	90370599
chr1	90461200	90462799
chr1	90484800	90491999
chr1	90732800	90734799
chr1	90742800	90749199
chr1	90751600	90755999
chr1	90757200	90771599
chr1	90997600	91002799
chr1	91005200	91019599
chr1	91021200	91024199
chr1	91051200	91068199
chr1	91079400	91081999
chr1	91082400	91099199
chr1	91178000	91230599
chr1	91344800	91346599
chr1	91350400	91352999
chr1	91450600	91460999
chr1	9170800	9174999
chr1	91872600	91881999
chr1	91907600	91922399
chr1	92297200	92302399
chr1	92309400	92311199
chr1	92322200	92326999
chr1	92369200	92382999
chr1	92392200	92398999
chr1	92403400	92406199
chr1	92421800	92426399
chr1	92427000	92429999
chr1	92435200	92450599
chr1	92696000	92704399
chr1	9293400	9301599
chr1	93342400	93375199
chr1	93572600	93580999
chr1	93684800	93689599
chr1	93703000	93706799
chr1	93722600	93733399
chr1	93820400	93827399
chr1	94052000	94054999
chr1	95439200	95456199
chr1	95462600	95471199
chr1	95472200	95474399
chr1	95654600	95669999
chr1	96870800	96874399
chr1	96877400	96879799
chr1	97784600	97789399
chr1	97830800	97835599
chr1	97859400	97864799
chr1	97878000	97890599
chr1	97900200	97911799
chr1	97914400	97938399
chr1	97944200	97950799
chr1	97955400	97991399
chr1	97997200	98007999
chr1	98026400	98026999
chr1	98031200	98033999
chr1	98042600	98051399
chr1	98075800	98082799
chr1	98083400	98087599
chr1	98090600	98100199
chr1	98155200	98159399
chr1	98188400	98193799
chr1	98747000	98751799
chr1	98855200	98862599
chr1	98912800	98931399
chr1	9906800	9910399
chr1	9929600	9944799
chr1	99771000	99779399
chr1	99870400	99874999
chr1	9989000	9999199
chr10	100014200	100022599
chr10	100022600	100026799
chr10	100029400	100032999
chr10	100048600	100059399
chr10	10085000	10088399
chr10	10090400	10098199
chr10	10101400	10112199
chr10	10149000	10153799
chr10	101610000	101617599
chr10	101679600	101685799
chr10	102157200	102160599
chr10	10245600	10254199
chr10	10319000	10323799
chr10	103367000	103372199
chr10	104670600	104676199
chr10	10551000	10554599
chr10	10614400	10616599
chr10	106468200	106472599
chr10	106621800	106636199
chr10	106757400	106758199
chr10	106759400	106766199
chr10	10679000	10684599
chr10	106821200	106828199
chr10	10686600	10698199
chr10	107270600	107274599
chr10	107300600	107307999
chr10	107316400	107322799
chr10	107333600	107354399
chr10	107417000	107420999
chr10	107749600	107755399
chr10	10782400	10795199
chr10	107988600	107998399
chr10	108059000	108065999
chr10	108108000	108119999
chr10	108222400	108230599
chr10	108231200	108245999
chr10	108292800	108295799
chr10	108298400	108301399
chr10	108443800	108447599
chr10	108454200	108458599
chr10	108498400	108644599
chr10	108645800	108784199
chr10	108786000	108833799
chr10	108845200	108863199
chr10	108864400	108892599
chr10	10887800	10903999
chr10	108895600	108910199
chr10	108911400	108914799
chr10	108918600	108938199
chr10	108999600	109013199
chr10	10908600	10936999
chr10	109115200	109119799
chr10	109134000	109139399
chr10	109330800	109334999
chr10	109383400	109387399
chr10	109453200	109461399
chr10	109463400	109469599
chr10	10947000	10951399
chr10	109487000	109493799
chr10	109494400	109499399
chr10	109596200	109607799
chr10	109639800	109649399
chr10	109663000	109667199
chr10	109681800	109687199
chr10	109711800	109722999
chr10	109763200	109772799
chr10	109790200	109837999
chr10	10982200	10994199
chr10	109840800	109853799
chr10	10995400	11001399
chr10	11012000	11023399
chr10	110152800	110162199
chr10	11025200	11030199
chr10	110264600	110270599
chr10	11031600	11039999
chr10	11041400	11070799
chr10	110452400	110457199
chr10	11072400	11072799
chr10	11074000	11083999
chr10	110794400	110796599
chr10	110804200	110806199
chr10	111003400	111012799
chr10	111028600	111048599
chr10	111083400	111091999
chr10	111093000	111100999
chr10	111102400	111109599
chr10	111115400	111120399
chr10	111129200	111131599
chr10	111133000	111153399
chr10	111153800	111217599
chr10	111219200	111229199
chr10	111231200	111324799
chr10	111338400	111340399
chr10	111363400	111370199
chr10	111374800	111395599
chr10	111414200	111428799
chr10	111435400	111442799
chr10	111455800	111461199
chr10	111470200	111512799
chr10	111707800	111715199
chr10	111717000	111726399
chr10	111762000	111767999
chr10	111794000	111796199
chr10	111899000	111903799
chr10	111972000	111977999
chr10	11225400	11233399
chr10	112477800	112486999
chr10	11362000	11363999
chr10	113944600	113947799
chr10	11448600	11456399
chr10	114800200	114803199
chr10	115024400	115028999
chr10	11592000	11596599
chr10	116017200	116020799
chr10	116194000	116199399
chr10	116251600	116272799
chr10	116295400	116315399
chr10	116416200	116418599
chr10	11644800	11650399
chr10	116469400	116479399
chr10	116810200	116814399
chr10	116848600	116849399
chr10	116946600	116951799
chr10	116953600	116964999
chr10	117012000	117015399
chr10	117061400	117067999
chr10	117432200	117433199
chr10	117434800	117437799
chr10	11747600	11762599
chr10	117477600	117480799
chr10	117570400	117573799
chr10	117602400	117606399
chr10	11766800	11783399
chr10	117938400	117943999
chr10	118001600	118006399
chr10	118085000	118089799
chr10	118101600	118108399
chr10	118119400	118123799
chr10	118130600	118133999
chr10	11832800	11850399
chr10	118624400	118628599
chr10	118746400	118748999
chr10	118994000	118997399
chr10	11935600	11943999
chr10	119406600	119409199
chr10	119440800	119442199
chr10	119443400	119445599
chr10	119452400	119456199
chr10	119529400	119534999
chr10	119636800	119637999
chr10	119640600	119642399
chr10	119644200	119647799
chr10	119690200	119693999
chr10	119802400	119807199
chr10	119812800	119821799
chr10	119841000	119842999
chr10	119863000	119873999
chr10	119978200	119981199
chr10	120032800	120037199
chr10	120128600	120130799
chr10	120133400	120134999
chr10	120196200	120199799
chr10	120200800	120203199
chr10	12036200	12042799
chr10	120993000	120995599
chr10	12113200	12117599
chr10	121187000	121189199
chr10	121262200	121319399
chr10	121485800	121493399
chr10	121496600	121501599
chr10	121503400	121510199
chr10	121531800	121535399
chr10	121543800	121554999
chr10	12165000	12190799
chr10	121689000	121694799
chr10	121701200	121702199
chr10	121738800	121742599
chr10	121747800	121752199
chr10	121770200	121825199
chr10	121827200	121833399
chr10	121834400	121841999
chr10	12191200	12227399
chr10	121945200	121989199
chr10	121991000	122022799
chr10	122024000	122052199
chr10	122144600	122150199
chr10	12244000	12251799
chr10	12252800	12254599
chr10	122561600	122564999
chr10	122677800	122684199
chr10	122690600	122695799
chr10	122708600	122728999
chr10	122736400	122743999
chr10	12276600	12282599
chr10	12301000	12303199
chr10	123021800	123038599
chr10	12311000	12319799
chr10	123179800	123198599
chr10	123201000	123203399
chr10	123264000	123269199
chr10	123360200	123362799
chr10	123394400	123403799
chr10	123799600	123801399
chr10	12397400	12413199
chr10	12437800	12442199
chr10	12491800	12504599
chr10	12521400	12528199
chr10	12529400	12533999
chr10	12562400	12616999
chr10	125838600	125841199
chr10	126131800	126135999
chr10	126842000	126856199
chr10	126860800	126863799
chr10	126918000	126920199
chr10	126923200	126941799
chr10	126942400	127003399
chr10	127039400	127045599
chr10	127057400	127104399
chr10	127114200	127133999
chr10	127142400	127146799
chr10	127156800	127201799
chr10	127203200	127204799
chr10	127205800	127217799
chr10	127224000	127234399
chr10	127235400	127241799
chr10	127242400	127245199
chr10	127254600	127299399
chr10	127350000	127351599
chr10	127353200	127355799
chr10	127404600	127436399
chr10	127438800	127449599
chr10	127460200	127465599
chr10	127466800	127517399
chr10	127520400	127560199
chr10	127561400	127573199
chr10	127574200	127624199
chr10	127640000	127646999
chr10	127649200	127654599
chr10	127657000	127679999
chr10	127696600	127700599
chr10	127707200	127710399
chr10	127719400	127727199
chr10	127901000	127907399
chr10	12848000	12854199
chr10	128484200	128505599
chr10	128642400	128648799
chr10	12910800	12917799
chr10	130539600	130543399
chr10	13651400	13660599
chr10	13772400	13788599
chr10	13963200	14001799
chr10	14002000	14122799
chr10	14124400	14128199
chr10	14128800	14150799
chr10	14176200	14187199
chr10	14187400	14218599
chr10	14265600	14269399
chr10	14311800	14323399
chr10	14329000	14334999
chr10	14390000	14391799
chr10	14636600	14640799
chr10	14664600	14676999
chr10	14789000	14794399
chr10	16486800	16489199
chr10	16586600	16592199
chr10	16619600	16623199
chr10	17012600	17016199
chr10	17211000	17215199
chr10	17235200	17240399
chr10	17324600	17338799
chr10	17525600	17533599
chr10	17586400	17590599
chr10	17720200	17729399
chr10	17917400	17922399
chr10	18020600	18023599
chr10	18233400	18235999
chr10	18339800	18342599
chr10	18549000	18551399
chr10	18616400	18649199
chr10	18652200	18652799
chr10	18654200	18667799
chr10	18679800	18685399
chr10	18705600	18711799
chr10	18740400	18745599
chr10	18844000	18846799
chr10	18916800	18919399
chr10	19090600	19094399
chr10	19711600	19717399
chr10	19718000	19722199
chr10	19740800	19748399
chr10	19778200	19782799
chr10	19809200	19816199
chr10	19826400	19837999
chr10	19844400	19857599
chr10	19862800	19866399
chr10	19868600	19871999
chr10	19900200	19908199
chr10	20022200	20023999
chr10	20134800	20137999
chr10	20361400	20365199
chr10	20394400	20573999
chr10	20574800	20581799
chr10	20588600	20602599
chr10	20602600	20622799
chr10	20625000	20640399
chr10	20649800	20707799
chr10	20712000	20742799
chr10	20796800	20808199
chr10	20816400	20820999
chr10	20838800	20844999
chr10	20853600	20857799
chr10	20917600	20931599
chr10	20933400	20940199
chr10	20941200	20946999
chr10	20948200	20959399
chr10	21024400	21029999
chr10	21144000	21146399
chr10	21318000	21323399
chr10	21363200	21370399
chr10	21371800	21376399
chr10	21378200	21387799
chr10	21397800	21400799
chr10	21404400	21406799
chr10	21453200	21459799
chr10	21485400	21488199
chr10	21515400	21521599
chr10	21738000	21766399
chr10	21772800	21811799
chr10	21824000	21840399
chr10	21854400	21862999
chr10	21879400	21984199
chr10	22057800	22059399
chr10	22281400	22284399
chr10	22297200	22299599
chr10	22628200	22633599
chr10	22670600	22676599
chr10	22695800	22733399
chr10	24477800	24480999
chr10	24681000	24683199
chr10	25675000	25678799
chr10	26076600	26079199
chr10	26499800	26501599
chr10	26693600	26697799
chr10	26702200	26703599
chr10	26709000	26715199
chr10	26749000	26777799
chr10	26821600	26829399
chr10	26867200	26881199
chr10	26882200	26890799
chr10	26910400	26914999
chr10	28872800	28876999
chr10	31326000	31330199
chr10	31334600	31338199
chr10	31348200	31355799
chr10	31398800	31404399
chr10	31424600	31428799
chr10	31441800	31447199
chr10	31604400	31610999
chr10	31822200	31835599
chr10	32014600	32028399
chr10	32596000	32608399
chr10	32651200	32656199
chr10	32949400	32959199
chr10	33015200	33017799
chr10	33618200	33626799
chr10	3365800	3367999
chr10	3393800	3398999
chr10	34094400	34098999
chr10	34294800	34318399
chr10	34326400	34328799
chr10	34659800	34674199
chr10	36034200	36037199
chr10	36366800	36371199
chr10	36442400	36454199
chr10	36505200	36510999
chr10	36520000	36524799
chr10	36567000	36573999
chr10	36620400	36634199
chr10	36692600	36699199
chr10	36973200	36984399
chr10	37045800	37051399
chr10	37132800	37142199
chr10	37345400	37350999
chr10	37414400	37418999
chr10	37425200	37431799
chr10	38552200	38555999
chr10	39898000	39899999
chr10	40024000	40026399
chr10	40033200	40039399
chr10	40084000	40086999
chr10	40093800	40102599
chr10	40107400	40110599
chr10	40111000	40116999
chr10	40647200	40655599
chr10	40667000	40694799
chr10	40696600	40746599
chr10	40748000	40766999
chr10	40771600	40781999
chr10	40824400	40953199
chr10	40954200	40973799
chr10	40980200	40986399
chr10	41014400	41018199
chr10	41026400	41078599
chr10	41097800	41100999
chr10	41143000	41152399
chr10	41203400	41224599
chr10	41226600	41232199
chr10	41236600	41242599
chr10	41243400	41263199
chr10	41283000	41304999
chr10	41714600	41722399
chr10	41758800	41763999
chr10	41764400	41768199
chr10	41788800	41793999
chr10	41807800	41839599
chr10	42025200	42033199
chr10	42036200	42039799
chr10	42041000	42048999
chr10	42050400	42051999
chr10	42159000	42162799
chr10	43021000	43022999
chr10	43321000	43325599
chr10	43739200	43742999
chr10	43812400	43812799
chr10	43900400	43903399
chr10	44400400	44404399
chr10	44433600	44436599
chr10	44442400	44445799
chr10	45335200	45336599
chr10	45484200	45487199
chr10	45593400	45596399
chr10	45708600	45713199
chr10	45885600	45890999
chr10	46004600	46009999
chr10	46011400	46016999
chr10	46056600	46058399
chr10	46480800	46485999
chr10	46505200	46511399
chr10	46514200	46520199
chr10	46556800	46563799
chr10	46658800	46663999
chr10	46712200	46721599
chr10	46825400	46830199
chr10	4683000	4685599
chr10	46920400	46925199
chr10	47021600	47022399
chr10	49428000	49441599
chr10	49453600	49462799
chr10	49516000	49537799
chr10	49764200	49792399
chr10	50062400	50082599
chr10	50138200	50146999
chr10	5014600	5022599
chr10	50196200	50201799
chr10	5023800	5029199
chr10	5030600	5048999
chr10	50397200	50402199
chr10	5052600	5061599
chr10	5068200	5072199
chr10	5073400	5080799
chr10	50865000	50869399
chr10	5087200	5088799
chr10	5096800	5112599
chr10	5123200	5135199
chr10	5148200	5219799
chr10	52232200	52235799
chr10	52371600	52385399
chr10	52416400	52429199
chr10	5248400	5266599
chr10	52689200	52694599
chr10	52699400	52707199
chr10	52709200	52718799
chr10	52835200	52861799
chr10	52900400	52914999
chr10	52915800	52944799
chr10	52951200	52960799
chr10	52980800	52986599
chr10	53004200	53009799
chr10	53027400	53033399
chr10	53173400	53182399
chr10	53258200	53263199
chr10	5341000	5371399
chr10	5378400	5387399
chr10	53800200	53802199
chr10	53923000	53940399
chr10	53989400	54032799
chr10	54034200	54056599
chr10	54058400	54078999
chr10	54199000	54203399
chr10	54327400	54337999
chr10	54339400	54344399
chr10	5440800	5454599
chr10	54553800	54564599
chr10	5457600	5474199
chr10	5478200	5484399
chr10	54793200	54800399
chr10	5487200	5536599
chr10	55037000	55047999
chr10	55056000	55062999
chr10	55096000	55107599
chr10	55111000	55117199
chr10	55195800	55205799
chr10	5539000	5555399
chr10	56056800	56066799
chr10	58287000	58295999
chr10	5838800	5854199
chr10	58443000	58452399
chr10	58470400	58487999
chr10	58635800	58639399
chr10	58798800	58807599
chr10	58810600	58826999
chr10	58828400	58837799
chr10	58853200	58857199
chr10	58867200	58896999
chr10	58905400	58907799
chr10	58910200	58914199
chr10	58926000	58939599
chr10	58940800	58951599
chr10	59002000	59014999
chr10	59057400	59061399
chr10	59077000	59082599
chr10	59086400	59095999
chr10	5909400	5916399
chr10	59102400	59110799
chr10	59112800	59119999
chr10	5919000	5924799
chr10	59445600	59450599
chr10	59450800	59456599
chr10	59456600	59463799
chr10	59466600	59475599
chr10	59487600	59505399
chr10	59506000	59515399
chr10	59519600	59525999
chr10	59561800	59571999
chr10	59574600	59582599
chr10	59583600	59594599
chr10	59599200	59617399
chr10	59765200	59805999
chr10	59808000	59850599
chr10	60020800	60052999
chr10	60061800	60069999
chr10	60073600	60098399
chr10	60099200	60138799
chr10	6034800	6039399
chr10	61027800	61029399
chr10	61034000	61037399
chr10	61067800	61069599
chr10	6122200	6126199
chr10	6146000	6158199
chr10	61493600	61505599
chr10	61516800	61518999
chr10	61529800	61538999
chr10	61558000	61573199
chr10	61624800	61628399
chr10	61667800	61672399
chr10	61734200	61738599
chr10	61781800	61785399
chr10	62098000	62107799
chr10	62109200	62111799
chr10	62146600	62149199
chr10	62724000	62727799
chr10	62977600	62989399
chr10	62995600	63029199
chr10	63039400	63045599
chr10	63086200	63093599
chr10	63099400	63101799
chr10	63153000	63158999
chr10	63529400	63536199
chr10	63554800	63560199
chr10	63564600	63568999
chr10	63581000	63587399
chr10	63596200	63611199
chr10	63706600	63714599
chr10	63748000	63751399
chr10	63760200	63766599
chr10	63897800	63914599
chr10	63918800	63974199
chr10	63975600	64014999
chr10	64016600	64034399
chr10	64035800	64064399
chr10	64065200	64071199
chr10	64071200	64093199
chr10	64178200	64192799
chr10	64265000	64270799
chr10	6474400	6479399
chr10	65243200	65245399
chr10	65610800	65616999
chr10	66274600	66283999
chr10	66597400	66601799
chr10	66607000	66612599
chr10	66769600	66773199
chr10	67317600	67323999
chr10	67465200	67471599
chr10	67481600	67484599
chr10	67511400	67513199
chr10	67642400	67651199
chr10	67655400	67666199
chr10	67682400	67687199
chr10	67692400	67698799
chr10	67700600	67709799
chr10	67728600	67732999
chr10	67750000	67753399
chr10	6787800	6794399
chr10	67887600	67923199
chr10	68162800	68171599
chr10	68272400	68283599
chr10	68322600	68324799
chr10	68511000	68515399
chr10	68540400	68543599
chr10	68561600	68564599
chr10	6870000	6873399
chr10	69371800	69374599
chr10	69451000	69481399
chr10	69484600	69493599
chr10	69494800	69515199
chr10	69526400	69621799
chr10	69627600	69683799
chr10	69685400	69970599
chr10	6976000	6981399
chr10	69972000	69989599
chr10	69992400	70003599
chr10	70004600	70034399
chr10	70074400	70083399
chr10	70093600	70101599
chr10	70106800	70111199
chr10	70116400	70122199
chr10	70131400	70135799
chr10	70137200	70145399
chr10	70147000	70190599
chr10	7020400	7027199
chr10	70315800	70319199
chr10	70392600	70402599
chr10	70513400	70525399
chr10	70841200	70864999
chr10	70948400	70953799
chr10	70990600	70999799
chr10	71200200	71201799
chr10	71367200	71369999
chr10	71371400	71372199
chr10	71372200	71374399
chr10	71497600	71504399
chr10	71595200	71598799
chr10	72039200	72041799
chr10	72396000	72403599
chr10	72599200	72602999
chr10	72609400	72614399
chr10	72653800	72658799
chr10	74267800	74272599
chr10	74623600	74628999
chr10	74678000	74682399
chr10	74925000	74925799
chr10	74964400	74981199
chr10	74984200	74991399
chr10	74992200	75022599
chr10	75031200	75044199
chr10	75048200	75187999
chr10	75301400	75307399
chr10	75310000	75311399
chr10	75312600	75347399
chr10	75400800	75425799
chr10	75432600	75445799
chr10	75446800	75452999
chr10	75463800	75487799
chr10	75632200	75633599
chr10	75642600	75731399
chr10	75731600	75748399
chr10	7589200	7596799
chr10	75910400	75910999
chr10	75914800	75926599
chr10	75929800	75945399
chr10	75950000	75952599
chr10	75954200	75954999
chr10	76000400	76001999
chr10	76031800	76035199
chr10	76131200	76133999
chr10	76407400	76410199
chr10	7641800	7651199
chr10	76467600	76480599
chr10	76490600	76501999
chr10	76504200	76504399
chr10	76504600	76514599
chr10	7652800	7656599
chr10	7661000	7668199
[truncated: 16,668 more rows]

## Sheet: Glia-enriched regionsl
chromosome	start	end
chr1	10005000	10010399
chr1	10012200	10015999
chr1	10055200	10058399
chr1	104766800	104776199
chr1	104779400	104786999
chr1	104790000	104809999
chr1	104816800	104833799
chr1	104837200	104841799
chr1	104846200	104849399
chr1	104912000	104917999
chr1	104922200	104925999
chr1	104986400	104988599
chr1	105011800	105013599
chr1	105678800	105680799
chr1	105682000	105685999
chr1	105988800	106001599
chr1	106059600	106074599
chr1	106126600	106133599
chr1	106140600	106144799
chr1	106150800	106245999
chr1	106254600	106293599
chr1	106306800	106310999
chr1	106312200	106328599
chr1	106330400	106336399
chr1	106339200	106342999
chr1	106348600	106356599
chr1	106357800	106364399
chr1	106376200	106397399
chr1	106398000	106408999
chr1	106564000	106570199
chr1	106580800	106591599
chr1	106601400	106605799
chr1	106624000	106633999
chr1	106647600	106657399
chr1	11064800	11069199
chr1	110975000	110977999
chr1	111017800	111021799
chr1	118519200	118521199
chr1	118521200	118528599
chr1	118627800	118628599
chr1	118756000	118758199
chr1	118901200	118902999
chr1	118904400	118916799
chr1	118938400	118943199
chr1	119031400	119036199
chr1	119046000	119054399
chr1	119256000	119257199
chr1	119294200	119295999
chr1	119327800	119331199
chr1	119387600	119391599
chr1	119418600	119423999
chr1	119450400	119454799
chr1	119456600	119458999
chr1	119490800	119498999
chr1	119502800	119506199
chr1	119877600	119880799
chr1	119889400	119897199
chr1	120082600	120084199
chr1	120092400	120100799
chr1	120111000	120126199
chr1	120245000	120248999
chr1	120264200	120266199
chr1	121086400	121088999
chr1	121430200	121432799
chr1	121462000	121464599
chr1	126022000	126025999
chr1	126115800	126116999
chr1	126132000	126133399
chr1	126138000	126139599
chr1	126167000	126171399
chr1	126182800	126185399
chr1	126197400	126200999
chr1	126316000	126318599
chr1	126679600	126687199
chr1	126736000	126739799
chr1	126805800	126811399
chr1	126829400	126831399
chr1	126864600	126867799
chr1	127015000	127015999
chr1	127098200	127108999
chr1	127134000	127135999
chr1	127157000	127163399
chr1	127202800	127211199
chr1	127212600	127213199
chr1	127225000	127229999
chr1	127230800	127236599
chr1	127238600	127250999
chr1	127260600	127262999
chr1	127265200	127273599
chr1	127316600	127323999
chr1	127344800	127355799
chr1	127398400	127426599
chr1	127427600	127428199
chr1	127429200	127436199
chr1	127436800	127445999
chr1	127447200	127447399
chr1	127448800	127452399
chr1	127453800	127467799
chr1	127478400	127484599
chr1	127536200	127538599
chr1	127659800	127662999
chr1	127674400	127678599
chr1	128169400	128199999
chr1	128243000	128246399
chr1	128357400	128360199
chr1	128590800	128596199
chr1	128678800	128687199
chr1	131069800	131076599
chr1	131092600	131099799
chr1	131172800	131175799
chr1	131176800	131178599
chr1	131181000	131188599
chr1	131198800	131201799
chr1	131286600	131301799
chr1	131315400	131320999
chr1	131330400	131342999
chr1	131344200	131368399
chr1	131378000	131389999
chr1	131393800	131529199
chr1	131546800	131563199
chr1	131564200	131569199
chr1	131695400	131697599
chr1	13170400	13197799
chr1	131710800	131715399
chr1	131763000	131766199
chr1	131767600	131771199
chr1	131796800	131797999
chr1	131866400	131868399
chr1	131935600	131942799
chr1	131962200	131968999
chr1	132038800	132044799
chr1	132046000	132046799
chr1	132120800	132141999
chr1	132142600	132146599
chr1	132152000	132160399
chr1	13223800	13231799
chr1	132287800	132292999
chr1	132295000	132302199
chr1	132310800	132314599
chr1	132315400	132327399
chr1	132329600	132338999
chr1	132351200	132396399
chr1	13240000	13247799
chr1	132497600	132545999
chr1	13253200	13262399
chr1	132555400	132615599
chr1	132617200	132698999
chr1	13263800	13263999
chr1	132701000	132753799
chr1	13274800	13307199
chr1	133030800	133037199
chr1	133038800	133107399
chr1	13308200	13308999
chr1	133118400	133121399
chr1	133124600	133141999
chr1	13325200	13333799
chr1	133362800	133365199
chr1	133366600	133369599
chr1	133379400	133389599
chr1	133394600	133401999
chr1	133407000	133425799
chr1	133432800	133435799
chr1	133468000	133471599
chr1	133491400	133495199
chr1	13351600	13374999
chr1	133977000	133980199
chr1	134052600	134068399
chr1	134069400	134088799
chr1	134090600	134101799
chr1	13426000	13427399
chr1	134264400	134267599
chr1	134413000	134422799
chr1	134528800	134531399
chr1	134554600	134567399
chr1	134580800	134583999
chr1	134953200	134956799
chr1	134987000	134990999
chr1	135195600	135200999
chr1	135202200	135205399
chr1	135257600	135259799
chr1	135276200	135286999
chr1	135288600	135294799
chr1	135363800	135391599
chr1	135426000	135433199
chr1	135433600	135441399
chr1	135450200	135521399
chr1	135523000	135526999
chr1	135528600	135591999
chr1	135599000	135604999
chr1	135614600	135621999
chr1	135623000	135639399
chr1	135642600	135647199
chr1	135657200	135676199
chr1	135684400	135695199
chr1	135697600	135702199
chr1	135719400	135721999
chr1	135724200	135756599
chr1	135762600	135773199
chr1	135774600	135796599
chr1	135798800	135809799
chr1	135812200	135814999
chr1	135817800	135824999
chr1	135836000	135842999
chr1	135846400	135848199
chr1	135849600	135858399
chr1	135865200	135869599
chr1	13587600	13590599
chr1	136115200	136121799
chr1	136122400	136155199
chr1	136163200	136179799
chr1	136232800	136235399
chr1	136297200	136302199
chr1	136308200	136335799
chr1	136339800	136348799
chr1	136360200	136364199
chr1	136454400	136459399
chr1	136603200	136621799
chr1	136623200	136633199
chr1	136655000	136673399
chr1	136682000	136686799
chr1	136781200	136782999
chr1	137376600	137379599
chr1	137452400	137455399
chr1	137544200	137546799
chr1	137751200	137755399
chr1	137763400	137773399
chr1	137786800	137791999
chr1	137895200	137976399
chr1	138503200	138503399
chr1	138505400	138509999
chr1	138567800	138569199
chr1	138570400	138572199
chr1	138575800	138580999
chr1	138585800	138597999
chr1	138613200	138620999
chr1	143699800	143703799
chr1	148699400	148703199
chr1	148704400	148708399
chr1	149860600	149864399
chr1	149918400	149922599
chr1	149956200	149957999
chr1	149959200	149961999
chr1	151235000	151238199
chr1	151498200	151502199
chr1	151571000	151572799
chr1	151877800	151882399
chr1	151883600	151883999
chr1	151885600	151891999
chr1	151900200	151901799
chr1	151925000	151927799
chr1	151942600	151949799
chr1	151952000	151956199
chr1	151972800	151981999
chr1	151997200	152002599
chr1	152003800	152011799
chr1	152081200	152091999
chr1	152398600	152401799
chr1	152454800	152462799
chr1	152496600	152498399
chr1	152548800	152563199
chr1	152567400	152569599
chr1	152571600	152626799
chr1	152761200	152774199
chr1	152776000	152780199
chr1	152788200	152803399
chr1	152803600	152820599
chr1	152825000	152847799
chr1	153030200	153057199
chr1	153191200	153192799
chr1	153197000	153198799
chr1	153401400	153402199
chr1	153413400	153419399
chr1	153423400	153427599
chr1	153483200	153493399
chr1	153531800	153533599
chr1	153538000	153550199
chr1	153893600	153924199
chr1	153932000	153943399
chr1	153944000	153986999
chr1	153993200	154001199
chr1	154004000	154009799
chr1	154016400	154017199
chr1	154024800	154037199
chr1	154044000	154045399
chr1	154075800	154080599
chr1	154093400	154124799
chr1	154138000	154162799
chr1	155155400	155180199
chr1	155188400	155256199
chr1	155423200	155428799
chr1	155530400	155531599
chr1	155570800	155582799
chr1	155781800	155785999
chr1	155787200	155787399
chr1	155788000	155792199
chr1	155810200	155814399
chr1	155969000	155975399
chr1	156033200	156049399
chr1	156051400	156051599
chr1	156179000	156185199
chr1	156420400	156423399
chr1	156425000	156435599
chr1	156437400	156446999
chr1	156448000	156460599
chr1	156467200	156468999
chr1	156470200	156478199
chr1	156672200	156677799
chr1	156752000	156752799
chr1	157036200	157041599
chr1	157043600	157050799
chr1	157085000	157086999
chr1	157133800	157138199
chr1	157139400	157145399
chr1	157152400	157158999
chr1	157239400	157250199
chr1	157253400	157259599
chr1	157377000	157378599
chr1	157403600	157419599
chr1	157552600	157557799
chr1	157565200	157571199
chr1	15804800	15808599
chr1	159412200	159414199
chr1	159422400	159425399
chr1	159654600	159701199
chr1	160043800	160045599
chr1	160149000	160150599
chr1	160183600	160184999
chr1	160278400	160282799
chr1	160303600	160307399
chr1	160309200	160313199
chr1	160348400	160354399
chr1	160366400	160380999
chr1	160790600	160794399
chr1	160854000	160857999
chr1	160904000	160914999
chr1	160915800	160923199
chr1	161069400	161071799
chr1	161195000	161198799
chr1	161244600	161253799
chr1	161267200	161275599
chr1	161872600	161878199
chr1	161995600	162002399
chr1	162003600	162006399
chr1	162036000	162041599
chr1	162272800	162274199
chr1	162288800	162308399
chr1	162308800	162314999
chr1	162319800	162330599
chr1	162333200	162338599
chr1	162352200	162365599
chr1	162372600	162428399
chr1	162429600	162439999
chr1	162453400	162461399
chr1	162467000	162479199
chr1	162508000	162510999
chr1	162528400	162534599
chr1	162547000	162550399
chr1	162585400	162592599
chr1	162664600	162666199
chr1	162857600	162860399
chr1	163214600	163215799
chr1	163279800	163285799
chr1	163308600	163314999
chr1	163723000	163726799
chr1	164247200	164252199
chr1	164257200	164262399
chr1	164314800	164329599
chr1	164331400	164339999
chr1	164861400	164864199
chr1	165174200	165179399
chr1	165183200	165195799
chr1	165320200	165322199
chr1	165428400	165433999
chr1	165438400	165443199
chr1	165582600	165597599
chr1	165602400	165625399
chr1	165626200	165637599
chr1	165639600	165645799
chr1	165658400	165664399
chr1	165665600	165668799
chr1	165680800	165687799
chr1	165763000	165765999
chr1	165927000	165939999
chr1	166377400	166410599
chr1	16687400	16689999
chr1	167336400	167340799
chr1	167347800	167351399
chr1	167362800	167366399
chr1	169346800	169347999
chr1	169457800	169472599
chr1	169483000	169488199
chr1	169495600	169496599
chr1	169914000	169919799
chr1	169926400	169935199
chr1	169968000	169970799
chr1	17008000	17011599
chr1	170136200	170139399
chr1	170147400	170148599
chr1	170643200	170648999
chr1	170672400	170675999
chr1	170693200	170696199
chr1	170718200	170721599
chr1	170722800	170736599
chr1	170751400	170753199
chr1	17084000	17086799
chr1	17093600	17100599
chr1	170997000	171000399
chr1	171109200	171114999
chr1	171125000	171134799
chr1	17116400	17123999
chr1	171231200	171274199
chr1	171437000	171443399
chr1	171501800	171504999
chr1	171617200	171619799
chr1	171631200	171639399
chr1	172014000	172020599
chr1	172025000	172028799
chr1	172046800	172049799
chr1	172063600	172065999
chr1	172125800	172129199
chr1	172145600	172175999
chr1	172186000	172210799
chr1	172211800	172222799
chr1	172270400	172287599
chr1	172288400	172335999
chr1	172339800	172371799
chr1	172374000	172378999
chr1	172392000	172392599
chr1	172500000	172504399
chr1	172512600	172515799
chr1	172614800	172617999
chr1	172632000	172636399
chr1	17335400	17340999
chr1	174517600	174529799
chr1	174534600	174538999
chr1	176667000	176669399
chr1	176790600	176829599
chr1	176842200	176846399
chr1	176944600	176952999
chr1	176970200	176973999
chr1	176977200	176991999
chr1	176992800	177001599
chr1	177008800	177035599
chr1	177140200	177156799
chr1	177169600	177182199
chr1	177337200	177340599
chr1	177439200	177450199
chr1	178194200	178195599
chr1	178197200	178208999
chr1	178365400	178372399
chr1	178399000	178401799
chr1	178403000	178411399
chr1	178441200	178450399
chr1	178457000	178461399
chr1	178462800	178464399
chr1	179003000	179004799
chr1	179007800	179013399
chr1	179041000	179043799
chr1	179643400	179653799
chr1	179664200	179673799
chr1	179703800	179706399
chr1	179828000	179830799
chr1	179834600	179838199
chr1	179842200	179879399
chr1	179915400	179920599
chr1	179921800	179934399
chr1	179956200	179980799
chr1	180088600	180090199
chr1	180097800	180114999
chr1	180150800	180156599
chr1	180157600	180173999
chr1	180190400	180197199
chr1	180225600	180227599
chr1	180231400	180235199
chr1	180248400	180252999
chr1	180254400	180259199
chr1	180265000	180269599
chr1	180283600	180286999
chr1	180295800	180297399
chr1	180328600	180337999
chr1	180343000	180345799
chr1	180347000	180354599
chr1	180355800	180371799
chr1	180373800	180438599
chr1	180540200	180542999
chr1	180544200	180546199
chr1	180547800	180551199
chr1	180601000	180605799
chr1	180763200	180764599
chr1	180766200	180769399
chr1	180774800	180779199
chr1	180804000	180817799
chr1	180847400	180855399
chr1	180900800	180907799
chr1	180931000	180949599
chr1	180956600	180963599
chr1	180964600	180977799
chr1	180988000	180988599
chr1	181009200	181018599
chr1	181142400	181155199
chr1	181167600	181168999
chr1	181207000	181219599
chr1	181227600	181237799
chr1	181255400	181258599
chr1	181288800	181291999
chr1	181368200	181370399
chr1	181376000	181377599
chr1	181392600	181395199
chr1	181412600	181421199
chr1	181431200	181436999
chr1	181439400	181470799
chr1	181472200	181477799
chr1	181521200	181522999
chr1	181534800	181537599
chr1	181543200	181546599
chr1	181791600	181795399
chr1	181822400	181824399
chr1	181838000	181843599
chr1	181888600	181889999
chr1	181959600	181961199
chr1	181986600	182000999
chr1	182015800	182029399
chr1	182081200	182082799
chr1	182084000	182095799
chr1	182110800	182116599
chr1	182124000	182126599
chr1	182136400	182137799
chr1	182279000	182290799
chr1	182407200	182507599
chr1	182508600	182521799
chr1	182538200	182540799
chr1	182609600	182611199
chr1	183293600	183299999
chr1	183442400	183443599
chr1	183790600	183794799
chr1	183905200	183906399
chr1	184032000	184046599
chr1	184048200	184054599
chr1	184058600	184071399
chr1	184233200	184236399
chr1	184729400	184735999
chr1	185258800	185270799
chr1	185274400	185282599
chr1	185326800	185336599
chr1	185479400	185498799
chr1	186652200	186657599
chr1	187300400	187301399
chr1	188980200	189031799
chr1	189079400	189082199
chr1	189688200	189688799
chr1	189727200	189729799
chr1	189864600	189868399
chr1	189920800	189922999
chr1	190137000	190141399
chr1	190142800	190142999
chr1	190146200	190177199
chr1	190189000	190192199
chr1	190231000	190233799
chr1	190239400	190243799
chr1	190249800	190251599
chr1	190259000	190260799
chr1	190277400	190284399
chr1	190529600	190530999
chr1	190570000	190572199
chr1	190724200	190730399
chr1	190760600	190765599
chr1	190766800	190769999
chr1	190798600	190800199
chr1	190843400	190849399
chr1	190867800	190869399
chr1	190977000	190979599
chr1	191023400	191028199
chr1	191061400	191063399
chr1	191070600	191075799
chr1	191107800	191112799
chr1	191114600	191116799
chr1	191182200	191186599
chr1	191222800	191231199
chr1	191241400	191250199
chr1	191257000	191263399
chr1	191265600	191271399
chr1	191291400	191296999
chr1	191298400	191300999
chr1	191311200	191319599
chr1	191390000	191403599
chr1	191408600	191424399
chr1	191426200	191440799
chr1	191441400	191454599
chr1	191457200	191477199
chr1	191479400	191481199
chr1	191493000	191498799
chr1	191713800	191744599
chr1	191746800	191798399
chr1	191799800	191809599
chr1	191812400	191822199
chr1	191977000	191978399
chr1	191988800	191993199
chr1	192073400	192081799
chr1	192086400	192094999
chr1	192098800	192104399
chr1	193167800	193179599
chr1	193187400	193193199
chr1	193237200	193245399
chr1	193270600	193276599
chr1	194222400	194233999
chr1	194612400	194614799
chr1	194877600	194887599
chr1	194926200	194931199
chr1	194936400	194947999
chr1	194949400	194954199
chr1	195091600	195094199
chr1	195128800	195132999
chr1	20820000	20820799
chr1	20843800	20848599
chr1	20889400	20926399
chr1	20931600	20937199
chr1	20938000	20942999
chr1	20950600	20953399
chr1	21073800	21079999
chr1	24226600	24231799
chr1	24246400	24251999
chr1	24698400	24707199
chr1	24741000	24743799
chr1	30928400	30941399
chr1	30943200	30951999
chr1	33479400	33482199
chr1	33883000	33883999
chr1	33963800	33967999
chr1	34002400	34078399
chr1	34094000	34098799
chr1	34100200	34213199
chr1	34214600	34221399
chr1	34225200	34241799
chr1	34472400	34473599
chr1	34663600	34667199
chr1	34677400	34681599
chr1	34694400	34702599
chr1	36062800	36090999
chr1	36094400	36096599
chr1	36132800	36142399
chr1	36159800	36164599
chr1	36270400	36274599
chr1	36302400	36311599
chr1	36323600	36324599
chr1	36367000	36369599
chr1	36468600	36487199
chr1	36491600	36493199
chr1	36495400	36496199
chr1	36511200	36521599
chr1	36533800	36540999
chr1	36543000	36584599
chr1	36585000	36594399
chr1	36594400	36601599
chr1	36602600	36609399
chr1	36611200	36621999
chr1	36628200	36638199
chr1	36672600	36673599
chr1	36867200	36877799
chr1	36879400	36907199
chr1	36908200	36931199
chr1	37020400	37031799
chr1	37495800	37497799
chr1	37558000	37562799
chr1	37585200	37586599
chr1	37889000	37893399
chr1	38908000	38912999
chr1	39645000	39652799
chr1	39698800	39704199
chr1	39713600	39715999
chr1	39720400	39721599
chr1	39735600	39736799
chr1	39740800	39741799
chr1	39758400	39763799
chr1	39772200	39774999
chr1	39838400	39839799
chr1	39898800	39966599
chr1	39967800	40034999
chr1	40057400	40065399
chr1	40083600	40087999
chr1	40789200	40791399
chr1	41809800	41815399
chr1	42229800	42233799
chr1	42487400	42488399
chr1	42489600	42492599
chr1	42536000	42549399
chr1	42627400	42630399
chr1	42648000	42721599
chr1	42723000	42729199
chr1	42868400	42879599
chr1	43041000	43043199
chr1	43046200	43053199
chr1	43358400	43361799
chr1	43443600	43449599
chr1	43463200	43469999
chr1	43528800	43541199
chr1	43548200	43552199
chr1	43566200	43569799
chr1	44041800	44042599
chr1	4570800	4573199
chr1	4722400	4725399
chr1	50683600	50687199
chr1	50763600	50771399
chr1	50819800	50837599
chr1	50864000	50869399
chr1	50894400	50901999
chr1	50918200	50951199
chr1	50960600	50984199
chr1	50990000	50996199
chr1	50997400	50999999
chr1	51089200	51101599
chr1	51104800	51107799
chr1	51110400	51127599
chr1	52111200	52120599
chr1	52496200	52502599
chr1	52630000	52632999
chr1	52648000	52652999
chr1	52668600	52694599
chr1	52701000	52707999
chr1	52711000	52729199
chr1	52844000	52847399
chr1	53294800	53298599
chr1	53712800	53713999
chr1	53739600	53742599
chr1	53784200	53785799
chr1	53812800	53826199
chr1	53845000	53848199
chr1	54098400	54158799
chr1	54167600	54197399
chr1	54639600	54641399
chr1	54665600	54666199
chr1	54689000	54692599
chr1	54859200	54871599
chr1	54896200	54900399
chr1	54910600	54915399
chr1	54921800	54927199
chr1	54978600	54986199
chr1	55070200	55077799
chr1	55083800	55091399
chr1	55157800	55164199
chr1	55171400	55174599
chr1	55191200	55196999
chr1	55198200	55212199
chr1	55219400	55229599
chr1	55236600	55242199
chr1	55398200	55401999
chr1	55404200	55414199
chr1	55423600	55443599
chr1	55445000	55465399
chr1	55472200	55475999
chr1	55485200	55492399
chr1	55497800	55508399
chr1	55511200	55520199
chr1	55520400	55522599
chr1	55524000	55534799
chr1	55553200	55560999
chr1	55562200	55573199
chr1	55574600	55576999
chr1	55582800	55593599
chr1	55606400	55614999
chr1	55617400	55625999
chr1	55627200	55627399
chr1	55628800	55635199
chr1	55645800	55654799
chr1	55658400	55671999
chr1	55684400	55695599
chr1	55700000	55702999
chr1	55703400	55711599
chr1	55713000	55715999
chr1	55716400	55760999
chr1	56970800	56973999
chr1	57205400	57206199
chr1	57213600	57215399
chr1	57217400	57220399
chr1	57223200	57225799
chr1	57242600	57245999
chr1	57265400	57269999
chr1	57377200	57381599
chr1	57383800	57396999
chr1	57399400	57402399
chr1	57428000	57430399
chr1	58028800	58032399
chr1	58502600	58505799
chr1	58710200	58717599
chr1	58719200	58728799
chr1	58740200	58746999
chr1	58795000	58796399
chr1	58802600	58803799
chr1	58946800	58966999
chr1	58967800	58976399
chr1	59314600	59319999
chr1	59325200	59335799
chr1	59448200	59452599
chr1	59462800	59467199
chr1	59480800	59490599
chr1	59508000	59512199
chr1	59515000	59521399
chr1	59523000	59526199
chr1	59760800	59768799
chr1	59894000	59906199
chr1	59907400	59908599
chr1	59910800	59917799
chr1	59918400	59928599
chr1	59930200	59947399
chr1	60179200	60182999
chr1	60667000	60668799
chr1	61054400	61056599
chr1	61071000	61077599
chr1	61134800	61141999
chr1	61172000	61174199
chr1	61179400	61182199
chr1	61297200	61299799
chr1	61301000	61307199
chr1	61373400	61378399
chr1	61638200	61639799
chr1	62696800	62697799
chr1	62700600	62708999
chr1	62715800	62722999
chr1	62728600	62730399
chr1	62740600	62744399
chr1	62749600	62753399
chr1	62779800	62780799
chr1	62783800	62796999
chr1	63106600	63118599
chr1	63817800	63823399
chr1	63928400	63935999
chr1	63951200	63958199
chr1	63964400	63969999
chr1	63985800	64004399
chr1	64014200	64124599
chr1	64173800	64174599
chr1	64187400	64202199
chr1	64218200	64226799
chr1	64254000	64256199
chr1	64294200	64298799
chr1	64300200	64307399
chr1	64643200	64646799
chr1	6480600	6491399
chr1	64823200	64833599
chr1	64834800	64857599
chr1	64857800	64860999
chr1	65112200	65113799
chr1	65175800	65181399
chr1	6589600	6596199
chr1	66248800	66253399
chr1	6657000	6658599
chr1	66861600	66864999
chr1	67009000	67016199
chr1	67017600	67039999
chr1	67217800	67219599
chr1	67222600	67225599
chr1	67397400	67398599
chr1	6759400	6761399
chr1	6799400	6805999
chr1	68046000	68048199
chr1	68955000	68962199
chr1	69059400	69060999
chr1	69073200	69074799
chr1	69095600	69097399
chr1	69099600	69109399
chr1	69682000	69690199
chr1	70066000	70068999
chr1	70189800	70193599
chr1	71102200	71103399
chr1	7128600	7150199
chr1	72005200	72010799
chr1	72056800	72061999
chr1	72123600	72124199
chr1	72210800	72212799
chr1	72224600	72229199
chr1	72235600	72238399
chr1	72241800	72246599
chr1	72251800	72262199
chr1	72304600	72310799
chr1	72930000	72931799
chr1	72935200	72939199
chr1	73003400	73006799
chr1	73825800	73826999
chr1	73901400	73907399
chr1	73910600	73970999
chr1	73973000	73976399
chr1	73978000	73981799
chr1	73983400	74004199
chr1	74004400	74010399
chr1	74011400	74018599
chr1	74020600	74039199
chr1	74040400	74045999
chr1	74068200	74069599
chr1	74073000	74078199
chr1	74081600	74085399
chr1	74091000	74092999
chr1	74094400	74094799
chr1	74096600	74100199
chr1	74280200	74319199
chr1	74325200	74326799
chr1	74327800	74345599
chr1	74349800	74350199
chr1	74351200	74353799
chr1	74359800	74364799
chr1	74367200	74370999
chr1	74374600	74377199
chr1	74385200	74399599
chr1	74541400	74545199
chr1	74667800	74675799
chr1	74699400	74706799
chr1	74712200	74715399
chr1	74770000	74772999
chr1	75651800	75657199
chr1	75676000	75680799
chr1	75689000	75697399
chr1	75703200	75706599
chr1	75746800	75751799
chr1	76030600	76032799
chr1	76390800	76394999
chr1	76619600	76622199
chr1	76635800	76647199
chr1	77124400	77130399
chr1	78483000	78489999
chr1	78530800	78532999
chr1	78534600	78540799
chr1	78546200	78551599
chr1	78566400	78573199
chr1	78585400	78606199
chr1	78655000	78667799
chr1	78673600	78676999
chr1	78696400	78700599
chr1	78702200	78705599
chr1	78744400	78747799
chr1	80237200	80240599
chr1	80618200	80623399
chr1	80624600	80626599
chr1	80628400	80645999
chr1	80658600	80662599
chr1	80706600	80713599
chr1	80713600	80714399
chr1	80715800	80732199
chr1	80735800	80752999
chr1	80753000	80764799
chr1	80772200	80773599
chr1	80800000	80807799
chr1	80809200	80815199
chr1	80817200	80828399
chr1	80853200	80855199
chr1	82281600	82293999
chr1	84153800	84156799
chr1	84210800	84219599
chr1	84248600	84251799
chr1	84417800	84422999
chr1	84442600	84444199
chr1	84577400	84582199
chr1	84584600	84591199
chr1	84617400	84623199
chr1	86017400	86021999
chr1	86029600	86034799
chr1	86037000	86040999
chr1	86044800	86048799
chr1	86051400	86060999
chr1	86063800	86066999
chr1	86213600	86218199
chr1	86302800	86304199
chr1	86406600	86409599
chr1	86414000	86422799
chr1	86428000	86450599
chr1	86468800	86473399
chr1	86481000	86494199
chr1	86495400	86513399
chr1	86518400	86533999
chr1	86620600	86626599
chr1	86668200	86671599
chr1	86701800	86713599
chr1	86715800	86720199
chr1	86999400	87003999
chr1	87004800	87015999
chr1	87020600	87025199
chr1	87027600	87039199
chr1	87039200	87042599
chr1	87212200	87218999
chr1	87244000	87247599
chr1	87263800	87266799
chr1	87269400	87278199
chr1	87281800	87284199
chr1	87285600	87289199
chr1	87290000	87293599
chr1	87326000	87331399
chr1	87844600	87859199
chr1	87860400	87883199
chr1	87889600	87903399
chr1	88578800	88581199
chr1	88584400	88590599
chr1	88622400	88624999
chr1	88652600	88658999
chr1	88837200	88843599
chr1	88915400	88918999
chr1	88921000	88927599
chr1	88934000	88941799
chr1	88942000	88945399
chr1	89114000	89117599
chr1	89129200	89142199
chr1	89227400	89230999
chr1	89243000	89246799
chr1	89267200	89274599
chr1	89278600	89281999
chr1	89297800	89306599
chr1	89399200	89423999
chr1	89427000	89434799
chr1	89443200	89445799
chr1	89452400	89505399
chr1	89507600	89660199
chr1	89835600	89849999
chr1	89856600	89865199
chr1	89868000	89881799
chr1	89886600	89889799
chr1	90201000	90213599
chr1	90220000	90224999
chr1	90227400	90233199
chr1	90251000	90257599
chr1	90586600	90589599
chr1	90649600	90652599
chr1	90914800	90915999
chr1	90972800	90977199
chr1	91297600	91301599
chr1	91365800	91366799
chr1	91395000	91400199
chr1	91412000	91418399
chr1	91430000	91447199
chr1	91538600	91541799
chr1	91965200	91969999
chr1	92035000	92037399
chr1	92038600	92046199
chr1	92048200	92064799
chr1	92073200	92092599
chr1	92096600	92120199
chr1	92122800	92125599
chr1	92126800	92152399
chr1	92159000	92182799
chr1	92194200	92196599
chr1	92210000	92212999
chr1	92214400	92217199
chr1	92223200	92225599
chr1	92633800	92636599
chr1	92636800	92649399
chr1	92651000	92652599
chr1	92710000	92722399
chr1	92726200	92746199
chr1	92793400	92794799
chr1	92972600	92976999
chr1	93056000	93103599
chr1	93173400	93179399
chr1	93180800	93181199
chr1	93183200	93186399
chr1	93204800	93218199
chr1	93220000	93221599
chr1	93225000	93228999
chr1	93234600	93237199
chr1	93296000	93301999
chr1	93303400	93307599
chr1	93442600	93447199
chr1	93510200	93514199
chr1	93536800	93541199
chr1	93546000	93549999
chr1	93563800	93572399
chr1	93667800	93669399
chr1	94340000	94342799
chr1	95267000	95269399
chr1	9544800	9550399
chr1	9600800	9604599
chr1	9627200	9631599
chr1	9699800	9701399
chr1	9742800	9749399
chr1	97551400	97556999
chr1	97613400	97644999
chr1	97646200	97663399
chr1	9845000	9859599
chr10	100062400	100069799
chr10	100483600	100488599
chr10	101438800	101440599
chr10	103447800	103449599
chr10	105282200	105290399
chr10	105328400	105333999
chr10	105361400	105366599
chr10	105398200	105405399
chr10	105416000	105420199
chr10	105427200	105440199
chr10	105441800	105444399
chr10	105467000	105486599
chr10	105487000	105497399
chr10	105508400	105516199
chr10	105516600	105528199
chr10	105530600	105533799
chr10	105539000	105541599
chr10	105551600	105558199
chr10	105569600	105582399
chr10	105637000	105640399
chr10	105787200	105790199
chr10	105834400	105838599
chr10	105839400	105842799
chr10	106608000	106609999
chr10	108088400	108090199
chr10	108133000	108134399
chr10	108160800	108196799
chr10	108331600	108333999
chr10	109983000	109988799
chr10	110091000	110091399
chr10	110094000	110097599
chr10	110171800	110177199
chr10	110185600	110193199
chr10	110233000	110238399
chr10	110240200	110243399
chr10	110918600	110921199
chr10	110928800	110933399
chr10	110936000	110966999
chr10	111515400	111517399
chr10	111519200	111522599
chr10	111564400	111570999
chr10	111578600	111585399
chr10	111598600	111601399
chr10	111658200	111662399
chr10	111663000	111670999
chr10	111834600	111838799
chr10	111924200	111927199
chr10	112159600	112160599
chr10	115348200	115350599
chr10	115360800	115367599
chr10	115415800	115420599
chr10	116508600	116514999
chr10	116529400	116536799
chr10	116579400	116583599
chr10	117128200	117130199
chr10	117142200	117152799
chr10	117417400	117418999
chr10	117628400	117630399
chr10	117645600	117660999
chr10	117662800	117678199
chr10	117705000	117712599
chr10	117716200	117727599
chr10	117730800	117732799
chr10	117743600	117747199
chr10	117833800	117838599
chr10	117898400	117900199
chr10	118110000	118114799
chr10	118141400	118142999
chr10	119217000	119223999
chr10	119238200	119241599
chr10	120428400	120429199
chr10	121350400	121351999
chr10	121363800	121369399
chr10	121373400	121376399
chr10	121409400	121412199
chr10	121418400	121448999
chr10	121457000	121478199
chr10	121580200	121588399
chr10	121590200	121592599
chr10	121623800	121627199
chr10	121842400	121850999
chr10	121851800	121937799
chr10	122089200	122091999
chr10	122093200	122098599
chr10	122746000	122749799
chr10	122751800	122772199
chr10	122840600	122864199
chr10	122870000	122873599
chr10	122874600	122934999
chr10	123048400	123063999
chr10	123083600	123087199
chr10	125147800	125150999
chr10	125174800	125175799
chr10	125263600	125268999
chr10	125296400	125299399
chr10	125309800	125314599
chr10	125316800	125330199
chr10	125369400	125375799
chr10	125381200	125394199
chr10	125489800	125493199
chr10	125529800	125531799
chr10	125786800	125787799
chr10	125965600	125970999
chr10	125981400	125995799
chr10	126330200	126331199
chr10	126369200	126370999
chr10	126525000	126531599
chr10	126809400	126818799
chr10	126820000	126833599
chr10	127309800	127313399
chr10	127338600	127342799
chr10	127747800	127751799
chr10	127984200	127986799
chr10	128014800	128015799
chr10	128053200	128063799
chr10	128064600	128066199
chr10	128125200	128128999
chr10	128130600	128136399
chr10	128174200	128186799
chr10	128193600	128196199
chr10	128201200	128204599
chr10	128209600	128213599
chr10	128282600	128284999
chr10	128289200	128293799
chr10	128296400	128308399
chr10	128320600	128326399
chr10	128334200	128351199
chr10	128355600	128356199
chr10	128357400	128403599
chr10	128406400	128417999
chr10	128422000	128448999
chr10	128450400	128465199
chr10	128522600	128526799
chr10	128563400	128568199
chr10	128581600	128590799
chr10	12866600	12869799
chr10	128687200	128699399
chr10	128704000	128706599
chr10	128778600	128779799
chr10	128819800	128823599
chr10	128887400	128893399
chr10	128894600	128898199
chr10	128908400	128914599
chr10	128916800	128924999
chr10	128933400	128936799
chr10	12918400	12924399
chr10	13007400	13009999
chr10	13113800	13117399
chr10	13322200	13324999
chr10	13564000	13573599
chr10	13676800	13691199
chr10	13706600	13709999
chr10	13721200	13732599
chr10	13806600	13808999
chr10	13810800	13814799
chr10	13830600	13837199
chr10	13847600	13851799
chr10	13857200	13870799
chr10	13914800	13917799
chr10	15831200	15833599
chr10	17562000	17565199
chr10	18054600	18058799
chr10	18067000	18075399
chr10	18318000	18320599
chr10	18328200	18330999
chr10	18359400	18362199
chr10	18370600	18372999
chr10	18374000	18376799
chr10	18383800	18393399
chr10	18406800	18411599
chr10	18429800	18440399
chr10	18453200	18454799
chr10	18481000	18484199
chr10	18496600	18497999
chr10	18525800	18529399
chr10	18545200	18546399
chr10	19061600	19064799
chr10	19590000	19597599
chr10	20146600	20160199
chr10	20165800	20235999
chr10	20236800	20248599
chr10	20254600	20260799
chr10	20263000	20280999
chr10	20282000	20290999
chr10	20969600	20973599
chr10	21597000	21624399
chr10	21625800	21638999
chr10	21649400	21663399
chr10	21668600	21670399
chr10	21673000	21697799
chr10	22643400	22646199
chr10	23349200	23350999
chr10	23413400	23417399
chr10	23476600	23477999
chr10	23795200	23799999
chr10	24148200	24153799
chr10	24158600	24169199
chr10	24710800	24713199
chr10	24717600	24718999
chr10	25016200	25016999
chr10	25021800	25026199
chr10	25144200	25146599
chr10	25166800	25172799
chr10	25196000	25202799
chr10	25268000	25275599
chr10	25278800	25282799
chr10	25294600	25300399
chr10	25311600	25314599
chr10	25357800	25376599
chr10	25385200	25390599
chr10	25392000	25415599
chr10	25426000	25442599
chr10	25443800	25451999
chr10	25453200	25457799
chr10	25461200	25462999
chr10	25478600	25482599
chr10	25485200	25491199
chr10	25595200	25598599
chr10	25607200	25611599
chr10	25620400	25622999
chr10	26919800	26921199
chr10	26993400	26997399
chr10	27382400	27389199
chr10	27583800	27585199
chr10	27614400	27617599
chr10	28073600	28079199
chr10	28082600	28084399
chr10	28096600	28098399
chr10	28106200	28110999
chr10	28112800	28115399
chr10	28126400	28138999
chr10	28154600	28156599
chr10	28250000	28251799
chr10	28492400	28495199
chr10	29170800	29182999
chr10	29203200	29226999
chr10	29311600	29314199
chr10	29357600	29362999
chr10	30841000	30844599
chr10	32807600	32811599
chr10	32847600	32850999
chr10	32857800	32895399
chr10	33950000	33952199
chr10	34013800	34020799
chr10	34033600	34034399
chr10	34206400	34208199
chr10	3534600	3539199
chr10	3693200	3699199
chr10	3700200	3711799
chr10	37073000	37074599
chr10	3714600	3721199
chr10	37231200	37236999
chr10	37248800	37251999
chr10	3739200	3744599
chr10	37397000	37397999
chr10	3817000	3822199
chr10	3829200	3836599
chr10	3843800	3846199
chr10	3851000	3852999
chr10	3857200	3867199
chr10	3870000	3902399
chr10	39164800	39167399
chr10	39168400	39175199
chr10	3920000	3921999
chr10	39208400	39210599
chr10	39238200	39241999
chr10	39368600	39390999
chr10	39393000	39400599
chr10	39401600	39424399
chr10	3940600	3943999
chr10	39426400	39467599
chr10	39468600	39473199
chr10	39479800	39514399
chr10	39516200	39573599
chr10	39612200	39616599
chr10	39623800	39626399
chr10	39628200	39634799
chr10	39642400	39648399
chr10	39657400	39661599
chr10	39670400	39678799
chr10	3971600	3979599
chr10	39730000	39736599
chr10	40256400	40261799
chr10	40274600	40276799
chr10	40292600	40304399
chr10	40347400	40402199
chr10	40403400	40528399
chr10	4077400	4081199
chr10	4105400	4108799
chr10	41474000	41479999
chr10	41487200	41491999
chr10	41500200	41506199
chr10	41513600	41515199
chr10	41517800	41523799
chr10	41677000	41681399
chr10	41903000	41911599
chr10	41929600	41937799
chr10	42088200	42094599
chr10	42307800	42308799
chr10	42337800	42342599
chr10	42345600	42349599
chr10	42410400	42411799
chr10	42413800	42420199
chr10	42461800	42465199
chr10	42520200	42531399
chr10	42532800	42534199
chr10	42577800	42585999
chr10	42591200	42592199
chr10	42630600	42637399
chr10	4265200	4267399
chr10	42677200	42682399
chr10	42832000	42835399
chr10	42859600	42866199
chr10	42934600	42935599
chr10	42940000	42942399
chr10	42957600	42958999
chr10	43071200	43076399
chr10	43272000	43274199
chr10	4333200	4336399
chr10	43477200	43481399
chr10	4370000	4373599
chr10	4382600	4383399
chr10	4384800	4395599
chr10	4397000	4411599
chr10	44455000	44459999
chr10	44630000	44632799
chr10	45000000	45001999
chr10	45083400	45087599
chr10	45136800	45138799
chr10	4675200	4676799
chr10	49595200	49598999
chr10	49622200	49631599
chr10	49633400	49656199
chr10	49708400	49743599
chr10	52774800	52782199
chr10	5293000	5303799
chr10	5305000	5307599
chr10	5309200	5312799
chr10	53323400	53355399
chr10	53363600	53365999
chr10	53373400	53381599
chr10	53397400	53400399
chr10	53406000	53409599
chr10	53412800	53417599
chr10	53429000	53431599
chr10	53433200	53438799
chr10	53460400	53470199
chr10	53499000	53510999
chr10	53517600	53520799
chr10	53524800	53530599
chr10	53536800	53542599
chr10	53565200	53566799
chr10	53577600	53581599
chr10	53590200	53606799
chr10	53628400	53631199
chr10	53706600	53709799
chr10	54117800	54121399
chr10	56376200	56382199
chr10	56837200	56842999
chr10	56891400	56893999
chr10	56897800	56901799
chr10	56961400	56965399
chr10	57820600	57824799
chr10	57828000	57829999
chr10	58321000	58347599
chr10	58600200	58602599
chr10	58671400	58675999
chr10	59220000	59225599
chr10	59261200	59266799
chr10	59295200	59297199
chr10	59309000	59312199
chr10	59546400	59554399
chr10	59701800	59706799
chr10	59717000	59726799
chr10	59727000	59737999
chr10	59857000	59867599
chr10	59868600	59870399
chr10	59877600	59924999
chr10	59926600	60005999
chr10	60007800	60009799
chr10	60150400	60155999
chr10	60190800	60220599
chr10	60243800	60247599
chr10	60259600	60265599
chr10	60273600	60307599
chr10	60312400	60316399
chr10	60344000	60353399
chr10	60361000	60365199
chr10	60368000	60368999
chr10	60369800	60377799
chr10	60398200	60409399
chr10	60732000	60734399
chr10	60737800	60740399
chr10	60741600	60742599
chr10	60743200	60753799
chr10	60779400	60781599
chr10	60786000	60832399
chr10	61367000	61385199
chr10	61418200	61419599
chr10	61422200	61428199
chr10	61591000	61595599
chr10	61714200	61716199
chr10	62182200	62183599
chr10	62186800	62211999
chr10	62213200	62223199
chr10	62224600	62231999
chr10	62292400	62296199
chr10	62296400	62301799
chr10	62309600	62324599
chr10	62325200	62343599
chr10	62484800	62488599
chr10	62506000	62509399
chr10	62573400	62580199
chr10	62587600	62593599
chr10	62600200	62603799
chr10	62837400	62860999
chr10	62861200	62868999
chr10	62885200	62887599
chr10	62919200	62926799
chr10	62946600	62948199
chr10	63125400	63129999
chr10	63174000	63180399
chr10	63211200	63213999
chr10	63241000	63251999
chr10	63380600	63388199
chr10	63427600	63430999
chr10	63477800	63481799
chr10	64302800	64312399
chr10	64342400	64344199
chr10	64396200	64398999
chr10	66848400	66855399
chr10	66908400	66914399
chr10	66915800	66916199
chr10	66917800	66925799
chr10	66930200	66933199
chr10	66951000	66954999
chr10	66994400	66995999
chr10	67000400	67008399
chr10	67016400	67085399
chr10	67094400	67132799
chr10	67137000	67141799
chr10	67143200	67145999
chr10	67149600	67155399
chr10	67166800	67172199
chr10	67173400	67235999
chr10	67237200	67257399
chr10	67281800	67288799
chr10	67534800	67541399
chr10	67541400	67550999
chr10	67583000	67585599
chr10	67845600	67847999
chr10	67959800	67968199
chr10	67977000	67986999
chr10	68039000	68040799
chr10	68060200	68064999
chr10	68098000	68116399
chr10	68117000	68118399
chr10	68119200	68148999
chr10	68152800	68158199
chr10	68189800	68194599
chr10	68238400	68241599
chr10	68246600	68251199
chr10	69251400	69256799
chr10	70194400	70199399
chr10	70244400	70246599
chr10	70287000	70289199
chr10	70366200	70384999
chr10	70416400	70463599
chr10	70463800	70509199
chr10	70526800	70601399
chr10	70634200	70656799
chr10	70669000	70673999
chr10	70681800	70691199
chr10	70699800	70709199
chr10	70710600	70720399
chr10	70726800	70753399
chr10	70757800	70781399
chr10	70788600	70789999
chr10	70798400	70816199
chr10	71057400	71062999
chr10	71131200	71132999
chr10	71145800	71147599
chr10	71157800	71160399
chr10	71235600	71239999
chr10	71247200	71286399
chr10	71302400	71303199
chr10	71333800	71353599
chr10	71359600	71363799
chr10	7210000	7213799
chr10	73084000	73087799
chr10	73096400	73101599
chr10	73103000	73104999
chr10	73489800	73492799
chr10	73572200	73575799
chr10	73613200	73614999
chr10	73821400	73828999
chr10	75209200	75217399
chr10	75218000	75225199
chr10	75226000	75234399
chr10	75238400	75261999
chr10	75513000	75519199
chr10	75526000	75533399
chr10	75551000	75561599
chr10	75584200	75593199
chr10	75771800	75774399
chr10	75780000	75781399
chr10	75794800	75798799
chr10	75871200	75875199
chr10	75880400	75884999
chr10	75892000	75908999
chr10	7603400	7608199
chr10	76235200	76242399
chr10	76245000	76266599
chr10	76270000	76272599
chr10	76293000	76309399
chr10	76312600	76347799
chr10	76351400	76352999
chr10	76530400	76533199
chr10	77243000	77245799
chr10	77251200	77252999
chr10	77257600	77261799
chr10	7779800	7781799
chr10	78018400	78019599
chr10	78068400	78070199
chr10	78100800	78101999
chr10	78104200	78107199
chr10	78158600	78161999
chr10	78163800	78164999
chr10	78166200	78171599
chr10	78182600	78247399
chr10	78251200	78263799
chr10	78264600	78268599
chr10	78270200	78365399
chr10	78486200	78488199
chr10	78569800	78577399
chr10	78590400	78592599
chr10	7946600	7961599
chr10	79664000	79673999
chr10	79679200	79691399
chr10	79693000	79738999
chr10	79743400	79749599
chr10	79754200	79758399
chr10	79879400	79885199
chr10	80016400	80022199
chr10	80023000	80027599
chr10	80030600	80066799
chr10	80067800	80076999
chr10	80083200	80089199
chr10	80091000	80107999
chr10	80113000	80193399
chr10	80207000	80210399
chr10	8034800	8039599
chr10	80370200	80373399
chr10	80375200	80380199
chr10	80382600	80393199
chr10	80394600	80424999
chr10	80427600	80436399
chr10	80474600	80476799
chr10	8057800	8067199
chr10	8091400	8093199
chr10	81067600	81074399
chr10	81081800	81084999
chr10	81103200	81112999
chr10	81113200	81147999
chr10	81149200	81208399
chr10	81325800	81332999
chr10	81517000	81521799
chr10	81522800	81527199
chr10	81533600	81554199
chr10	81555200	81566599
chr10	81567800	81576599
chr10	81594400	81598599
chr10	81600200	81607799
chr10	8172200	8179599
chr10	8195400	8202999
chr10	8209400	8215799
chr10	8221600	8242599
chr10	8323000	8327799
chr10	83533000	83534599
chr10	83629000	83650599
chr10	83652200	83655599
chr10	83819400	83822999
chr10	83857400	83868399
chr10	83894600	83896799
chr10	83902000	83908799
chr10	83929200	83933399
chr10	83984400	83985799
chr10	84018800	84021199
chr10	84059600	84061599
chr10	8427400	8435599
chr10	84329800	84339799
chr10	84368800	84376999
chr10	84379200	84444999
chr10	84530600	84535799
chr10	84575600	84579199
chr10	85043400	85046999
chr10	8509400	8520399
chr10	85951000	85954399
chr10	85956800	85958399
chr10	85967800	85970199
chr10	86005800	86007799
chr10	86018800	86039599
chr10	86042600	86072599
chr10	86090200	86096599
chr10	86137200	86140799
chr10	86163200	86168599
chr10	86180000	86184599
chr10	86193400	86195199
chr10	86294200	86308999
chr10	86309600	86346799
chr10	86355800	86360599
chr10	86375800	86377799
chr10	86384400	86391199
chr10	86423600	86427799
chr10	86726800	86728799
chr10	86730200	86731599
chr10	86776400	86782199
chr10	86786600	86791399
chr10	86793200	86796399
chr10	86806400	86811199
chr10	86816000	86826599
chr10	8741000	8764799
chr10	8770600	8772799
chr10	8784200	8788999
chr10	8789800	8793599
chr10	8795000	8808799
chr10	8811000	8820799
chr10	8824400	8848199
chr10	88374600	88386799
chr10	88412400	88413599
chr10	88417600	88423999
chr10	8856600	8868799
chr10	8871600	8876999
chr10	8878400	8890599
chr10	8896600	8901199
chr10	89018200	89020399
chr10	89054200	89058199
chr10	8909800	8922399
chr10	89098400	89122399
chr10	89196000	89197599
chr10	8923400	8957199
chr10	89241600	89246599
chr10	89247200	89259399
chr10	89277400	89283199
chr10	8960800	8961799
chr10	8963600	8976799
chr10	8995600	9001199
chr10	91081200	91085199
chr10	91141000	91141999
chr10	91154800	91173399
chr10	92160800	92165799
chr10	92245600	92249599
chr10	93305200	93312399
chr10	93374000	93376999
chr10	93424600	93437599
chr10	93439800	93448599
chr10	93450600	93461799
chr10	93640200	93643399
chr10	93678400	93680999
chr10	93700000	93701599
chr10	93771200	93772799
chr10	94017400	94039399
chr10	94043800	94044999
chr10	94066400	94069999
chr10	94071600	94089399
chr10	94111000	94116999
chr10	94146800	94153799
chr10	94193600	94201799
chr10	94206000	94216999
chr10	94311400	94314199
chr10	94315800	94320799
chr10	94377000	94385599
chr10	94406800	94436599
chr10	94442600	94451199
chr10	94457000	94459399
chr10	94460800	94474799
chr10	94479000	94482599
chr10	94492400	94510199
chr10	94512200	94580999
chr10	94582200	94589999
chr10	94597400	94601199
chr10	94620600	94624399
chr10	94827000	94832799
chr10	95278400	95279999
chr10	95295000	95300199
chr10	95306000	95312399
chr10	95313600	95324999
chr10	95500400	95502599
chr10	95526800	95535599
chr10	95543600	95569199
chr10	95593600	95596599
chr10	95615800	95617199
chr10	95622400	95625999
chr10	95677200	95681799
chr10	95894200	95895399
chr10	96091600	96096199
chr10	96331400	96336199
chr10	96397600	96399399
chr10	96479400	96482799
chr10	96645200	96647999
chr10	98740800	98753199
chr10	99105400	99110199
chr10	99129400	99136799
chr10	99164400	99173599
chr10	99201800	99206399
chr10	99428800	99433999
chr10	99464600	99478799
chr10	99597400	99600999
chr11	100343600	100358799
chr11	100360000	100366199
chr11	100368200	100374599
chr11	100375000	100376399
chr11	100377400	100379799
chr11	100382600	100403399
chr11	100404200	100416799
chr11	100425000	100431999
chr11	100439000	100444399
chr11	100459600	100467199
chr11	100468400	100475999
chr11	100476800	100480599
chr11	100500000	100505399
chr11	100523600	100529799
chr11	100544400	100548199
chr11	100558600	100630599
chr11	100786200	100793999
chr11	100843400	100852199
chr11	100858000	100862199
chr11	100885600	100900199
chr11	100903200	100905999
chr11	100929200	100941999
chr11	100951800	100952799
chr11	100955400	100971599
chr11	100979200	100984399
chr11	101079000	101091199
chr11	101092800	101122599
chr11	101138400	101142199
chr11	101143200	101146999
chr11	101220400	101234599
chr11	101235800	101239599
chr11	101274800	101280799
chr11	101323600	101324199
chr11	101394200	101396999
chr11	101496400	101497199
chr11	101626000	101632799
chr11	101638200	101649599
chr11	101657000	101710199
chr11	101716600	101720199
chr11	101723600	101734599
chr11	101756000	101762199
chr11	101772000	101772999
chr11	101782800	101785999
chr11	101869400	101872199
chr11	101881000	101890199
chr11	101937000	101937799
chr11	102050200	102056399
chr11	102057400	102066799
chr11	102068200	102074799
chr11	102079000	102091199
chr11	102154000	102158399
chr11	102166200	102173999
chr11	102180000	102187599
chr11	102188200	102232399
chr11	102244000	102248599
chr11	102267000	102268599
chr11	102525600	102540799
chr11	102541400	102557999
chr11	102572600	102574799
chr11	102576400	102583799
chr11	102602200	102608799
chr11	102758000	102784199
chr11	102892200	102902799
chr11	102944200	102948999
chr11	103157800	103159999
chr11	103238600	103277199
chr11	103285400	103289399
chr11	103291400	103293399
chr11	103342400	103347399
chr11	103695800	103699599
chr11	104155800	104162799
chr11	104167600	104179999
chr11	104195200	104198199
chr11	104206600	104224599
chr11	104227800	104238999
chr11	104242600	104349399
chr11	104422800	104428199
chr11	104430800	104448599
chr11	104458400	104470599
chr11	104607400	104610199
chr11	104969800	104973599
chr11	105264000	105272199
chr11	106063600	106068799
chr11	106080800	106106999
chr11	106109800	106112399
chr11	106129800	106139399
chr11	106211200	106222999
chr11	106364600	106365799
chr11	106417800	106420599
chr11	106485400	106490199
chr11	106498200	106507199
chr11	106509000	106518799
chr11	106519800	106522999
chr11	106527400	106530199
chr11	106530400	106543199
chr11	106548000	106583799
chr11	106584600	106590599
chr11	106594600	106603999
chr11	106605400	106619599
chr11	106657000	106666999
chr11	106668200	106671799
chr11	106672000	106680999
chr11	106735600	106742799
chr11	106758800	106765799
chr11	106776400	106803599
chr11	106840600	106849399
chr11	106851200	106865199
chr11	106866400	106928199
chr11	106933000	106934199
chr11	107011000	107015199
chr11	107024000	107032599
chr11	107033800	107035399
chr11	107039000	107048399
chr11	107077800	107079799
chr11	107098600	107120199
chr11	107122000	107133599
chr11	107212800	107226799
chr11	107232400	107245399
chr11	107247000	107253199
chr11	107254400	107254999
chr11	107949200	107952199
chr11	107962600	107974799
chr11	107978200	108041799
chr11	108053800	108066399
chr11	108090200	108095799
chr11	108120200	108185799
chr11	108188400	108190799
chr11	108192200	108217399
chr11	108220000	108252799
chr11	108256200	108262199
chr11	108266200	108269999
chr11	108270800	108278199
chr11	108290200	108302399
chr11	108303600	108308199
chr11	108309400	108314999
chr11	108316200	108322199
chr11	108334200	108337799
chr11	108338600	108346599
chr11	108377400	108378799
chr11	108750200	108755399
chr11	108855600	108858999
chr11	108888000	108894799
chr11	108900000	108902599
chr11	108909000	108911799
chr11	108915800	108950399
chr11	108973200	108975999
chr11	109067800	109072399
chr11	109176800	109180599
chr11	109311000	109313799
chr11	109316600	109322599
chr11	109327200	109333999
chr11	109340600	109351399
chr11	109351800	109381399
chr11	109384000	109388799
chr11	109390800	109398799
chr11	109424400	109427399
chr11	109436600	109441399
chr11	109445400	109446599
chr11	109467200	109509599
chr11	109582800	109594999
chr11	109603400	109613199
chr11	109691800	109694999
chr11	109704200	109706399
chr11	109713200	109723599
chr11	109830800	109834399
chr11	109850400	109853799
chr11	109858600	109861199
chr11	109902000	109904199
chr11	110053200	110055999
chr11	110077200	110080599
chr11	110250600	110252399
chr11	110266200	110269599
chr11	110416000	110417799
chr11	110425000	110428599
chr11	110446400	110451999
chr11	110477600	110485399
chr11	110996200	111000599
chr11	111491800	111498199
chr11	111499800	111503199
chr11	111509400	111517799
chr11	111519600	111520199
chr11	111520400	111533799
chr11	112779800	112789999
chr11	112809600	112813999
chr11	112833200	112835199
chr11	112839600	112840799
chr11	112975000	112980399
chr11	112982000	112985399
chr11	112987200	112994199
chr11	113041200	113050199
chr11	113055400	113075399
chr11	113077000	113093399
chr11	113094000	113150999
chr11	113151000	113202399
chr11	113220200	113226799
chr11	113271400	113273999
chr11	113275400	113279799
chr11	113281800	113287199
chr11	113289600	113289999
chr11	113290000	113298999
chr11	113703600	113706799
chr11	113708200	113712199
chr11	113713400	113715799
chr11	113721800	113740199
chr11	113745600	113753199
chr11	113775400	113782799
chr11	113783800	113800199
chr11	113800600	113812199
chr11	114465600	114470199
chr11	114471600	114473599
chr11	114484000	114488799
chr11	114494600	114495999
chr11	114501200	114503999
chr11	114667400	114707599
chr11	114710800	114715999
chr11	114721800	114731599
chr11	114735800	114737999
chr11	114745000	114746599
chr11	114782400	114798199
[truncated: 13,466 more rows]

## Sheet: Non-specific regions
chromosome	start	end
chr1	100098000	100099399
chr1	10035800	10042799
chr1	101007800	101011199
chr1	10130400	10146399
chr1	10148400	10151799
chr1	10175800	10177799
chr1	103047600	103049199
chr1	105354800	105357599
chr1	105660000	105667799
chr1	105779800	105783799
chr1	105843200	105844999
chr1	106795000	106797599
chr1	107764200	107768399
chr1	107877200	107880199
chr1	108180800	108183199
chr1	10952400	10955999
chr1	10990400	10996799
chr1	109956400	109958199
chr1	11177400	11184599
chr1	111862200	111865799
chr1	112072800	112075199
chr1	112388600	112389599
chr1	112426000	112429799
chr1	11279400	11281399
chr1	113109400	113111199
chr1	113963200	113966999
chr1	115741600	115748199
chr1	115878000	115879999
chr1	116007200	116009799
chr1	116228200	116231799
chr1	117519200	117522199
chr1	118310000	118312199
chr1	118321200	118322999
chr1	118387000	118392199
chr1	118398400	118402199
chr1	118405400	118408399
chr1	118415600	118418199
chr1	118452200	118462599
chr1	118472800	118488799
chr1	118731000	118731999
chr1	118774200	118778999
chr1	118788000	118789999
chr1	119189400	119190199
chr1	119524600	119527799
chr1	119647400	119650799
chr1	119734400	119735799
chr1	119834000	119838599
chr1	119912000	119914199
chr1	120072000	120076799
chr1	120136000	120140199
chr1	120142600	120150999
chr1	121004200	121005799
chr1	121012800	121015599
chr1	121247000	121247999
chr1	121312400	121317599
chr1	121325600	121331199
chr1	121388000	121388999
chr1	121566800	121568399
chr1	122350200	122354199
chr1	122726800	122728399
chr1	122735000	122736199
chr1	122876600	122877999
chr1	122883200	122891399
chr1	123234600	123236599
chr1	123337600	123338999
chr1	123359200	123365799
chr1	123609600	123615399
chr1	123754600	123758999
chr1	123843800	123850999
chr1	125314000	125315199
chr1	125388400	125390799
chr1	125424400	125437999
chr1	125559400	125562599
chr1	125574200	125579399
chr1	125603800	125604799
chr1	125607000	125607799
chr1	125792400	125793999
chr1	125947800	125951199
chr1	126220400	126222799
chr1	126230000	126232799
chr1	126374800	126381399
chr1	126430400	126432399
chr1	12717800	12720399
chr1	127704800	127707199
chr1	127773000	127777599
chr1	127778800	127791199
chr1	127897400	127906399
chr1	127907800	127912999
chr1	127915600	127916999
chr1	127918800	127921399
chr1	128219400	128228999
chr1	12835200	12837399
chr1	128399800	128402399
chr1	128415600	128418399
chr1	128439800	128442199
chr1	128471200	128474599
chr1	128621200	128623599
chr1	12864200	12865599
chr1	128831200	128833199
chr1	128895000	128898999
chr1	129207400	129209199
chr1	12944800	12948999
chr1	129635800	129637999
chr1	130462200	130463399
chr1	130575800	130577599
chr1	130712600	130719399
chr1	130740200	130741999
chr1	131133600	131140399
chr1	131152200	131154999
chr1	131207600	131211999
chr1	131243000	131246999
chr1	131569600	131573999
chr1	131688200	131692799
chr1	131735000	131738199
chr1	132005400	132014199
chr1	13202600	13207599
chr1	132066800	132068399
chr1	132221000	132223399
chr1	132405200	132408799
chr1	133024000	133027399
chr1	13310400	13317199
chr1	133158000	133160799
chr1	133163400	133164799
chr1	133608600	133612199
chr1	133712400	133713399
chr1	133797800	133803799
chr1	134036800	134049399
chr1	134114800	134116999
chr1	134142800	134154599
chr1	134177800	134247799
chr1	134281400	134288399
chr1	134289600	134295399
chr1	134296800	134325399
chr1	134327400	134339399
chr1	134359000	134362999
chr1	134405400	134407199
chr1	134454400	134457799
chr1	134492800	134496999
chr1	134795000	134807199
chr1	134860600	134869599
chr1	134962400	134963399
chr1	135098400	135103199
chr1	135108600	135111399
chr1	135112000	135114799
chr1	135310000	135314599
chr1	136017000	136020599
chr1	136413400	136419599
chr1	136521000	136522599
chr1	136524400	136527799
chr1	136580400	136583199
chr1	13658200	13661399
chr1	136704600	136707599
chr1	137221000	137221999
chr1	137255200	137257199
chr1	13738200	13741399
chr1	137604000	137608599
chr1	137655000	137657999
chr1	138134000	138137999
chr1	138147800	138149799
chr1	138344400	138347399
chr1	138446400	138449599
chr1	138855200	138857399
chr1	138980400	138984599
chr1	138995600	138996999
chr1	139376200	139377399
chr1	139421000	139427799
chr1	140660000	140661799
chr1	141793400	141795599
chr1	141829600	141832199
chr1	141862600	141866399
chr1	14202000	14204799
chr1	14217200	14223199
chr1	14243000	14245599
chr1	142641000	142643399
chr1	142740400	142743199
chr1	142983200	142985599
chr1	14301200	14305599
chr1	14307200	14312199
chr1	143148200	143151599
chr1	143317400	143319399
chr1	143738200	143743599
chr1	143767600	143778999
chr1	143829600	143831999
chr1	144016200	144019999
chr1	144076000	144078799
chr1	144116800	144120199
chr1	144201800	144206599
chr1	144405800	144407399
chr1	144487800	144489599
chr1	144523000	144528199
chr1	145856800	145858999
chr1	146722800	146725199
chr1	149336800	149340399
chr1	149348600	149351999
chr1	149538600	149540399
chr1	149757800	149758999
chr1	149876200	149877799
chr1	149889400	149892399
chr1	150114600	150116799
chr1	150391800	150395399
chr1	151024600	151025999
chr1	151062000	151063999
chr1	151250200	151252799
chr1	151258000	151259399
chr1	151335800	151372599
chr1	151426600	151431599
chr1	151550800	151551799
chr1	151752200	151758799
chr1	151829400	151830599
chr1	152384200	152387199
chr1	152421200	152424999
chr1	152465600	152470599
chr1	152513800	152517399
chr1	152524600	152528399
chr1	152536200	152539199
chr1	152636600	152637799
chr1	152640000	152643199
chr1	152656800	152661599
chr1	153058400	153060599
chr1	153061800	153069399
chr1	153071600	153077799
chr1	153083600	153102199
chr1	153139800	153142399
chr1	153209800	153211799
chr1	153352600	153357199
chr1	153385200	153386799
chr1	153717400	153718999
chr1	153744400	153755399
chr1	154165200	154170399
chr1	154171400	154184199
chr1	154201000	154206399
chr1	154811600	154817199
chr1	154855200	154856599
chr1	154994600	154996799
chr1	155106400	155118399
chr1	155122000	155123399
chr1	155144400	155150999
chr1	155349000	155351999
chr1	155353200	155379599
chr1	155380800	155403999
chr1	155408200	155419799
chr1	155645800	155649599
chr1	155654200	155657799
chr1	155671200	155673999
chr1	155842000	155844999
chr1	155866400	155867599
chr1	156053400	156059199
chr1	156270200	156271999
chr1	156710200	156711399
chr1	156715400	156721999
chr1	156992600	156999199
chr1	157000200	157002199
chr1	157013200	157024799
chr1	157054600	157063799
chr1	157073400	157077599
chr1	157165600	157187399
chr1	157216800	157234599
chr1	157299000	157308999
chr1	157424600	157430599
chr1	157431200	157436199
chr1	157436200	157437199
chr1	157438000	157459999
chr1	157797800	157801199
chr1	157968600	157970599
chr1	158389800	158391399
chr1	158481800	158496999
chr1	158596400	158597999
chr1	158604600	158607799
chr1	158669600	158671199
chr1	159135200	159135399
chr1	159209800	159212799
chr1	159229600	159239999
chr1	159281000	159282799
chr1	159442400	159446599
chr1	159544200	159548399
chr1	159722800	159727399
chr1	159758200	159784399
chr1	159785400	159794199
chr1	159869200	159870799
chr1	159952000	159953999
chr1	160193400	160196999
chr1	160207600	160216599
chr1	160231200	160232399
chr1	160329000	160336199
chr1	160451400	160451799
chr1	160479400	160486199
chr1	160709600	160719599
chr1	16091800	16094199
chr1	161003600	161007799
chr1	161024000	161041999
chr1	16102600	16108799
chr1	16110200	16123799
chr1	161128600	161132399
chr1	161170400	161171199
chr1	161286600	161287199
chr1	161822800	161827799
chr1	161968000	161979799
chr1	161983200	161984599
chr1	162151800	162158799
chr1	16231000	16233399
chr1	162569200	162574399
chr1	162722200	162730799
chr1	162734200	162741199
chr1	162762000	162763599
chr1	163149800	163150599
chr1	163401600	163404799
chr1	163640400	163643799
chr1	163778800	163781799
chr1	163831600	163836799
chr1	163860600	163866599
chr1	163994200	163996399
chr1	164138400	164138999
chr1	164184200	164185999
chr1	164274600	164279399
chr1	164304000	164309399
chr1	164353200	164353999
chr1	164355200	164370999
chr1	164716200	164718399
chr1	164886400	164889199
chr1	164915800	164916799
chr1	165231200	165238799
chr1	165280400	165283999
chr1	165299800	165305799
chr1	165451200	165464799
chr1	165700000	165703199
chr1	165704800	165712199
chr1	165844400	165846999
chr1	16585200	16587599
chr1	165990400	166004399
chr1	166312600	166319399
chr1	166429200	166430799
chr1	16653200	16658199
chr1	16664600	16668199
chr1	16675000	16679399
chr1	166843000	166843999
chr1	166869400	166871599
chr1	166986600	166987399
chr1	167118200	167120599
chr1	167235600	167245599
chr1	167245800	167248199
chr1	167249400	167249999
chr1	167282000	167290199
chr1	167307200	167310399
chr1	167388800	167389799
chr1	167390000	167395399
chr1	167802400	167803799
chr1	168044600	168045399
chr1	168162600	168174199
chr1	168209600	168225999
chr1	168227200	168231599
chr1	168238400	168243399
chr1	168245000	168248399
chr1	168279000	168296199
chr1	168518000	168519799
chr1	169531200	169532999
chr1	169670200	169676199
chr1	169697000	169699999
chr1	169848200	169849799
chr1	169851000	169859999
chr1	170056200	170058399
chr1	170172800	170176999
chr1	170186400	170189999
chr1	170214200	170216799
chr1	170291600	170299999
chr1	170784800	170798399
chr1	170800200	170815999
chr1	170880800	170905199
chr1	171042400	171046799
chr1	171205000	171227399
chr1	171279800	171295799
chr1	171322000	171336599
chr1	171339000	171354799
chr1	171356400	171363199
chr1	171365400	171367199
chr1	171379600	171380999
chr1	171410400	171414599
chr1	172039600	172040799
chr1	172081200	172085599
chr1	172387000	172388199
chr1	172412400	172412799
chr1	172519600	172522399
chr1	172524000	172526399
chr1	172549800	172552399
chr1	172585000	172587199
chr1	173430200	173432799
chr1	173449400	173452599
chr1	174499200	174516799
chr1	174530800	174530999
chr1	174625400	174627799
chr1	174629200	174631599
chr1	174654200	174658799
chr1	174766000	174766199
chr1	175353600	175357999
chr1	175359600	175364399
chr1	175615000	175618199
chr1	175622400	175626799
chr1	175689800	175693799
chr1	175823600	175824599
chr1	175880200	175880999
chr1	175983200	175984799
chr1	176213000	176217599
chr1	17646000	17648199
chr1	176883600	176885999
chr1	176921800	176941599
chr1	177044600	177051799
chr1	177245600	177250399
chr1	177307400	177309399
chr1	177321600	177324199
chr1	177428000	177428999
chr1	177683800	177684799
chr1	177793400	177797599
chr1	177982400	177984799
chr1	178013800	178018399
chr1	178185400	178192799
chr1	178215200	178220799
chr1	178233400	178238399
chr1	178307600	178339799
chr1	178578400	178580599
chr1	178689800	178691599
chr1	178826400	178832799
chr1	178946800	178947999
chr1	178960200	178961799
chr1	178967600	178971599
chr1	179120200	179121599
chr1	179160600	179162399
chr1	179173600	179176599
chr1	179210600	179212999
chr1	179325800	179329399
chr1	179432400	179433799
chr1	179445600	179448599
chr1	180013400	180032199
chr1	180564200	180580399
chr1	180639600	180642199
chr1	180724400	180728799
chr1	180736200	180737399
chr1	181334200	181339199
chr1	181974200	181977399
chr1	182044600	182047599
chr1	182337200	182343199
chr1	182345400	182347199
chr1	182728400	182730199
chr1	182848600	182856999
chr1	182921600	182923999
chr1	182950800	182955199
chr1	182958400	182962199
chr1	183092400	183093999
chr1	183112000	183115399
chr1	183117200	183119999
chr1	183191000	183191799
chr1	183344800	183350599
chr1	183364200	183370799
chr1	183572200	183575399
chr1	183590800	183597799
chr1	183599000	183600999
chr1	184822400	184834199
chr1	184841400	184849199
chr1	184850800	184856799
chr1	184868200	184872599
chr1	184879000	184883399
chr1	185079200	185082199
chr1	18535400	18536799
chr1	185628000	185630399
chr1	18582600	18585799
chr1	186182400	186183599
chr1	186409000	186410799
chr1	186413000	186413999
chr1	186567000	186567799
chr1	186607800	186610799
chr1	186674600	186677999
chr1	186681200	186687599
chr1	186700600	186708999
chr1	186748200	186750199
chr1	186808200	186809599
chr1	186991400	186992199
chr1	187214400	187216799
chr1	187662200	187663799
chr1	187786200	187788799
chr1	187794800	187797199
chr1	187997400	187998599
chr1	189529200	189533799
chr1	189816800	189819799
chr1	190807600	190809599
chr1	191097200	191099999
chr1	191325000	191329199
chr1	191342200	191364599
chr1	191370800	191385399
chr1	191574600	191584399
chr1	191585600	191587599
chr1	191588000	191596799
chr1	191597000	191622199
chr1	191825400	191829599
chr1	191834600	191837599
chr1	192132200	192141999
chr1	192649800	192652599
chr1	193520200	193521399
chr1	193845000	193849599
chr1	194960000	194965199
chr1	195241400	195242399
chr1	20375000	20377599
chr1	20612200	20613599
chr1	20800800	20802599
chr1	21165600	21167599
chr1	21217200	21241199
chr1	21244600	21246799
chr1	21255400	21260399
chr1	21264200	21265399
chr1	21269000	21272599
chr1	21613600	21624599
chr1	21628200	21635199
chr1	21808800	21813399
chr1	21844200	21847999
chr1	21853600	21855799
chr1	22376200	22378599
chr1	22506800	22510199
chr1	22611800	22617999
chr1	22692000	22697199
chr1	22773600	22776199
chr1	22793400	22798199
chr1	23150400	23153199
chr1	23231000	23233599
chr1	23377200	23385399
chr1	23744400	23745599
chr1	23864400	23867799
chr1	23891800	23900799
chr1	23909600	23917599
chr1	23918600	23923199
chr1	24003400	24007199
chr1	24092600	24102999
chr1	24349400	24350399
chr1	24367400	24368799
chr1	24551000	24552599
chr1	24675400	24680799
chr1	24682000	24687199
chr1	24728600	24732399
chr1	24901000	24902199
chr1	25340200	25348799
chr1	25486800	25493999
chr1	25539200	25544399
chr1	25575600	25579599
chr1	25597600	25600799
chr1	25741000	25744199
chr1	26329800	26330999
chr1	29180400	29186399
chr1	30184000	30185199
chr1	30807000	30810599
chr1	30822400	30823799
chr1	30830000	30834599
chr1	30844600	30848799
chr1	30870800	30875999
chr1	32234000	32235999
chr1	32242000	32244199
chr1	32300400	32304599
chr1	32412000	32416599
chr1	32471000	32473799
chr1	32598000	32599399
chr1	32642600	32643599
chr1	32786600	32790399
chr1	32871600	32873599
chr1	3309600	3311399
chr1	33170200	33170599
chr1	33271200	33272199
chr1	33669200	33671599
chr1	33719000	33721799
chr1	33756000	33760399
chr1	33809400	33815399
chr1	34248000	34249599
chr1	34259800	34275199
chr1	3433000	3435399
chr1	34459200	34460399
chr1	3455600	3458999
chr1	34857400	34858999
chr1	34860200	34864199
chr1	35242400	35243999
chr1	35805600	35811999
chr1	35869400	35870599
chr1	35933600	35936199
chr1	36231400	36235999
chr1	36242200	36245599
chr1	36400600	36403199
chr1	36438800	36447599
chr1	36706000	36710799
chr1	36743400	36744799
chr1	36841000	36852799
chr1	36858600	36863599
chr1	36864800	36864999
chr1	37117200	37117799
chr1	37217200	37224799
chr1	37427200	37432599
chr1	37471200	37476999
chr1	37537600	37543999
chr1	37598000	37602599
chr1	37830400	37832399
chr1	37849600	37852799
chr1	37861400	37867599
chr1	37869000	37875199
chr1	37916400	37918799
chr1	37995000	37999799
chr1	38124200	38131199
chr1	38307800	38309599
chr1	38339800	38341599
chr1	38729200	38731599
chr1	39543200	39559199
chr1	39560800	39564799
chr1	39567000	39579599
chr1	39662000	39663999
chr1	39804600	39806399
chr1	40222000	40225799
chr1	40236000	40237999
chr1	40266000	40267599
chr1	40322000	40326399
chr1	40714000	40714999
chr1	40874200	40874999
chr1	40887800	40887999
chr1	41027000	41028799
chr1	41151800	41154599
chr1	41883800	41893599
chr1	42240200	42244799
chr1	42253400	42264999
chr1	42279600	42281599
chr1	42394000	42396399
chr1	42479600	42482199
chr1	42821600	42823199
chr1	42850600	42852799
chr1	42896800	42902399
chr1	42977800	42983199
chr1	43089800	43100999
chr1	43263600	43265399
chr1	43426000	43427799
chr1	43897000	43899999
chr1	43932600	43936999
chr1	44101000	44103199
chr1	44117600	44123199
chr1	44146600	44150399
chr1	44450400	44453799
chr1	44732000	44735799
chr1	44735800	44740999
chr1	4491800	4494599
chr1	4495600	4497999
chr1	45438000	45439199
chr1	45765600	45767799
chr1	45794200	45797799
chr1	45810200	45813199
chr1	45924000	45927199
chr1	46066200	46067599
chr1	46424800	46425999
chr1	46918200	46927399
chr1	47036200	47039799
chr1	47278000	47279399
chr1	4766200	4770399
chr1	4784200	4786799
chr1	4806800	4808999
chr1	4819000	4820599
chr1	4855600	4861199
chr1	4865000	4865199
chr1	4968600	4972399
chr1	5053600	5057199
chr1	51007200	51008999
chr1	5103400	5109399
chr1	51187800	51195799
chr1	5126000	5129199
chr1	51264800	51267799
chr1	51288200	51292799
chr1	51381000	51384799
chr1	51401000	51403199
chr1	51476400	51479599
chr1	51627200	51629599
chr1	51636000	51638399
chr1	51668600	51671599
chr1	51697200	51697799
chr1	52161600	52177199
chr1	52354000	52356199
chr1	52387400	52389399
chr1	52794800	52803399
chr1	52813000	52821599
chr1	52946800	52957799
chr1	53312000	53318199
chr1	53351200	53353399
chr1	53833600	53835399
chr1	53882600	53885399
chr1	53909400	53915799
chr1	53922400	53928799
chr1	53938200	53948199
chr1	54036600	54044399
chr1	54045600	54097399
chr1	54249600	54251399
chr1	54438200	54439599
chr1	54443400	54444199
chr1	54447600	54449999
chr1	54553600	54558999
chr1	54682000	54686199
chr1	54702400	54705599
chr1	54706800	54708399
chr1	54712600	54717599
chr1	54734600	54739399
chr1	55023600	55030199
chr1	55129600	55135599
chr1	56021600	56022999
chr1	57082600	57083999
chr1	5726600	5729999
chr1	57404400	57408799
chr1	57436200	57437399
chr1	57831600	57837799
chr1	57966600	57970799
chr1	57995000	57996599
chr1	58210000	58212199
chr1	58391200	58395599
chr1	58418200	58425399
chr1	58444200	58447399
chr1	58565400	58570799
chr1	58651600	58653999
chr1	5894200	5896199
chr1	58983000	58986999
chr1	59119000	59121999
chr1	59235800	59238599
chr1	59534400	59536799
chr1	59590600	59594399
chr1	59667800	59672999
chr1	59684200	59686599
chr1	59786600	59808599
chr1	59846600	59850199
chr1	59883200	59890199
chr1	59965000	59970399
chr1	60094800	60100399
chr1	60227600	60229199
chr1	60262400	60264199
chr1	60341200	60344999
chr1	60380800	60383599
chr1	60395600	60397799
chr1	60563000	60567799
chr1	60609200	60612599
chr1	60732000	60734199
chr1	60844600	60848399
chr1	60849000	60852399
chr1	60858200	60866799
chr1	60935400	60937399
chr1	60938400	60941799
chr1	60968800	60971399
chr1	61050400	61052199
chr1	61151800	61163199
chr1	61730000	61732599
chr1	61923400	61928599
chr1	6211600	6219999
chr1	6220200	6227399
chr1	62806800	62810399
chr1	63209000	63210199
chr1	63236800	63238399
chr1	63255800	63257399
chr1	63667400	63669599
chr1	63729800	63731399
chr1	63762200	63771999
chr1	63784000	63785799
chr1	6382800	6383399
chr1	63856400	63858599
chr1	63908600	63911199
chr1	6440800	6441999
chr1	64444200	64450799
chr1	64527800	64539599
chr1	64541200	64547999
chr1	64554200	64557199
chr1	64632400	64634399
chr1	64655200	64657199
chr1	64671400	64673999
chr1	64680200	64687599
chr1	64778400	64798399
chr1	65122600	65123399
chr1	65182800	65190199
chr1	65278400	65283199
chr1	66120800	66124999
chr1	66128200	66133399
chr1	66146600	66149399
chr1	66172800	66181999
chr1	66219400	66223799
chr1	66226200	66227999
chr1	66457400	66458799
chr1	66480800	66484399
chr1	66689600	66697399
chr1	66697600	66704799
chr1	66812000	66820799
chr1	66835800	66839199
chr1	66845000	66845999
chr1	66895400	66899399
chr1	67047200	67051599
chr1	67284400	67287199
chr1	67358600	67360799
chr1	67932200	67936399
chr1	68787200	68788599
chr1	68802200	68805199
chr1	68826400	68831799
chr1	69790400	69791199
chr1	70206400	70208399
chr1	70315600	70317199
chr1	70724800	70726599
chr1	7124600	7126999
chr1	71389400	71391599
chr1	7151600	7159799
chr1	71555600	71558199
chr1	71652600	71653999
chr1	71823400	71825399
chr1	72283000	72288599
chr1	72351600	72354399
chr1	72371800	72373799
chr1	72640600	72641399
chr1	72672800	72673399
chr1	72710400	72717799
chr1	72739000	72740199
chr1	72824200	72825399
chr1	72942800	72947199
chr1	74122000	74125599
chr1	74148800	74150199
chr1	74262000	74264799
chr1	74444200	74455799
chr1	74502400	74512399
chr1	74582400	74592199
chr1	74597800	74602799
chr1	74661000	74665999
chr1	74783800	74784599
chr1	74870800	74873599
chr1	74880800	74882799
chr1	74935400	74935599
chr1	74948200	74951599
chr1	75167400	75172399
chr1	75177600	75181399
chr1	75186400	75194999
chr1	75231200	75266399
chr1	75310000	75319799
chr1	75520600	75523199
chr1	75923200	75928199
chr1	75929600	75937799
chr1	76110400	76114599
chr1	76142600	76142999
chr1	76244400	76253399
chr1	76302800	76307199
chr1	76425200	76432599
chr1	76507600	76510399
chr1	76562800	76565799
chr1	76834400	76836999
chr1	77073200	77089199
chr1	77090400	77099799
chr1	77101400	77102999
chr1	77226800	77227599
chr1	77348000	77349599
chr1	77530400	77533599
chr1	77567000	77568799
chr1	7758000	7759399
chr1	77781800	77783599
chr1	77839600	77843199
chr1	78216000	78218199
chr1	78346800	78351399
chr1	78355000	78359199
chr1	78370000	78370799
chr1	78418200	78420599
chr1	78441400	78444199
chr1	78619800	78622399
chr1	78724200	78726399
chr1	78819200	78822999
chr1	78863200	78867599
chr1	78903000	78905399
chr1	79005000	79008599
chr1	79226400	79229199
chr1	79239200	79242199
chr1	79733400	79744799
chr1	79749800	79764999
chr1	79775200	79778599
chr1	79799200	79809599
chr1	79868200	79872999
chr1	79880200	79881399
chr1	80031000	80033999
chr1	80065800	80067999
chr1	80114600	80118799
chr1	80122600	80124599
chr1	80173400	80175199
chr1	80224600	80226999
chr1	80337400	80342399
chr1	80602600	80607799
chr1	81083800	81088799
chr1	81093000	81100399
chr1	81142200	81144799
chr1	81155800	81159999
chr1	81163200	81164599
chr1	81593400	81594399
chr1	82315800	82318199
chr1	82724200	82727399
chr1	82834600	82846799
chr1	82860200	82870199
chr1	82972200	82975999
chr1	83019800	83022799
chr1	83345000	83346599
chr1	83406600	83408599
chr1	83652800	83655199
chr1	84085800	84088999
chr1	84175200	84184799
chr1	84279000	84287999
chr1	84693200	84697399
chr1	84776600	84785599
chr1	84836400	84840999
chr1	85792800	85796799
chr1	85806600	85811399
chr1	85812600	85815199
chr1	86110600	86114799
chr1	86123800	86126199
chr1	86134800	86140599
chr1	86226200	86250799
chr1	86276400	86282599
chr1	86342200	86346799
chr1	86348200	86350999
chr1	86357000	86361599
chr1	86463400	86465599
chr1	86576600	86578599
chr1	86579200	86589999
chr1	86643400	86645999
chr1	87172200	87178799
chr1	87179600	87187599
chr1	87407600	87413199
chr1	87619200	87627999
chr1	87634000	87646599
chr1	87646600	87662999
chr1	87664200	87672999
chr1	87674000	87683399
chr1	87911000	87916799
chr1	87918000	87948599
chr1	87950000	87954399
chr1	88003800	88009199
chr1	88205000	88206199
chr1	88273000	88280599
chr1	88330800	88333199
chr1	88697200	88709999
chr1	88755400	88759199
chr1	88850200	88853599
chr1	88994400	89000199
chr1	89015000	89016799
chr1	89182200	89185399
chr1	89187600	89198399
chr1	89331600	89336799
chr1	89338000	89341399
chr1	89352800	89354599
chr1	89686800	89704999
chr1	89706200	89710599
chr1	89713000	89715799
chr1	89722600	89725999
chr1	89728200	89732199
chr1	89732600	89735999
chr1	89738600	89758399
chr1	89760200	89765599
chr1	89997200	90002799
chr1	90006200	90008599
chr1	90113400	90114599
chr1	90152800	90154399
chr1	90470400	90472799
chr1	90602600	90604399
chr1	90837200	90840399
chr1	90900800	90906799
chr1	90980000	90981599
chr1	91036600	91047199
chr1	91248200	91259399
chr1	91271000	91273399
chr1	91492800	91497799
chr1	91939200	91948199
chr1	92235800	92237999
chr1	92358000	92361799
chr1	92471400	92474799
chr1	92798000	92802599
chr1	92830600	92855999
chr1	92902200	92915399
chr1	92933600	92938199
chr1	92943800	92957399
chr1	93008800	93054599
chr1	93113400	93116799
chr1	93128200	93130199
chr1	93272000	93273599
chr1	93400600	93415399
chr1	93476000	93482399
chr1	93617000	93629199
chr1	93630800	93637799
chr1	93697600	93700999
chr1	93753200	93757599
chr1	93800800	93806999
chr1	94033800	94036399
chr1	95109200	95112199
chr1	95312600	95325799
chr1	9540600	9541399
chr1	95601400	95602799
chr1	96767000	96769199
chr1	97756400	97775999
chr1	97793000	97795199
chr1	97839400	97843799
chr1	97872800	97874599
chr1	9787600	9795199
chr1	9795600	9835399
chr1	98010400	98020999
chr1	98054000	98059599
chr1	98161600	98162999
chr1	98831200	98833399
chr1	99391600	99394999
chr1	99780600	99782999
chr1	99916000	99916399
chr1	99916800	99919199
chr1	99972600	99974599
chr10	10005200	10009999
chr10	100159600	100165799
chr10	10058200	10059999
chr10	100588000	100589799
chr10	100630000	100630799
chr10	100865000	100868399
chr10	101504400	101505999
chr10	101831600	101834599
chr10	101845000	101848999
chr10	102027200	102030999
chr10	102075800	102080999
chr10	102184200	102185199
chr10	102202600	102204399
chr10	102487600	102491199
chr10	102511000	102514599
chr10	102765800	102769199
chr10	102773000	102779599
chr10	103235600	103236799
chr10	10487400	10488999
chr10	10491400	10494799
chr10	10556400	10558599
chr10	105926200	105927599
chr10	105998400	106002399
chr10	106005200	106008399
chr10	106120800	106121999
chr10	106509400	106510399
chr10	106753200	106755999
chr10	106889400	106896799
chr10	106932200	106933199
chr10	107359000	107364799
chr10	107389000	107390199
chr10	107499200	107500399
chr10	107517200	107520799
chr10	10765600	10772399
chr10	107930200	107933199
chr10	108036600	108037599
chr10	10811800	10813599
chr10	108255800	108265199
chr10	108266400	108274799
chr10	108277000	108278599
chr10	108282000	108286599
chr10	108394600	108396399
chr10	10880000	10881399
chr10	108835200	108843599
chr10	108951000	108953799
chr10	108970600	108973799
chr10	108984600	108988799
chr10	108991400	108991999
chr10	109281800	109284199
chr10	109539400	109543599
chr10	109650800	109654799
chr10	109890400	109892399
chr10	110033800	110036999
chr10	110204400	110207399
chr10	110289000	110290999
chr10	110396200	110401199
chr10	110429400	110433799
chr10	110744400	110746199
chr10	110981200	110984799
chr10	110986200	110999399
chr10	111335600	111336599
chr10	11148800	11154999
chr10	111535800	111549399
chr10	11165800	11174399
chr10	111689200	111702999
chr10	111715400	111715799
chr10	111863600	111868799
chr10	111879800	111883399
chr10	112138200	112139399
chr10	112269800	112272399
chr10	112315000	112316999
chr10	11277200	11284199
chr10	112925400	112930199
chr10	113008000	113009599
chr10	113352600	113354199
chr10	11342000	11351999
chr10	115145800	115147799
chr10	115240800	115246399
chr10	115247600	115252799
chr10	115293000	115295399
chr10	115309200	115318199
chr10	115381600	115403799
chr10	115470600	115471199
chr10	115586400	115588399
chr10	115958400	115958999
chr10	116116200	116118199
chr10	116205000	116213399
chr10	116285800	116291999
chr10	116315400	116317199
chr10	116318600	116324199
chr10	116427600	116429999
chr10	117048200	117052599
chr10	117088200	117097999
chr10	117099200	117100399
chr10	117103000	117112799
chr10	117113800	117123199
chr10	117211800	117216599
chr10	117222600	117225399
chr10	117259400	117261399
chr10	11727200	11729399
chr10	117358400	117365599
chr10	117373200	117378999
chr10	117425200	117426799
chr10	117521000	117523599
chr10	117791400	117793999
chr10	117840600	117847799
chr10	117904600	117908399
chr10	117917400	117919999
chr10	117935000	117936599
chr10	118049000	118049999
chr10	118617200	118618199
chr10	118781600	118782999
chr10	118866000	118871599
chr10	119065200	119066199
chr10	119318200	119319199
chr10	119326400	119329599
chr10	119372000	119373199
chr10	119551600	119554599
chr10	119610200	119610999
chr10	119625800	119628199
chr10	119670400	119674399
chr10	119775600	119776799
chr10	119778000	119780399
chr10	119833400	119834799
chr10	119883200	119887399
chr10	119888600	119891399
chr10	120044400	120046799
chr10	120112000	120113799
chr10	120208000	120210399
chr10	120226000	120230599
chr10	120881600	120884199
chr10	120897800	120899599
chr10	120951600	120957599
chr10	120976800	120980399
chr10	121033200	121034599
chr10	121055200	121057399
chr10	121639400	121642999
chr10	121758000	121759599
chr10	121764800	121765999
chr10	122192800	122194199
chr10	122569400	122571599
chr10	122602000	122607399
chr10	122791000	122795999
chr10	122798800	122832199
chr10	122958400	122966599
chr10	122974000	123015799
chr10	123072200	123077799
chr10	123110000	123113199
chr10	123115200	123123599
chr10	123127400	123133399
chr10	123134400	123149999
chr10	123151800	123153599
chr10	123155600	123167999
chr10	12325400	12329999
chr10	123304000	123305999
chr10	12339000	12340399
chr10	12415000	12429999
chr10	124249400	124251599
chr10	12455600	12474599
chr10	125108400	125110199
chr10	12544000	12553799
chr10	126708600	126709799
chr10	126792400	126794599
chr10	126868800	126870399
chr10	126900200	126902199
chr10	126904400	126907999
chr10	127029400	127031799
chr10	12736800	12738799
chr10	127379400	127386599
chr10	127736600	127740999
chr10	127755200	127756799
chr10	127890000	127890999
chr10	12791600	12792599
chr10	127924400	127928799
chr10	128034200	128046799
chr10	12807600	12818399
chr10	128079000	128103199
chr10	128230400	128233199
chr10	128234400	128234599
chr10	128235800	128238599
chr10	128246600	128247799
chr10	128261800	128264399
chr10	128268400	128272599
chr10	128515600	128516399
chr10	128534000	128538599
chr10	128541200	128550199
chr10	12854400	12864199
chr10	128624400	128628199
chr10	128668000	128676999
chr10	128742200	128750599
chr10	128801400	128809999
chr10	12941200	12941799
chr10	12963400	12964799
chr10	130286400	130289999
chr10	130470400	130470799
chr10	13047200	13048999
chr10	13060000	13061199
chr10	13090000	13091799
chr10	13192200	13193799
chr10	13473400	13475599
chr10	13500000	13504199
chr10	13551600	13554799
chr10	13753400	13757399
chr10	13758600	13761799
chr10	14544800	14546199
chr10	14700600	14706199
chr10	14725600	14726399
chr10	14908400	14910399
chr10	15104600	15106999
chr10	15299200	15301999
chr10	16894000	16897799
chr10	17248200	17250799
chr10	17346200	17349399
chr10	17365000	17368399
chr10	17484400	17488399
chr10	17518600	17519399
chr10	17574800	17577199
chr10	17630000	17632399
chr10	17794600	17798399
chr10	17860800	17862199
chr10	17929400	17932599
chr10	17945400	17948999
chr10	18138400	18139799
chr10	18343600	18347999
chr10	18443800	18447799
chr10	18695200	18701999
chr10	18719600	18724599
chr10	18859800	18863399
chr10	19013400	19016799
chr10	19121600	19124599
chr10	19185000	19188599
chr10	19577200	19585599
chr10	19818800	19820799
chr10	19897000	19898399
chr10	19932600	19942399
chr10	19956600	19968599
chr10	20088400	20091199
chr10	20122000	20126199
chr10	20309600	20315399
chr10	20347200	20347799
chr10	20792800	20795599
chr10	21158400	21162399
chr10	21287200	21288199
chr10	21295200	21298399
chr10	21301000	21306599
chr10	21352800	21354799
chr10	21388800	21391599
chr10	21442800	21447199
chr10	21464600	21471199
chr10	21525600	21533799
chr10	21540600	21546199
chr10	21722200	21727999
chr10	21984800	22002799
chr10	22003600	22011199
chr10	22148400	22149599
chr10	22273400	22274399
chr10	22591400	22594799
chr10	23216200	23217799
chr10	23781400	23788799
chr10	24395200	24396799
chr10	24594200	24597199
chr10	24764600	24767399
chr10	24869200	24870799
chr10	24984400	24985799
chr10	25326400	25333199
chr10	25694400	25697799
chr10	25713400	25714999
chr10	25882400	25883399
chr10	26164200	26165399
chr10	26327400	26329399
chr10	26373000	26376999
chr10	26542600	26545599
chr10	26857800	26860799
chr10	26900800	26904799
chr10	27102800	27104799
chr10	27652600	27655599
chr10	29142400	29158399
chr10	29188600	29196399
chr10	29197200	29201399
chr10	29533400	29536199
chr10	30200000	30201199
chr10	30599400	30601599
chr10	30616400	30619599
chr10	30718000	30729799
chr10	30745000	30765199
chr10	30767200	30773999
chr10	30778000	30779999
chr10	30781000	30791399
chr10	30800000	30805399
chr10	30810200	30811599
chr10	30993000	30995199
chr10	31312800	31314599
chr10	31589800	31594799
chr10	31742400	31743599
chr10	32051600	32053199
chr10	32058200	32066799
chr10	32289200	32294799
chr10	32392600	32394399
chr10	32574400	32579599
chr10	32627200	32633799
chr10	32693200	32700799
chr10	32701800	32708199
chr10	32710400	32716999
chr10	32738600	32741199
chr10	32742000	32744599
chr10	32915400	32917999
chr10	33081600	33083999
chr10	33286600	33288799
chr10	33557600	33559599
chr10	33702600	33703599
chr10	33995800	33999799
chr10	34127200	34128799
chr10	34279400	34285399
chr10	34415800	34419199
chr10	34868800	34872599
chr10	36512400	36515199
chr10	36908400	36909999
chr10	37357200	37359999
chr10	37399600	37403799
chr10	37988200	37989799
chr10	38122000	38124199
chr10	38965000	38966999
chr10	38977200	38984799
chr10	39133000	39134599
chr10	39184600	39187399
chr10	39958600	39960799
chr10	40128400	40129799
chr10	40140800	40142599
chr10	40246200	40250999
chr10	40284200	40287199
chr10	40338600	40339999
chr10	40629400	40633599
chr10	40637400	40641999
chr10	41200000	41202799
chr10	4120400	4122199
chr10	41448400	41451599
chr10	41600800	41605599
chr10	41689800	41690799
chr10	41863200	41896799
chr10	41980200	41992599
chr10	42012200	42019599
chr10	42070400	42073599
chr10	42107600	42120599
chr10	42183200	42196999
chr10	42197800	42201199
chr10	42202400	42235399
chr10	42236600	42280199
chr10	42383000	42387199
chr10	42452600	42458999
chr10	42475600	42480199
chr10	42498600	42511399
chr10	42760400	42765799
chr10	43042600	43044199
chr10	43170400	43176199
chr10	43219800	43223599
chr10	43242000	43245999
chr10	4346400	4347999
chr10	43524800	43528599
chr10	43537800	43541599
chr10	43578200	43581199
chr10	43887200	43889199
chr10	43944400	43945599
chr10	4422000	4426399
chr10	44265400	44270999
chr10	4427600	4439199
chr10	44379600	44382399
chr10	45066000	45068599
chr10	45446200	45446999
chr10	45473200	45474199
chr10	45577000	45581599
chr10	45982200	45985199
chr10	46045200	46049399
chr10	46148600	46149399
chr10	46226200	46228999
chr10	46233000	46237399
chr10	46345000	46347599
chr10	46695000	46699599
chr10	4670200	4672199
chr10	46707000	46711199
chr10	46840600	46844599
chr10	4712000	4712999
chr10	4839800	4841599
chr10	48877400	48878399
chr10	49149800	49150799
chr10	49254400	49257199
chr10	49443200	49452399
chr10	49494000	49495199
chr10	49545200	49551199
chr10	49693000	49695799
chr10	49750800	49757999
chr10	49759200	49763199
chr10	49819400	49823599
chr10	50591000	50595399
chr10	51218800	51221799
chr10	5226200	5229399
chr10	52360600	52365199
chr10	52433400	52437399
chr10	52657800	52661599
chr10	52756000	52760799
chr10	52785800	52791999
chr10	52794000	52806999
chr10	52819800	52825799
chr10	5284200	5291999
chr10	52871600	52892399
chr10	52988200	52990599
chr10	52992200	52994999
chr10	53059800	53062799
chr10	53100200	53103399
chr10	53114400	53117599
chr10	53745200	53755799
chr10	53863400	53864399
chr10	53911400	53918799
chr10	53968000	53987599
chr10	54129000	54134399
chr10	54155600	54157399
chr10	54596000	54600999
chr10	54712600	54713799
chr10	54754600	54757599
chr10	54761800	54764199
chr10	54802000	54802399
chr10	54804200	54805799
chr10	55979600	55980799
chr10	56069400	56072599
chr10	56104800	56108799
chr10	56113200	56117599
chr10	56225400	56229799
chr10	56431400	56432199
chr10	56525600	56528599
chr10	56831200	56832799
chr10	56921000	56922199
chr10	57000800	57002199
chr10	57485600	57490599
chr10	57529000	57533799
chr10	57743200	57744999
chr10	57780000	57791399
chr10	57792800	57797599
chr10	5805000	5808199
chr10	5820000	5826799
chr10	58254000	58258599
chr10	58348600	58413999
chr10	58495000	58498999
chr10	5865600	5869199
chr10	58713800	58715199
chr10	5885600	5887399
chr10	58919800	58920799
chr10	5899400	5901599
chr10	59315000	59372999
chr10	59430600	59431599
chr10	59536200	59543199
chr10	59628400	59629399
chr10	59751400	59759599
chr10	60686600	60688199
chr10	60931000	60935999
chr10	61079600	61080999
chr10	61144400	61148599
chr10	61441600	61454199
chr10	61474200	61478599
chr10	61540400	61545999
chr10	61554200	61556199
chr10	61647600	61651599
chr10	61678600	61683799
chr10	61693000	61698399
chr10	61728000	61729799
chr10	62269000	62272199
chr10	62282400	62284399
chr10	62355000	62357599
chr10	62448000	62450799
chr10	62530000	62531599
chr10	62646600	62652999
chr10	62663000	62666199
chr10	62788000	62796399
chr10	62831000	62832799
chr10	63064200	63066599
chr10	6331200	6336199
chr10	63336000	63341199
chr10	63574000	63574799
chr10	63798000	63801199
chr10	64123800	64126199
chr10	64164600	64167399
chr10	64482000	64483799
chr10	64834600	64837599
chr10	65214600	65215599
chr10	65549400	65554999
chr10	6562600	6564799
chr10	6576800	6579999
chr10	65845200	65847199
chr10	66131400	66134599
chr10	66573800	66575799
chr10	66618200	66619799
chr10	66807000	66807799
chr10	66876600	66880799
chr10	66889000	66891799
chr10	66897000	66901999
chr10	67492000	67494399
chr10	67927400	67934799
chr10	67937800	67940399
chr10	68158200	68158999
chr10	68267800	68269199
chr10	68318200	68319799
chr10	68353400	68357399
chr10	68430000	68431199
chr10	6853400	6857599
chr10	68612000	68613399
chr10	68672600	68673999
chr10	68907800	68909599
chr10	6915000	6918399
chr10	69211200	69214599
chr10	69256800	69260199
chr10	69272600	69280999
chr10	70049400	70051799
chr10	70295600	70297599
chr10	70327000	70328599
chr10	70405800	70409799
chr10	70525600	70525799
chr10	70961800	70967599
chr10	70969600	70974599
chr10	71020000	71030199
chr10	71216200	71220199
chr10	72483800	72484999
chr10	7390600	7393599
chr10	74147400	74151399
chr10	74544600	74547999
chr10	74685600	74687599
chr10	74823800	74828399
chr10	75362400	75365999
chr10	75751200	75751799
chr10	75753200	75755399
chr10	75762200	75767399
chr10	75833200	75840399
chr10	75854800	75861799
chr10	76105000	76106799
chr10	76203400	76204199
chr10	7620600	7624399
chr10	76440800	76443799
chr10	76583600	76584999
chr10	7679000	7686199
chr10	77032200	77041999
chr10	77060600	77063799
chr10	77118600	77126799
chr10	77128000	77132799
chr10	77210800	77212999
chr10	7725400	7731999
chr10	77324400	77325799
chr10	77335600	77342199
chr10	7734000	7739999
chr10	77351800	77354199
chr10	77483400	77492799
chr10	77493800	77511999
chr10	77514400	77518199
chr10	77677600	77678199
chr10	7792000	7794999
chr10	77967800	77972999
chr10	77975600	77981599
chr10	77982400	77988599
chr10	79092400	79098399
chr10	79530200	79534399
chr10	79536400	79542799
chr10	79551600	79555799
chr10	79898200	79903199
chr10	79904200	79930799
chr10	79931400	79938799
chr10	79952400	79973799
chr10	79974800	79977399
chr10	79979600	79991199
chr10	79993600	79998999
chr10	80211400	80212799
chr10	80925800	80975999
chr10	81493200	81503999
chr10	81625800	81630399
chr10	81632600	81634799
chr10	81641600	81644999
chr10	81648200	81649799
chr10	82047400	82048999
chr10	82082800	82084199
chr10	82661400	82663399
chr10	82666000	82667199
chr10	82757200	82764999
chr10	82811200	82814799
chr10	82817000	82819199
chr10	83241400	83243599
chr10	83358000	83362199
chr10	83542200	83546399
chr10	8360000	8362199
chr10	83696400	83700999
chr10	83736200	83738399
chr10	84171000	84174199
chr10	84621200	84624399
chr10	84656600	84660199
chr10	8498000	8508199
chr10	85081800	85083399
chr10	85121600	85133199
chr10	85158400	85167199
chr10	85182600	85186799
chr10	85203600	85205599
chr10	85254000	85256999
chr10	85598400	85599199
chr10	85624000	85625799
chr10	85708400	85709799
chr10	85871200	85875599
chr10	85914200	85917999
chr10	85927600	85929599
chr10	86248000	86259999
chr10	86416800	86419599
chr10	86451000	86468599
chr10	86473800	86483199
chr10	86488400	86488599
chr10	86490000	86505399
chr10	86636600	86637599
chr10	86698000	86708399
chr10	87527400	87529199
chr10	88146400	88147999
chr10	88200400	88202999
chr10	88204600	88207399
chr10	88326800	88327599
chr10	88356200	88357799
chr10	88388800	88396399
chr10	88500000	88504999
chr10	88597800	88599799
chr10	88730000	88734199
chr10	88795200	88796599
chr10	88816600	88818599
chr10	88825800	88827599
chr10	89003800	89006399
chr10	89442800	89444799
chr10	89683600	89687399
chr10	89730600	89733199
chr10	89744200	89748799
chr10	8978200	8982199
chr10	90048000	90048999
chr10	90208800	90215399
chr10	90343800	90348599
chr10	91091600	91093799
chr10	91179800	91189599
chr10	9252200	9253999
chr10	92721600	92723199
chr10	9290800	9293199
chr10	93049800	93054199
chr10	93128800	93131999
chr10	93158800	93221399
chr10	93224000	93304399
chr10	93316400	93320399
chr10	93335400	93337999
chr10	93418000	93420399
chr10	93586400	93590199
chr10	93593400	93595199
chr10	9427200	9430799
chr10	94683400	94692199
chr10	94791400	94801199
chr10	94977800	94978999
chr10	94990000	94994399
chr10	95003200	95005399
chr10	95122000	95123599
chr10	95138600	95146999
chr10	95177000	95177599
chr10	95179000	95184999
chr10	95188800	95196399
chr10	95197600	95198199
chr10	95217000	95219399
chr10	95220600	95223399
chr10	95513800	95517999
chr10	95939600	95942599
chr10	95954800	95958599
chr10	96074600	96077199
chr10	96078400	96080999
chr10	96200600	96201799
chr10	96486400	96488199
chr10	96493600	96495999
chr10	96615200	96635999
chr10	96725000	96728999
chr10	96747400	96757199
chr10	97311400	97315999
chr10	97339400	97340399
chr10	97512200	97513199
chr10	98020800	98022999
chr10	98083600	98089999
chr10	98195600	98200199
chr10	98450400	98454599
chr10	9857400	9858399
chr10	9859600	9860799
chr10	98736000	98738199
chr10	98773000	98778199
chr10	98798600	98801599
chr10	98836600	98840199
chr10	9894800	9902199
chr10	99353400	99355399
chr10	99355400	99355599
chr10	99437400	99442599
chr10	99449600	99463199
chr10	99576400	99577799
chr10	99639200	99643199
chr10	99668200	99669799
chr10	99677000	99679199
chr10	99731000	99733199
chr10	9983400	9985599
chr10	99874400	99877199
chr11	100003800	100004599
chr11	100088400	100089399
chr11	100167800	100170599
chr11	100766800	100771599
chr11	100814600	100834799
chr11	101008000	101072799
chr11	101129800	101131599
chr11	101244600	101266399
chr11	101286000	101288599
chr11	101300400	101303399
chr11	101315000	101318999
chr11	101338000	101338799
chr11	10151400	10154399
chr11	101551400	101564999
chr11	101576600	101583199
chr11	101812600	101815999
chr11	102096400	102099799
chr11	102275400	102277599
chr11	102284000	102291399
chr11	102292400	102299799
chr11	102303000	102325599
chr11	102333200	102337799
chr11	102391400	102412199
chr11	102632800	102634199
chr11	102696400	102699399
chr11	102738200	102742799
chr11	102787800	102792799
chr11	102815400	102820199
chr11	102832400	102841799
chr11	102925000	102925799
chr11	102961600	102966799
chr11	103049800	103061399
chr11	103063000	103075399
chr11	103099400	103122399
chr11	103125200	103145799
chr11	103150200	103152199
chr11	103311400	103312599
chr11	103314000	103317999
chr11	103329200	103336199
chr11	103337000	103338599
chr11	103493200	103495199
chr11	103614400	103616799
chr11	103806400	103842799
chr11	103863200	103870399
chr11	105125800	105128999
chr11	105178800	105187199
chr11	105290800	105294599
chr11	105310600	105314399
chr11	105346600	105349799
chr11	105360600	105375599
chr11	105382800	105393599
chr11	105586800	105602599
chr11	105726200	105737599
chr11	105740600	105753199
chr11	105756000	105766199
chr11	105769600	105774199
chr11	105775600	105775799
chr11	105777000	105781199
chr11	105791800	105813399
chr11	106033200	106043799
chr11	106118800	106126599
chr11	106248600	106276999
chr11	106381600	106384199
chr11	106708000	106717599
chr11	106805800	106832599
chr11	106975600	106978999
chr11	106980000	106984199
chr11	106997000	107003999
chr11	107051200	107072199
chr11	107187200	107190999
chr11	107257600	107268199
chr11	107272400	107283599
chr11	107285400	107287799
chr11	107546200	107549799
chr11	107582800	107587799
chr11	107591200	107596199
chr11	107628600	107634399
chr11	107849400	107854999
chr11	107861400	107869999
chr11	108419800	108428599
chr11	108723800	108725199
chr11	108756800	108758599
chr11	108770600	108777399
chr11	108778600	108781799
chr11	109029000	109036199
chr11	109091200	109092599
chr11	109125200	109126599
chr11	109189400	109194999
chr11	109648200	109657599
chr11	109658000	109676199
chr11	109750600	109756799
chr11	109891000	109893399
chr11	110043200	110045799
chr11	110336400	110338199
chr11	110379600	110380799
chr11	110398200	110403399
chr11	110458800	110459599
chr11	110537200	110539399
chr11	110617400	110620599
chr11	111132200	111135199
chr11	111397800	111399199
chr11	112541800	112544599
chr11	112868200	112874399
chr11	113008200	113019799
chr11	113449200	113454199
chr11	113689600	113693399
chr11	113765600	113768799
chr11	113948400	113952399
chr11	113969800	113975799
chr11	113989400	113993399
chr11	114005000	114010399
chr11	114225600	114226999
chr11	114635600	114638399
chr11	114865200	114870599
chr11	115722600	115723399
chr11	115854400	115855599
chr11	115858800	115860399
chr11	115924600	115929399
chr11	115932200	115934799
chr11	116215800	116220599
chr11	116221400	116224199
chr11	116230800	116233599
chr11	116498600	116502399
chr11	116530200	116536599
chr11	116538400	116543599
chr11	116547000	116559999
chr11	116564400	116583399
chr11	116721400	116722999
chr11	116724600	116725799
chr11	11710800	11712599
chr11	117238000	117239799
chr11	117674800	117770999
chr11	117843800	117849599
chr11	117870400	117884999
chr11	117888000	117891999
chr11	118285400	118292399
chr11	118296800	118300799
chr11	119296600	119301599
chr11	119419400	119420999
chr11	119427800	119429999
chr11	119490400	119492999
chr11	119507800	119517999
chr11	119519600	119525199
chr11	11958600	11970399
chr11	119601400	119604799
chr11	11972000	11977799
chr11	119855000	119875999
chr11	120592200	120600999
chr11	120775200	120787599
chr11	121196000	121196199
chr11	121198800	121205599
chr11	121579800	121582799
chr11	121620800	121623599
chr11	12167800	12169399
chr11	121847600	121848599
chr11	12405000	12452199
chr11	12452800	12478199
chr11	12552200	12554599
chr11	12614000	12618399
chr11	12701200	12702999
chr11	13455800	13457799
chr11	13553600	13557399
chr11	16299000	16301399
chr11	16372600	16375399
chr11	16950800	16951799
chr11	17082200	17087199
chr11	17951200	17954599
chr11	18262400	18264399
chr11	18323400	18325199
chr11	18397200	18398999
chr11	18494600	18495999
chr11	20132800	20136199
chr11	20326000	20328199
chr11	20329400	20334799
chr11	20372800	20376799
chr11	20538600	20573199
chr11	20826600	20833399
chr11	20863200	20865999
chr11	20912600	20923799
chr11	21007200	21026799
chr11	21053600	21058799
chr11	21132400	21136599
chr11	21142400	21143399
chr11	21160400	21165799
chr11	21170800	21179199
chr11	21236200	21244599
chr11	21247400	21249799
chr11	21730000	21731399
chr11	22014800	22021399
chr11	22197000	22201399
chr11	22282800	22289999
chr11	22353400	22355199
chr11	22498600	22501399
chr11	22693200	22700199
chr11	22776800	22781199
chr11	22917800	22946999
chr11	23304400	23312199
chr11	23630000	23635599
chr11	23662200	23669999
chr11	23893400	23896199
chr11	24282000	24283999
chr11	24332600	24334999
chr11	24336800	24337599
chr11	24715400	24717399
chr11	24763800	24765599
chr11	25365400	25367799
chr11	25673800	25677199
chr11	25714800	25716599
chr11	25765000	25773799
chr11	25779400	25781199
chr11	26020000	26023399
chr11	26054400	26058999
chr11	26386800	26388199
chr11	26806600	26808999
chr11	26844800	26846599
chr11	26971400	26978999
chr11	26981000	26983399
chr11	27721000	27721999
chr11	28365000	28366399
chr11	28575000	28579599
chr11	29130000	29131999
chr11	29170600	29175199
chr11	29179400	29182799
chr11	29243600	29248199
chr11	29512200	29515799
chr11	29525800	29530199
chr11	29546400	29549999
chr11	29838200	29841999
chr11	29859600	29865599
chr11	29878600	29886999
chr11	30253600	30254199
chr11	30255200	30285199
chr11	30570600	30581799
chr11	30596800	30609599
chr11	30630400	30637599
chr11	30644400	30653399
chr11	30655400	30657599
chr11	30769800	30783399
chr11	30883600	30887199
chr11	30952000	30955599
chr11	30983800	30987599
chr11	31047800	31049599
chr11	31169000	31170399
chr11	31613800	31615199
chr11	31935000	31944999
chr11	31946800	31951599
chr11	31965600	31966399
chr11	3201200	3203999
chr11	32255200	32257599
chr11	32260400	32268399
chr11	32302400	32303799
chr11	33145200	33149799
chr11	33160600	33164399
chr11	33512200	33514199
chr11	33797800	33800399
chr11	33842400	33843999
chr11	33849000	33851999
chr11	33938600	33939399
chr11	34314000	34318799
chr11	34707400	34710399
chr11	34832800	34834999
chr11	34916000	34918199
chr11	35543400	35546799
chr11	3572200	3576599
chr11	35766600	35773199
chr11	35779400	35781399
chr11	35832400	35835399
chr11	35890600	35897199
chr11	35953400	35956999
chr11	35957400	35964399
chr11	36338400	36342399
chr11	36395200	36396399
chr11	3646800	3652199
chr11	36535200	36537999
chr11	36588600	36593999
chr11	36692600	36697399
chr11	36892400	36894599
chr11	37062800	37066599
chr11	37186000	37186799
chr11	38533600	38537599
chr11	38611200	38614599
chr11	3870400	3883199
chr11	38861400	38862399
chr11	39655200	39658599
chr11	40149600	40149999
chr11	40864400	40870199
chr11	40927000	40927999
chr11	41057800	41060399
chr11	4133200	4148999
chr11	41490800	41491799
chr11	41512400	41514599
chr11	42149800	42154799
chr11	42195800	42197199
chr11	42412600	42413399
chr11	42434400	42439399
chr11	42440600	42445599
chr11	42500800	42508999
chr11	42513800	42521399
chr11	42551000	42551599
chr11	42562000	42568999
chr11	42569400	42570199
chr11	42571000	42576799
chr11	42579000	42583199
chr11	42716600	42718799
chr11	42822600	42824199
chr11	42839200	42841799
chr11	43348400	43352399
[truncated: 11,465 more rows]
