# Supplementary material for: Age-related and disease locus-specific mechanisms contribute to early remodelling of chromatin structure in Huntington’s disease mice
Source: Nat Commun. 2021 Jan 13;12:364. doi: 10.1038/s41467-020-20605-2 (PMC7807045; doi:10.1038/s41467-020-20605-2)
Supplement: Supplementary file 5 — Supplementary Data 2 [file 41467_2020_20605_MOESM5_ESM.xlsx]

## Sheet: Pde10a promoter interactions
WT regions
chromosome	start	end
chr17	8607138	8614484
chr17	8625186	8651209
chr17	8655764	8672360
chr17	8736677	8749687
chr17	8852712	8858210
chr17	8895504	8904607
chr17	8940498	8952041
Q140 regions
chromosome	start	end
chr17	8609323	8614707
chr17	8625340	8651209
chr17	8661777	8672268
chr17	8737759	8750823
chr17	8852712	8858728
chr17	8902289	8907491
chr17	8938438	8956866

## Sheet: Msh2 promoter interactions
WT regions
chromosome	start	end
chr17	87285911	87331609
chr17	87340477	87346373
chr17	87435056	87436075
chr17	87597333	87603337
chr17	87622825	87628427
chr17	87641499	87651144
chr17	87932323	87946688
chr17	87978266	87999256
Q140 regions
chromosome	start	end
chr17	87288733	87328750
chr17	87598339	87603337
chr17	87641499	87651144
chr17	87780110	87783343
chr17	87932323	87947344
chr17	87978266	87999376

## Sheet: Gpr6 promoter interactions
WT regions
chromosome	start	end
chr10	41006206	41008973
chr10	41038302	41047784
chr10	41107861	41114759
chr10	41140949	41150772
chr10	41213497	41237382
chr10	41257910	41268200
chr10	41274034	41288765
Q140 regions
chromosome	start	end
chr10	41000412	41008104
chr10	41039641	41046873
chr10	41108045	41119239
chr10	41137909	41150934
chr10	41215210	41230395
chr10	41261091	41283564

## Sheet: Ptpn5 promoter interactions
WT regions
chromosome	start	end
chr7	46950319	46958218
chr7	46997587	47011690
chr7	47071220	47079468
chr7	47083202	47088896
Q140 regions
chromosome	start	end
chr7	46936595	46940915
chr7	46948456	46956164
chr7	47000485	47011991
chr7	47071220	47080097
chr7	47084734	47088896
