# Supplementary material for: Age-related and disease locus-specific mechanisms contribute to early remodelling of chromatin structure in Huntington’s disease mice
Source: Nat Commun. 2021 Jan 13;12:364. doi: 10.1038/s41467-020-20605-2 (PMC7807045; doi:10.1038/s41467-020-20605-2)
Supplement: Supplementary file 9 — Source Data [file 41467_2020_20605_MOESM9_ESM.zip]

Archive with 9 entries (8 files):
- H3K27ac differential enrichment deseq2.xlsx
- __MACOSX/
- __MACOSX/._H3K27ac differential enrichment deseq2.xlsx
- RNAPII differential enrichment deseq2.xlsx
- __MACOSX/._RNAPII differential enrichment deseq2.xlsx
- H3K27me3 differential enrichment deseq2.xlsx
- __MACOSX/._H3K27me3 differential enrichment deseq2.xlsx
- Source data_final.xlsx
- __MACOSX/._Source data_final.xlsx
