# Supplementary material for: Age-related and disease locus-specific mechanisms contribute to early remodelling of chromatin structure in Huntington’s disease mice
Source: Nat Commun. 2021 Jan 13;12:364. doi: 10.1038/s41467-020-20605-2 (PMC7807045; doi:10.1038/s41467-020-20605-2)
Supplement: Supplementary file 9 — Source Data [file 41467_2020_20605_MOESM9_ESM.zip › H3K27ac differential enrichment deseq2.xlsx]

## Sheet: allres
chromosome	start	end	ID	ID.simple	WT6 (raw read counts)	Q1406 (raw read counts)	WT6 (raw read counts).1	Q1406 (raw read counts).1	WT2 (raw read counts)	Q1402 (raw read counts)	WT2 (raw read counts).1	Q1402 (raw read counts).1	WT6 (normalized read counts)	Q1406 (normalized read counts)	WT6 (normalized read counts).1	Q1406 (normalized read counts).1	WT2 (normalized read counts)	Q1402 (normalized read counts)	WT2 (normalized read counts).1	Q1402 (normalized read counts).1	log2(Q1402/WT2)	P-value (Q1402 vs WT2)	Adjusted p-value (Q1402 vs WT2)	log2(WT2/WT6)	P-value (WT2 vs WT6)	Adjusted p-value (WT2 vs WT6)	log2(Q1406/WT2)	P-value (Q1406 vs WT2)	Adjusted p-value (Q1406 vs WT2)	log2(Q1406/Q1402)	P-value (Q1406 vs Q1402)	Adjusted p-value (Q1406 vs Q1402)	log2(Q1406/WT6)	P-value (Q1406 vs WT6)	Adjusted p-value (Q1406 vs WT6)	log2(Q1402/WT6)	P-value (Q1402 vs WT6)	Adjusted p-value (Q1402 vs WT6)	PeakID (cmd=annotatePeaks.pl allres.bed mm10)	Chr	Start	End	Strand	Peak Score	Focus Ratio/Region Size	Annotation	Detailed Annotation	Distance to TSS	Nearest PromoterID
chr1	10005000	10010399	9214	16	683	733	538	852	357	603	254	323	473.462	486.319	457.15	453.233	547.808	599.069	464.179	522.767	0.150535	0.352591	0.99995	0.123194	0.440947	0.675936	-0.110414	0.486353	0.675159	-0.260949	0.0927976	0.286475	0.0127793	0.933473	0.989899	0.273728	0.0803429	0.276427	Peak_1	chr1	10005001	10010399	+	0	NA	intron (NR_110971, intron 1 of 6)	intron (NR_110971, intron 1 of 6)	1436	NR_110971
chr1	100098000	100099399	2	2	156	204	65	260	77	162	92	100	108.141	135.347	55.2318	138.31	118.155	160.944	168.128	161.847	0.1783	0.56816	0.99995	0.794407	0.0115743	0.102324	-0.0595766	0.845758	0.919413	-0.237876	0.427522	0.660483	0.73483	0.015013	0.175886	0.972706	0.00160801	0.0381993	Peak_2	chr1	100098001	100099399	+	0	NA	intron (NM_172851, intron 7 of 23)	intron (NM_172851, intron 7 of 23)	325935	NM_172851
chr1	10012200	10015999	12	3	358	370	255	413	166	262	150	176	248.169	245.482	216.679	219.701	254.723	260.292	274.122	284.851	0.0413064	0.839252	0.99995	0.182814	0.360562	0.610681	-0.184967	0.350245	0.556371	-0.226273	0.242808	0.48869	-0.00215265	0.990954	0.998585	0.22412	0.252135	0.505725	Peak_3	chr1	10012201	10015999	+	0	NA	Intergenic	Intergenic	-4964	NM_145692
chr1	10035800	10042799	1924	16	2962	3010	2102	3417	1073	1344	1040	1054	2053.29	1997.03	1786.11	1817.72	1646.49	1335.24	1900.58	1705.87	-0.224926	0.112402	0.99995	-0.115582	0.409057	0.650911	0.105583	0.449706	0.645819	0.330509	0.0176921	0.116089	-0.00999947	0.94208	0.991312	-0.340508	0.0147686	0.117485	Peak_4	chr1	10035801	10042799	+	0	NA	intron (NM_026493, intron 1 of 29)	intron (NM_026493, intron 1 of 29)	1082	NM_026493
chr1	100463000	100468999	94	13	496	426	416	515	374	544	271	294	343.832	282.636	353.484	273.961	573.894	540.453	495.246	475.831	-0.070952	0.668604	0.99995	0.619073	0.000171211	0.0144785	-0.94432	9.48369e-09	2.95088e-06	-0.873368	7.83564e-08	3.38623e-05	-0.325248	0.044112	0.326163	0.548121	0.000761552	0.0262489	Peak_5	chr1	100463001	100468999	+	0	NA	intron (NM_172851, intron 21 of 23)	intron (NM_172851, intron 21 of 23)	-689768	NR_037989
chr1	10055200	10058399	9	9	288	264	187	417	123	245	132	152	199.644	175.155	158.898	221.829	188.741	243.403	241.227	246.008	0.190747	0.41792	0.99995	0.254844	0.274656	0.527277	-0.108408	0.637987	0.790485	-0.299155	0.182812	0.416432	0.146436	0.510006	0.884146	0.445591	0.0501803	0.215897	Peak_6	chr1	10055201	10058399	+	0	NA	intron (NM_026493, intron 3 of 29)	intron (NM_026493, intron 3 of 29)	18582	NM_026493
chr1	100660000	100662399	2491	16	430	286	261	372	218	237	160	167	298.08	189.751	221.777	197.89	334.516	235.455	292.396	270.285	-0.317466	0.13976	0.99995	0.268985	0.199585	0.443721	-0.695054	0.000933389	0.0141672	-0.377589	0.0713888	0.248061	-0.426069	0.0367369	0.294019	-0.0484803	0.816674	0.914015	Peak_7	chr1	100660001	100662399	+	0	NA	Intergenic	Intergenic	-494568	NR_037989
chr1	10094200	10100599	941	14	944	653	676	686	403	724	445	395	654.39	433.242	574.411	364.927	618.394	719.28	813.228	639.297	-0.069906	0.682409	0.99995	0.216662	0.199445	0.443675	-0.841577	6.97551e-07	8.28344e-05	-0.771671	4.49518e-06	0.000765707	-0.624915	0.000169979	0.00881299	0.146756	0.380867	0.626307	Peak_8	chr1	10094201	10100599	+	0	NA	intron (NM_026493, intron 16 of 29)	URR1A|DNA|hAT-Charlie	59182	NM_026493
chr1	101007800	101011199	2	2	212	429	70	485	126	194	100	90	146.96	284.626	59.4804	258.002	193.344	192.735	182.748	145.663	-0.145283	0.646304	0.99995	0.856306	0.00677866	0.0786391	0.527824	0.0861505	0.235611	0.673107	0.0274942	0.147345	1.38413	5.68013e-06	0.00073266	0.711023	0.0235917	0.147599	Peak_9	chr1	101007801	101011199	+	0	NA	Intergenic	(GA)n|Simple_repeat|Simple_repeat	-146268	NR_037989
chr1	10124800	10129199	9241	16	563	577	442	731	314	440	184	219	390.277	382.819	375.577	388.865	481.825	437.131	336.256	354.446	-0.0457892	0.813826	0.99995	0.0997536	0.601668	0.7906	-0.0890347	0.639051	0.791098	-0.0432455	0.817607	0.912377	0.0107189	0.953558	0.992244	0.0539644	0.775009	0.892795	Peak_10	chr1	10124801	10129199	+	0	NA	intron (NM_026493, intron 24 of 29)	L1MC1|LINE|L1	88782	NM_026493
chr1	10129400	10129599	2	2	13	23	10	31	11	9	6	6	9.01173	15.2597	8.49721	16.4909	16.8792	8.94132	10.9649	9.71084	-0.593755	0.474659	0.99995	0.677865	0.396149	NA	0.180486	0.813601	NA	0.774241	0.319301	NA	0.858351	0.24833	0.707705	0.0841101	0.917332	NA	Peak_11	chr1	10129401	10129599	+	0	NA	intron (NM_026493, intron 25 of 29)	intron (NM_026493, intron 25 of 29)	91282	NM_026493
chr1	10130400	10146399	911249	16	1399	1537	1116	1681	721	986	605	609	969.8	1019.74	948.288	894.23	1106.36	979.571	1105.62	985.65	-0.170836	0.183243	0.99995	0.205497	0.103647	0.315158	-0.209689	0.0948386	0.249459	-0.0388522	0.755359	0.879054	-0.0041915	0.972712	0.995656	0.0346607	0.782306	0.896373	Peak_12	chr1	10130401	10146399	+	0	NA	3' UTR (NM_001102430, exon 38 of 38)	3' UTR (NM_001102430, exon 38 of 38)	94270	NM_001102430
chr1	10148400	10151799	4	4	317	270	242	382	193	238	112	123	219.747	179.135	205.632	203.21	296.154	236.448	204.678	199.072	-0.200512	0.387213	0.99995	0.240653	0.288529	0.541658	-0.393913	0.0807847	0.227118	-0.1934	0.387441	0.626751	-0.153259	0.482909	0.873867	0.0401409	0.858366	0.934397	Peak_13	chr1	10148401	10151799	+	0	NA	intron (NM_001102430, intron 32 of 37)	intron (NM_001102430, intron 32 of 37)	82570	NM_001102430
chr1	101497200	101502999	2194	16	1125	1216	620	1514	490	774	430	385	779.861	806.773	526.827	805.392	751.893	768.954	785.815	623.112	-0.138773	0.440049	0.99995	0.232207	0.191437	0.434331	0.0685966	0.697487	0.829704	0.20737	0.237376	0.4826	0.300803	0.0829233	0.449114	0.0934337	0.59716	0.786574	Peak_14	chr1	101497201	101502999	+	0	NA	Intergenic	B1_Mus2|SINE|Alu	344332	NR_037989
chr1	10152400	10163799	2941	16	1101	1442	748	1643	585	852	440	588	763.224	956.716	635.591	874.015	897.669	846.445	804.09	951.663	0.0752815	0.609209	0.99995	0.2826	0.0529907	0.219949	0.103617	0.473152	0.664543	0.0283351	0.842417	0.925046	0.386216	0.00625958	0.102806	0.357881	0.0130423	0.110316	Peak_15	chr1	10152401	10163799	+	0	NA	intron (NM_001102430, intron 26 of 37)	intron (NM_001102430, intron 26 of 37)	74570	NM_001102430
chr1	10175800	10177799	1	1	218	150	155	231	117	119	95	108	151.12	99.5197	131.707	122.883	179.534	118.224	173.61	174.795	-0.286894	0.29185	0.99995	0.319181	0.229292	0.479066	-0.664826	0.0122234	0.0724081	-0.377932	0.152482	0.377048	-0.345644	0.179077	0.627635	0.0322872	0.902773	0.955349	Peak_16	chr1	10175801	10177799	+	0	NA	intron (NM_001102430, intron 18 of 37)	Lx8b|LINE|L1	55870	NM_001102430
chr1	101806800	101811399	1942	16	695	471	401	595	360	433	305	284	481.781	312.492	340.738	316.518	552.411	430.177	557.381	459.647	-0.320658	0.0819263	0.99995	0.428984	0.0180172	0.127114	-0.818905	6.38705e-06	0.000430087	-0.498246	0.0059415	0.0637068	-0.389921	0.028575	0.255022	0.108325	0.549594	0.75443	Peak_17	chr1	101806801	101811399	+	0	NA	Intergenic	Lx2|LINE|L1	653332	NR_037989
chr1	10226800	10233999	912124	16	2139	2213	1935	2850	608	1063	759	963	1482.78	1468.25	1644.21	1516.09	932.961	1056.07	1387.06	1558.59	0.170504	0.353972	0.99995	-0.432565	0.0177868	0.126413	0.365512	0.044904	0.159098	0.195007	0.281186	0.528249	-0.0670535	0.708729	0.950521	-0.262061	0.148155	0.379853	Peak_18	chr1	10226801	10233999	+	0	NA	intron (NM_001102430, intron 1 of 37)	intron (NM_001102430, intron 1 of 37)	2270	NM_001102430
chr1	103047600	103049199	1	1	213	151	164	220	96	140	74	71	147.654	100.183	139.354	117.032	147.31	139.087	135.233	114.912	-0.145603	0.588162	0.99995	-0.0216098	0.93368	0.970993	-0.378828	0.144987	0.324649	-0.233225	0.362764	0.606011	-0.400438	0.10439	0.500658	-0.167213	0.513673	0.729246	Peak_19	chr1	103047601	103049199	+	0	NA	Intergenic	B4A|SINE|B4	-1720419	NM_011800
chr1	103469600	103476799	9421	16	1334	1306	795	1297	633	888	489	548	924.742	866.484	675.528	689.956	971.323	882.21	893.637	886.924	-0.0768895	0.647324	0.99995	0.219816	0.186763	0.428443	-0.26267	0.113335	0.278062	-0.185781	0.259742	0.506345	-0.0428539	0.792924	0.967571	0.142927	0.387681	0.631925	Peak_20	chr1	103469601	103476799	+	0	NA	Intergenic	Intergenic	-1295619	NM_011800
chr1	104766800	104776199	2941	16	1855	2869	1933	3360	835	1369	842	1226	1285.9	1903.48	1642.51	1787.4	1281.29	1360.07	1538.74	1984.25	0.243294	0.152895	0.99995	-0.0546838	0.746887	0.877821	0.389103	0.0211659	0.100848	0.145809	0.38412	0.623851	0.33442	0.0449005	0.328945	0.18861	0.262037	0.515557	Peak_21	chr1	104766801	104776199	+	0	NA	intron (NM_011800, intron 1 of 11)	intron (NM_011800, intron 1 of 11)	2681	NM_011800
chr1	104779400	104786999	29	11	563	593	447	799	279	378	225	338	390.277	393.434	379.825	425.039	428.119	375.536	411.183	547.044	0.124993	0.511039	0.99995	0.124455	0.507784	0.727405	-0.0362396	0.845855	0.919413	-0.161233	0.378565	0.619718	0.0882154	0.62551	0.928849	0.249449	0.176698	0.419753	Peak_22	chr1	104779401	104786999	+	0	NA	intron (NM_011800, intron 1 of 11)	intron (NM_011800, intron 1 of 11)	14381	NM_011800
chr1	104790000	104809999	12941	16	2306	3081	1913	3208	903	1730	1000	1468	1598.54	2044.13	1625.52	1706.54	1385.63	1718.72	1827.48	2375.92	0.348352	0.0331856	0.99995	-0.00624755	0.969435	0.987139	0.224197	0.167797	0.35595	-0.124155	0.441259	0.6722	0.217949	0.175053	0.621267	0.342104	0.0344176	0.178714	Peak_23	chr1	104790001	104809999	+	0	NA	intron (NM_011800, intron 1 of 11)	intron (NM_011800, intron 1 of 11)	31181	NM_011800
chr1	104816800	104833799	294199	16	1353	1800	1041	2135	657	1079	590	771	937.913	1194.24	884.559	1135.74	1008.15	1071.97	1078.21	1247.84	0.150117	0.251289	0.99995	0.19382	0.135251	0.36268	0.159852	0.213206	0.413882	0.00973517	0.938615	0.973251	0.353672	0.00475683	0.0861286	0.343936	0.00710852	0.0801846	Peak_24	chr1	104816801	104833799	+	0	NA	intron (NM_011800, intron 1 of 11)	RMER30|DNA|hAT-Charlie	56481	NM_011800
chr1	104837200	104841799	1294	16	623	817	462	1010	254	484	277	378	431.87	542.05	392.571	537.283	389.757	480.844	506.211	611.783	0.283374	0.114852	0.99995	0.115324	0.517603	0.73441	0.272361	0.121732	0.290471	-0.0110133	0.948909	0.977846	0.387685	0.0228354	0.22329	0.398698	0.0220702	0.142577	Peak_25	chr1	104837201	104841799	+	0	NA	intron (NM_011800, intron 1 of 11)	intron (NM_011800, intron 1 of 11)	70681	NM_011800
chr1	104846200	104849399	12	3	401	495	270	591	110	269	150	221	277.977	328.415	229.425	314.39	168.792	267.246	274.122	357.683	0.496326	0.0376143	0.99995	-0.205691	0.383948	0.630451	0.544936	0.0196861	0.0961901	0.0486095	0.829573	0.91868	0.339244	0.128548	0.548291	0.290635	0.203441	0.452093	Peak_26	chr1	104846201	104849399	+	0	NA	intron (NM_011800, intron 1 of 11)	intron (NM_011800, intron 1 of 11)	78981	NM_011800
chr1	104912000	104917999	921	12	432	429	347	601	264	425	192	225	299.467	284.626	294.853	319.71	405.102	422.229	350.876	364.157	0.0599302	0.74253	0.99995	0.349317	0.0529451	0.219941	-0.324116	0.0697178	0.207125	-0.384046	0.0284515	0.150155	0.025201	0.884355	0.981624	0.409247	0.0208487	0.138129	Peak_27	chr1	104912001	104917999	+	0	NA	intron (NM_011800, intron 1 of 11)	Lx3A|LINE|L1	146181	NM_011800
chr1	104922200	104925999	9142	16	316	384	314	398	222	273	151	200	219.054	254.77	266.812	211.721	340.654	271.22	275.949	323.695	-0.0611465	0.774454	0.99995	0.34925	0.0970595	0.304619	-0.407612	0.0510972	0.171723	-0.346465	0.0930254	0.28687	-0.0583617	0.774023	0.964352	0.288103	0.16564	0.404441	Peak_28	chr1	104922201	104925999	+	0	NA	intron (NM_011800, intron 1 of 11)	intron (NM_011800, intron 1 of 11)	155281	NM_011800
chr1	104986400	104988599	2	2	203	225	140	300	107	142	87	45	140.722	149.279	118.961	159.589	164.189	141.074	158.991	72.8313	-0.566098	0.0582361	0.99995	0.31416	0.276244	0.528905	-0.0652675	0.818737	0.9047	0.500831	0.0813316	0.266685	0.248893	0.368105	0.807798	-0.251938	0.38669	0.631095	Peak_29	chr1	104986401	104988599	+	0	NA	intron (NM_011800, intron 11 of 11)	intron (NM_011800, intron 11 of 11)	218681	NM_011800
chr1	105011800	105013599	21	3	238	326	206	422	103	154	111	128	164.984	216.289	175.042	224.488	158.051	152.996	202.85	207.165	-0.0118545	0.961244	0.99995	0.0818226	0.73119	0.868332	0.29372	0.209699	0.409956	0.305575	0.182854	0.416432	0.375543	0.0925338	0.47271	0.0699681	0.764453	0.887361	Peak_30	chr1	105011801	105013599	+	0	NA	Intergenic	Intergenic	243881	NM_011800
chr1	105354800	105357599	2491	16	513	694	617	862	222	385	193	282	355.617	460.444	524.278	458.552	340.654	382.49	352.703	456.41	0.27032	0.179851	0.99995	-0.341401	0.0847586	0.282941	0.406956	0.0387122	0.145396	0.136635	0.477114	0.70074	0.0655548	0.728047	0.955315	-0.0710804	0.713246	0.857429	Peak_31	chr1	105354801	105357599	+	0	NA	intron (NM_178779, intron 1 of 2)	CpG	510	NM_178779
chr1	105660000	105667799	1294	16	2069	2377	1712	2723	686	1023	681	806	1434.25	1577.05	1454.72	1448.54	1052.65	1016.33	1244.51	1304.49	0.0113455	0.937144	0.99995	-0.332165	0.0190919	0.130718	0.398591	0.00476367	0.0405276	0.387245	0.00565698	0.0617321	0.0664259	0.629639	0.930704	-0.320819	0.0223727	0.143359	Peak_32	chr1	105660001	105667799	+	0	NA	promoter-TSS (NM_013784)	promoter-TSS (NM_013784)	39	NM_173187
chr1	105678800	105680799	4	4	183	169	130	201	99	178	121	87	126.857	112.125	110.464	106.925	151.913	176.839	221.125	140.807	-0.216551	0.41962	0.99995	0.644438	0.0151113	0.1171	-0.762686	0.00375903	0.0351735	-0.546136	0.0365901	0.171154	-0.118248	0.646853	0.935745	0.427887	0.104162	0.316048	Peak_33	chr1	105678801	105680799	+	0	NA	intron (NM_029349, intron 2 of 27)	intron (NM_029349, intron 2 of 27)	15939	NM_173187
chr1	105682000	105685999	4	4	502	628	351	705	241	407	311	288	347.991	416.656	298.252	375.034	369.809	404.346	568.346	466.12	-0.107051	0.598032	0.99995	0.531564	0.008339	0.0873819	-0.240826	0.226755	0.430076	-0.133775	0.49849	0.71757	0.290738	0.138084	0.565842	0.424513	0.0337218	0.176701	Peak_34	chr1	105682001	105685999	+	0	NA	intron (NM_029349, intron 2 of 27)	intron (NM_029349, intron 2 of 27)	20139	NM_173187
chr1	105737800	105747399	129	12	1028	1049	627	1101	486	736	366	418	712.62	695.974	532.775	585.691	745.755	731.201	668.857	676.522	-0.00636648	0.970102	0.99995	0.182941	0.276196	0.528856	-0.14454	0.386938	0.590626	-0.138173	0.403482	0.640441	0.0384017	0.814293	0.970845	0.176575	0.288466	0.541797	Peak_35	chr1	105737801	105747399	+	0	NA	intron (NM_173187, intron 24 of 28)	intron (NM_173187, intron 24 of 28)	-38123	NM_009399
chr1	105779800	105783799	2914	16	651	884	768	1111	260	492	274	307	451.279	586.503	652.585	591.011	398.964	488.792	500.729	496.871	0.13417	0.482266	0.99995	-0.295631	0.114996	0.33265	0.391228	0.0359267	0.139212	0.257058	0.160961	0.388636	0.0955967	0.595051	0.918622	-0.161462	0.381396	0.626749	Peak_36	chr1	105779801	105783799	+	0	NA	intron (NM_009399, intron 1 of 9)	intron (NM_009399, intron 1 of 9)	1077	NM_009399
chr1	105797600	105801599	291	12	479	517	365	616	218	321	126	159	332.047	343.011	310.148	327.689	334.516	318.907	230.262	257.337	0.0307896	0.884231	0.99995	-0.179793	0.383566	0.630163	0.241451	0.23836	0.44288	0.210661	0.294664	0.542156	0.0616576	0.752636	0.959614	-0.149004	0.462096	0.689725	Peak_37	chr1	105797601	105801599	+	0	NA	intron (NM_009399, intron 1 of 9)	intron (NM_009399, intron 1 of 9)	18877	NM_009399
chr1	105843200	105844999	2	2	166	215	190	274	92	159	72	81	115.073	142.645	161.447	145.758	141.172	157.963	131.578	131.096	0.090721	0.739889	0.99995	-0.013904	0.958465	0.981989	0.0792988	0.764006	0.872582	-0.0114222	0.964588	0.98509	0.0653948	0.794123	0.968104	0.076817	0.767817	0.889171	Peak_38	chr1	105843201	105844999	+	0	NA	intron (NM_009399, intron 9 of 9)	intron (NM_009399, intron 9 of 9)	63377	NM_009399
chr1	105988800	106001599	129429	16	3896	4212	3266	5218	1309	1976	1331	1388	2700.74	2794.51	2775.19	2775.78	2008.63	1963.12	2432.37	2246.44	-0.0779952	0.522926	0.99995	-0.303394	0.0119113	0.10391	0.328109	0.00640744	0.0486591	0.406104	0.000695964	0.0192349	0.024715	0.834488	0.974626	-0.381389	0.0014878	0.036665	Peak_39	chr1	105988801	106001599	+	0	NA	intron (NM_001122676, intron 1 of 13)	intron (NM_001122676, intron 1 of 13)	4794	NM_001122675
chr1	106059600	106074599	149249	16	1512	1803	1415	2308	630	1092	560	745	1048.13	1196.23	1202.35	1227.77	966.72	1084.88	1023.39	1205.76	0.201006	0.124987	0.99995	-0.177186	0.170343	0.408246	0.28539	0.0262979	0.114818	0.0843846	0.50366	0.721571	0.108204	0.384118	0.818302	0.0238194	0.851199	0.930795	Peak_40	chr1	106059601	106074599	+	0	NA	Intergenic	Intergenic	76694	NM_001122675
chr1	106126600	106133599	9412	16	702	755	622	860	478	672	347	358	486.633	500.916	528.526	457.488	733.48	667.619	634.135	579.414	-0.130636	0.403003	0.99995	0.432671	0.00506786	0.0686912	-0.515674	0.000778329	0.0125271	-0.385037	0.0113835	0.0911952	-0.0830024	0.580682	0.912783	0.302035	0.0484824	0.21195	Peak_41	chr1	106126601	106133599	+	0	NA	Intergenic	Intergenic	41424	NR_040630
chr1	106140600	106144799	92	11	299	436	268	507	150	309	137	188	207.27	289.27	227.725	269.705	230.171	306.985	250.364	304.273	0.349348	0.0772141	0.99995	0.143272	0.464627	0.694709	0.2192	0.253977	0.460398	-0.130148	0.480532	0.703223	0.362473	0.0471279	0.337258	0.49262	0.00893463	0.0905932	Peak_42	chr1	106140601	106144799	+	0	NA	Intergenic	IAPEY2_LTR|LTR|ERVK	28824	NR_040630
chr1	106150800	106245999	29149219412	16	17068	20289	14623	24927	6856	12241	7255	9328	11831.7	13461	12425.5	13260.2	10520.4	12161.2	13258.4	15097.1	0.196828	0.121731	0.99995	-0.0289732	0.819618	0.917572	0.168573	0.184316	0.377527	-0.0282544	0.823658	0.915038	0.1396	0.270385	0.729839	0.167855	0.185815	0.43129	Peak_43	chr1	106150801	106245999	+	0	NA	intron (NM_133821, intron 1 of 16)	intron (NM_133821, intron 1 of 16)	26531	NM_133821
chr1	106254600	106293599	949241429	16	4194	4835	3572	5599	2180	3518	1924	2526	2907.32	3207.85	3035.2	2978.46	3345.16	3495.06	3516.07	4088.26	0.143041	0.199697	0.99995	0.207277	0.0621968	0.238967	-0.149331	0.17788	0.369249	-0.292372	0.00794604	0.0750588	0.0579466	0.597508	0.919447	0.350318	0.00151695	0.0370777	Peak_44	chr1	106254601	106293599	+	0	NA	intron (NM_133821, intron 1 of 16)	MLT1F1|LTR|ERVL-MaLR	102231	NM_133821
chr1	106306800	106310999	1	1	369	408	356	522	243	363	146	217	255.794	270.693	302.501	277.685	372.878	360.633	266.812	351.209	0.149735	0.458445	0.99995	0.203574	0.308072	0.561213	-0.227286	0.25146	0.457345	-0.377021	0.0518989	0.207983	-0.0237122	0.901513	0.984357	0.353309	0.0707463	0.259013	Peak_45	chr1	106306801	106310999	+	0	NA	intron (NM_133821, intron 3 of 16)	B1_Mur1|SINE|Alu	137031	NM_133821
chr1	106312200	106328599	2491	16	1813	1862	1480	2307	840	1403	872	923	1256.79	1235.37	1257.59	1227.24	1288.96	1393.85	1593.56	1493.85	0.00312658	0.980638	0.99995	0.19522	0.126243	0.348832	-0.225263	0.076451	0.219609	-0.228389	0.0700016	0.245128	-0.0300429	0.809859	0.970156	0.198346	0.117115	0.336182	Peak_46	chr1	106312201	106328599	+	0	NA	intron (NM_133821, intron 4 of 16)	intron (NM_133821, intron 4 of 16)	148531	NM_133821
chr1	106330400	106336399	9	9	472	384	285	554	264	355	195	245	327.195	254.77	242.17	294.708	405.102	352.685	356.358	396.526	-0.0289088	0.88559	0.99995	0.417949	0.0356503	0.179074	-0.471071	0.0170988	0.0883893	-0.442162	0.0233933	0.134991	-0.0531214	0.783145	0.966066	0.38904	0.047669	0.210073	Peak_47	chr1	106330401	106336399	+	0	NA	intron (NM_133821, intron 4 of 16)	RMER19B|LTR|ERVK	161531	NM_133821
chr1	106339200	106342999	4	4	456	443	373	539	254	368	170	184	316.104	293.915	316.946	286.728	389.757	365.601	310.671	297.799	-0.0741593	0.700196	0.99995	0.149661	0.427677	0.665201	-0.274558	0.143412	0.32261	-0.200399	0.278946	0.525754	-0.124897	0.490225	0.877204	0.0755013	0.685044	0.839557	Peak_48	chr1	106339201	106342999	+	0	NA	intron (NM_133821, intron 6 of 16)	intron (NM_133821, intron 6 of 16)	169231	NM_133821
chr1	106348600	106356599	924	15	933	819	680	1089	655	804	430	464	646.765	543.377	577.81	579.308	1005.08	798.758	785.815	750.972	-0.209596	0.171714	0.99995	0.549968	0.000295419	0.0184385	-0.675746	7.94572e-06	0.000510111	-0.46615	0.00196474	0.0351478	-0.125779	0.399093	0.828602	0.340372	0.0244333	0.150151	Peak_49	chr1	106348601	106356599	+	0	NA	intron (NM_133821, intron 10 of 16)	B1_Mus1|SINE|Alu	180731	NM_133821
chr1	106357800	106364399	924	15	572	626	375	779	341	466	313	351	396.516	415.329	318.645	414.399	523.256	462.962	572.001	568.084	-0.0922338	0.597592	0.99995	0.611334	0.000430076	0.0220582	-0.399428	0.0198464	0.0967104	-0.307194	0.0704461	0.2459	0.211907	0.209019	0.662948	0.5191	0.00254099	0.0481321	Peak_50	chr1	106357801	106364399	+	0	NA	intron (NM_133821, intron 10 of 16)	intron (NM_133821, intron 10 of 16)	185531	NR_106164
chr1	106376200	106397399	249191	16	1914	2191	1488	2671	953	1408	771	824	1326.8	1453.65	1264.38	1420.87	1462.36	1398.82	1408.99	1333.62	-0.0706993	0.538831	0.99995	0.148178	0.191449	0.434331	0.00104391	0.992603	0.996182	0.0717432	0.520228	0.732756	0.149222	0.174618	0.620929	0.0774786	0.490663	0.711879	Peak_51	chr1	106376201	106397399	+	0	NA	intron (NM_133821, intron 15 of 16)	intron (NM_133821, intron 15 of 16)	159831	NR_106164
chr1	106398000	106408999	91242	16	931	1125	935	1280	497	693	325	371	645.378	746.397	794.489	680.913	762.635	688.482	593.93	600.454	-0.0730119	0.663881	0.99995	-0.0818658	0.619997	0.8029	0.0700392	0.670011	0.811212	0.143051	0.379794	0.620771	-0.0118267	0.941029	0.991159	-0.154878	0.343871	0.594474	Peak_52	chr1	106398001	106408999	+	0	NA	Intergenic	Intergenic	143131	NR_106164
chr1	106564000	106570199	9	9	326	483	451	613	258	400	163	205	225.986	320.453	383.224	326.093	395.895	397.392	297.879	331.787	0.0729068	0.758058	0.99995	0.194438	0.406935	0.649229	-0.104719	0.653011	0.800325	-0.177626	0.440017	0.671069	0.089719	0.693624	0.948144	0.267345	0.248343	0.501802	Peak_53	chr1	106564001	106570199	+	0	NA	intron (NM_009741, intron 1 of 1)	intron (NM_009741, intron 1 of 1)	-20469	NR_106164
chr1	106580800	106591599	1429	16	1109	1301	1022	1450	651	945	489	591	768.77	863.167	868.415	771.346	998.944	938.839	893.637	956.518	0.00029946	0.998272	0.99995	0.211441	0.121827	0.342651	-0.213597	0.115906	0.28221	-0.213896	0.111223	0.31715	-0.0021551	0.987037	0.998125	0.211741	0.117077	0.336182	Peak_54	chr1	106580801	106591599	+	0	NA	intron (NM_009741, intron 1 of 1)	intron (NM_009741, intron 1 of 1)	-39569	NR_106164
chr1	106601400	106605799	1429	16	437	453	403	512	203	356	178	223	302.933	300.549	342.437	272.365	311.499	353.679	325.291	360.92	0.16633	0.365253	0.99995	-0.0186394	0.917627	0.963878	-0.15283	0.394122	0.597099	-0.31916	0.0673251	0.240174	-0.171469	0.315359	0.770367	0.147691	0.399664	0.640517	Peak_55	chr1	106601401	106605799	+	0	NA	intron (NM_009741, intron 1 of 1)	intron (NM_009741, intron 1 of 1)	-56969	NR_106164
chr1	106624000	106633999	2419	16	1121	1078	1032	1357	520	763	478	534	777.088	715.215	876.912	721.874	797.928	758.025	873.534	864.265	-0.0457875	0.746303	0.99995	0.0149288	0.914507	0.962495	-0.216726	0.118102	0.285294	-0.170939	0.212554	0.453884	-0.201797	0.133742	0.558529	-0.0308587	0.82244	0.91651	Peak_56	chr1	106624001	106633999	+	0	NA	intron (NM_009741, intron 1 of 1)	intron (NM_009741, intron 1 of 1)	-82369	NR_106164
chr1	106647600	106657399	2941	16	896	1107	758	1524	457	703	342	443	621.116	734.455	644.088	810.712	701.256	698.417	624.997	716.984	0.0911884	0.524631	0.99995	0.0701385	0.619139	0.802492	0.219333	0.115756	0.281903	0.128144	0.348932	0.593351	0.289471	0.0313529	0.268015	0.161327	0.244074	0.497085	Peak_57	chr1	106647601	106657399	+	0	NA	intron (NM_009741, intron 1 of 1)	intron (NM_009741, intron 1 of 1)	61790	NM_009741
chr1	106682400	106692199	9142	16	1775	1475	1215	1846	776	994	587	709	1230.45	978.61	1032.41	982.004	1190.75	987.519	1072.73	1147.5	-0.0887516	0.525242	0.99995	0.000419484	0.997569	0.998752	-0.208242	0.129681	0.302101	-0.119491	0.381054	0.621743	-0.207823	0.121896	0.535022	-0.0883321	0.51812	0.732443	Peak_58	chr1	106682401	106692199	+	0	NA	intron (NM_009741, intron 1 of 1)	intron (NM_009741, intron 1 of 1)	26990	NM_009741
chr1	106698000	106705399	1924	16	705	598	500	766	370	513	231	249	488.713	396.752	424.86	407.484	567.756	509.655	422.147	403	-0.113955	0.542372	0.99995	0.118307	0.519933	0.736121	-0.303123	0.0981772	0.254469	-0.189168	0.297802	0.545221	-0.184816	0.30025	0.757557	0.00435241	0.980949	0.991147	Peak_59	chr1	106698001	106705399	+	0	NA	intron (NM_009741, intron 1 of 1)	intron (NM_009741, intron 1 of 1)	12590	NM_009741
chr1	106706400	106717799	9214	16	3025	3014	2634	4096	1091	1601	1016	1226	2096.96	1999.68	2238.16	2178.92	1674.11	1590.56	1856.72	1984.25	0.0151531	0.907555	0.99995	-0.296592	0.0214923	0.139018	0.244015	0.0579882	0.185287	0.228862	0.0733478	0.251996	-0.0525769	0.677157	0.945278	-0.281439	0.0280101	0.160914	Peak_60	chr1	106706401	106717799	+	0	NA	TTS (NM_177410)	TTS (NM_177410)	2190	NM_009741
chr1	106756200	106770599	14299	16	3593	3422	2529	3948	1328	1888	1044	1183	2490.7	2270.38	2148.94	2100.19	2037.78	1875.69	1907.89	1914.65	-0.0588329	0.617909	0.99995	-0.233797	0.0445426	0.201225	0.146755	0.206271	0.405548	0.205588	0.0747486	0.254669	-0.0870414	0.444218	0.854354	-0.292629	0.0113851	0.102399	Peak_61	chr1	106756201	106770599	+	0	NA	Intergenic	Intergenic	-3658	NM_001316750
chr1	106795000	106797599	2941	16	1075	1122	894	1320	356	512	304	429	745.2	744.407	759.65	702.191	546.273	508.662	555.553	694.325	0.117654	0.473853	0.99995	-0.449837	0.00510047	0.0688947	0.392666	0.0141069	0.0787812	0.275012	0.0799799	0.26423	-0.0571717	0.709117	0.950711	-0.332184	0.0352069	0.180622	Peak_62	chr1	106795001	106797599	+	0	NA	intron (NM_009190, intron 1 of 10)	CpG	425	NM_009190
chr1	106865000	106871399	4912	16	989	1000	723	1209	525	833	356	401	685.584	663.464	614.348	643.143	805.6	827.569	650.582	649.008	0.0235719	0.885039	0.99995	0.165319	0.305181	0.558053	-0.15892	0.321643	0.529656	-0.182492	0.2497	0.4955	0.00639868	0.967425	0.994961	0.188891	0.236092	0.488701	Peak_63	chr1	106865001	106871399	+	0	NA	intron (NM_009257, intron 1 of 6)	intron (NM_009257, intron 1 of 6)	7020	NM_009257
chr1	106906000	106909799	491	14	425	255	331	323	228	363	210	178	294.614	169.183	281.258	171.824	349.861	360.633	383.77	288.088	-0.16723	0.385617	0.99995	0.347281	0.0665371	0.24807	-1.10353	8.31925e-09	2.62354e-06	-0.936301	8.10208e-07	0.000197984	-0.756251	4.91092e-05	0.00358497	0.18005	0.337021	0.58806	Peak_64	chr1	106906001	106909799	+	0	NA	Intergenic	Intergenic	-26549	NM_027971
chr1	107764200	107768399	2	2	264	432	232	589	167	245	108	176	183.007	286.617	197.135	313.326	256.258	243.403	197.368	284.851	0.208162	0.332272	0.99995	0.261203	0.219305	0.467835	0.398963	0.0545473	0.178496	0.190801	0.343074	0.587909	0.660167	0.000910963	0.0285251	0.469366	0.0230375	0.145869	Peak_65	chr1	107764201	107768399	+	0	NA	Intergenic	Intergenic	-150959	NR_102306
chr1	107877200	107880199	419	14	310	294	281	380	195	322	143	179	214.895	195.059	238.772	202.146	299.223	319.901	261.329	289.707	0.122478	0.539222	0.99995	0.309263	0.117068	0.335663	-0.499007	0.0110152	0.0678698	-0.621486	0.00117809	0.0258785	-0.189745	0.316271	0.771208	0.431741	0.0250172	0.151622	Peak_66	chr1	107877201	107880199	+	0	NA	Intergenic	Lx5c|LINE|L1	-38559	NR_102306
chr1	107912800	107917399	2941	16	674	863	640	950	395	616	347	394	467.223	572.57	543.821	505.365	606.118	611.984	634.135	637.679	0.0102324	0.94737	0.99995	0.295725	0.0535321	0.221097	-0.202785	0.181458	0.373854	-0.213018	0.154339	0.379588	0.0929394	0.529039	0.892778	0.305957	0.0427387	0.19907	Peak_67	chr1	107912801	107917399	+	0	NA	Intergenic	Intergenic	-2159	NR_102306
chr1	107969400	107973199	1429	16	426	414	379	446	234	396	230	177	295.307	274.674	322.044	237.256	359.067	393.418	420.32	286.47	-0.184258	0.361897	0.99995	0.334979	0.091965	0.295837	-0.605762	0.002259	0.0252537	-0.421504	0.0323248	0.160612	-0.270783	0.161773	0.602861	0.15072	0.44506	0.676249	Peak_68	chr1	107969401	107973199	+	0	NA	Intergenic	Intergenic	54041	NR_102307
chr1	107974600	107982599	1924	16	811	896	554	1101	411	679	312	341	562.193	594.464	470.745	585.691	630.67	674.573	570.173	551.9	0.0349881	0.830118	0.99995	0.217008	0.178016	0.418318	-0.0265247	0.867976	0.932129	-0.0615128	0.695744	0.845167	0.190483	0.219875	0.676906	0.251996	0.112691	0.329718	Peak_69	chr1	107974601	107982599	+	0	NA	Intergenic	MER126|DNA|DNA	61341	NR_102307
chr1	108086000	108090599	4219	16	657	558	412	758	299	388	292	294	455.439	370.213	350.085	403.228	458.808	385.47	533.624	475.831	-0.209152	0.265736	0.99995	0.296834	0.108303	0.322307	-0.357118	0.052029	0.173607	-0.147966	0.418135	0.652783	-0.0602846	0.737096	0.956991	0.0876819	0.633313	0.809095	Peak_70	chr1	108086001	108090599	+	0	NA	Intergenic	Intergenic	171041	NR_102307
chr1	108180800	108183199	9241	16	317	355	308	495	157	250	141	141	219.747	235.53	261.714	263.322	240.913	248.37	257.674	228.205	-0.0599435	0.774808	0.99995	0.051361	0.80126	0.907817	0.00328939	0.987005	0.993819	0.0632329	0.750001	0.875995	0.0546504	0.776658	0.964912	-0.00858248	0.965868	0.985164	Peak_71	chr1	108180801	108183199	+	0	NA	Intergenic	Intergenic	264741	NR_102307
chr1	10874200	10878999	21491	16	663	868	449	1089	286	504	289	277	459.598	575.887	381.525	579.308	438.86	500.714	528.141	448.317	-0.0204205	0.904772	0.99995	0.196435	0.242225	0.492523	0.259401	0.117006	0.283627	0.279821	0.0861727	0.275041	0.455836	0.00444162	0.0825315	0.176015	0.287803	0.541067	Peak_72	chr1	10874201	10878999	+	0	NA	Intergenic	Intergenic	-10726	NR_030645
chr1	10952400	10955999	2	2	299	449	293	707	200	321	133	153	207.27	297.896	248.968	376.098	306.895	318.907	243.055	247.626	0.0478631	0.829483	0.99995	0.275218	0.209973	0.456322	0.291424	0.176638	0.367575	0.243561	0.250373	0.496205	0.566642	0.00671793	0.10798	0.323081	0.134388	0.360908	Peak_73	chr1	10952401	10955999	+	0	NA	Intergenic	ORR1B1|LTR|ERVL-MaLR	-39265	NM_029525
chr1	10990400	10996799	9241	16	1497	1811	1504	2531	606	1040	759	784	1037.73	1201.53	1277.98	1346.4	929.893	1033.22	1387.06	1268.88	-0.00960182	0.956679	0.99995	-0.000906614	0.995875	0.998095	0.139778	0.423902	0.622302	0.14938	0.390171	0.628662	0.138872	0.420625	0.841229	-0.0105084	0.95196	0.977995	Peak_74	chr1	10990401	10996799	+	0	NA	5' UTR (NM_029525, exon 1 of 40)	5' UTR (NM_029525, exon 1 of 40)	135	NM_029525
chr1	109956400	109958199	2	2	156	307	65	345	76	107	63	72	108.141	203.684	55.2318	183.527	116.62	106.302	115.131	116.53	-0.0607965	0.848339	0.99995	0.494781	0.115369	0.333061	0.739647	0.0148657	0.0810974	0.800443	0.00736582	0.0718164	1.23443	2.82009e-05	0.00241847	0.433984	0.160755	0.397516	Peak_75	chr1	109956401	109958199	+	0	NA	Intergenic	Intergenic	-25600	NM_001316743
chr1	109976200	109988599	2419192	16	3197	3371	2332	4023	1040	1492	1058	1141	2216.19	2236.54	1981.55	2140.09	1595.86	1482.27	1933.47	1846.68	-0.0863639	0.531435	0.99995	-0.251809	0.0649304	0.244511	0.311557	0.0220376	0.103383	0.397921	0.00329786	0.0464596	0.0597471	0.655232	0.938003	-0.338173	0.0127509	0.108853	Peak_76	chr1	109976201	109988599	+	0	NA	promoter-TSS (NM_001316743)	promoter-TSS (NM_001316743)	-500	NM_001316743
chr1	11033200	11039999	1249	16	735	687	516	841	339	591	285	386	509.509	455.8	438.456	447.381	520.187	587.147	520.831	624.731	0.217198	0.163728	0.99995	0.133394	0.387142	0.633184	-0.205078	0.180763	0.373007	-0.422275	0.0047294	0.0562669	-0.0716842	0.627419	0.929687	0.350591	0.0198555	0.134552	Peak_77	chr1	11033201	11039999	+	0	NA	intron (NM_029525, intron 1 of 39)	MER5B|DNA|hAT-Charlie	43135	NM_029525
chr1	11042000	11048599	2491	16	1282	1297	825	1672	710	1031	669	660	888.695	860.513	701.02	889.442	1089.48	1024.28	1222.58	1068.19	-0.143843	0.316397	0.99995	0.537602	0.000162965	0.0140938	-0.400615	0.00464793	0.039943	-0.256772	0.0681026	0.241587	0.136988	0.32694	0.778497	0.39376	0.00548926	0.0704584	Peak_78	chr1	11042001	11048599	+	0	NA	intron (NM_029525, intron 1 of 39)	intron (NM_029525, intron 1 of 39)	51835	NM_029525
chr1	11064800	11069199	9142	16	413	479	344	582	202	370	232	260	286.296	317.799	292.304	309.603	309.964	367.588	423.975	420.803	0.103609	0.58902	0.99995	0.338436	0.0749919	0.265199	-0.221617	0.238439	0.442984	-0.325226	0.0777017	0.260455	0.116819	0.522287	0.890456	0.442046	0.0177666	0.128125	Peak_79	chr1	11064801	11069199	+	0	NA	intron (NM_029525, intron 3 of 39)	intron (NM_029525, intron 3 of 39)	73535	NM_029525
chr1	110975000	110977999	291	12	396	444	322	669	113	240	167	209	274.511	294.578	273.61	355.883	173.396	238.435	305.189	338.261	0.267406	0.287348	0.99995	-0.203498	0.411474	0.652895	0.451482	0.0661468	0.200641	0.184076	0.443643	0.673924	0.247984	0.29452	0.752051	0.0639079	0.79205	0.901522	Peak_80	chr1	110975001	110977999	+	0	NA	intron (NM_001081386, intron 1 of 11)	intron (NM_001081386, intron 1 of 11)	872	NM_001081386
chr1	111017800	111021799	921	12	342	441	272	470	160	289	146	196	237.078	292.588	231.124	250.023	245.516	287.116	266.812	317.221	0.235857	0.238432	0.99995	0.127894	0.517224	0.734197	0.0828196	0.670402	0.81136	-0.153038	0.416631	0.651482	0.210713	0.256398	0.716107	0.363751	0.0573463	0.231681	Peak_81	chr1	111017801	111021799	+	0	NA	Intergenic	Intergenic	-42428	NM_001081386
chr1	11177400	11184599	9	9	597	566	435	642	361	555	231	326	413.846	375.521	369.629	341.52	553.946	551.381	422.147	527.622	0.142074	0.416436	0.99995	0.31978	0.0653905	0.245718	-0.449727	0.00919192	0.060544	-0.591801	0.000480586	0.0152071	-0.129947	0.439718	0.852605	0.461854	0.00672664	0.0777554	Peak_82	chr1	11177401	11184599	+	0	NA	intron (NM_029525, intron 25 of 39)	intron (NM_029525, intron 25 of 39)	-82963	NM_001033636
chr1	111862200	111865799	1942	16	1235	1432	1142	1663	434	663	457	531	856.114	950.081	970.381	884.655	665.963	658.677	835.157	859.41	0.0123967	0.939796	0.99995	-0.284792	0.0775642	0.269627	0.291624	0.0696221	0.207011	0.279227	0.0790995	0.262787	0.00683215	0.9651	0.994837	-0.272395	0.087971	0.290111	Peak_83	chr1	111862201	111865799	+	0	NA	intron (NM_001081316, intron 1 of 1)	intron (NM_001081316, intron 1 of 1)	918	NM_001081316
chr1	112072800	112075199	921	12	256	237	181	283	89	248	111	121	177.462	157.241	153.799	150.546	136.568	246.383	202.85	195.835	0.397174	0.11668	0.99995	0.0258792	0.917803	0.96399	-0.13418	0.590224	0.755875	-0.531355	0.0270807	0.146154	-0.108301	0.648892	0.936976	0.423054	0.0804934	0.27656	Peak_84	chr1	112072801	112075199	+	0	NA	Intergenic	Intergenic	-209082	NM_001081316
chr1	112388600	112389599	1	1	143	89	108	167	63	107	63	61	99.129	59.0483	91.7698	88.8378	96.672	106.302	115.131	98.7269	-0.0400993	0.900476	0.99995	0.145448	0.642501	NA	-0.508883	0.104295	0.264044	-0.468784	0.127573	0.343156	-0.363436	0.225757	0.684491	0.105349	0.732071	NA	Peak_85	chr1	112388601	112389599	+	0	NA	Intergenic	Intergenic	-524182	NM_001081316
chr1	112406200	112417799	4921	16	2481	2324	1596	3272	996	1595	817	1002	1719.85	1541.89	1356.15	1740.58	1528.34	1584.6	1493.05	1621.71	0.0851439	0.529068	0.99995	-0.0267056	0.842119	0.928695	0.119817	0.369604	0.574883	0.0346727	0.793361	0.899297	0.093111	0.477703	0.871474	0.0584383	0.660147	0.824669	Peak_86	chr1	112406201	112417799	+	0	NA	Intergenic	Intergenic	-547082	NM_001081316
chr1	112426000	112429799	129	12	451	367	325	469	229	328	149	173	312.638	243.491	276.159	249.491	351.395	325.861	272.294	279.996	-0.0402133	0.841657	0.99995	0.085955	0.662686	0.829363	-0.343288	0.0806945	0.226965	-0.303075	0.117351	0.327134	-0.257333	0.17361	0.619705	0.0457417	0.813654	0.912539	Peak_87	chr1	112426001	112429799	+	0	NA	Intergenic	Intergenic	-562982	NM_001081316
chr1	112515400	112523199	2914	16	1242	1403	655	1901	475	818	445	437	860.966	930.841	556.567	1011.26	728.876	812.667	813.228	707.273	-0.0173755	0.924301	0.99995	0.118353	0.513414	0.731633	0.333914	0.0632032	0.19537	0.35129	0.048891	0.201189	0.452267	0.0104149	0.141267	0.100978	0.574231	0.770924	Peak_88	chr1	112515401	112523199	+	0	NA	Intergenic	Intergenic	-654382	NM_001081316
chr1	11279400	11281399	2	2	147	225	77	310	61	83	42	75	101.902	149.279	65.4285	164.909	93.603	82.4589	76.7541	121.386	0.237348	0.475317	0.99995	0.0238414	0.94184	0.974621	0.879486	0.00570027	0.0454421	0.642138	0.0363009	0.170448	0.903327	0.00264915	0.058728	0.26119	0.408033	NA	Peak_89	chr1	11279401	11281399	+	0	NA	intron (NM_001033636, intron 3 of 5)	intron (NM_001033636, intron 3 of 5)	16437	NM_001033636
chr1	113057000	113057399	4	4	2	2	460	666	244	294	2455	2563	1.38642	1.32693	390.872	354.287	374.412	292.083	4486.46	4148.15	-0.130672	0.959872	0.99995	3.63148	0.162148	0.397828	-3.77263	0.146424	0.3268	-3.64196	0.160915	0.388636	-0.141149	0.956679	0.992979	3.50081	0.177786	0.421249	Peak_90	chr1	113057001	113057399	+	0	NA	Intergenic	L1Md_A|LINE|L1	-1192282	NM_001081316
chr1	113109400	113111199	2	2	256	279	129	297	126	160	82	99	177.462	185.107	109.614	157.993	193.344	158.957	149.853	160.229	-0.109053	0.694497	0.99995	0.256188	0.347125	0.598082	-0.00589576	0.982508	0.991597	0.103158	0.697786	0.846289	0.250292	0.336176	0.786105	0.147134	0.584792	0.77774	Peak_91	chr1	113109401	113111199	+	0	NA	Intergenic	Intergenic	-1245382	NM_001081316
chr1	113963200	113966999	924	15	367	504	258	658	197	330	136	178	254.408	334.386	219.228	350.032	302.292	327.848	248.537	288.088	0.16263	0.413886	0.99995	0.219497	0.264256	0.51638	0.309948	0.107546	0.268982	0.147318	0.431749	0.664285	0.529445	0.00417053	0.0793051	0.382127	0.0460024	0.20639	Peak_92	chr1	113963201	113966999	+	0	NA	Intergenic	(TG)n|Simple_repeat|Simple_repeat	-1720037	NM_001077425
chr1	11412200	11416799	1492	16	1422	1440	1044	1723	393	723	461	495	985.744	955.389	887.108	916.572	603.049	718.286	842.467	801.144	0.07308	0.650735	0.99995	-0.378002	0.0171109	0.12422	0.376566	0.0171074	0.0884104	0.303486	0.0515326	0.207111	-0.00143598	0.992506	0.998875	-0.304922	0.0513505	0.218354	Peak_93	chr1	11412201	11416799	+	0	NA	5' UTR (NM_001160369, exon 1 of 14)	5' UTR (NM_001160369, exon 1 of 14)	395	NM_001160371
chr1	114543800	114549199	9412	16	572	630	325	626	305	396	272	257	396.516	417.983	276.159	333.009	468.015	393.418	497.074	415.948	-0.254814	0.202617	0.99995	0.516776	0.00891546	0.0902794	-0.362823	0.0638287	0.196364	-0.108009	0.579684	0.772852	0.153953	0.424001	0.843796	0.261961	0.183283	0.42794	Peak_94	chr1	114543801	114549199	+	0	NA	Intergenic	Intergenic	-1138637	NM_001077425
chr1	115047000	115050799	42	6	547	389	193	464	277	288	199	167	379.186	258.088	163.996	246.831	425.05	286.122	363.668	270.285	-0.503263	0.0701411	0.99995	0.534584	0.0514342	0.216477	-0.644827	0.0184192	0.0922304	-0.141564	0.605833	0.789855	-0.110243	0.683981	0.946489	0.0313204	0.909392	0.958532	Peak_95	chr1	115047001	115050799	+	0	NA	Intergenic	Intergenic	-636237	NM_001077425
chr1	115683000	115691199	4129	16	1976	2132	1181	2501	656	1122	677	753	1369.78	1414.51	1003.52	1330.44	1006.62	1114.68	1237.2	1218.71	0.0566041	0.720799	0.99995	-0.0838102	0.593099	0.786023	0.292216	0.0612662	0.191778	0.235612	0.128119	0.343918	0.208406	0.173936	0.620104	-0.0272061	0.86117	0.935869	Peak_96	chr1	115683001	115691199	+	0	NA	intron (NM_001077425, intron 1 of 23)	intron (NM_001077425, intron 1 of 23)	1963	NM_001077425
chr1	115741600	115748199	9421	16	759	768	408	760	291	444	246	224	526.146	509.541	346.686	404.292	446.533	441.105	449.56	362.538	-0.151853	0.471422	0.99995	0.0351694	0.865253	0.939995	0.0271091	0.895359	0.946975	0.178962	0.382092	0.62274	0.0622785	0.756726	0.960392	-0.116683	0.570924	0.768806	Peak_97	chr1	115741601	115748199	+	0	NA	intron (NM_001077425, intron 1 of 23)	intron (NM_001077425, intron 1 of 23)	59763	NM_001077425
chr1	115762600	115767599	9241	16	631	538	421	681	276	420	224	252	437.415	356.944	357.732	362.267	423.515	417.262	409.355	407.855	-0.0131873	0.939561	0.99995	0.0652429	0.701696	0.851641	-0.212098	0.210792	0.411232	-0.198911	0.23276	0.477614	-0.146855	0.367438	0.807227	0.0520556	0.756038	0.882374	Peak_98	chr1	115762601	115767599	+	0	NA	intron (NM_001077425, intron 1 of 23)	intron (NM_001077425, intron 1 of 23)	79963	NM_001077425
chr1	115779800	115789599	9142	16	1203	963	791	1008	573	809	539	440	833.931	638.916	672.129	536.219	879.255	803.725	985.011	712.128	-0.294463	0.0640608	0.99995	0.305364	0.0514297	0.216477	-0.665963	2.1512e-05	0.00103509	-0.3715	0.0175531	0.115665	-0.360599	0.0193116	0.202145	0.0109003	0.944452	0.975057	Peak_99	chr1	115779801	115789599	+	0	NA	intron (NM_001077425, intron 1 of 23)	intron (NM_001077425, intron 1 of 23)	99563	NM_001077425
chr1	115791400	115798399	1492	16	1315	985	782	1206	595	785	487	425	911.571	653.512	664.482	641.547	913.013	779.882	889.982	687.851	-0.293993	0.0698036	0.99995	0.192416	0.227979	0.477806	-0.477728	0.00273055	0.028626	-0.183735	0.248147	0.493731	-0.285312	0.0683081	0.409308	-0.101577	0.523638	0.736572	Peak_100	chr1	115791401	115798399	+	0	NA	intron (NM_001077425, intron 1 of 23)	intron (NM_001077425, intron 1 of 23)	109763	NM_001077425
chr1	115807000	115813799	1492	16	956	619	438	902	409	608	351	351	662.708	410.684	372.178	479.831	627.601	604.036	641.445	568.084	-0.113371	0.595088	0.99995	0.291188	0.168646	0.406176	-0.510071	0.0157165	0.0840962	-0.396701	0.0590066	0.223395	-0.218883	0.29333	0.750706	0.177817	0.398174	0.639623	Peak_101	chr1	115807001	115813799	+	0	NA	intron (NM_001077425, intron 1 of 23)	intron (NM_001077425, intron 1 of 23)	125263	NM_001077425
chr1	115820000	115829599	9124124	16	1320	1175	687	1467	661	948	472	602	915.037	779.571	583.758	780.39	1014.29	941.819	862.57	974.321	0.0282054	0.875266	0.99995	0.323453	0.0703311	0.255856	-0.267962	0.132141	0.305775	-0.296167	0.0937124	0.287847	0.0554912	0.752165	0.959585	0.351659	0.0475276	0.209693	Peak_102	chr1	115820001	115829599	+	0	NA	intron (NM_001077425, intron 1 of 23)	Lx5|LINE|L1	139663	NM_001077425
chr1	115831400	115836799	92	11	445	433	297	561	263	379	160	237	308.478	287.28	252.367	298.431	403.567	376.529	292.396	383.578	0.121727	0.541746	0.99995	0.314014	0.112337	0.328751	-0.253328	0.195975	0.3926	-0.375055	0.0509398	0.205631	0.0606862	0.749865	0.959389	0.435741	0.0247277	0.151059	Peak_103	chr1	115831401	115836799	+	0	NA	intron (NM_001077425, intron 1 of 23)	intron (NM_001077425, intron 1 of 23)	148963	NM_001077425
chr1	115842000	115848199	4219	16	628	630	428	616	338	426	261	218	435.336	417.983	363.68	327.689	518.653	423.223	476.972	352.827	-0.354368	0.0603175	0.99995	0.316801	0.0864435	0.286019	-0.420107	0.0223236	0.104104	-0.0657389	0.720466	0.858844	-0.103306	0.565457	0.907236	-0.0375674	0.83876	0.92469	Peak_104	chr1	115842001	115848199	+	0	NA	intron (NM_001077425, intron 1 of 23)	intron (NM_001077425, intron 1 of 23)	159963	NM_001077425
chr1	115878000	115879999	2	2	249	208	136	316	118	168	101	92	172.609	138.001	115.562	168.1	181.068	166.905	184.575	148.9	-0.206269	0.438312	0.99995	0.338166	0.194413	0.437673	-0.254032	0.324296	0.532391	-0.0477633	0.851762	0.930339	0.0841342	0.736291	0.956938	0.131897	0.609876	0.794044	Peak_105	chr1	115878001	115879999	+	0	NA	intron (NM_001077425, intron 1 of 23)	MTA_Mm|LTR|ERVL-MaLR	193863	NM_001077425
chr1	115909200	115921799	4912291	16	1376	1232	789	1407	679	963	537	588	953.856	817.388	670.43	748.472	1041.91	956.721	981.356	951.663	-0.0847254	0.599959	0.99995	0.315351	0.0490336	0.210974	-0.370675	0.0202156	0.0978455	-0.285949	0.0714561	0.248063	-0.0553237	0.725018	0.954858	0.230626	0.147534	0.378998	Peak_106	chr1	115909201	115921799	+	0	NA	intron (NM_001077425, intron 3 of 23)	intron (NM_001077425, intron 3 of 23)	230363	NM_001077425
chr1	115929400	115933799	9142	16	573	496	362	702	291	475	253	324	397.209	329.078	307.599	373.438	446.533	471.903	462.352	524.385	0.129797	0.471381	0.99995	0.363591	0.0422298	0.195981	-0.369861	0.0372784	0.142393	-0.499657	0.00416051	0.0526957	-0.00626921	0.971109	0.995454	0.493388	0.00500637	0.067505	Peak_107	chr1	115929401	115933799	+	0	NA	intron (NM_001077425, intron 3 of 23)	intron (NM_001077425, intron 3 of 23)	246463	NM_001077425
chr1	116007200	116009799	14	5	310	259	178	214	191	227	163	130	214.895	171.837	151.25	113.84	293.085	225.52	297.879	210.402	-0.436455	0.0818275	0.99995	0.686731	0.00547275	0.0706996	-1.05322	2.03997e-05	0.00100647	-0.616768	0.0127744	0.0975334	-0.366493	0.133192	0.557561	0.250276	0.312326	0.565052	Peak_108	chr1	116007201	116009799	+	0	NA	intron (NM_001077425, intron 3 of 23)	intron (NM_001077425, intron 3 of 23)	323363	NM_001077425
chr1	116228200	116231799	1924	16	472	318	266	482	232	307	175	165	327.195	210.982	226.026	256.406	355.998	304.998	319.809	267.048	-0.237417	0.282404	0.99995	0.286708	0.185957	0.427537	-0.531552	0.0139576	0.0783127	-0.294135	0.171509	0.402133	-0.244844	0.24567	0.705201	0.0492915	0.819211	0.91501	Peak_109	chr1	116228201	116231799	+	0	NA	intron (NM_001077425, intron 11 of 23)	intron (NM_001077425, intron 11 of 23)	544863	NM_001077425
chr1	11738800	11743399	4291	16	599	412	374	464	331	456	225	277	415.233	273.347	317.796	246.831	507.912	453.027	411.183	448.317	-0.0305797	0.871279	0.99995	0.326542	0.080106	0.274295	-0.825116	1.0379e-05	0.00061946	-0.794536	1.74243e-05	0.00185712	-0.498574	0.00637916	0.104338	0.295962	0.108511	0.323116	Peak_110	chr1	11738801	11743399	+	0	NA	intron (NM_001310451, intron 7 of 12)	MER89-int|LTR|ERV1	326995	NM_001160371
chr1	117519200	117522199	2	2	194	350	147	408	111	169	79	100	134.483	232.213	124.909	217.041	170.327	167.898	144.371	161.847	0.0654986	0.785075	0.99995	0.281306	0.233548	0.483784	0.509106	0.0260869	0.114265	0.443608	0.0459297	0.194597	0.790412	0.000285848	0.0127151	0.346804	0.131212	0.356448	Peak_111	chr1	117519201	117522199	+	0	NA	Intergenic	BGLII_B2|LTR|ERVK	790432	NM_011650
chr1	118310000	118312199	2419	16	1287	1303	1122	1792	420	585	461	532	892.161	864.494	953.387	953.278	644.48	581.186	842.467	861.028	-0.0495253	0.785203	0.99995	-0.313776	0.0794551	0.273153	0.292527	0.101036	0.258845	0.342053	0.0533766	0.211087	-0.021249	0.902901	0.984466	-0.363302	0.0407744	0.194549	Peak_112	chr1	118310001	118312199	+	0	NA	promoter-TSS (NM_011650)	promoter-TSS (NM_011650)	32	NM_011650
chr1	118321200	118322999	1924	16	748	633	572	928	217	345	219	225	518.521	419.973	486.04	493.662	332.981	342.751	400.218	364.157	-0.0519282	0.771941	0.99995	-0.458191	0.00805186	0.0857417	0.322075	0.0614683	0.192129	0.374004	0.0272292	0.146627	-0.136115	0.402928	0.830494	-0.510119	0.00270417	0.0498209	Peak_113	chr1	118321201	118322999	+	0	NA	intron (NM_026472, intron 1 of 6)	intron (NM_026472, intron 1 of 6)	257	NM_026472
chr1	118387000	118392199	4192	16	2195	2259	1771	2672	655	1059	700	739	1521.6	1498.77	1504.86	1421.41	1005.08	1052.1	1279.23	1196.05	-0.0234962	0.864843	0.99995	-0.408304	0.00259984	0.0505925	0.356472	0.0083722	0.0574378	0.379968	0.00456575	0.0552336	-0.0518318	0.693329	0.948144	-0.4318	0.00131023	0.0345087	Peak_114	chr1	118387001	118392199	+	0	NA	intron (NM_001293300, intron 1 of 40)	CpG	542	NM_001293301
chr1	118398400	118402199	294	15	332	389	421	419	238	316	150	170	230.146	258.088	357.732	222.893	365.205	313.94	274.122	275.141	-0.117731	0.617038	0.99995	0.127925	0.580598	0.777753	-0.415233	0.0725107	0.212328	-0.297501	0.194426	0.430929	-0.287307	0.202152	0.654711	0.0101941	0.964586	0.984653	Peak_115	chr1	118398401	118402199	+	0	NA	intron (NM_001293300, intron 1 of 40)	RSINE1|SINE|B4	11242	NM_001293301
chr1	118405400	118408399	4	4	261	236	134	282	166	170	138	108	180.928	156.578	113.863	150.014	254.723	168.892	252.192	174.795	-0.562245	0.0254832	0.99995	0.776135	0.00166779	0.0407157	-0.726052	0.00293623	0.0300203	-0.163807	0.505442	0.722656	0.0500832	0.835417	0.974773	0.21389	0.389823	0.633752	Peak_116	chr1	118405401	118408399	+	0	NA	intron (NM_001293300, intron 1 of 40)	B1_Mur2|SINE|Alu	17842	NM_001293301
chr1	118415600	118418199	124	7	307	235	291	333	156	217	138	128	212.815	155.914	247.269	177.144	239.378	215.585	252.192	207.165	-0.214706	0.321183	0.99995	0.0964169	0.645811	0.819154	-0.5588	0.0078939	0.0553284	-0.344094	0.0988224	0.296957	-0.462383	0.0217913	0.217193	-0.118289	0.569386	0.767843	Peak_117	chr1	118415601	118418199	+	0	NA	intron (NM_001293300, intron 1 of 40)	intron (NM_001293300, intron 1 of 40)	27842	NM_001293301
chr1	118452200	118462599	2149	16	1804	2034	1619	2633	585	1144	740	744	1250.55	1349.49	1375.7	1400.66	897.669	1136.54	1352.33	1204.14	0.0591069	0.7136	0.99995	-0.225737	0.156577	0.390931	0.292702	0.0653709	0.199223	0.233595	0.138227	0.357877	0.0669644	0.66741	0.942053	-0.16663	0.291842	0.545298	Peak_118	chr1	118452201	118462599	+	0	NA	intron (NM_001293300, intron 2 of 40)	Tigger7|DNA|TcMar-Tigger	1865	NR_027901
chr1	118472800	118488799	2149	16	2142	2427	1748	2773	860	1596	838	970	1484.86	1610.23	1485.31	1475.13	1319.65	1585.59	1531.43	1569.92	0.148095	0.222174	0.99995	-0.0605571	0.613831	0.799021	0.115037	0.335455	0.543008	-0.033058	0.779121	0.891476	0.0544803	0.640109	0.933986	0.0875384	0.459883	0.68808	Peak_119	chr1	118472801	118488799	+	0	NA	intron (NM_001293300, intron 8 of 40)	intron (NM_001293300, intron 8 of 40)	-21535	NR_027901
chr1	118519200	118521199	9	9	120	147	96	204	55	157	42	73	83.1852	97.5293	81.5732	108.52	84.3962	155.976	76.7541	118.149	0.775343	0.0113814	0.99995	-0.0298465	0.922399	NA	0.353516	0.239106	0.44364	-0.421827	0.131621	0.348806	0.323669	0.247366	0.706969	0.745496	0.00921946	NA	Peak_120	chr1	118519201	118521199	+	0	NA	intron (NM_001293300, intron 20 of 40)	intron (NM_001293300, intron 20 of 40)	-60935	NR_027901
chr1	118521200	118528599	1249	16	744	798	628	978	363	607	307	413	515.748	529.445	533.625	520.26	557.015	603.042	561.036	668.43	0.182005	0.21903	0.99995	0.0917215	0.530057	0.743504	-0.0910515	0.529724	0.710488	-0.273056	0.0534338	0.211205	0.000669985	0.996162	0.999423	0.273726	0.0549009	0.226607	Peak_121	chr1	118521201	118528599	+	0	NA	intron (NM_001293300, intron 22 of 40)	intron (NM_001293300, intron 22 of 40)	-65635	NR_027901
chr1	118533000	118537199	41	5	418	385	381	435	292	370	171	175	289.762	255.434	323.744	231.404	448.067	367.588	312.499	283.233	-0.22104	0.298608	0.99995	0.315504	0.131363	0.356542	-0.649084	0.00189536	0.0225983	-0.428045	0.0394462	0.178474	-0.33358	0.10237	0.496174	0.0944647	0.649699	0.818661	Peak_122	chr1	118533001	118537199	+	0	NA	intron (NM_001293300, intron 24 of 40)	intron (NM_001293300, intron 24 of 40)	-75835	NR_027901
chr1	118539000	118544599	12	3	567	532	418	607	239	416	190	194	393.05	352.963	355.183	322.902	366.74	413.288	347.221	313.984	0.0357791	0.850168	0.99995	-0.0677412	0.714733	0.859137	-0.0808558	0.66124	0.80566	-0.116635	0.519731	0.732373	-0.148597	0.400958	0.829668	-0.0319621	0.860604	0.935685	Peak_123	chr1	118539001	118544599	+	0	NA	intron (NM_001293300, intron 26 of 40)	intron (NM_001293300, intron 26 of 40)	-82535	NR_027901
chr1	118546000	118552399	1942	16	730	528	539	754	349	494	225	278	506.043	350.309	457.999	401.1	535.532	490.779	411.183	449.936	-0.0101213	0.954547	0.99995	-0.0232679	0.893737	0.952941	-0.335833	0.0538167	0.177273	-0.325712	0.0579318	0.221202	-0.359101	0.0328354	0.275195	-0.0333892	0.845903	0.928189	Peak_124	chr1	118546001	118552399	+	0	NA	intron (NM_001293300, intron 29 of 40)	intron (NM_001293300, intron 29 of 40)	-78745	NM_023755
chr1	118627800	118628599	2	2	70	134	88	153	56	56	47	31	48.5247	88.9042	74.7754	81.3904	85.9307	55.6349	85.8915	50.1727	-0.693027	0.0593784	0.99995	0.485802	0.166215	NA	-0.0138734	0.967698	NA	0.679154	0.0519403	NA	0.471928	0.154968	0.593409	-0.207226	0.562226	NA	Peak_125	chr1	118627801	118628599	+	0	NA	intron (NM_023755, intron 1 of 14)	CpG	255	NM_023755
chr1	118731000	118731999	1	1	148	100	150	150	99	108	47	84	102.595	66.3464	127.458	79.7945	151.913	107.296	85.8915	135.952	0.0141425	0.965071	0.99995	0.0596311	0.850563	0.932854	-0.709254	0.0261309	0.114367	-0.723397	0.0209704	0.127641	-0.649623	0.0341738	0.282039	0.0737737	0.812466	NA	Peak_126	chr1	118731001	118731999	+	0	NA	Intergenic	Intergenic	103555	NM_023755
chr1	118756000	118758199	12	3	303	257	212	307	140	142	84	103	210.043	170.51	180.141	163.313	214.827	141.074	153.508	166.703	-0.273553	0.275109	0.99995	-0.0786618	0.744358	0.876381	-0.148639	0.536439	0.715644	0.124913	0.601184	0.787004	-0.227301	0.321078	0.774432	-0.352214	0.141851	0.371424	Peak_127	chr1	118756001	118758199	+	0	NA	Intergenic	ID_B1|SINE|B4	129155	NM_023755
chr1	118765000	118768799	2149	16	383	521	407	658	221	362	196	209	265.499	345.665	345.836	350.032	339.119	359.64	358.186	338.261	0.00449618	0.981144	0.99995	0.19201	0.304581	0.557495	-0.00229213	0.990102	0.995222	-0.00678831	0.970175	0.987271	0.189718	0.287025	0.745415	0.196506	0.285184	0.538846	Peak_128	chr1	118765001	118768799	+	0	NA	Intergenic	RMER10A|LTR|ERVL	138955	NM_023755
chr1	118774200	118778999	241	7	391	466	438	628	228	320	168	154	271.045	309.174	372.178	334.073	349.861	317.914	307.016	249.245	-0.204917	0.335871	0.99995	0.0350587	0.865948	0.940198	-0.0315405	0.878496	0.937897	0.173377	0.39734	0.635327	0.00351814	0.985922	0.997938	-0.169858	0.410134	0.64784	Peak_129	chr1	118774201	118778999	+	0	NA	Intergenic	Intergenic	148655	NM_023755
chr1	118788000	118789999	2194	16	236	276	188	376	141	224	113	116	163.597	183.116	159.747	200.018	216.361	222.54	206.505	187.743	-0.0365799	0.870081	0.99995	0.387679	0.0783121	0.27093	-0.142199	0.510861	0.696097	-0.105619	0.618606	0.79748	0.24548	0.239085	0.698686	0.351099	0.104326	0.316353	Peak_130	chr1	118788001	118789999	+	0	NA	Intergenic	Intergenic	161055	NM_023755
chr1	118901200	118902999	1	1	221	132	141	202	77	145	116	90	153.199	87.5773	119.811	107.457	118.155	144.055	211.987	145.663	-0.180412	0.545671	0.99995	0.263102	0.368887	0.617534	-0.748413	0.0108127	0.0670378	-0.568001	0.0511923	0.206248	-0.485311	0.0890367	0.464599	0.08269	0.77588	0.893283	Peak_131	chr1	118901201	118902999	+	0	NA	intron (NM_001081125, intron 2 of 13)	intron (NM_001081125, intron 2 of 13)	-52120	NR_105764
chr1	118904400	118916799	9214	16	1242	1340	1036	1609	559	864	516	693	860.966	889.042	880.311	855.929	857.772	858.367	942.979	1121.6	0.131979	0.372938	0.99995	0.0475715	0.745578	0.877007	-0.044582	0.75993	0.869883	-0.176561	0.219891	0.462671	0.00298952	0.983245	0.99739	0.17955	0.214478	0.464084	Peak_132	chr1	118904401	118916799	+	0	NA	intron (NM_001081125, intron 2 of 13)	(CA)n|Simple_repeat|Simple_repeat	-43620	NR_105764
chr1	118938400	118943199	9124	16	515	465	547	554	243	433	184	273	357.003	308.511	464.797	294.708	372.878	430.177	336.256	441.843	0.295667	0.111631	0.99995	-0.208503	0.253987	0.505564	-0.235623	0.19807	0.395133	-0.53129	0.00283688	0.0427391	-0.444126	0.0110561	0.146319	0.0871641	0.623768	0.803437	Peak_133	chr1	118938401	118943199	+	0	NA	intron (NM_001081125, intron 2 of 13)	intron (NM_001081125, intron 2 of 13)	-13420	NR_105764
chr1	119031400	119036199	1429	16	637	617	539	645	204	343	249	230	441.575	409.358	457.999	343.116	313.033	340.764	455.042	372.249	-0.105021	0.595483	0.99995	-0.23305	0.226536	0.476105	-0.0256301	0.894009	0.946363	0.079391	0.676562	0.833448	-0.25868	0.162037	0.603162	-0.338071	0.0761962	0.269291	Peak_134	chr1	119031401	119036199	+	0	NA	intron (NM_001081125, intron 1 of 13)	intron (NM_001081125, intron 1 of 13)	19819	NM_001081125
chr1	119046000	119054399	1249	16	1814	1796	1339	2550	532	951	584	630	1257.48	1191.58	1137.78	1356.51	816.341	944.8	1067.25	1019.64	0.0617035	0.679132	0.99995	-0.349923	0.0171298	0.124283	0.439177	0.00265862	0.0281296	0.377473	0.00899475	0.0802117	0.0892538	0.529757	0.893137	-0.288219	0.0470386	0.208647	Peak_135	chr1	119046001	119054399	+	0	NA	intron (NM_001081125, intron 1 of 13)	intron (NM_001081125, intron 1 of 13)	3419	NM_001081125
chr1	119189400	119190199	2	2	150	152	179	228	75	90	50	49	103.981	100.847	152.1	121.288	115.086	89.4132	91.3739	79.3052	-0.289455	0.366739	0.99995	-0.30188	0.323183	0.576437	0.102895	0.735366	0.854263	0.39235	0.194793	0.431262	-0.198985	0.487402	0.875707	-0.591334	0.0515702	NA	Peak_136	chr1	119189401	119190199	+	0	NA	Intergenic	CpG	-136181	NM_001081125
chr1	119256000	119257199	2	2	87	195	139	196	64	104	70	60	60.3092	129.376	118.111	104.265	98.2065	103.322	127.923	97.1084	-0.16735	0.627762	0.99995	0.345577	0.307745	0.560862	0.049568	0.881774	0.939612	0.216918	0.511081	0.726781	0.395145	0.221862	0.679767	0.178227	0.595435	NA	Peak_137	chr1	119256001	119257199	+	0	NA	Intergenic	Intergenic	165648	NM_008381
chr1	119294200	119295999	2	2	148	283	157	309	60	130	38	76	102.595	187.76	133.406	164.377	92.0686	129.152	69.4442	123.004	0.637375	0.0319104	0.99995	-0.535783	0.0652549	0.245309	1.11569	9.02104e-05	0.0028858	0.47831	0.071245	0.247744	0.579902	0.0245503	0.233839	0.101592	0.708018	0.854023	Peak_138	chr1	119294201	119295999	+	0	NA	Intergenic	(T)n|Simple_repeat|Simple_repeat	127148	NM_008381
chr1	119327800	119331199	1249	16	518	799	516	897	222	368	209	337	359.083	530.108	438.456	477.171	340.654	365.601	381.943	545.426	0.325542	0.109823	0.99995	-0.142413	0.479073	0.706222	0.480238	0.0159486	0.0847127	0.154696	0.4265	0.659931	0.337826	0.0785536	0.437957	0.18313	0.351432	0.601467	Peak_139	chr1	119327801	119331199	+	0	NA	Intergenic	Intergenic	92748	NM_008381
chr1	119387600	119391599	421	7	437	491	420	554	214	404	188	150	302.933	325.761	356.883	294.708	328.378	401.366	343.566	242.771	-0.0458938	0.836943	0.99995	0.0269837	0.902002	0.95619	-0.115117	0.597729	0.761423	-0.0692234	0.748278	0.874947	-0.0881336	0.677214	0.945278	-0.0189101	0.930462	0.968531	Peak_140	chr1	119387601	119391599	+	0	NA	Intergenic	Intergenic	32648	NM_008381
chr1	119418600	119423999	2941	16	863	1013	1042	1508	336	485	330	424	598.24	672.089	885.409	802.2	515.584	481.838	603.068	686.233	0.0570015	0.782133	0.99995	-0.407245	0.04494	0.201906	0.400292	0.0480718	0.165804	0.34329	0.0868748	0.276376	-0.00695311	0.9719	0.995593	-0.350244	0.0815766	0.27815	Peak_141	chr1	119418601	119423999	+	0	NA	5' UTR (NM_008381, exon 1 of 2)	5' UTR (NM_008381, exon 1 of 2)	948	NM_008381
chr1	119450400	119454799	2914	16	534	410	599	609	342	447	186	249	370.174	272.02	508.983	323.966	524.791	444.086	339.911	403	-0.0318647	0.884107	0.99995	-0.0175548	0.935073	0.971843	-0.540087	0.0124391	0.0730369	-0.508222	0.0176122	0.115927	-0.557642	0.0081993	0.121992	-0.0494196	0.816955	0.914284	Peak_142	chr1	119450401	119454799	+	0	NA	Intergenic	B3A|SINE|B2	-30352	NM_008381
chr1	119456600	119458999	2	2	242	255	136	284	105	154	78	96	167.757	169.183	115.562	151.078	161.12	152.996	142.543	155.373	0.0191161	0.942895	0.99995	0.0975572	0.708661	0.855825	0.0732018	0.776369	0.879715	0.0540856	0.830218	0.919017	0.170759	0.487799	0.875707	0.116673	0.648178	0.817669	Peak_143	chr1	119456601	119458999	+	0	NA	Intergenic	Intergenic	-35552	NM_008381
chr1	119490800	119498999	921	12	659	739	686	890	286	510	235	339	456.825	490.3	582.908	473.447	438.86	506.675	429.457	548.663	0.278485	0.102327	0.99995	-0.257413	0.124305	0.346209	0.149787	0.368949	0.574344	-0.128697	0.427681	0.660562	-0.107625	0.498804	0.879823	0.021072	0.897166	0.95294	Peak_144	chr1	119490801	119498999	+	0	NA	intron (NM_022327, intron 1 of 4)	intron (NM_022327, intron 1 of 4)	9882	NM_022327
chr1	119502800	119506199	1249	16	850	1028	882	1219	342	519	293	339	589.228	682.041	749.454	648.463	524.791	515.616	535.451	548.663	0.00365649	0.982058	0.99995	-0.334897	0.0345542	0.176671	0.327553	0.0376901	0.14328	0.323897	0.0368485	0.171846	-0.00734395	0.961164	0.993705	-0.331241	0.0337455	0.176719	Peak_145	chr1	119502801	119506199	+	0	NA	intron (NM_022327, intron 1 of 4)	CpG	282	NM_022327
chr1	119524600	119527799	9124	16	1347	1606	1382	1817	460	871	534	480	933.753	1065.52	1174.31	966.577	705.859	865.321	975.873	776.867	-0.02922	0.862444	0.99995	-0.327919	0.0482419	0.209435	0.275576	0.0960192	0.251299	0.304796	0.0634625	0.232367	-0.0523435	0.745896	0.958647	-0.357139	0.0301092	0.166939	Peak_146	chr1	119524601	119527799	+	0	NA	promoter-TSS (NM_146103)	promoter-TSS (NM_146103)	46	NM_146103
chr1	119647400	119650799	2914	16	555	736	571	864	282	396	243	267	384.731	488.31	485.191	459.616	432.722	393.418	444.077	432.132	-0.0900372	0.607304	0.99995	0.0132509	0.938275	0.973049	0.112457	0.507144	0.692893	0.202494	0.226399	0.469903	0.125708	0.440911	0.853088	-0.0767863	0.649541	0.818641	Peak_147	chr1	119647401	119650799	+	0	NA	promoter-TSS (NM_001113416)	promoter-TSS (NM_001113416)	-100	NM_145506
chr1	119734400	119735799	9	9	153	111	80	155	104	170	56	105	106.061	73.6445	67.9777	82.4543	159.586	168.892	102.339	169.94	0.363908	0.235761	0.99995	0.590634	0.0558831	0.226049	-0.752404	0.0142315	0.0792151	-1.11631	0.000180892	0.00835091	-0.16177	0.589954	0.916637	0.954542	0.00147321	NA	Peak_148	chr1	119734401	119735799	+	0	NA	intron (NM_019933, intron 10 of 26)	MTE-int|LTR|ERVL-MaLR	-86100	NM_145506
chr1	119834000	119838599	2941	16	1732	1677	1450	2317	604	787	573	789	1200.64	1112.63	1232.1	1232.56	926.824	781.869	1047.14	1276.98	0.0546706	0.761616	0.99995	-0.302224	0.0902057	0.292917	0.249713	0.160679	0.346216	0.195043	0.269781	0.516978	-0.0525109	0.763946	0.961966	-0.247553	0.162179	0.399364	Peak_149	chr1	119834001	119838599	+	0	NA	intron (NM_019933, intron 1 of 26)	intron (NM_019933, intron 1 of 26)	771	NM_019933
chr1	119877600	119880799	9412	16	382	566	369	598	186	337	221	252	264.806	375.521	313.547	318.114	285.413	334.803	403.873	407.855	0.106581	0.611524	0.99995	0.249983	0.22893	0.478615	0.0127083	0.950666	0.976562	-0.0938724	0.641891	0.812362	0.262692	0.188369	0.638532	0.356564	0.0808901	0.277244	Peak_150	chr1	119877601	119880799	+	0	NA	Intergenic	Intergenic	33968	NM_175106
chr1	119889400	119897199	41299	16	754	943	645	1119	428	762	336	319	522.68	625.647	548.07	595.267	656.756	757.032	614.033	516.293	0.0113129	0.948504	0.99995	0.248206	0.15237	0.385263	-0.0587938	0.732534	0.852841	-0.0701066	0.680322	0.836091	0.189412	0.260579	0.719404	0.259518	0.130349	0.355336	Peak_151	chr1	119889401	119897199	+	0	NA	Intergenic	Intergenic	19868	NM_175106
chr1	119912000	119914199	2149	16	591	614	516	790	261	387	203	211	409.687	407.367	438.456	420.251	400.498	384.477	370.978	341.498	-0.0838289	0.624744	0.99995	-0.134491	0.418101	0.658048	0.100209	0.543426	0.721164	0.184038	0.256914	0.503315	-0.0342817	0.826873	0.973609	-0.21832	0.181864	0.426336	Peak_152	chr1	119912001	119914199	+	0	NA	promoter-TSS (NM_175106)	promoter-TSS (NM_175106)	68	NM_175106
chr1	119996600	119999999	2194	16	445	378	331	401	200	286	169	152	308.478	250.79	281.258	213.317	306.895	284.135	308.844	246.008	-0.209378	0.293437	0.99995	0.0610717	0.752175	0.881048	-0.409752	0.0340323	0.134964	-0.200374	0.295756	0.54318	-0.34868	0.0601648	0.384738	-0.148306	0.439233	0.671721	Peak_153	chr1	119996601	119999999	+	0	NA	Intergenic	Lx8|LINE|L1	-3090	NM_001115074
chr1	120072000	120076799	4912	16	632	583	726	833	382	499	270	301	438.109	386.8	616.897	443.125	586.17	495.747	493.419	487.161	-0.136831	0.466094	0.99995	0.037527	0.838795	0.926773	-0.380384	0.0391239	0.14627	-0.243553	0.183354	0.417142	-0.342857	0.0563999	0.371937	-0.0993037	0.587635	0.779985	Peak_154	chr1	120072001	120076799	+	0	NA	promoter-TSS (NM_019432)	promoter-TSS (NM_019432)	-620	NM_019432
chr1	120082600	120084199	124	7	314	245	255	320	148	159	76	57	217.668	162.549	216.679	170.228	227.102	157.963	138.888	92.253	-0.532827	0.0642515	0.99995	-0.240052	0.384101	0.630584	-0.143885	0.601981	0.764513	0.388942	0.161428	0.389064	-0.383937	0.147619	0.582989	-0.772879	0.00538137	0.0697459	Peak_155	chr1	120082601	120084199	+	0	NA	Intergenic	Intergenic	-9620	NM_019432
chr1	120092400	120100799	4912	16	1107	755	1044	1057	596	719	414	399	767.383	500.916	887.108	562.285	914.548	714.312	756.576	645.771	-0.296285	0.0557421	0.99995	0.0174318	0.908454	0.959134	-0.653503	1.76741e-05	0.000905493	-0.357218	0.0186712	0.119816	-0.636071	1.84857e-05	0.00181412	-0.278853	0.0651882	0.248232	Peak_156	chr1	120092401	120100799	+	0	NA	Intergenic	IAPLTR2a2_Mm|LTR|ERVK	-22820	NM_019432
chr1	120111000	120126199	2941	16	4214	4540	3491	5533	1487	2558	1589	1758	2921.19	3012.13	2966.37	2943.35	2281.77	2541.32	2903.86	2845.28	0.0548724	0.66125	0.99995	-0.184396	0.137954	0.366865	0.200933	0.105266	0.2655	0.146061	0.23637	0.481509	0.0165372	0.892538	0.983197	-0.129524	0.294709	0.547919	Peak_157	chr1	120111001	120126199	+	0	NA	intron (NM_001037999, intron 2 of 3)	RSINE1|SINE|B4	2319	NM_001037999
chr1	120136000	120140199	149	14	424	360	358	459	224	373	169	197	293.921	238.847	304.2	244.171	343.723	370.568	308.844	318.839	0.0833157	0.655329	0.99995	0.128103	0.484938	0.710927	-0.435734	0.0173397	0.0890019	-0.519049	0.0037487	0.0497762	-0.307631	0.0799797	0.441872	0.211419	0.238554	0.491375	Peak_158	chr1	120136001	120140199	+	0	NA	intron (NM_001172074, intron 1 of 4)	Lx7|LINE|L1	16913	NM_001172074
chr1	120142600	120150999	92194	16	1174	909	963	1301	477	849	396	506	813.828	603.089	818.281	692.084	731.945	843.465	723.681	818.948	0.192365	0.165922	0.99995	-0.164881	0.227225	0.477023	-0.167448	0.219771	0.422165	-0.359813	0.00705987	0.070242	-0.332329	0.0112857	0.148262	0.0274838	0.837074	0.924065	Peak_159	chr1	120142601	120150999	+	0	NA	intron (NM_001172074, intron 1 of 4)	intron (NM_001172074, intron 1 of 4)	25613	NM_001172074
chr1	120245000	120248999	241	7	354	385	342	526	194	288	180	234	245.396	255.434	290.604	279.813	297.688	286.122	328.946	378.723	0.0772074	0.706179	0.99995	0.22571	0.264211	0.51638	-0.224898	0.261953	0.468721	-0.302106	0.124531	0.338187	0.00081203	0.996659	0.999423	0.302918	0.12679	0.350027	Peak_160	chr1	120245001	120248999	+	0	NA	intron (NM_001085409, intron 2 of 5)	intron (NM_001085409, intron 2 of 5)	18280	NM_133186
chr1	120264200	120266199	1924	16	284	370	319	448	144	255	138	158	196.872	245.482	271.061	238.319	220.965	253.337	252.192	255.719	0.107558	0.625965	0.99995	0.0173224	0.936219	0.972146	0.0342232	0.873212	0.935086	-0.0733346	0.726253	0.862212	0.0515457	0.801499	0.969265	0.12488	0.554921	0.758444	Peak_161	chr1	120264201	120266199	+	0	NA	promoter-TSS (NM_133186)	promoter-TSS (NM_133186)	80	NM_133186
chr1	121004200	121005799	42	6	164	349	140	329	101	156	113	102	113.686	231.549	118.961	175.016	154.982	154.983	206.505	165.084	-0.173261	0.501234	0.99995	0.631388	0.0131786	0.109324	0.172204	0.48582	0.674705	0.345465	0.157518	0.384249	0.803592	0.0008692	0.0278402	0.458127	0.0692021	0.256353	Peak_162	chr1	121004201	121005799	+	0	NA	Intergenic	Intergenic	-82405	NR_038008
chr1	121012800	121015599	2	2	176	302	112	361	105	82	84	65	122.005	200.366	95.1687	192.039	161.12	81.4654	153.508	105.201	-0.770435	0.00512029	0.99995	0.531634	0.0425047	0.196701	0.317385	0.211393	0.4118	1.08782	2.95384e-05	0.0026253	0.84902	0.000572646	0.0207699	-0.2388	0.373532	0.620597	Peak_163	chr1	121012801	121015599	+	0	NA	Intergenic	Intergenic	-73205	NR_038008
chr1	121086400	121088999	912	12	279	367	246	405	145	247	135	187	193.405	243.491	209.031	215.445	222.499	245.39	246.71	302.655	0.217715	0.307715	0.99995	0.220555	0.296424	0.549734	-0.0312836	0.880556	0.938722	-0.248999	0.217767	0.460221	0.189271	0.343232	0.791998	0.43827	0.0326638	0.173996	Peak_164	chr1	121086401	121088999	+	0	NA	intron (NR_110450, intron 1 of 2)	intron (NR_110450, intron 1 of 2)	295	NR_110450
chr1	121247000	121247999	1	1	144	105	163	176	104	110	46	71	99.8222	69.6638	138.504	93.6255	159.586	109.283	84.064	114.912	-0.13154	0.695881	0.99995	0.0446521	0.891921	0.951907	-0.583509	0.0769471	0.220464	-0.451969	0.166252	0.395045	-0.538857	0.0905216	0.467928	-0.0868877	0.789323	NA	Peak_165	chr1	121247001	121247999	+	0	NA	Intergenic	B4A|SINE|B4	80178	NM_001271531
chr1	121312400	121317599	2194	16	540	571	524	774	275	476	223	221	374.333	378.838	445.254	411.739	421.981	472.897	407.528	357.683	0.0105561	0.954754	0.99995	0.0194759	0.915079	0.962626	-0.0691834	0.70319	0.833627	-0.0797395	0.655656	0.82147	-0.0497076	0.776713	0.964912	0.0300319	0.867421	0.939354	Peak_166	chr1	121312401	121317599	+	0	NA	intron (NM_001271532, intron 1 of 4)	intron (NM_001271532, intron 1 of 4)	12678	NM_001271531
chr1	121325600	121331199	2149	16	2410	2617	1880	3027	760	1208	866	951	1670.64	1736.29	1597.47	1610.25	1166.2	1200.12	1582.6	1539.17	-0.00657938	0.966174	0.99995	-0.251792	0.101006	0.310618	0.285667	0.0621305	0.19336	0.292246	0.0548619	0.214202	0.0338747	0.821993	0.972509	-0.258371	0.0904432	0.294579	Peak_167	chr1	121325601	121331199	+	0	NA	promoter-TSS (NM_001271531)	promoter-TSS (NM_001271531)	-376	NM_133748
chr1	121388000	121388999	2	2	86	147	83	220	59	88	23	57	59.616	97.5293	70.5268	117.032	90.5341	87.4263	42.032	92.253	0.420257	0.254556	0.99995	0.0453609	0.901178	NA	0.680031	0.056264	0.181966	0.259774	0.44526	0.674816	0.725392	0.031086	0.266685	0.465618	0.183159	NA	Peak_168	chr1	121388001	121388999	+	0	NA	Intergenic	Intergenic	-42567	NM_029955
chr1	121430200	121432799	2194	16	856	988	857	1140	326	435	259	307	593.387	655.503	728.211	606.438	500.239	432.164	473.317	496.871	-0.0736008	0.659137	0.99995	-0.438545	0.00669499	0.0781517	0.372912	0.0205576	0.0989467	0.446512	0.00494689	0.0575202	-0.0656337	0.668914	0.942501	-0.512146	0.00133191	0.0347781	Peak_169	chr1	121430201	121432799	+	0	NA	intron (NM_001025156, intron 1 of 23)	intron (NM_001025156, intron 1 of 23)	433	NM_001025156
chr1	121462000	121464599	2	2	213	253	228	347	114	162	125	132	147.654	167.856	193.736	184.591	174.93	160.944	228.435	213.639	-0.113689	0.654177	0.99995	0.239473	0.335777	0.588575	-0.18931	0.442309	0.639942	-0.0756217	0.756045	0.87943	0.050163	0.833202	0.974539	0.125785	0.608877	0.793688	Peak_170	chr1	121462001	121464599	+	0	NA	intron (NM_001025156, intron 11 of 23)	intron (NM_001025156, intron 11 of 23)	32233	NM_001025156
chr1	121545800	121552599	2419294	16	1084	1067	906	1451	498	675	348	383	751.439	707.917	769.847	771.878	764.169	670.599	635.962	619.875	-0.117584	0.426428	0.99995	-0.116961	0.417757	0.657775	0.0778669	0.587628	0.753895	0.195451	0.169153	0.398711	-0.039094	0.777744	0.964912	-0.234545	0.100749	0.31123	Peak_171	chr1	121545801	121552599	+	0	NA	Intergenic	Intergenic	18780	NM_025860
chr1	121566800	121568399	2149	16	700	837	653	1111	266	343	231	314	485.247	555.32	554.868	591.011	408.171	340.764	422.147	508.201	0.0201448	0.916197	0.99995	-0.324544	0.0827741	0.279374	0.466102	0.0121415	0.072057	0.445957	0.0148689	0.105676	0.141559	0.427837	0.846004	-0.304399	0.0987021	0.308006	Peak_172	chr1	121566801	121568399	+	0	NA	intron (NM_025860, intron 1 of 12)	CpG	380	NM_025860
chr1	12162200	12165799	2914	16	504	544	282	700	295	353	211	213	349.378	360.925	239.621	372.374	452.67	350.699	385.598	344.735	-0.270976	0.178657	0.99995	0.5073	0.0106425	0.0982431	-0.194826	0.320283	0.528422	0.07615	0.69655	0.845714	0.312474	0.104179	0.500154	0.236324	0.232325	0.484349	Peak_173	chr1	12162201	12165799	+	0	NA	Intergenic	Intergenic	-261986	NR_105759
chr1	121700800	121703399	21	3	325	436	254	559	171	198	117	149	225.293	289.27	215.829	297.367	262.395	196.709	213.815	241.153	-0.134941	0.528017	0.99995	0.113843	0.583919	0.78007	0.297126	0.145636	0.325617	0.432067	0.0318725	0.159509	0.410969	0.0350528	0.286416	-0.0210982	0.918052	0.963106	Peak_174	chr1	121700801	121703399	+	0	NA	Intergenic	Intergenic	-134120	NM_025860
chr1	121797600	121807399	194224	16	1668	1295	1236	1863	732	1243	555	538	1156.27	859.186	1050.25	991.047	1123.24	1234.9	1014.25	870.739	-0.0165575	0.918774	0.99995	-0.0454889	0.777067	0.893942	-0.20838	0.194136	0.39027	-0.191822	0.228738	0.472865	-0.253869	0.107286	0.506812	-0.0620464	0.697354	0.846978	Peak_175	chr1	121797601	121807399	+	0	NA	Intergenic	Intergenic	-234520	NM_025860
chr1	121809200	121823999	1249921	16	2055	1519	1422	2132	986	1368	701	744	1424.55	1007.8	1208.3	1134.15	1512.99	1359.08	1281.06	1204.14	-0.123456	0.38053	0.99995	0.086258	0.535477	0.746881	-0.384159	0.00574799	0.0456873	-0.260704	0.0595768	0.224715	-0.297901	0.0294016	0.259183	-0.0371976	0.78824	0.899715	Peak_176	chr1	121809201	121823999	+	0	NA	Intergenic	Intergenic	-248620	NM_025860
chr1	121905400	121918799	419229	16	2461	1712	1803	2421	961	1597	854	836	1705.99	1135.85	1532.05	1287.88	1474.63	1586.59	1560.67	1353.04	-0.0427374	0.743978	0.99995	-0.0942399	0.465884	0.695792	-0.323498	0.0123558	0.0727952	-0.280761	0.0287633	0.150958	-0.417738	0.000980767	0.0301342	-0.136977	0.285786	0.539359	Peak_177	chr1	121905401	121918799	+	0	NA	Intergenic	MTA_Mm-int|LTR|ERVL-MaLR	-344120	NM_025860
chr1	121954800	121969799	1249	16	3165	2496	2320	3520	1477	2371	1204	1249	2194.01	1656.01	1971.35	1872.51	2266.42	2355.54	2200.28	2021.47	-0.0272801	0.82478	0.99995	0.100545	0.410895	0.652396	-0.339865	0.00539105	0.0439351	-0.312585	0.0100635	0.0853988	-0.23932	0.0470225	0.33687	0.0732651	0.546808	0.752449	Peak_178	chr1	121954801	121969799	+	0	NA	Intergenic	Intergenic	-394320	NM_025860
chr1	121995800	121997399	12	3	297	225	183	274	116	166	91	65	205.883	149.279	155.499	145.758	177.999	164.918	166.3	105.201	-0.331132	0.226389	0.99995	-0.0715386	0.786236	0.89901	-0.22417	0.394682	0.597695	0.106962	0.683873	0.83813	-0.295709	0.241191	0.701355	-0.402671	0.125898	0.348857	Peak_179	chr1	121995801	121997399	+	0	NA	Intergenic	Intergenic	-428620	NM_025860
chr1	122071800	122086599	14929	16	3513	3066	2115	3804	1476	2207	1124	1168	2435.25	2034.18	1797.16	2023.59	2264.89	2192.61	2054.09	1890.38	-0.0798854	0.578437	0.99995	0.0288495	0.839868	0.927264	-0.0904912	0.525471	0.707026	-0.0106059	0.940464	0.974086	-0.0616418	0.661991	0.939755	-0.0510359	0.719781	0.861343	Peak_180	chr1	122071801	122086599	+	0	NA	Intergenic	(CA)n|Simple_repeat|Simple_repeat	-511220	NM_025860
chr1	122350200	122354199	14	5	326	357	286	446	196	267	165	158	225.986	236.857	243.02	237.256	300.757	265.259	301.534	255.719	-0.207412	0.284424	0.99995	0.361892	0.0559163	0.226147	-0.345161	0.0651817	0.198916	-0.137749	0.457455	0.68464	0.0167315	0.926235	0.988634	0.154481	0.410075	0.647817	Peak_181	chr1	122350201	122354199	+	0	NA	Intergenic	Intergenic	-784220	NM_025860
chr1	122392400	122400199	1924	16	1390	1276	896	1683	668	936	518	607	963.561	846.581	761.35	895.294	1025.03	929.897	946.634	982.414	-0.0462258	0.750096	0.99995	0.192103	0.18054	0.421672	-0.179272	0.209027	0.409208	-0.133046	0.346878	0.591495	0.0128315	0.926829	0.988695	0.145877	0.304952	0.557916	Peak_182	chr1	122392401	122400199	+	0	NA	Intergenic	MTB|LTR|ERVL-MaLR	-828320	NM_025860
chr1	122407800	122413799	2194	16	584	644	474	864	383	438	194	285	404.834	427.271	402.768	459.616	587.704	435.144	354.531	461.265	-0.0790056	0.695321	0.99995	0.227954	0.252422	0.50371	-0.0924462	0.640068	0.791655	-0.0134406	0.945318	0.976297	0.135508	0.483366	0.873902	0.148948	0.450632	0.681091	Peak_183	chr1	122407801	122413799	+	0	NA	Intergenic	L1Md_T|LINE|L1	-842820	NM_025860
chr1	122497400	122499399	214	7	234	299	226	400	157	244	115	91	162.211	198.376	192.037	212.785	240.913	242.409	210.16	147.281	-0.194791	0.440687	0.99995	0.352566	0.155303	0.389242	-0.135097	0.58141	0.749679	0.0596941	0.806054	0.905984	0.217469	0.361702	0.803474	0.157775	0.521662	0.735063	Peak_184	chr1	122497401	122499399	+	0	NA	Intergenic	Intergenic	-930420	NM_025860
chr1	122726800	122728399	2	2	148	236	91	296	68	77	52	79	102.595	156.578	77.3246	157.461	104.344	76.498	95.0288	127.859	0.00962797	0.975963	0.99995	0.145955	0.640498	0.816097	0.653581	0.0318713	0.129362	0.643953	0.0304956	0.155767	0.799535	0.00584868	0.0984973	0.155583	0.610902	NA	Peak_185	chr1	122726801	122728399	+	0	NA	Intergenic	Intergenic	-1159620	NM_025860
chr1	122735000	122736199	2	2	120	204	69	221	69	106	47	67	83.1852	135.347	58.6307	117.564	105.879	105.309	85.8915	108.438	0.150569	0.631229	0.99995	0.433617	0.164091	NA	0.393259	0.191833	0.387389	0.24269	0.405663	0.641923	0.826877	0.00430597	0.0811993	0.584187	0.0534583	NA	Peak_186	chr1	122735001	122736199	+	0	NA	Intergenic	ORR1D2|LTR|ERVL-MaLR	-1167620	NM_025860
chr1	122876600	122877999	2	2	194	289	106	470	88	150	66	78	134.483	191.741	90.0704	250.023	135.034	149.022	120.614	126.241	0.11157	0.69634	0.99995	0.183694	0.513806	0.731735	0.788699	0.00394255	0.0362654	0.677129	0.0109944	0.0895472	0.972393	0.000199297	0.00992233	0.295265	0.281626	0.535387	Peak_187	chr1	122876601	122877999	+	0	NA	Intergenic	RLTR42-int|LTR|ERVK	1168259	NM_199021
chr1	122883200	122891399	29	11	726	1155	429	1480	345	579	179	268	503.27	766.301	364.53	787.305	529.394	575.225	327.119	433.751	0.237028	0.277326	0.99995	-0.0159033	0.941389	0.974403	0.854232	6.49281e-05	0.00226148	0.617203	0.00337792	0.047217	0.838328	5.85708e-05	0.00406969	0.221125	0.299296	0.552372	Peak_188	chr1	122883201	122891399	+	0	NA	Intergenic	Lx9|LINE|L1	1158259	NM_199021
chr1	123234600	123236599	2	2	186	275	86	329	74	150	57	81	128.937	182.453	73.076	175.016	113.551	149.022	104.166	131.096	0.366796	0.22599	0.99995	0.101999	0.734034	0.870384	0.713277	0.0148353	0.0810121	0.346481	0.218388	0.460889	0.815275	0.00342383	0.0693438	0.468794	0.105059	0.317741	Peak_189	chr1	123234601	123236599	+	0	NA	Intergenic	MTD|LTR|ERVL-MaLR	809959	NM_199021
chr1	123337600	123338999	2	2	220	277	108	320	93	128	75	74	152.506	183.78	91.7698	170.228	142.706	127.165	137.061	119.767	-0.17809	0.537577	0.99995	0.189972	0.49956	0.721376	0.338174	0.220381	0.422816	0.516264	0.058552	0.222396	0.528147	0.0462307	0.334356	0.0118824	0.965957	0.98519	Peak_190	chr1	123337601	123338999	+	0	NA	intron (NM_199021, intron 24 of 25)	intron (NM_199021, intron 24 of 25)	707259	NM_199021
chr1	123359200	123365799	9421	16	646	657	340	775	404	596	289	275	447.813	435.896	288.905	412.271	619.928	592.114	528.141	445.08	-0.141968	0.494626	0.99995	0.638155	0.00203555	0.0449642	-0.43851	0.0325505	0.131025	-0.296542	0.146134	0.367899	0.199645	0.325408	0.777815	0.496187	0.0158919	0.122109	Peak_191	chr1	123359201	123365799	+	0	NA	intron (NM_199021, intron 19 of 25)	intron (NM_199021, intron 19 of 25)	683059	NM_199021
chr1	123609600	123615399	294	15	608	737	320	770	262	458	219	224	421.471	488.973	271.911	409.612	402.033	455.014	400.218	362.538	0.0329537	0.877774	0.99995	0.207059	0.328689	0.581947	0.162603	0.438309	0.636126	0.129649	0.531552	0.740306	0.369661	0.0711581	0.417338	0.240012	0.251815	0.505423	Peak_192	chr1	123609601	123615399	+	0	NA	intron (NM_199021, intron 5 of 25)	intron (NM_199021, intron 5 of 25)	433059	NM_199021
chr1	123617600	123624199	9421	16	876	1005	524	1226	400	618	314	402	607.252	666.782	445.254	652.187	613.79	613.971	573.828	650.626	0.0881775	0.599541	0.99995	0.172484	0.29909	0.552279	0.150348	0.360314	0.565846	0.0621704	0.700944	0.847946	0.322832	0.0435998	0.324297	0.260661	0.111227	0.327177	Peak_193	chr1	123617601	123624199	+	0	NA	intron (NM_199021, intron 5 of 25)	Lx8|LINE|L1	424659	NM_199021
chr1	123754600	123758999	941	14	369	321	225	382	279	346	209	176	255.794	212.972	191.187	203.21	428.119	343.744	381.943	284.851	-0.360753	0.0780718	0.99995	0.855553	2.52156e-05	0.00627768	-0.962856	1.79162e-06	0.000171705	-0.602103	0.00280514	0.0425494	-0.107303	0.591228	0.917034	0.4948	0.0147662	0.117485	Peak_194	chr1	123754601	123758999	+	0	NA	intron (NM_199021, intron 3 of 25)	intron (NM_199021, intron 3 of 25)	288759	NM_199021
chr1	123761200	123767199	4921	16	614	626	368	761	382	477	239	251	425.631	415.329	312.697	404.824	586.17	473.89	436.767	406.237	-0.21589	0.272532	0.99995	0.470934	0.0154661	0.118776	-0.322132	0.0947825	0.249368	-0.106242	0.579801	0.772858	0.148803	0.432485	0.848277	0.255045	0.187662	0.433645	Peak_195	chr1	123761201	123767199	+	0	NA	intron (NM_199021, intron 3 of 25)	AT_rich|Low_complexity|Low_complexity	281359	NM_199021
chr1	123843800	123850999	29	11	533	931	260	866	310	464	223	264	369.481	617.685	220.927	460.68	475.688	460.975	407.528	427.277	0.00832381	0.970434	0.99995	0.578466	0.0097616	0.094218	0.285348	0.195328	0.391649	0.277024	0.204351	0.44382	0.863814	7.14546e-05	0.00469745	0.58679	0.00815273	0.0861643	Peak_196	chr1	123843801	123850999	+	0	NA	intron (NM_199021, intron 3 of 25)	intron (NM_199021, intron 3 of 25)	198159	NM_199021
chr1	123896800	123906799	1294	16	1341	1428	842	1532	824	1035	643	671	929.594	947.427	715.465	814.967	1264.41	1028.25	1175.07	1086	-0.208092	0.165718	0.99995	0.56731	0.000142045	0.0131284	-0.47041	0.00150383	0.0194373	-0.262317	0.0757088	0.25665	0.0968998	0.508786	0.883416	0.359217	0.0156305	0.121056	Peak_197	chr1	123896801	123906799	+	0	NA	intron (NM_199021, intron 2 of 25)	(TCTCTG)n|Simple_repeat|Simple_repeat	143759	NM_199021
chr1	123927000	123935399	1924129	16	1000	953	646	1235	505	888	443	444	693.21	632.282	548.92	656.974	774.91	882.21	809.573	718.602	0.0200591	0.899746	0.99995	0.348903	0.0272205	0.156959	-0.296753	0.0586719	0.186727	-0.316812	0.041313	0.183011	0.05215	0.734904	0.956938	0.368962	0.0182581	0.129652	Peak_198	chr1	123927001	123935399	+	0	NA	intron (NM_199021, intron 1 of 25)	intron (NM_199021, intron 1 of 25)	114359	NM_199021
chr1	124002400	124006599	49	13	377	375	269	436	208	358	204	189	261.34	248.799	228.575	231.936	319.171	355.666	372.805	305.892	-0.0565542	0.771046	0.99995	0.493827	0.0102445	0.0965681	-0.523786	0.00598314	0.0467611	-0.467232	0.0128858	0.0980625	-0.0299593	0.871906	0.98061	0.437273	0.0211517	0.139129	Peak_199	chr1	124002401	124006599	+	0	NA	intron (NM_199021, intron 1 of 25)	MTE2a|LTR|ERVL-MaLR	41059	NM_199021
chr1	124040400	124047199	4291	16	1523	1784	1414	2326	508	870	523	662	1055.76	1183.62	1201.51	1237.35	779.514	864.328	955.771	1071.43	0.155237	0.304169	0.99995	-0.380958	0.0104536	0.097417	0.482789	0.00111626	0.0158985	0.327552	0.0248822	0.139863	0.101831	0.478381	0.871551	-0.225721	0.123872	0.345981	Peak_200	chr1	124040401	124047199	+	0	NA	intron (NM_199021, intron 1 of 25)	intron (NM_199021, intron 1 of 25)	1759	NM_199021
chr1	124510600	124512799	2	2	297	287	153	335	146	183	91	95	205.883	190.414	130.007	178.208	224.034	181.807	166.3	153.755	-0.216182	0.423026	0.99995	0.21641	0.412058	0.653278	-0.08763	0.737242	0.85531	0.128552	0.620122	0.798294	0.12878	0.610877	0.925139	0.00022797	0.999306	0.999679	Peak_201	chr1	124510601	124512799	+	0	NA	Intergenic	Intergenic	-466141	NM_199021
chr1	124784600	124786399	2	2	221	251	144	296	106	169	124	104	153.199	166.53	122.36	157.461	162.654	167.898	226.607	168.321	-0.205674	0.414761	0.99995	0.489338	0.0483574	0.209622	-0.259641	0.287014	0.494714	-0.0539673	0.823334	0.914939	0.229697	0.332873	0.783138	0.283664	0.248405	0.501859	Peak_202	chr1	124784601	124786399	+	0	NA	Intergenic	Intergenic	650227	NM_023735
chr1	124804000	124806799	4291	16	517	411	306	483	256	271	171	183	358.389	272.684	260.015	256.938	392.826	269.233	312.499	296.181	-0.325693	0.123408	0.99995	0.189892	0.3571	0.607264	-0.417037	0.0425362	0.153923	-0.0913448	0.65617	0.82174	-0.227145	0.255621	0.715047	-0.1358	0.509259	0.725849	Peak_203	chr1	124804001	124806799	+	0	NA	Intergenic	Intergenic	630327	NM_023735
chr1	125314000	125315199	2	2	109	173	133	201	98	115	56	57	75.5599	114.779	113.013	106.925	150.379	114.25	102.339	92.253	-0.288263	0.363548	0.99995	0.434339	0.16162	0.397227	-0.196103	0.52103	0.703483	0.0921604	0.761874	0.882594	0.238236	0.422316	0.842581	0.146076	0.636302	NA	Peak_204	chr1	125314001	125315199	+	0	NA	Intergenic	Intergenic	121127	NM_023735
chr1	125388400	125390799	9	9	138	178	147	208	76	141	87	117	95.6629	118.097	124.909	110.648	116.62	140.081	158.991	189.361	0.25194	0.376682	0.99995	0.319415	0.259637	0.511273	-0.263927	0.346008	0.55279	-0.515867	0.0578022	0.220842	0.0554881	0.83729	0.975082	0.571355	0.0379476	0.187596	Peak_205	chr1	125388401	125390799	+	0	NA	Intergenic	Intergenic	46127	NM_023735
chr1	125424400	125437999	9421	16	3272	3651	2571	4160	1303	2051	1281	1543	2268.18	2422.31	2184.63	2212.97	1999.42	2037.63	2341	2497.3	0.0616461	0.633897	0.99995	-0.0379467	0.767796	0.889396	0.0955188	0.45609	0.650702	0.0338727	0.790249	0.897775	0.0575722	0.648795	0.936976	0.0236995	0.852778	0.931446	Peak_206	chr1	125424401	125437999	+	0	NA	intron (NM_001205385, intron 2 of 12)	RMER1A|Other|Other	4527	NM_023735
chr1	125454400	125457399	92	11	335	320	251	371	230	264	140	180	232.225	212.309	213.28	197.358	352.929	262.279	255.847	291.325	-0.146111	0.490474	0.99995	0.4544	0.0296017	0.163127	-0.577341	0.00540384	0.0440009	-0.43123	0.0358318	0.169527	-0.122941	0.543491	0.898517	0.308289	0.136073	0.363364	Peak_207	chr1	125454401	125457399	+	0	NA	Intergenic	RSINE1|SINE|B4	-20173	NM_001205386
chr1	125460000	125463399	1942	16	383	316	280	441	243	317	155	186	265.499	209.655	237.922	234.596	372.878	314.933	283.259	301.036	-0.0937769	0.643022	0.99995	0.385225	0.0533914	0.22084	-0.565622	0.00436761	0.0385058	-0.471845	0.0160807	0.110324	-0.180397	0.349976	0.796399	0.291448	0.13905	0.367328	Peak_208	chr1	125460001	125463399	+	0	NA	Intergenic	Intergenic	-25973	NM_001205386
chr1	125481200	125484199	4129	16	517	410	409	568	283	394	199	220	358.389	272.02	347.536	302.155	434.257	391.431	363.668	356.064	-0.0933847	0.603839	0.99995	0.179314	0.309097	0.56214	-0.476438	0.00678415	0.0503094	-0.383053	0.0274656	0.147261	-0.297124	0.0803654	0.443067	0.0859295	0.62151	0.802011	Peak_209	chr1	125481201	125484199	+	0	NA	Intergenic	B4A|SINE|B4	-46973	NM_001205386
chr1	125559400	125562599	2419	16	1331	1665	1306	2050	578	936	486	562	922.662	1104.67	1109.74	1090.52	886.927	929.897	888.154	909.582	0.0520549	0.702003	0.99995	-0.194036	0.146256	0.377652	0.306409	0.0209534	0.100231	0.254354	0.0518169	0.207842	0.112373	0.380725	0.816439	-0.141981	0.280819	0.534519	Peak_210	chr1	125559401	125562599	+	0	NA	promoter-TSS (NM_028787)	promoter-TSS (NM_028787)	-16	NM_028787
chr1	125574200	125579399	4921	16	877	916	522	1190	494	665	366	406	607.945	607.733	443.554	633.036	758.031	660.664	668.857	657.1	-0.115994	0.488255	0.99995	0.439156	0.00807653	0.0858	-0.202737	0.216978	0.418769	-0.0867426	0.594579	0.782783	0.236419	0.142912	0.575364	0.323161	0.0495757	0.214531	Peak_211	chr1	125574201	125579399	+	0	NA	intron (NM_028787, intron 9 of 15)	intron (NM_028787, intron 9 of 15)	15784	NM_028787
chr1	125595000	125598999	4219	16	732	565	663	906	390	576	240	359	507.429	374.857	563.365	481.959	598.446	572.245	438.595	581.032	0.149159	0.417764	0.99995	-0.0417427	0.818379	0.916814	-0.277296	0.126862	0.298018	-0.426455	0.0170801	0.114033	-0.319039	0.0705845	0.415744	0.107416	0.548334	0.753531	Peak_212	chr1	125595001	125598999	+	0	NA	Intergenic	Intergenic	35984	NM_028787
chr1	125603800	125604799	2	2	63	155	76	189	38	108	39	39	43.6722	102.837	64.5788	100.541	58.3101	107.296	71.2716	63.1205	0.421077	0.262835	0.99995	0.261584	0.485704	NA	0.654561	0.0716381	0.210871	0.233484	0.501228	0.719677	0.916145	0.00814615	0.121658	0.682661	0.0576075	NA	Peak_213	chr1	125603801	125604799	+	0	NA	Intergenic	Intergenic	43284	NM_028787
chr1	125607000	125607799	2	2	134	134	134	198	86	80	46	53	92.8901	88.9042	113.863	105.329	131.965	79.4784	84.064	85.7791	-0.399092	0.219191	0.99995	0.0744116	0.811232	NA	-0.159932	0.60514	0.766713	0.239159	0.439766	0.670889	-0.0855205	0.772356	0.963924	-0.32468	0.297701	NA	Peak_214	chr1	125607001	125607799	+	0	NA	Intergenic	Lx8|LINE|L1	46384	NM_028787
chr1	125789400	125791399	1924	16	281	241	216	331	146	216	134	155	194.792	159.895	183.54	176.08	224.034	214.592	244.882	250.863	-0.0159029	0.941644	0.99995	0.307098	0.150601	0.382863	-0.477899	0.0244326	0.10987	-0.461997	0.0266346	0.14504	-0.170801	0.403952	0.831033	0.291195	0.164944	0.403381	Peak_215	chr1	125789401	125791399	+	0	NA	intron (NM_027677, intron 1 of 1)	intron (NM_027677, intron 1 of 1)	113404	NM_027677
chr1	125792400	125793999	214	7	213	270	180	335	111	179	89	111	147.654	179.135	152.95	178.208	170.327	177.833	162.646	179.651	0.100901	0.665666	0.99995	0.149182	0.514513	0.732059	0.100784	0.653882	0.800756	-0.000117185	0.999571	0.9998	0.249966	0.240655	0.700554	0.250083	0.260457	0.514225	Peak_216	chr1	125792401	125793999	+	0	NA	intron (NM_027677, intron 1 of 1)	intron (NM_027677, intron 1 of 1)	116204	NM_027677
chr1	125869000	125873599	92	11	361	371	320	490	172	378	132	188	250.249	246.145	271.911	260.662	263.93	375.536	241.227	304.273	0.434321	0.0297836	0.99995	-0.0448799	0.820435	0.918128	0.00354192	0.985593	0.993082	-0.430779	0.0222329	0.131402	-0.041338	0.824238	0.973206	0.389441	0.0404549	0.19354	Peak_217	chr1	125869001	125873599	+	0	NA	3' UTR (NM_001311090, exon 3 of 3)	3' UTR (NM_001311090, exon 3 of 3)	40087	NM_001311090
chr1	125902600	125907799	2	2	299	439	258	481	144	253	162	150	207.27	291.261	219.228	255.874	220.965	251.35	296.051	242.771	-0.0585615	0.783744	0.99995	0.273131	0.192247	0.435002	0.085751	0.677041	0.815845	0.144313	0.476176	0.70003	0.358882	0.070496	0.41552	0.21457	0.298046	0.55111	Peak_218	chr1	125902601	125907799	+	0	NA	intron (NM_001311089, intron 2 of 2)	intron (NM_001311089, intron 2 of 2)	6187	NM_001311090
chr1	125908600	125913999	1249	16	1640	1769	1546	2259	636	978	539	553	1136.86	1173.67	1313.67	1201.7	975.927	971.624	985.011	895.016	-0.0685501	0.60159	0.99995	-0.320766	0.0123953	0.105968	0.276859	0.0302281	0.124963	0.345409	0.00628654	0.0657621	-0.0439071	0.721698	0.954186	-0.389316	0.00216102	0.0445799	Peak_219	chr1	125908601	125913999	+	0	NA	promoter-TSS (NM_001311090)	promoter-TSS (NM_001311090)	87	NM_001311090
chr1	125947800	125951199	2	2	289	382	260	438	159	263	122	115	200.338	253.443	220.927	233	243.982	261.285	222.952	186.124	-0.0491663	0.827151	0.99995	0.151327	0.49233	0.715959	0.056627	0.794624	0.890691	0.105793	0.621014	0.79889	0.207954	0.319634	0.773721	0.10216	0.637616	0.811424	Peak_220	chr1	125947801	125951199	+	0	NA	intron (NM_176957, intron 12 of 12)	intron (NM_176957, intron 12 of 12)	-36572	NM_001311089
chr1	126022000	126025999	9241	16	344	490	362	569	196	338	190	288	238.464	325.098	307.599	302.687	300.757	335.796	347.221	466.12	0.300548	0.153377	0.99995	0.24741	0.237552	0.488054	-0.0441392	0.831275	0.911309	-0.344688	0.0883022	0.27882	0.203271	0.312225	0.767483	0.547958	0.00740058	0.0816967	Peak_221	chr1	126022001	126025999	+	0	NA	intron (NM_001081756, intron 12 of 16)	intron (NM_001081756, intron 12 of 16)	-111072	NM_001311089
chr1	126115800	126116999	2	2	106	201	108	314	90	122	62	63	73.4802	133.356	91.7698	167.036	138.103	121.205	113.304	101.964	-0.167283	0.568197	0.99995	0.61325	0.0340587	0.175462	0.255067	0.36151	0.566866	0.42235	0.126013	0.340722	0.868316	0.00141391	0.0387429	0.445967	0.118905	NA	Peak_222	chr1	126115801	126116999	+	0	NA	intron (NM_001081756, intron 8 of 16)	intron (NM_001081756, intron 8 of 16)	-203472	NM_001311089
chr1	126132000	126133399	2	2	156	192	103	209	67	138	68	63	108.141	127.385	87.5212	111.18	102.81	137.1	124.268	101.964	0.0915699	0.758593	0.99995	0.207674	0.47847	0.70572	0.0735918	0.798257	0.892961	-0.0179781	0.948863	0.977846	0.281266	0.306503	0.76253	0.299244	0.294652	NA	Peak_223	chr1	126132001	126133399	+	0	NA	intron (NM_001081756, intron 7 of 16)	intron (NM_001081756, intron 7 of 16)	-219772	NM_001311089
chr1	126138000	126139599	2	2	213	207	133	210	123	156	99	70	147.654	137.337	113.013	111.712	188.741	154.983	180.92	113.293	-0.448921	0.0999392	0.99995	0.501136	0.0594955	0.233621	-0.57296	0.0298429	0.123986	-0.124039	0.639228	0.810527	-0.0718243	0.780237	0.965202	0.052215	0.844807	0.927712	Peak_224	chr1	126138001	126139599	+	0	NA	intron (NM_001081756, intron 7 of 16)	B4A|SINE|B4	-225872	NM_001311089
chr1	126167000	126171399	92	11	326	434	293	535	252	381	162	202	225.986	287.944	248.968	284.6	386.688	378.516	296.051	326.932	0.0481187	0.806104	0.99995	0.52915	0.00664827	0.0780005	-0.258352	0.1781	0.369525	-0.30647	0.103834	0.305024	0.270798	0.148253	0.584051	0.577269	0.00258723	0.0484788	Peak_225	chr1	126167001	126171399	+	0	NA	intron (NM_001081756, intron 7 of 16)	intron (NM_001081756, intron 7 of 16)	-256272	NM_001311089
chr1	126182800	126185399	9	9	151	180	133	300	126	202	90	109	104.675	119.424	113.013	159.589	193.344	200.683	164.473	176.414	0.0778746	0.760488	0.99995	0.721184	0.00484562	0.0670966	-0.358262	0.152206	0.334948	-0.436137	0.0748997	0.254963	0.362922	0.139225	0.567731	0.799059	0.00144076	0.036306	Peak_226	chr1	126182801	126185399	+	0	NA	intron (NM_001081756, intron 7 of 16)	MTEb|LTR|ERVL-MaLR	-271172	NM_001311089
chr1	126197400	126200999	2419	16	362	419	341	466	208	316	187	232	250.942	277.992	289.755	247.895	319.171	313.94	341.738	375.486	0.0553677	0.77515	0.99995	0.290287	0.129323	0.353525	-0.329833	0.0822445	0.229662	-0.385201	0.0385067	0.176129	-0.0395465	0.829448	0.97399	0.345654	0.0656254	0.249143	Peak_227	chr1	126197401	126200999	+	0	NA	intron (NM_001081756, intron 7 of 16)	intron (NM_001081756, intron 7 of 16)	-286272	NM_001311089
chr1	126207600	126218999	12491	16	1341	1714	1160	2096	726	1324	591	621	929.594	1137.18	985.676	1114.99	1114.03	1315.37	1080.04	1005.07	0.085921	0.545626	0.99995	0.196737	0.16305	0.398927	0.0373147	0.789865	0.888044	-0.0486062	0.725569	0.86184	0.234052	0.0882641	0.463413	0.282658	0.0427379	0.19907	Peak_228	chr1	126207601	126218999	+	0	NA	intron (NM_001081756, intron 7 of 16)	intron (NM_001081756, intron 7 of 16)	279627	NM_172484
chr1	126220400	126222799	2	2	156	232	147	226	144	208	76	53	108.141	153.924	124.909	120.224	220.965	206.644	138.888	85.7791	-0.281977	0.411759	0.99995	0.632732	0.0630132	0.240539	-0.398769	0.23652	0.440911	-0.116792	0.728124	0.863452	0.233963	0.481924	0.873216	0.350755	0.301465	0.554524	Peak_229	chr1	126220401	126222799	+	0	NA	intron (NM_001081756, intron 7 of 16)	MTE2a|LTR|ERVL-MaLR	271327	NM_172484
chr1	126230000	126232799	92	11	266	293	245	316	168	338	123	144	184.394	194.395	208.182	168.1	257.792	335.796	224.78	233.06	0.246681	0.28496	0.99995	0.301472	0.188782	0.430826	-0.416654	0.0675868	0.203239	-0.663335	0.00284911	0.0428924	-0.115182	0.602191	0.921396	0.548153	0.0143149	0.116107	Peak_230	chr1	126230001	126232799	+	0	NA	intron (NM_001081756, intron 6 of 16)	intron (NM_001081756, intron 6 of 16)	261527	NM_172484
chr1	126238800	126252199	4219	16	2197	2220	1673	2741	1091	1658	754	903	1522.98	1472.89	1421.58	1458.11	1674.11	1647.19	1377.92	1461.48	0.0270723	0.834134	0.99995	0.0530114	0.67883	0.838978	-0.0600633	0.637728	0.790332	-0.0871356	0.490832	0.711504	-0.00705195	0.955077	0.992582	0.0800837	0.528137	0.739745	Peak_231	chr1	126238801	126252199	+	0	NA	intron (NM_001081756, intron 6 of 16)	intron (NM_001081756, intron 6 of 16)	247427	NM_172484
chr1	126279000	126284799	9124	16	730	991	583	1180	380	586	308	312	506.043	657.493	495.387	627.716	583.101	582.179	562.863	504.964	-0.0711615	0.638621	0.99995	0.194833	0.190015	0.432344	0.1645	0.261564	0.468312	0.235661	0.10293	0.303479	0.359333	0.0111043	0.14673	0.123672	0.399153	0.640196	Peak_232	chr1	126279001	126284799	+	0	NA	intron (NM_001081756, intron 5 of 16)	intron (NM_001081756, intron 5 of 16)	211027	NM_172484
chr1	126316000	126318599	92	11	140	243	197	325	94	271	164	213	97.0494	161.222	167.395	172.888	144.241	269.233	299.706	344.735	0.470802	0.122775	0.99995	0.745298	0.0154625	0.118776	-0.402358	0.185556	0.379027	-0.87316	0.00340243	0.0474034	0.34294	0.254428	0.714102	1.2161	5.67589e-05	0.00769785	Peak_233	chr1	126316001	126318599	+	0	NA	intron (NM_001081756, intron 5 of 16)	intron (NM_001081756, intron 5 of 16)	175627	NM_172484
chr1	126374800	126381399	4912	16	542	578	431	780	321	554	279	359	375.72	383.482	366.23	414.931	492.567	550.388	509.866	581.032	0.173299	0.267959	0.99995	0.433168	0.00541341	0.0703589	-0.32681	0.0335789	0.133768	-0.500109	0.000865765	0.021678	0.106359	0.476571	0.870808	0.606467	6.71641e-05	0.00818142	Peak_234	chr1	126374801	126381399	+	0	NA	intron (NM_001081756, intron 5 of 16)	intron (NM_001081756, intron 5 of 16)	114827	NM_172484
chr1	126403400	126406799	1294	16	434	316	428	403	231	318	166	183	300.853	209.655	363.68	214.381	354.464	315.927	303.361	296.181	-0.103929	0.594206	0.99995	-0.00996421	0.958175	0.981847	-0.635872	0.000889697	0.0137181	-0.531943	0.00486362	0.056935	-0.645836	0.000437138	0.0172235	-0.113893	0.543668	0.75026	Peak_235	chr1	126403401	126406799	+	0	NA	intron (NM_001081756, intron 4 of 16)	MTE2a|LTR|ERVL-MaLR	87827	NM_172484
chr1	126430400	126432399	1249	16	311	326	328	478	136	275	139	161	215.588	216.289	278.708	254.278	208.689	273.207	254.019	260.574	0.211559	0.338977	0.99995	-0.0960632	0.658301	0.826558	0.0295525	0.891072	0.94476	-0.182007	0.385708	0.625161	-0.0665107	0.746268	0.958647	0.115496	0.584618	0.777619	Peak_236	chr1	126430401	126432399	+	0	NA	intron (NM_001081756, intron 4 of 16)	intron (NM_001081756, intron 4 of 16)	61527	NM_172484
chr1	126679600	126687199	4219	16	632	861	683	1049	432	737	360	446	438.109	571.243	580.359	558.029	662.894	732.195	657.892	721.839	0.138938	0.385981	0.99995	0.377746	0.0177999	0.126426	-0.226273	0.151853	0.334597	-0.365211	0.0187454	0.120096	0.151472	0.326834	0.778497	0.516684	0.000990924	0.0296356	Peak_237	chr1	126679601	126687199	+	0	NA	intron (NM_001081756, intron 2 of 16)	(TG)n|Simple_repeat|Simple_repeat	147232	NM_001081756
chr1	126736000	126739799	4219	16	442	561	390	681	215	356	164	283	306.399	372.204	331.391	362.267	329.912	353.679	299.706	458.028	0.355744	0.0593268	0.99995	-0.015923	0.931951	0.969965	0.220215	0.232016	0.436103	-0.13553	0.446832	0.676166	0.204292	0.245364	0.705044	0.339821	0.0596865	0.236587	Peak_238	chr1	126736001	126739799	+	0	NA	intron (NM_001081756, intron 1 of 16)	(TTTTG)n|Simple_repeat|Simple_repeat	92732	NM_001081756
chr1	126805800	126811399	921	12	566	847	570	969	256	424	278	382	392.357	561.954	484.341	515.472	392.826	421.236	508.039	618.257	0.200779	0.321498	0.99995	0.0377448	0.850745	0.932901	0.260739	0.189878	0.384659	0.0599608	0.759262	0.881401	0.298484	0.12325	0.538234	0.238523	0.226889	0.47851	Peak_239	chr1	126805801	126811399	+	0	NA	intron (NM_001081756, intron 1 of 16)	intron (NM_001081756, intron 1 of 16)	22032	NM_001081756
chr1	126829400	126831399	4921	16	314	392	270	467	142	291	121	158	217.668	260.078	229.425	248.427	217.896	289.103	221.125	255.719	0.31724	0.120145	0.99995	-0.0258462	0.897625	0.954713	0.211775	0.284859	0.492818	-0.105465	0.579152	0.772572	0.185929	0.319251	0.773414	0.291394	0.131367	0.356636	Peak_240	chr1	126829401	126831399	+	0	NA	5' UTR (NM_176957, exon 1 of 13)	5' UTR (NM_176957, exon 1 of 13)	232	NM_001081756
chr1	126864600	126867799	9241	16	342	419	351	499	220	338	180	234	237.078	277.992	298.252	265.45	337.585	335.796	328.946	378.723	0.0954289	0.620574	0.99995	0.319632	0.0938328	0.299404	-0.295503	0.117711	0.284629	-0.390931	0.0345496	0.166086	0.024129	0.895026	0.98345	0.41506	0.0263512	0.155817	Peak_241	chr1	126864601	126867799	+	0	NA	Intergenic	Intergenic	-35568	NM_176957
chr1	12690000	12696399	4192	16	923	920	716	1022	512	743	404	393	639.833	610.387	608.4	543.666	785.652	738.156	738.301	636.06	-0.145344	0.326189	0.99995	0.288269	0.0479722	0.208783	-0.402912	0.0054751	0.0443337	-0.257568	0.0734237	0.252132	-0.114643	0.417962	0.83939	0.142925	0.322933	0.575477	Peak_242	chr1	12690001	12696399	+	0	NA	intron (NM_001198566, intron 1 of 20)	intron (NM_001198566, intron 1 of 20)	770	NM_001198566
chr1	127015000	127015999	2	2	125	176	132	229	57	127	54	48	86.6512	116.77	112.163	121.82	87.4651	126.172	98.6838	77.6867	0.155226	0.631684	0.99995	-0.0941346	0.765951	0.888515	0.361069	0.246635	0.451954	0.205842	0.495684	0.715352	0.266934	0.363887	0.804589	0.0610916	0.842193	NA	Peak_243	chr1	127015001	127015999	+	0	NA	Intergenic	Intergenic	-184868	NM_176957
chr1	127098200	127108999	2149214	16	806	1008	801	1206	539	908	460	662	558.727	668.772	680.626	641.547	827.083	902.08	840.64	1071.43	0.239289	0.109662	0.99995	0.429844	0.00399611	0.0614115	-0.348076	0.0188111	0.0934507	-0.587365	5.54569e-05	0.00396377	0.0817679	0.573974	0.910393	0.669133	5.2265e-06	0.00209736	Peak_244	chr1	127098201	127108999	+	0	NA	Intergenic	Lx5c|LINE|L1	-101386	NM_145128
chr1	127134000	127135999	29	11	198	258	172	248	120	212	125	190	137.256	171.174	146.152	131.927	184.137	210.618	228.435	307.51	0.32084	0.205345	0.99995	0.539205	0.0338846	0.174988	-0.444325	0.0768031	0.220227	-0.765165	0.00175404	0.032655	0.0948792	0.699035	0.948912	0.860045	0.000516209	0.0217196	Peak_245	chr1	127134001	127135999	+	0	NA	Intergenic	Intergenic	-69986	NM_145128
chr1	127157000	127163399	4192	16	578	504	420	643	313	467	272	315	400.675	334.386	356.883	342.052	480.291	463.955	497.074	509.819	-0.00824682	0.959818	0.99995	0.365531	0.0237782	0.146154	-0.530105	0.000980288	0.0146129	-0.521858	0.000977583	0.0233265	-0.164574	0.292125	0.749904	0.357284	0.0247841	0.151072	Peak_246	chr1	127157001	127163399	+	0	NA	Intergenic	Intergenic	-44786	NM_145128
chr1	12717800	12720399	192	12	328	375	235	579	232	312	96	148	227.373	248.799	199.684	308.007	355.998	309.966	175.438	239.534	0.0468303	0.861915	0.99995	0.321954	0.228101	0.477865	0.060901	0.817734	0.904217	0.0140707	0.957024	0.981653	0.382855	0.139246	0.567731	0.368784	0.162455	0.399866	Peak_247	chr1	12717801	12720399	+	0	NA	intron (NM_172294, intron 1 of 21)	intron (NM_172294, intron 1 of 21)	555	NM_172294
chr1	127202800	127211199	9412	16	2405	2648	2295	3296	928	1526	978	1197	1667.17	1756.85	1950.11	1753.35	1423.99	1516.05	1787.27	1937.31	0.103182	0.486047	0.99995	-0.172672	0.240018	0.490439	0.129802	0.376117	0.580762	0.0266203	0.854946	0.931769	-0.0428698	0.766616	0.962586	-0.0694901	0.633925	0.809531	Peak_248	chr1	127202801	127211199	+	0	NA	intron (NM_145128, intron 1 of 17)	intron (NM_145128, intron 1 of 17)	2014	NM_145128
chr1	127212600	127213199	2	2	38	57	51	93	18	19	22	15	26.342	37.8175	43.3358	49.4726	27.6206	18.8761	40.2045	24.2771	-0.661642	0.227431	0.99995	-0.0401242	0.937437	NA	0.375165	0.45522	NA	1.03681	0.043185	NA	0.335041	0.478786	0.871638	-0.701766	0.178326	NA	Peak_249	chr1	127212601	127213199	+	0	NA	intron (NM_145128, intron 1 of 17)	intron (NM_145128, intron 1 of 17)	7914	NM_145128
chr1	127225000	127229999	14	5	480	385	363	634	262	343	164	206	332.741	255.434	308.449	337.265	402.033	340.764	299.706	333.406	-0.0612743	0.766475	0.99995	0.133645	0.50966	0.728973	-0.245389	0.223709	0.426675	-0.184114	0.355447	0.59906	-0.111744	0.567563	0.907963	0.0723705	0.717814	0.860153	Peak_250	chr1	127225001	127229999	+	0	NA	intron (NM_145128, intron 1 of 17)	B4A|SINE|B4	22514	NM_145128
chr1	127230800	127236599	941	14	461	372	374	539	286	425	199	232	319.57	246.809	317.796	286.728	438.86	422.229	363.668	375.486	-0.00744963	0.967686	0.99995	0.335307	0.0648144	0.244356	-0.590109	0.00111745	0.0159043	-0.58266	0.00108513	0.0246693	-0.254802	0.147559	0.582989	0.327857	0.066788	0.251527	Peak_251	chr1	127230801	127236599	+	0	NA	intron (NM_145128, intron 1 of 17)	ORR1D1|LTR|ERVL-MaLR	28714	NM_145128
chr1	127238600	127250999	912441	16	1288	1158	1015	1583	753	1123	563	740	892.854	768.292	862.467	842.098	1155.46	1115.68	1028.87	1197.67	0.0797154	0.540766	0.99995	0.316506	0.0144104	0.114164	-0.440407	0.000627822	0.010889	-0.520123	4.2817e-05	0.0033474	-0.123901	0.32588	0.778083	0.396221	0.00191323	0.0416939	Peak_252	chr1	127238601	127250999	+	0	NA	intron (NM_145128, intron 1 of 17)	intron (NM_145128, intron 1 of 17)	39814	NM_145128
chr1	127260600	127262999	4	4	277	217	263	346	141	191	125	150	192.019	143.972	223.477	184.059	216.361	189.755	228.435	242.771	-0.0493341	0.834331	0.99995	0.0991128	0.66758	0.832429	-0.435387	0.0590107	0.187399	-0.386053	0.0891069	0.279965	-0.336274	0.129438	0.550262	0.0497786	0.826621	0.918611	Peak_253	chr1	127260601	127262999	+	0	NA	intron (NM_145128, intron 2 of 17)	intron (NM_145128, intron 2 of 17)	56814	NM_145128
chr1	127265200	127273599	1942	16	726	681	671	907	462	678	292	341	503.27	451.819	570.163	482.491	708.928	673.58	533.624	551.9	-0.0180922	0.917242	0.99995	0.215256	0.211035	0.45773	-0.414055	0.01584	0.0844142	-0.395963	0.0197218	0.123371	-0.198799	0.236016	0.695945	0.197164	0.247	0.500261	Peak_254	chr1	127265201	127273599	+	0	NA	intron (NM_145128, intron 2 of 17)	RSINE1|SINE|B4	64414	NM_145128
chr1	127316600	127323999	9214	16	655	647	686	882	345	647	301	367	454.052	429.261	582.908	469.191	529.394	642.782	550.071	593.98	0.199017	0.233102	0.99995	0.0596249	0.717861	0.861047	-0.263488	0.109241	0.271695	-0.462504	0.00412783	0.0524245	-0.203863	0.20064	0.653325	0.258642	0.109855	0.325175	Peak_255	chr1	127316601	127323999	+	0	NA	intron (NM_145128, intron 3 of 17)	B4A|SINE|B4	115314	NM_145128
chr1	127344800	127355799	1492	16	1334	1209	1063	1607	618	1018	554	635	924.742	802.128	903.253	854.865	948.306	1011.36	1012.42	1027.73	0.0569534	0.653109	0.99995	0.100034	0.423396	0.661963	-0.241409	0.0523951	0.174288	-0.298363	0.014928	0.10577	-0.141375	0.241689	0.701685	0.156987	0.202189	0.450765	Peak_256	chr1	127344801	127355799	+	0	NA	intron (NM_145128, intron 4 of 17)	L1M4a2|LINE|L1	145314	NM_145128
chr1	127398400	127426599	214929000000	16	2795	2850	2310	3506	1459	2207	1233	1486	1937.52	1890.87	1962.85	1865.06	2238.8	2192.61	2253.28	2405.05	0.0318883	0.765304	0.99995	0.203788	0.0545129	0.223214	-0.258224	0.014481	0.0799444	-0.290113	0.00559315	0.0613264	-0.0544361	0.600181	0.920333	0.235677	0.0249209	0.151399	Peak_257	chr1	127398401	127426599	+	0	NA	intron (NM_145128, intron 12 of 17)	intron (NM_145128, intron 12 of 17)	207514	NM_145128
chr1	127427600	127428199	4	4	33	26	40	38	15	20	23	21	22.8759	17.2501	33.9888	20.2146	23.0171	19.8696	42.032	33.9879	-0.288474	0.621453	0.99995	0.187937	0.739333	NA	-0.781658	0.169542	NA	-0.493184	0.383489	NA	-0.593721	0.276758	0.736625	-0.100537	0.857944	NA	Peak_258	chr1	127427601	127428199	+	0	NA	intron (NM_145128, intron 12 of 17)	Cheshire|DNA|hAT-Charlie	222914	NM_145128
chr1	127429200	127436199	1924	16	636	652	599	797	328	513	281	301	440.881	432.579	508.983	423.975	503.308	509.655	513.521	487.161	-0.0266272	0.867191	0.99995	0.099523	0.523646	0.738769	-0.247339	0.11121	0.274646	-0.220712	0.148796	0.372093	-0.147816	0.322999	0.776057	0.0728958	0.635194	0.810203	Peak_259	chr1	127429201	127436199	+	0	NA	intron (NM_145128, intron 12 of 17)	intron (NM_145128, intron 12 of 17)	227714	NM_145128
chr1	127436800	127445999	1249	16	1407	1209	1146	1607	644	995	534	579	975.346	802.128	973.78	854.865	988.203	988.513	975.873	937.096	-0.0270455	0.830609	0.99995	0.0111816	0.928231	0.968611	-0.244925	0.0479697	0.165586	-0.21788	0.0748094	0.254749	-0.233743	0.0512922	0.353733	-0.0158639	0.897037	0.95291	Peak_260	chr1	127436801	127445999	+	0	NA	intron (NM_145128, intron 12 of 17)	intron (NM_145128, intron 12 of 17)	236414	NM_145128
chr1	127447200	127447399	1	1	29	10	12	16	8	16	5	8	20.1031	6.63464	10.1966	8.51141	12.2758	15.8957	9.13739	12.9478	0.432328	0.60775	0.99995	-0.50211	0.539588	NA	-0.502023	0.548196	NA	-0.934351	0.23875	NA	-1.00413	0.190949	0.64241	-0.069782	0.928216	NA	Peak_261	chr1	127447201	127447399	+	0	NA	intron (NM_145128, intron 13 of 17)	intron (NM_145128, intron 13 of 17)	230721	NM_028135
chr1	127448800	127452399	924	15	272	366	220	355	176	307	135	165	188.553	242.828	186.939	188.847	270.068	304.998	246.71	267.048	0.149913	0.484294	0.99995	0.462236	0.0302936	0.165129	-0.264044	0.208872	0.408938	-0.413957	0.0435843	0.18858	0.198192	0.331578	0.782211	0.612149	0.00332104	0.054813	Peak_262	chr1	127448801	127452399	+	0	NA	intron (NM_145128, intron 13 of 17)	intron (NM_145128, intron 13 of 17)	227421	NM_028135
chr1	127453800	127467799	14922	16	2206	2154	1999	2830	1072	1638	868	929	1529.22	1429.1	1698.59	1505.46	1644.96	1627.32	1586.25	1503.56	-0.0441317	0.708577	0.99995	0.00245494	0.983191	0.9931	-0.139008	0.231611	0.435635	-0.0948759	0.410399	0.645994	-0.136553	0.229612	0.688242	-0.0416768	0.718391	0.860502	Peak_263	chr1	127453801	127467799	+	0	NA	intron (NM_145128, intron 14 of 17)	GA-rich|Low_complexity|Low_complexity	217221	NM_028135
chr1	127478400	127484599	21	3	516	575	521	650	288	354	184	202	357.696	381.492	442.704	345.776	441.929	351.692	336.256	326.932	-0.198799	0.306143	0.99995	-0.0347405	0.854311	0.935099	-0.102435	0.586661	0.753121	0.0963635	0.606349	0.790286	-0.137176	0.450372	0.856854	-0.233539	0.213663	0.463169	Peak_264	chr1	127478401	127484599	+	0	NA	intron (NM_145128, intron 17 of 17)	CT-rich|Low_complexity|Low_complexity	196521	NM_028135
chr1	127536200	127538599	9214	16	256	304	302	383	155	236	150	184	177.462	201.693	256.616	203.742	237.844	234.461	274.122	297.799	0.050236	0.829424	0.99995	0.239895	0.297383	0.550799	-0.334301	0.144017	0.323378	-0.384537	0.0873758	0.277388	-0.0944059	0.670482	0.942782	0.290131	0.199963	0.448366	Peak_265	chr1	127536201	127538599	+	0	NA	intron (NM_028135, intron 4 of 7)	intron (NM_028135, intron 4 of 7)	140621	NM_028135
chr1	127659800	127662999	9124	16	475	559	375	619	197	316	207	250	329.275	370.877	318.645	329.285	302.292	313.94	378.288	404.618	0.0730524	0.710176	0.99995	0.0669875	0.728898	0.867375	0.0435352	0.820124	0.905418	-0.0295172	0.875119	0.942462	0.110523	0.548836	0.901177	0.14004	0.460303	0.688397	Peak_266	chr1	127659801	127662999	+	0	NA	intron (NM_028135, intron 2 of 7)	intron (NM_028135, intron 2 of 7)	16621	NM_028135
chr1	127674400	127678599	1429	16	434	744	519	904	234	390	274	310	300.853	493.618	441.005	480.895	359.067	387.457	500.729	501.727	0.0460459	0.830759	0.99995	0.212037	0.32039	0.573423	0.184125	0.383525	0.587492	0.138079	0.508515	0.724926	0.396161	0.0553236	0.368494	0.258082	0.221206	0.472045	Peak_267	chr1	127674401	127678599	+	0	NA	intron (NM_028135, intron 1 of 7)	intron (NM_028135, intron 1 of 7)	1521	NM_028135
chr1	127704800	127707199	9	9	201	204	187	259	168	232	104	121	139.335	135.347	158.898	137.778	257.792	230.487	190.058	195.835	-0.0697218	0.769518	0.99995	0.593598	0.0119271	0.10391	-0.718285	0.00217307	0.0246678	-0.648563	0.00500562	0.0579576	-0.124688	0.586365	0.91572	0.523876	0.0244776	0.15028	Peak_268	chr1	127704801	127707199	+	0	NA	Intergenic	Intergenic	-23413	NM_001033041
chr1	127715600	127717399	24	6	204	211	154	229	121	175	105	78	141.415	139.991	130.857	121.82	185.672	173.859	191.885	126.241	-0.315719	0.217337	0.99995	0.469935	0.0602556	0.235253	-0.529431	0.0326613	0.131323	-0.213711	0.386859	0.626201	-0.0594953	0.804963	0.96953	0.154216	0.536107	0.745365	Peak_269	chr1	127715601	127717399	+	0	NA	Intergenic	Intergenic	-12913	NM_001033041
chr1	127773000	127777599	2941	16	2196	2241	1528	2495	737	1303	751	870	1522.29	1486.82	1298.37	1327.25	1130.91	1294.5	1372.44	1408.07	0.110656	0.428411	0.99995	-0.174605	0.206365	0.452052	0.170065	0.216879	0.418643	0.0594085	0.662864	0.825751	-0.00454018	0.973107	0.995766	-0.0639487	0.640008	0.812569	Peak_270	chr1	127773001	127777599	+	0	NA	intron (NM_028399, intron 2 of 8)	intron (NM_028399, intron 2 of 8)	1136	NM_028399
chr1	127778800	127791199	194	14	1239	1107	904	1272	634	950	510	579	858.887	734.455	768.148	676.657	972.858	943.806	932.014	937.096	-0.0186079	0.889129	0.99995	0.227018	0.0849816	0.283251	-0.434107	0.000954267	0.0143648	-0.415499	0.00137654	0.028361	-0.207089	0.106051	0.503865	0.20841	0.109616	0.324727	Peak_271	chr1	127778801	127791199	+	0	NA	intron (NM_028399, intron 2 of 8)	B3|SINE|B2	10836	NM_028399
chr1	127798800	127810999	429191	16	1753	1424	1345	1757	955	1323	770	836	1215.2	944.773	1142.87	934.659	1465.42	1314.37	1407.16	1353.04	-0.108105	0.356049	0.99995	0.284712	0.0138739	0.111985	-0.612585	1.17235e-07	2.09643e-05	-0.504481	1.09901e-05	0.0013715	-0.327874	0.00380226	0.0743518	0.176607	0.124026	0.346085	Peak_272	chr1	127798801	127810999	+	0	NA	TTS (NM_028399)	TTS (NM_028399)	30736	NM_028399
chr1	127811200	127815399	9412	16	674	460	464	613	362	507	244	217	467.223	305.194	394.27	326.093	555.48	503.694	445.905	351.209	-0.220647	0.265747	0.99995	0.218235	0.263164	0.515432	-0.667481	0.000631924	0.0109439	-0.446834	0.021532	0.129305	-0.449246	0.0187375	0.19903	-0.00241218	0.990086	0.995862	Peak_273	chr1	127811201	127815399	+	0	NA	Intergenic	MTC|LTR|ERVL-MaLR	26990	NM_011737
chr1	127834200	127840799	9421	16	905	835	572	1042	440	474	318	373	627.355	553.993	486.04	554.306	675.169	470.91	581.138	603.691	-0.23397	0.187778	0.99995	0.174033	0.318785	0.572253	-0.182484	0.293325	0.501421	0.0514854	0.765878	0.884612	-0.00845087	0.960295	0.993461	-0.0599363	0.730229	0.8677	Peak_274	chr1	127834201	127840799	+	0	NA	intron (NM_011737, intron 2 of 9)	B1_Mur4|SINE|Alu	2790	NM_011737
chr1	127854200	127872399	192149194	16	3369	3076	2092	3585	1273	1766	1074	1202	2335.42	2040.82	1777.62	1907.09	1953.39	1754.49	1962.71	1945.41	-0.0833245	0.541599	0.99995	-0.0716861	0.596094	0.787264	0.011506	0.932065	0.967201	0.0948304	0.480368	0.703159	-0.0601801	0.651159	0.937319	-0.155011	0.249661	0.503112	Peak_275	chr1	127854201	127872399	+	0	NA	Intergenic	RLTR19|LTR|ERVK	-5473	NM_178690
chr1	127882800	127886599	24	6	417	361	249	492	205	247	149	234	289.068	239.511	211.58	261.726	314.568	245.39	272.294	378.723	0.0749103	0.751021	0.99995	0.228307	0.328472	0.58172	-0.228716	0.324396	0.532481	-0.303627	0.184172	0.418167	-0.000409775	0.998554	0.99953	0.303217	0.187772	0.433835	Peak_276	chr1	127882801	127886599	+	0	NA	intron (NM_178690, intron 3 of 23)	intron (NM_178690, intron 3 of 23)	15927	NM_178690
chr1	127897400	127906399	9244	15	920	961	576	1037	461	790	401	434	637.753	637.589	489.439	551.646	707.393	784.849	732.819	702.418	0.0494326	0.762824	0.99995	0.351004	0.0308891	0.166786	-0.276827	0.0864272	0.235992	-0.32626	0.0408488	0.182112	0.0741762	0.639394	0.933805	0.400436	0.0127125	0.108711	Peak_277	chr1	127897401	127906399	+	0	NA	intron (NM_178690, intron 6 of 23)	PB1D10|SINE|Alu	33127	NM_178690
chr1	127907800	127912999	421	7	585	584	430	696	266	322	240	203	405.528	387.463	365.38	370.246	408.171	319.901	438.595	328.55	-0.385003	0.0256387	0.99995	0.132914	0.424626	0.66289	-0.15954	0.334031	0.541785	0.225463	0.172203	0.402925	-0.026626	0.866864	0.979472	-0.252089	0.129957	0.354677	Peak_278	chr1	127907801	127912999	+	0	NA	intron (NM_178690, intron 8 of 23)	URR1B|DNA|hAT-Charlie	41627	NM_178690
chr1	127915600	127916999	1	1	176	174	126	152	107	96	73	65	122.005	115.443	107.065	80.8584	164.189	95.3741	133.406	105.201	-0.577814	0.0519066	0.99995	0.379347	0.185194	0.426638	-0.608479	0.032876	0.131856	-0.0306645	0.915232	0.962503	-0.229132	0.407788	0.833508	-0.198467	0.492551	NA	Peak_279	chr1	127915601	127916999	+	0	NA	intron (NM_178690, intron 9 of 23)	L1MB7|LINE|L1	47527	NM_178690
chr1	127918800	127921399	1	1	184	204	157	207	112	157	51	86	127.551	135.347	133.406	110.116	171.861	155.976	93.2014	139.189	0.148906	0.616499	0.99995	0.0335745	0.908575	0.959165	-0.123533	0.670681	0.811518	-0.272439	0.336627	0.582356	-0.0899587	0.746544	0.958647	0.18248	0.522621	0.735781	Peak_280	chr1	127918801	127921399	+	0	NA	intron (NM_178690, intron 11 of 23)	MTB_Mm|LTR|ERVL-MaLR	51327	NM_178690
chr1	127925600	127950999	21494	16	3716	3824	2757	4182	1680	2405	1460	1523	2575.97	2537.09	2342.68	2224.67	2577.92	2389.32	2668.12	2464.94	-0.112228	0.322078	0.99995	0.0923749	0.410815	0.652311	-0.13996	0.211536	0.411942	-0.0277311	0.80365	0.904966	-0.0475847	0.666726	0.941794	-0.0198536	0.859087	0.934829	Peak_281	chr1	127925601	127950999	+	0	NA	exon (NM_178690, exon 21 of 24)	exon (NM_178690, exon 21 of 24)	69527	NM_178690
chr1	127953600	127963199	2419	16	1655	1700	1295	2093	764	1148	595	705	1147.26	1127.89	1100.39	1113.4	1172.34	1140.52	1087.35	1141.02	0.0128933	0.915036	0.99995	0.00835608	0.943974	0.975554	-0.0128607	0.913382	0.957397	-0.025754	0.825308	0.916154	-0.00450466	0.968662	0.994961	0.0212494	0.856319	0.932995	Peak_282	chr1	127953601	127963199	+	0	NA	intron (NM_027678, intron 19 of 20)	intron (NM_027678, intron 19 of 20)	89627	NM_178690
chr1	127969800	127976799	94	13	456	472	295	517	330	565	239	262	316.104	313.155	250.668	275.025	506.377	561.316	436.767	424.04	0.0684973	0.725596	0.99995	0.733912	0.000172888	0.0145409	-0.684193	0.00040897	0.00815721	-0.752691	8.15516e-05	0.00508179	0.0497192	0.794955	0.968334	0.80241	3.18545e-05	0.00571177	Peak_283	chr1	127969801	127976799	+	0	NA	intron (NM_027678, intron 13 of 20)	intron (NM_027678, intron 13 of 20)	104527	NM_178690
chr1	127983800	128022599	2941	16	8953	9743	6194	11873	4253	6022	3437	3752	6206.31	6464.13	5263.17	6316	6526.13	5982.74	6281.04	6072.51	-0.0875133	0.405552	0.99995	0.15896	0.129361	0.35354	-0.00320033	0.975594	0.988492	0.084313	0.419225	0.653544	0.15576	0.134101	0.559196	0.0714465	0.494503	0.715044	Peak_284	chr1	127983801	128022599	+	0	NA	intron (NM_027678, intron 8 of 20)	GA-rich|Low_complexity|Low_complexity	99271	NM_027678
chr1	128025600	128035399	4129	16	1685	1493	1234	1798	922	1340	706	809	1168.06	990.552	1048.56	956.47	1414.79	1331.26	1290.2	1309.35	-0.0353226	0.774687	0.99995	0.287434	0.0186502	0.129417	-0.475568	9.48888e-05	0.00299037	-0.440245	0.000265636	0.0107299	-0.188134	0.115363	0.52343	0.252112	0.0373179	0.186319	Peak_285	chr1	128025601	128035399	+	0	NA	intron (NM_027678, intron 6 of 20)	RLTR17|LTR|ERVK	71971	NM_027678
chr1	128058000	128065199	2194	16	933	804	667	993	464	684	287	373	646.765	533.425	566.764	528.239	711.997	679.54	524.486	603.691	0.0529583	0.753507	0.99995	0.0297449	0.858075	0.936764	-0.223669	0.177544	0.368732	-0.276627	0.0910368	0.283349	-0.193924	0.229282	0.688096	0.0827031	0.614379	0.79697	Peak_286	chr1	128058001	128065199	+	0	NA	intron (NM_027678, intron 2 of 20)	RLTR21|LTR|ERVK	40871	NM_027678
chr1	128066800	128084999	1942	16	4662	4668	2950	5656	2528	3249	1962	2052	3231.74	3097.05	2506.68	3008.78	3879.16	3227.82	3585.51	3321.11	-0.189378	0.129771	0.99995	0.379044	0.00232342	0.0480328	-0.290247	0.0194016	0.0953089	-0.100869	0.415722	0.650609	0.0887977	0.471758	0.867507	0.189667	0.126868	0.350042	Peak_287	chr1	128066801	128084999	+	0	NA	intron (NM_027678, intron 2 of 20)	B1F|SINE|Alu	26571	NM_027678
chr1	128097200	128107999	12914	16	3274	2807	2182	3311	969	1487	911	1170	2269.57	1862.34	1854.09	1761.33	1486.91	1477.31	1664.83	1893.61	0.0943898	0.513934	0.99995	-0.3891	0.00657089	0.0776465	0.201894	0.158009	0.342805	0.107504	0.448796	0.677863	-0.187206	0.182602	0.630758	-0.29471	0.0380761	0.187934	Peak_288	chr1	128097201	128107999	+	0	NA	promoter-TSS (NM_181750)	promoter-TSS (NM_181750)	-129	NM_027678
chr1	128123600	128133999	94	13	1203	866	697	1039	498	823	455	519	833.931	574.56	592.255	552.71	764.169	817.634	831.502	839.988	0.0552155	0.73853	0.99995	0.159007	0.331911	0.584966	-0.500761	0.00223679	0.0251269	-0.555976	0.000603515	0.0175173	-0.341754	0.033254	0.277313	0.214222	0.186467	0.432165	Peak_289	chr1	128123601	128133999	+	0	NA	intron (NM_181750, intron 1 of 26)	intron (NM_181750, intron 1 of 26)	25494	NM_181750
chr1	128134400	128157599	49121	16	3903	3903	2325	4346	1863	2561	1497	1646	2705.6	2589.5	1975.6	2311.91	2858.73	2544.3	2735.73	2664.01	-0.103789	0.456775	0.99995	0.256475	0.0646916	0.244134	-0.191221	0.167417	0.355434	-0.087432	0.526763	0.737155	0.0652538	0.635062	0.932687	0.152686	0.27012	0.523171	Peak_290	chr1	128134401	128157599	+	0	NA	intron (NM_181750, intron 1 of 26)	(TAGA)n|Simple_repeat|Simple_repeat	42694	NM_181750
chr1	128169400	128199999	91	10	2767	2812	1857	3026	1274	2102	1144	1291	1918.11	1865.66	1577.93	1609.72	1954.92	2088.3	2090.63	2089.45	0.0468109	0.7168	0.99995	0.209369	0.102745	0.313528	-0.219262	0.0865208	0.236141	-0.266073	0.0362697	0.170414	-0.00989283	0.93758	0.990663	0.25618	0.0444554	0.202936	Peak_291	chr1	128169401	128199999	+	0	NA	intron (NM_181750, intron 15 of 26)	intron (NM_181750, intron 15 of 26)	-17661	NR_029543
chr1	128211400	128218199	9	9	602	624	398	686	269	442	233	348	417.312	414.002	338.189	364.927	412.774	439.118	425.802	563.229	0.250777	0.177434	0.99995	0.148022	0.42207	0.661245	-0.107034	0.558517	0.732835	-0.357811	0.0454889	0.193379	0.0409879	0.817143	0.97121	0.398799	0.0270205	0.157879	Peak_292	chr1	128211401	128218199	+	0	NA	intron (NM_181750, intron 20 of 26)	intron (NM_181750, intron 20 of 26)	12439	NR_029543
chr1	128219400	128228999	92	11	800	975	584	1090	470	570	331	340	554.568	646.878	496.237	579.84	721.204	566.284	604.895	550.281	-0.249477	0.111297	0.99995	0.336938	0.0285043	0.160467	-0.115545	0.447641	0.644519	0.133932	0.376431	0.617436	0.221392	0.135966	0.562279	0.0874606	0.567823	0.767162	Peak_293	chr1	128219401	128228999	+	0	NA	intron (NM_181750, intron 23 of 26)	B2_Mm2|SINE|B2	-19981	NM_026390
chr1	128243000	128246399	1942	16	1356	1482	1002	1765	416	649	388	530	939.992	983.254	851.42	938.915	638.342	644.769	709.061	857.791	0.151185	0.338069	0.99995	-0.412832	0.00770063	0.083826	0.513671	0.000858675	0.0133768	0.362486	0.0167394	0.11282	0.100839	0.497083	0.879398	-0.261647	0.0858723	0.286349	Peak_294	chr1	128243001	128246399	+	0	NA	intron (NM_026390, intron 1 of 12)	CpG	519	NM_026390
chr1	12835200	12837399	4912	16	301	356	298	537	189	267	175	169	208.656	236.193	253.217	285.664	290.016	265.259	319.809	273.522	-0.178341	0.387183	0.99995	0.401806	0.047294	0.207565	-0.221151	0.268416	0.476214	-0.0428108	0.828764	0.918263	0.180655	0.351992	0.797913	0.223465	0.265506	0.518622	Peak_295	chr1	12835201	12837399	+	0	NA	exon (NM_001198566, exon 12 of 21)	exon (NM_001198566, exon 12 of 21)	117755	NM_172294
chr1	128357400	128360199	21	3	327	421	298	449	120	209	125	167	226.68	279.319	253.217	238.851	184.137	207.637	228.435	270.285	0.205725	0.365476	0.99995	-0.221068	0.319757	0.573232	0.331588	0.131849	0.305324	0.125863	0.555551	0.756755	0.110521	0.595255	0.918668	-0.0153427	0.9433	0.974564	Peak_296	chr1	128357401	128360199	+	0	NA	intron (NM_001313695, intron 1 of 15)	intron (NM_001313695, intron 1 of 15)	905	NM_008567
chr1	128399800	128402399	9	9	228	319	188	340	151	239	128	155	158.052	211.645	159.747	180.867	231.706	237.442	233.917	250.863	0.0664085	0.756811	0.99995	0.551043	0.00981264	0.0945104	-0.248246	0.234812	0.439218	-0.314654	0.123163	0.336168	0.302797	0.13578	0.562111	0.617451	0.00308278	0.0529343	Peak_297	chr1	128399801	128402399	+	0	NA	intron (NM_177445, intron 4 of 15)	intron (NM_177445, intron 4 of 15)	16316	NM_177445
chr1	128415600	128418399	2194	16	1491	1795	1141	2004	543	727	521	588	1033.58	1190.92	969.531	1066.05	833.221	722.26	952.116	951.663	-0.0982136	0.523443	0.99995	-0.167756	0.267373	0.519553	0.339104	0.0241738	0.109287	0.437317	0.0033959	0.0473861	0.171348	0.242225	0.702469	-0.265969	0.0764396	0.269796	Peak_298	chr1	128415601	128418399	+	0	NA	intron (NM_177445, intron 1 of 15)	CpG	416	NM_177445
chr1	128439800	128442199	912	12	279	264	232	341	139	238	91	131	193.405	175.155	197.135	181.399	213.292	236.448	166.3	212.02	0.240022	0.288753	0.99995	-0.0355199	0.872953	0.942769	-0.0951225	0.666492	0.808852	-0.335145	0.116185	0.325266	-0.130642	0.531823	0.893681	0.204503	0.341042	0.591885	Peak_299	chr1	128439801	128442199	+	0	NA	Intergenic	Intergenic	-23584	NM_145507
chr1	128471200	128474599	9241	16	520	565	437	695	242	384	235	265	360.469	374.857	371.328	369.714	371.343	381.496	429.457	428.896	0.0150421	0.930483	0.99995	0.127764	0.449975	0.683155	-0.102581	0.540427	0.719	-0.117623	0.474361	0.698727	0.0251837	0.875659	0.980737	0.142806	0.389626	0.633579	Peak_300	chr1	128471201	128474599	+	0	NA	Intergenic	Intergenic	-55484	NM_145507
chr1	128590800	128596199	1294	16	568	698	534	743	279	475	291	286	393.743	463.098	453.751	395.249	428.119	471.903	531.796	462.883	-0.0345132	0.844745	0.99995	0.177973	0.304822	0.557686	-0.159554	0.354013	0.559851	-0.125041	0.461734	0.687987	0.0184183	0.912171	0.986054	0.143459	0.402047	0.642333	Peak_301	chr1	128590801	128596199	+	0	NA	Intergenic	Intergenic	-1201	NM_009911
chr1	128621200	128623599	2	2	169	364	146	321	80	163	91	91	117.152	241.501	124.059	170.76	122.758	161.937	166.3	147.281	0.10718	0.694776	0.99995	0.255991	0.342131	0.593798	0.515348	0.0497568	0.169025	0.408168	0.110767	0.316257	0.771338	0.0022083	0.0517765	0.363171	0.167211	0.406931	Peak_302	chr1	128621201	128623599	+	0	NA	Intergenic	Intergenic	-30101	NM_009911
chr1	12864200	12865599	1249	16	255	295	264	318	139	194	94	109	176.768	195.722	224.326	169.164	213.292	192.735	171.783	176.414	-0.0610675	0.800081	0.99995	-0.0519233	0.824654	0.920139	-0.0834005	0.72047	0.844593	-0.022333	0.922367	0.965866	-0.135324	0.542165	0.898517	-0.112991	0.623942	0.803449	Peak_303	chr1	12864201	12865599	+	0	NA	Intergenic	Intergenic	126235	NM_172841
chr1	128678800	128687199	24199122	16	760	832	695	1078	440	718	390	416	526.839	552.002	590.556	573.456	675.169	713.319	712.716	673.285	0.00137546	0.992416	0.99995	0.313192	0.0284761	0.160421	-0.301221	0.0336467	0.133913	-0.302597	0.0303473	0.155341	0.0119713	0.930838	0.989692	0.314568	0.025597	0.153565	Peak_304	chr1	128678801	128687199	+	0	NA	Intergenic	Intergenic	-90701	NM_009911
chr1	128713000	128716799	4129	16	449	361	365	365	320	413	229	200	311.251	239.511	310.148	194.167	491.032	410.307	418.492	323.695	-0.303399	0.11812	0.99995	0.551586	0.00395258	0.0609677	-1.07318	2.33442e-08	5.82643e-06	-0.769778	5.90042e-05	0.0041537	-0.521591	0.0057465	0.0973507	0.248187	0.193542	0.441048	Peak_305	chr1	128713001	128716799	+	0	NA	Intergenic	Intergenic	-122601	NM_009911
chr1	128733400	128736399	9412	16	431	470	280	553	204	297	150	138	298.773	311.828	237.922	294.176	313.033	295.064	274.122	223.349	-0.170725	0.423224	0.99995	0.129325	0.53425	0.746316	0.0429514	0.834698	0.91315	0.213677	0.294571	0.542049	0.172276	0.385487	0.818961	-0.0414005	0.840821	0.925484	Peak_306	chr1	128733401	128736399	+	0	NA	Intergenic	Intergenic	-142601	NM_009911
chr1	128757200	128759799	2194	16	371	364	324	441	170	326	135	151	257.181	241.501	275.31	234.596	260.861	323.875	246.71	244.39	0.172991	0.405243	0.99995	-0.0672862	0.741264	0.874628	-0.0937424	0.643901	0.794033	-0.266733	0.17646	0.408439	-0.161029	0.404193	0.831252	0.105704	0.594081	0.784345	Peak_307	chr1	128757201	128759799	+	0	NA	Intergenic	Intergenic	-166201	NM_009911
chr1	128831200	128833199	2	2	215	240	200	310	110	212	106	90	149.04	159.231	169.944	164.909	168.792	210.618	193.713	145.663	-0.00708128	0.977584	0.99995	0.183684	0.457421	0.688808	-0.158446	0.517381	0.700788	-0.151364	0.528591	0.738127	0.0252381	0.91452	0.98656	0.176603	0.466797	0.693216	Peak_308	chr1	128831201	128833199	+	0	NA	Intergenic	Intergenic	-239901	NM_009911
chr1	128895000	128898999	9214	16	435	460	331	560	232	325	195	204	301.546	305.194	281.258	297.899	355.998	322.881	356.358	330.169	-0.126414	0.479442	0.99995	0.288585	0.0989911	0.307453	-0.240493	0.164358	0.351303	-0.114079	0.503748	0.721652	0.0480922	0.772844	0.9641	0.162171	0.347512	0.597885	Peak_309	chr1	128895001	128898999	+	0	NA	Intergenic	C-rich|Low_complexity|Low_complexity	-304701	NM_009911
chr1	129137600	129139599	4129	16	370	232	349	348	228	256	138	116	256.488	153.924	296.553	185.123	349.861	254.331	252.192	187.743	-0.438504	0.0615459	0.99995	0.12807	0.573977	0.773636	-0.830596	0.000294693	0.00652476	-0.392091	0.0882019	0.27866	-0.702526	0.00163729	0.0430306	-0.310434	0.173948	0.416529	Peak_310	chr1	129137601	129139599	+	0	NA	Intergenic	Intergenic	-134704	NM_172485
chr1	129178800	129182599	9214	16	388	424	300	554	217	277	217	186	268.965	281.309	254.916	294.708	332.981	275.194	396.563	301.036	-0.34152	0.0704803	0.99995	0.474066	0.0101935	0.0962815	-0.337418	0.0638319	0.196364	0.00410141	0.98199	0.992795	0.136648	0.440669	0.852971	0.132546	0.471659	0.69694	Peak_311	chr1	129178801	129182599	+	0	NA	Intergenic	Intergenic	-92604	NM_172485
chr1	129207400	129209199	19	10	242	163	187	198	113	207	106	105	167.757	108.145	158.898	105.329	173.396	205.65	193.713	169.94	0.0436497	0.855801	0.99995	0.165466	0.4825	0.708815	-0.780404	0.00101826	0.0150119	-0.824053	0.000390324	0.0135918	-0.614938	0.00689686	0.109567	0.209115	0.36405	0.612723	Peak_312	chr1	129207401	129209199	+	0	NA	Intergenic	Intergenic	-65004	NM_172485
chr1	129272600	129274399	412	7	363	290	367	529	143	175	140	168	251.635	192.405	311.847	281.408	219.43	173.859	255.847	271.904	-0.104611	0.686932	0.99995	-0.246176	0.331003	0.584348	0.000258612	0.999184	0.999551	0.104869	0.675192	0.832816	-0.245917	0.312928	0.768133	-0.350786	0.16179	0.398844	Peak_313	chr1	129272601	129274399	+	0	NA	5' UTR (NM_172485, exon 1 of 28)	5' UTR (NM_172485, exon 1 of 28)	196	NM_172485
chr1	12944800	12948999	92	11	309	531	258	556	148	305	158	175	214.202	352.3	219.228	295.771	227.102	303.011	288.742	283.233	0.191807	0.35223	0.99995	0.246888	0.226335	0.475932	0.332271	0.0960724	0.251348	0.140464	0.469078	0.694162	0.579159	0.00252626	0.0569856	0.438695	0.027139	0.158241	Peak_314	chr1	12944801	12948999	+	0	NA	intron (NM_172841, intron 1 of 8)	L1_Mus1|LINE|L1	44235	NM_172841
chr1	129635800	129637999	4	4	168	100	109	79	131	184	123	102	116.459	66.3464	92.6196	42.0251	201.016	182.8	224.78	165.084	-0.28639	0.297084	0.99995	1.02118	0.000199728	0.015409	-1.98265	1.88811e-12	1.91573e-09	-1.69626	1.49649e-09	1.44434e-06	-0.961471	0.000609233	0.0217044	0.734794	0.00724468	0.0807797	Peak_315	chr1	129635801	129637999	+	0	NA	intron (NM_172485, intron 5 of 27)	intron (NM_172485, intron 5 of 27)	363596	NM_172485
chr1	12989000	12993399	4129	16	1750	1662	1412	2371	629	943	565	824	1213.12	1102.68	1199.81	1261.28	965.185	936.852	1032.52	1333.62	0.179321	0.258288	0.99995	-0.273057	0.0818944	0.277838	0.243918	0.119103	0.286836	0.0645976	0.676304	0.833337	-0.0291388	0.848954	0.977485	-0.0937364	0.545784	0.751779	Peak_316	chr1	12989001	12993399	+	0	NA	promoter-TSS (NM_172841)	promoter-TSS (NM_172841)	-65	NM_172841
chr1	130372200	130375199	41	5	428	146	345	184	236	230	133	134	296.694	96.8658	293.154	97.8812	362.136	228.5	243.055	216.875	-0.445884	0.0468321	0.99995	0.0426192	0.844187	0.929446	-1.64126	3.07385e-13	4.21959e-10	-1.19538	1.17935e-07	4.62551e-05	-1.59864	2.40445e-13	4.97576e-10	-0.403264	0.063665	0.245224	Peak_317	chr1	130372201	130375199	+	0	NA	Intergenic	Intergenic	49343	NM_007827
chr1	130462200	130463399	1249	16	324	361	355	408	138	260	109	148	224.6	239.511	301.651	217.041	211.758	258.305	199.195	239.534	0.278494	0.2124	0.99995	-0.352432	0.106064	0.318862	0.149545	0.491349	0.679569	-0.128949	0.539252	0.745677	-0.202887	0.320976	0.774432	-0.0739377	0.725802	0.865283	Peak_318	chr1	130462201	130463399	+	0	NA	promoter-TSS (NM_010016)	promoter-TSS (NM_010016)	-56	NM_010016
chr1	130575800	130577599	2	2	156	233	124	303	92	110	67	102	108.141	154.587	105.365	161.185	141.172	109.283	122.441	165.084	0.0359811	0.897764	0.99995	0.306627	0.266152	0.518374	0.257986	0.337892	0.545218	0.222005	0.398502	0.636221	0.564613	0.0288716	0.256683	0.342608	0.20388	0.452584	Peak_319	chr1	130575801	130577599	+	0	NA	TTS (NM_009581)	TTS (NM_009581)	52906	NM_009581
chr1	130712600	130719399	1924	16	4029	4169	3406	5091	1224	1982	1316	1557	2792.94	2765.98	2894.15	2708.22	1878.2	1969.08	2404.96	2519.96	0.066367	0.636828	0.99995	-0.410204	0.0032578	0.0563504	0.355201	0.0107293	0.0667328	0.288834	0.0369646	0.172198	-0.0550034	0.688675	0.947174	-0.343837	0.0131431	0.110857	Peak_320	chr1	130712601	130719399	+	0	NA	promoter-TSS (NM_008825)	promoter-TSS (NM_008825)	-179	NM_008825
chr1	130740200	130741999	9412	16	308	309	388	307	178	264	102	144	213.509	205.01	329.692	163.313	273.137	262.279	186.403	233.06	0.10646	0.680866	0.99995	-0.233002	0.359061	0.609108	-0.326413	0.200299	0.397912	-0.432873	0.0841223	0.271592	-0.559416	0.0227702	0.222935	-0.126542	0.612422	0.795694	Peak_321	chr1	130740201	130741999	+	0	NA	exon (NM_177604, exon 3 of 4)	exon (NM_177604, exon 3 of 4)	9124	NM_177604
chr1	131069800	131076599	949	13	415	406	416	562	359	493	228	273	287.682	269.367	353.484	298.963	550.877	489.786	416.665	441.843	-0.0550685	0.770896	0.99995	0.59927	0.00144305	0.0377901	-0.769966	3.9218e-05	0.00157238	-0.714897	0.000114485	0.00626952	-0.170696	0.354329	0.799219	0.544201	0.00346736	0.055882	Peak_322	chr1	131069801	131076599	+	0	NA	intron (NM_008551, intron 1 of 9)	Tigger6b|DNA|TcMar-Tigger	24643	NM_008551
chr1	131092600	131099799	2149	16	1192	1338	1192	1779	514	820	483	546	826.306	887.715	1012.87	946.362	788.721	814.654	882.672	883.687	0.0222797	0.879199	0.99995	-0.138026	0.338237	0.590628	0.13571	0.344124	0.551347	0.113431	0.423371	0.65698	-0.00231605	0.986719	0.998125	-0.115747	0.416227	0.652917	Peak_323	chr1	131092601	131099799	+	0	NA	intron (NM_008551, intron 1 of 9)	intron (NM_008551, intron 1 of 9)	1643	NM_008551
chr1	131133600	131140399	4129	16	1389	1493	1122	1694	570	769	496	542	962.868	990.552	953.387	901.145	874.651	763.986	906.429	877.213	-0.12191	0.368572	0.99995	-0.106082	0.423613	0.662144	0.086787	0.510537	0.695877	0.208697	0.110274	0.315561	-0.019295	0.879768	0.981478	-0.227992	0.082652	0.279999	Peak_324	chr1	131133601	131140399	+	0	NA	intron (NM_145508, intron 1 of 2)	intron (NM_145508, intron 1 of 2)	1234	NM_145508
chr1	131152200	131154999	9142	16	999	933	656	1047	274	473	284	311	692.516	619.012	557.417	556.965	420.446	469.916	519.004	503.345	0.0519034	0.765793	0.99995	-0.416643	0.0142106	0.113303	0.326436	0.0537867	0.177213	0.274532	0.0989943	0.297187	-0.0902076	0.57737	0.911265	-0.36474	0.029036	0.163999	Peak_325	chr1	131152201	131154999	+	0	NA	intron (NM_001136070, intron 1 of 14)	intron (NM_001136070, intron 1 of 14)	393	NM_010709
chr1	131172800	131175799	21	3	335	342	233	455	152	179	147	117	232.225	226.905	197.985	242.043	233.24	177.833	268.639	189.361	-0.451523	0.0378348	0.99995	0.217518	0.298135	0.551359	-0.0945658	0.646962	0.79632	0.356958	0.0850129	0.273265	0.122952	0.535566	0.895797	-0.234006	0.26475	0.517984	Peak_326	chr1	131172801	131175799	+	0	NA	TTS (NM_001136070)	TTS (NM_001136070)	21093	NM_010709
chr1	131176800	131178599	2	2	137	174	198	260	60	117	58	80	94.9697	115.443	168.245	138.31	92.0686	116.237	105.994	129.478	0.309622	0.336865	0.99995	-0.407404	0.195619	0.438962	0.361945	0.24731	0.452835	0.0523235	0.862426	0.936125	-0.0454588	0.87705	0.981146	-0.0977823	0.747692	0.877817	Peak_327	chr1	131176801	131178599	+	0	NA	3' UTR (NM_018750, exon 6 of 6)	3' UTR (NM_018750, exon 6 of 6)	22485	NM_001311094
chr1	131181000	131188599	9142	16	879	716	727	1081	454	682	368	338	609.331	475.041	617.747	575.052	696.652	677.553	672.512	547.044	-0.155131	0.337328	0.99995	0.158605	0.318327	0.571948	-0.381702	0.0160601	0.085024	-0.22657	0.150012	0.373798	-0.223097	0.148929	0.584903	0.00347329	0.982439	0.991664	Peak_328	chr1	131181001	131188599	+	0	NA	intron (NM_001313731, intron 2 of 5)	intron (NM_001313731, intron 2 of 5)	15385	NM_001311094
chr1	131198800	131201799	1	1	268	225	289	390	117	200	125	106	185.78	149.279	245.569	207.466	179.534	198.696	228.435	171.558	-0.130427	0.612296	0.99995	-0.0816214	0.744524	0.876434	-0.186591	0.455402	0.650178	-0.056164	0.82029	0.913474	-0.268212	0.26388	0.722578	-0.212048	0.392029	0.635376	Peak_329	chr1	131198801	131201799	+	0	NA	promoter-TSS (NM_001311094)	promoter-TSS (NM_001311094)	-115	NM_001311094
chr1	131207600	131211999	1942	16	521	375	439	537	287	434	216	236	361.162	248.799	373.027	285.664	440.395	431.17	394.735	381.96	-0.0357439	0.839956	0.99995	0.187998	0.2795	0.532596	-0.643909	0.000219263	0.00532025	-0.608165	0.000396189	0.0137043	-0.455911	0.0067889	0.108504	0.152254	0.374031	0.620901	Peak_330	chr1	131207601	131211999	+	0	NA	intron (NM_001313731, intron 2 of 5)	intron (NM_001313731, intron 2 of 5)	-9615	NM_001311094
chr1	131243000	131246999	1294	16	856	892	831	1095	404	482	376	335	593.387	591.81	706.118	582.5	619.928	478.857	687.132	542.189	-0.359493	0.0225176	0.99995	0.00839825	0.956241	0.981051	-0.153242	0.314873	0.523383	0.206251	0.175803	0.407575	-0.144844	0.32668	0.778485	-0.351094	0.0216888	0.140987	Peak_331	chr1	131243001	131246999	+	0	NA	exon (NM_018750, exon 1 of 6)	exon (NM_018750, exon 1 of 6)	178	NM_018750
chr1	131286600	131301799	219429	16	1266	1574	1256	1977	706	946	512	673	877.603	1044.29	1067.25	1051.69	1083.34	939.832	935.669	1089.23	0.00242237	0.986739	0.99995	0.0566463	0.694031	0.847489	0.0525444	0.713643	0.840669	0.050122	0.723727	0.860555	0.109191	0.435413	0.850403	0.0590687	0.678735	0.835568	Peak_332	chr1	131286601	131301799	+	0	NA	intron (NM_001081011, intron 21 of 22)	intron (NM_001081011, intron 21 of 22)	-14637	NM_019777
chr1	131315400	131320999	92	11	541	670	454	824	287	482	211	299	375.026	444.521	385.773	438.338	440.395	478.857	385.598	483.924	0.218161	0.181135	0.99995	0.12149	0.450605	0.683572	0.093403	0.556539	0.731494	-0.124758	0.418723	0.653229	0.214893	0.157594	0.597133	0.339651	0.0300208	0.166702	Peak_333	chr1	131315401	131320999	+	0	NA	intron (NM_001081011, intron 16 of 22)	intron (NM_001081011, intron 16 of 22)	-38637	NM_019777
chr1	131330400	131342999	4219	16	990	1183	804	1440	565	806	434	530	686.278	784.878	683.175	766.027	866.979	800.745	793.125	857.791	-0.00486553	0.971045	0.99995	0.278903	0.0350836	0.17769	-0.0996347	0.446712	0.643817	-0.0947692	0.462913	0.68904	0.179269	0.159179	0.599628	0.274038	0.0357741	0.182398	Peak_334	chr1	131330401	131342999	+	0	NA	intron (NM_001081011, intron 10 of 22)	CT-rich|Low_complexity|Low_complexity	-57137	NM_019777
chr1	131344200	131368399	249141129	16	2628	3236	2287	3996	1458	2064	1050	1414	1821.76	2146.97	1943.31	2125.72	2237.27	2050.54	1918.85	2288.52	0.05931	0.617733	0.99995	0.143989	0.2224	0.471432	0.0387456	0.741447	0.857695	-0.0205644	0.859896	0.934569	0.182735	0.114111	0.521491	0.203299	0.0825086	0.27992	Peak_335	chr1	131344201	131368399	+	0	NA	intron (NM_001081011, intron 6 of 22)	B2_Mm2|SINE|B2	-76737	NM_019777
chr1	131378000	131389999	2914	16	1314	1526	1143	1800	754	1198	615	732	910.878	1012.45	971.231	957.534	1156.99	1190.19	1123.9	1184.72	0.058035	0.635015	0.99995	0.278187	0.0216129	0.139372	-0.212195	0.0774694	0.221458	-0.27023	0.0226081	0.132494	0.0659916	0.573806	0.910393	0.336222	0.00488254	0.0666879	Peak_336	chr1	131378001	131389999	+	0	NA	intron (NM_001081011, intron 4 of 22)	L1M2|LINE|L1	-104437	NM_019777
chr1	131393800	131529199	49219441442	16	24152	25377	19139	30679	10649	16513	9695	10970	16742.4	16836.7	16262.8	16320.1	16340.6	16405.3	17717.4	17754.7	0.00418403	0.964485	0.99995	0.04516	0.63021	0.809686	-0.0385923	0.680577	0.818171	-0.0427763	0.647734	0.816058	0.00656768	0.943974	0.991334	0.049344	0.598381	0.787401	Peak_337	chr1	131393801	131529199	+	0	NA	intron (NM_001081011, intron 2 of 22)	intron (NM_001081011, intron 2 of 22)	65861	NM_001081011
chr1	131546800	131563199	1294941	16	2077	2382	1580	3041	1076	1623	841	883	1439.8	1580.37	1342.56	1617.7	1651.1	1612.42	1536.91	1429.11	-0.0659022	0.581055	0.99995	0.196591	0.0960472	0.303129	0.00397634	0.972963	0.987241	0.0698785	0.548368	0.751836	0.200567	0.081383	0.446189	0.130688	0.264925	0.518185	Peak_338	chr1	131546801	131563199	+	0	NA	Intergenic	Intergenic	27097	NM_175382
chr1	131564200	131569199	921	12	551	630	466	743	224	426	199	218	381.959	417.983	395.97	395.249	343.723	423.223	363.668	352.827	0.142079	0.419636	0.99995	-0.137803	0.42328	0.66192	0.201709	0.236894	0.441344	0.0596295	0.719564	0.858459	0.0639062	0.693014	0.948144	0.00427667	0.979652	0.990583	Peak_339	chr1	131564201	131569199	+	0	NA	Intergenic	L1Md_F2|LINE|L1	-32414	NM_011924
chr1	131569600	131573999	2	2	290	373	208	526	155	288	93	79	201.031	247.472	176.742	279.813	237.844	286.122	169.955	127.859	0.0374689	0.89954	0.99995	0.113325	0.699029	0.850225	0.367349	0.205058	0.404007	0.32988	0.249048	0.494821	0.480675	0.0886889	0.464084	0.150794	0.602409	0.789782	Peak_340	chr1	131569601	131573999	+	0	NA	Intergenic	(TTCTC)n|Simple_repeat|Simple_repeat	-27314	NM_011924
chr1	131576600	131588599	1249	16	2611	3000	1753	3753	1072	1587	807	913	1809.97	1990.39	1489.56	1996.46	1644.96	1576.65	1474.77	1477.67	-0.030268	0.813734	0.99995	-0.0808134	0.524265	0.739232	0.352919	0.00517312	0.042893	0.383187	0.0022238	0.0376739	0.272106	0.0278079	0.250956	-0.111081	0.377901	0.62364	Peak_341	chr1	131576601	131588599	+	0	NA	Intergenic	B3|SINE|B2	-16514	NM_011924
chr1	131598400	131600199	12	3	207	206	183	336	97	152	64	63	143.494	136.674	155.499	178.74	148.844	151.009	116.959	101.964	-0.0584506	0.839044	0.99995	-0.164233	0.555793	0.76103	0.244746	0.375559	0.580227	0.303197	0.26391	0.511184	0.0805128	0.758477	0.960527	-0.222684	0.416413	0.653042	Peak_342	chr1	131598401	131600199	+	0	NA	5' UTR (NM_011924, exon 1 of 2)	5' UTR (NM_011924, exon 1 of 2)	186	NM_011924
chr1	131655800	131661999	1249	16	993	917	840	1054	531	787	371	420	688.357	608.397	713.765	560.689	814.807	781.869	677.994	679.759	-0.0287494	0.848611	0.99995	0.0930252	0.530448	0.74372	-0.355633	0.0162764	0.0856832	-0.326884	0.0254802	0.141829	-0.262608	0.0680738	0.408466	0.0642758	0.661054	0.825355	Peak_343	chr1	131655801	131661999	+	0	NA	intron (NM_007799, intron 1 of 9)	intron (NM_007799, intron 1 of 9)	20586	NM_007799
chr1	131688200	131692799	4291	16	615	470	559	626	298	474	324	255	426.324	311.828	474.994	333.009	457.274	470.91	592.103	412.711	-0.240175	0.175768	0.99995	0.217007	0.211892	0.458722	-0.69843	6.11612e-05	0.00216635	-0.458256	0.00821249	0.0765226	-0.481424	0.0045606	0.0840834	-0.0231681	0.893437	0.951875	Peak_344	chr1	131688201	131692799	+	0	NA	intron (NM_001311096, intron 1 of 4)	intron (NM_001311096, intron 1 of 4)	1805	NM_001311096
chr1	131695400	131697599	9	9	131	138	126	218	99	193	97	122	90.8105	91.5581	107.065	115.968	151.913	191.742	177.265	197.454	0.24343	0.346316	0.99995	0.734339	0.00486903	0.0672782	-0.659012	0.0102414	0.0648221	-0.902442	0.000294819	0.0113643	0.0753269	0.764751	0.96222	0.977769	0.000115269	0.010671	Peak_345	chr1	131695401	131697599	+	0	NA	intron (NM_001311096, intron 1 of 4)	intron (NM_001311096, intron 1 of 4)	7805	NM_001311096
chr1	13170400	13197799	2914920000000	16	3156	3476	2630	4526	1574	2221	1186	1338	2187.77	2306.2	2234.77	2407.66	2415.27	2206.52	2167.39	2165.52	-0.0684053	0.527242	0.99995	0.0522873	0.625123	0.806684	0.0400185	0.707225	0.836244	0.108424	0.305775	0.553306	0.0923058	0.377793	0.814296	-0.016118	0.879522	0.945168	Peak_346	chr1	13170401	13197799	+	0	NA	intron (NM_001302702, intron 7 of 21)	intron (NM_001302702, intron 7 of 21)	-56937	NM_001081209
chr1	131710800	131715399	2149	16	487	458	464	651	228	339	182	184	337.593	303.867	394.27	346.308	349.861	336.79	332.601	297.799	-0.100607	0.593088	0.99995	-0.0982992	0.590848	0.78452	-0.069494	0.702686	0.833159	0.0311132	0.862438	0.936125	-0.167793	0.334503	0.784406	-0.198906	0.270086	0.523168	Peak_347	chr1	131710801	131715399	+	0	NA	3' UTR (NM_145509, exon 6 of 6)	3' UTR (NM_145509, exon 6 of 6)	24405	NM_001311096
chr1	131735000	131738199	41	5	314	224	287	393	221	239	145	125	217.668	148.616	243.87	209.061	339.119	237.442	264.984	202.309	-0.455238	0.0514735	0.99995	0.392788	0.0851057	0.283479	-0.755677	0.000923111	0.0140953	-0.300438	0.189087	0.424557	-0.362889	0.103696	0.499074	-0.0624508	0.78489	0.89765	Peak_348	chr1	131735001	131738199	+	0	NA	Intergenic	ORR1F|LTR|ERVL-MaLR	-7422	NM_177243
chr1	131763000	131766199	4291	16	255	399	311	446	166	229	152	156	176.768	264.722	264.263	237.256	254.723	227.507	277.777	252.482	-0.152373	0.507597	0.99995	0.274991	0.223	0.472112	-0.0847705	0.703916	0.834088	0.0676026	0.759582	0.881539	0.190221	0.379426	0.815794	0.122618	0.583318	0.776772	Peak_349	chr1	131763001	131766199	+	0	NA	intron (NM_177243, intron 17 of 20)	intron (NM_177243, intron 17 of 20)	20578	NM_177243
chr1	131767600	131771199	1	1	343	278	316	410	183	247	99	181	237.771	184.443	268.512	218.105	280.809	245.39	180.92	292.944	0.208583	0.376247	0.99995	-0.12471	0.590548	0.784445	-0.203265	0.380124	0.584431	-0.411847	0.0685388	0.242324	-0.327975	0.139566	0.56844	0.0838721	0.710922	0.855705	Peak_350	chr1	131767601	131771199	+	0	NA	3' UTR (NM_177243, exon 21 of 21)	3' UTR (NM_177243, exon 21 of 21)	25378	NM_177243
chr1	131796800	131797999	1	1	159	146	190	270	95	123	53	76	110.22	96.8658	161.447	143.63	145.775	122.198	96.8563	123.004	0.0080365	0.979884	0.99995	-0.152448	0.623709	0.805541	-0.0159959	0.958782	0.980386	-0.0240324	0.93699	0.972749	-0.168444	0.568809	0.9083	-0.144411	0.636154	0.810769	Peak_351	chr1	131796801	131797999	+	0	NA	promoter-TSS (NM_178079)	promoter-TSS (NM_178079)	5	NM_178079
chr1	131810600	131812999	1	1	278	213	277	332	171	211	114	103	192.712	141.318	235.373	176.612	262.395	209.624	208.332	166.703	-0.31695	0.192158	0.99995	0.142701	0.545538	0.753824	-0.567161	0.0164296	0.0861527	-0.250211	0.288444	0.536156	-0.42446	0.0632775	0.394253	-0.17425	0.459144	0.687483	Peak_352	chr1	131810601	131812999	+	0	NA	intron (NM_178079, intron 10 of 12)	intron (NM_178079, intron 10 of 12)	14405	NM_178079
chr1	131816200	131851999	4129492	16	9666	8051	8154	10252	3600	5405	3264	3358	6700.56	5341.55	6928.62	5453.69	5524.11	5369.76	5964.89	5434.83	-0.0884003	0.350792	0.99995	-0.246705	0.00870452	0.0891637	-0.0894891	0.341218	0.548444	-0.00108881	0.990733	0.996406	-0.336194	0.000301573	0.0131564	-0.335105	0.0003511	0.0182433	Peak_353	chr1	131816201	131851999	+	0	NA	intron (NM_173865, intron 2 of 10)	intron (NM_173865, intron 2 of 10)	6088	NM_173865
chr1	131866400	131868399	4912	16	337	431	325	635	159	259	160	163	233.612	285.953	276.159	337.797	243.982	257.311	292.396	263.811	-0.0393588	0.849465	0.99995	0.0721045	0.721785	0.862996	0.22255	0.264897	0.472254	0.261909	0.181759	0.415039	0.294654	0.122859	0.537364	0.0327457	0.869341	0.940303	Peak_354	chr1	131866401	131868399	+	0	NA	5' UTR (NM_144875, exon 1 of 6)	5' UTR (NM_144875, exon 1 of 6)	123	NM_144875
chr1	131909600	131914599	2941	16	2616	2683	1894	3103	746	1170	709	843	1813.44	1780.07	1609.37	1650.68	1144.72	1162.37	1295.68	1364.37	0.0479655	0.718548	0.99995	-0.489804	0.000180796	0.0149243	0.492371	0.000159494	0.00428032	0.444406	0.000571294	0.0168773	0.00256734	0.983827	0.997453	-0.441838	0.0006399	0.0240459	Peak_355	chr1	131909601	131914599	+	0	NA	intron (NM_175294, intron 1 of 6)	B1_Mus1|SINE|Alu	1642	NM_001145804
chr1	131935600	131942799	291	12	644	845	500	931	299	538	284	370	446.427	560.627	424.86	495.258	458.808	534.492	519.004	598.835	0.211188	0.191371	0.99995	0.163819	0.305789	0.558646	0.111825	0.478769	0.66891	-0.0993628	0.518904	0.731774	0.275644	0.0702831	0.414677	0.375007	0.0163417	0.123704	Peak_356	chr1	131935601	131942799	+	0	NA	Intergenic	Intergenic	-23715	NM_001177628
chr1	131962200	131968999	1429	16	744	1036	865	1320	352	601	379	432	515.748	687.349	735.008	702.191	540.136	597.082	692.614	699.181	0.0715965	0.699434	0.99995	-0.0213786	0.907135	0.958861	0.175343	0.335865	0.543392	0.103747	0.564629	0.762917	0.153965	0.386738	0.820175	0.0502179	0.781674	0.896051	Peak_357	chr1	131962201	131968999	+	0	NA	intron (NM_001177628, intron 1 of 4)	intron (NM_001177628, intron 1 of 4)	2685	NM_001177628
chr1	132005400	132014199	9412	16	2932	2965	2418	3795	969	1572	1044	1156	2032.49	1967.17	2054.62	2018.8	1486.91	1561.75	1907.89	1870.96	0.0150468	0.91235	0.99995	-0.269424	0.0463461	0.20528	0.233382	0.0837134	0.231894	0.218335	0.103341	0.304308	-0.0360428	0.785689	0.966393	-0.254378	0.0582899	0.233694	Peak_358	chr1	132005401	132014199	+	0	NA	intron (NM_007923, intron 1 of 4)	intron (NM_007923, intron 1 of 4)	2195	NM_007923
chr1	13202600	13207599	4912	16	466	434	396	553	242	389	211	254	323.036	287.944	336.489	294.176	371.343	386.464	385.598	411.092	0.0735548	0.669101	0.99995	0.198593	0.240963	0.491368	-0.377877	0.0249057	0.111056	-0.451432	0.00613848	0.0649605	-0.179284	0.268047	0.727592	0.272148	0.100386	0.310704	Peak_359	chr1	13202601	13207599	+	0	NA	intron (NM_001302702, intron 4 of 21)	intron (NM_001302702, intron 4 of 21)	-77937	NM_001081209
chr1	132038800	132044799	21	3	524	554	529	807	287	401	226	236	363.242	367.559	449.502	429.294	440.395	398.386	413.01	381.96	-0.128534	0.477021	0.99995	0.0735334	0.677245	0.838007	-0.0985504	0.574385	0.744199	0.029984	0.86288	0.93633	-0.025017	0.882561	0.981587	-0.055001	0.75304	0.880842	Peak_360	chr1	132038801	132044799	+	0	NA	intron (NM_172510, intron 8 of 10)	intron (NM_172510, intron 8 of 10)	26262	NM_172510
chr1	132046000	132046799	2	2	133	158	126	254	49	106	44	40	92.1969	104.827	107.065	135.119	75.1893	105.309	80.409	64.7389	0.153117	0.653009	0.99995	-0.356509	0.27928	NA	0.62877	0.0531048	0.175769	0.475653	0.130046	0.346936	0.272261	0.367558	0.807289	-0.203392	0.523407	NA	Peak_361	chr1	132046001	132046799	+	0	NA	exon (NM_001114662, exon 7 of 10)	exon (NM_001114662, exon 7 of 10)	21662	NM_172510
chr1	132066800	132068399	9412	16	255	293	296	349	101	196	98	153	176.768	194.395	251.517	185.655	154.982	194.722	179.093	247.626	0.399089	0.110762	0.99995	-0.357657	0.145155	0.376294	0.188408	0.440976	0.638588	-0.210682	0.37084	0.612371	-0.16925	0.462531	0.862475	0.041432	0.860902	0.935745	Peak_362	chr1	132066801	132068399	+	0	NA	intron (NM_172510, intron 1 of 10)	intron (NM_172510, intron 1 of 10)	462	NM_172510
chr1	132120800	132141999	2491124	16	3521	4206	3347	5605	1338	2599	1476	2020	2440.79	2790.53	2844.02	2981.65	2053.13	2582.05	2697.36	3269.32	0.300087	0.0422252	0.99995	-0.154594	0.293576	0.546824	0.282288	0.0546328	0.178675	-0.0177989	0.902941	0.956317	0.127694	0.379845	0.816055	0.145493	0.319853	0.572354	Peak_363	chr1	132120801	132141999	+	0	NA	intron (NM_008795, intron 1 of 15)	(GGA)n|Simple_repeat|Simple_repeat	8285	NM_008795
chr1	132142600	132146599	9124	16	398	420	334	500	230	339	186	200	275.897	278.655	283.807	265.982	352.929	336.79	339.911	323.695	-0.0679357	0.706693	0.99995	0.308974	0.0812584	0.276646	-0.34854	0.0471217	0.16381	-0.280604	0.104277	0.305674	-0.0395659	0.815184	0.970958	0.241038	0.166982	0.406632	Peak_364	chr1	132142601	132146599	+	0	NA	Intergenic	Intergenic	-4915	NM_008795
chr1	132152000	132160399	9211	12	628	761	654	983	322	576	283	339	435.336	504.896	555.717	522.92	494.101	572.245	517.176	548.663	0.150512	0.363982	0.99995	0.0307698	0.850668	0.932854	0.0243788	0.880508	0.938722	-0.126133	0.427257	0.660354	0.0551486	0.724404	0.954773	0.181281	0.257716	0.511178	Peak_365	chr1	132152001	132160399	+	0	NA	Intergenic	Intergenic	-16515	NM_008795
chr1	132189600	132193999	4129	16	563	637	600	847	249	378	239	262	390.277	422.627	509.832	450.573	382.085	375.536	436.767	424.04	-0.036599	0.843318	0.99995	-0.13624	0.451221	0.683918	0.095242	0.596384	0.76052	0.131841	0.457147	0.68441	-0.0409984	0.812439	0.970653	-0.172839	0.33244	0.58404	Peak_366	chr1	132189601	132193999	+	0	NA	intron (NM_001311104, intron 1 of 4)	intron (NM_001311104, intron 1 of 4)	364	NM_001033250
chr1	132196400	132204199	21294	16	1052	880	926	1262	506	832	420	455	729.257	583.849	786.841	671.337	776.445	826.576	767.541	736.406	0.0208782	0.885081	0.99995	0.0270696	0.848976	0.93183	-0.297751	0.0358901	0.139116	-0.318629	0.022831	0.133258	-0.270681	0.0491696	0.345632	0.0479479	0.732403	0.868367	Peak_367	chr1	132196401	132204199	+	0	NA	intron (NM_001311104, intron 1 of 4)	intron (NM_001311104, intron 1 of 4)	2212	NR_029777
chr1	132204800	132213399	492192	16	1248	1122	1068	1495	614	868	500	519	865.126	744.407	907.502	795.285	942.168	862.341	913.739	839.988	-0.124167	0.339143	0.99995	0.0670742	0.598214	0.788666	-0.269342	0.0337918	0.134307	-0.145175	0.248098	0.493692	-0.202268	0.100049	0.490515	-0.0570924	0.650688	0.819106	Peak_368	chr1	132204801	132213399	+	0	NA	intron (NM_001311104, intron 1 of 4)	intron (NM_001311104, intron 1 of 4)	11012	NR_029777
chr1	132221000	132223399	1924	16	421	355	359	433	178	218	164	185	291.841	235.53	305.05	230.34	273.137	216.579	299.706	299.418	-0.162909	0.436669	0.99995	-0.0604621	0.766099	0.888585	-0.296868	0.144017	0.323378	-0.133959	0.505269	0.722524	-0.35733	0.0663405	0.403165	-0.223371	0.266733	0.519765	Peak_369	chr1	132221001	132223399	+	0	NA	intron (NM_001311104, intron 1 of 4)	intron (NM_001311104, intron 1 of 4)	-4114	NM_001311102
chr1	13223800	13231799	2914	16	821	865	530	957	372	538	260	384	569.125	573.897	450.352	509.089	570.825	534.492	475.144	621.494	0.137778	0.433077	0.99995	0.0375277	0.828813	0.92212	0.0469733	0.785186	0.885492	-0.0908046	0.591974	0.781078	0.084501	0.613166	0.926053	0.175306	0.304323	0.557181	Peak_370	chr1	13223801	13231799	+	0	NA	intron (NM_001302702, intron 2 of 21)	intron (NM_001302702, intron 2 of 21)	-100637	NM_001081209
chr1	132287800	132292999	14	5	399	415	461	536	252	422	168	174	276.591	275.338	391.721	285.132	386.688	419.249	307.016	281.614	0.0222307	0.922753	0.99995	0.0590027	0.794176	0.903797	-0.310129	0.169498	0.35819	-0.33236	0.136205	0.355283	-0.251126	0.25336	0.712808	0.0812334	0.716223	0.859377	Peak_371	chr1	132287801	132292999	+	0	NA	Intergenic	Intergenic	-8226	NM_144810
chr1	132295000	132302199	41294	16	1489	1516	1566	1853	589	875	490	653	1032.19	1005.81	1330.66	985.728	903.806	869.295	895.464	1056.86	0.0940596	0.538833	0.99995	-0.391849	0.00929749	0.0919698	0.146284	0.330975	0.538694	0.0522241	0.725399	0.861782	-0.245565	0.0930681	0.473715	-0.297789	0.0454587	0.205166	Peak_372	chr1	132295001	132302199	+	0	NA	promoter-TSS (NM_144810)	promoter-TSS (NM_144810)	-26	NM_144810
chr1	132310800	132314599	12	3	434	441	341	589	191	264	132	145	300.853	292.588	289.755	313.326	293.085	262.279	241.227	234.679	-0.103077	0.605954	0.99995	-0.141093	0.464923	0.694902	0.178252	0.351562	0.557637	0.281329	0.135186	0.354052	0.0371597	0.837461	0.975082	-0.24417	0.198915	0.447269	Peak_373	chr1	132310801	132314599	+	0	NA	Intergenic	Intergenic	-3425	NM_028778
chr1	132315400	132327399	149249	16	1209	1307	1225	1836	599	930	525	588	838.09	867.148	1040.91	976.684	919.151	923.937	959.426	951.663	-0.00253925	0.986003	0.99995	0.000602923	0.996629	0.998292	-0.0257939	0.855936	0.925396	-0.0232546	0.868616	0.939382	-0.025191	0.855664	0.978478	-0.00193633	0.989061	0.995121	Peak_374	chr1	132315401	132327399	+	0	NA	intron (NM_001195025, intron 1 of 7)	B3|SINE|B2	5275	NM_001195025
chr1	132329600	132338999	24	6	700	862	692	1031	317	606	279	326	485.247	571.906	588.007	548.454	486.429	602.049	509.866	527.622	0.186286	0.252973	0.99995	-0.106322	0.507009	0.726726	0.169746	0.285806	0.493778	-0.0165403	0.915251	0.962503	0.063424	0.677645	0.945445	0.0799643	0.609763	0.794044	Peak_375	chr1	132329601	132338999	+	0	NA	TTS (NM_028778)	TTS (NM_028778)	18175	NM_001195025
chr1	132351200	132396399	2194	16	22266	22817	18193	28366	7420	12092	7560	8792	15435	15138.3	15459	15089.7	11385.8	12013.2	13815.7	14229.6	0.0582073	0.615409	0.99995	-0.294063	0.0109956	0.099436	0.262619	0.0230953	0.106283	0.204411	0.0766176	0.258454	-0.0314439	0.784928	0.966305	-0.235855	0.0411313	0.195339	Peak_376	chr1	132351201	132396399	+	0	NA	intron (NM_001311107, intron 2 of 4)	intron (NM_001311107, intron 2 of 4)	-5852	NM_001311108
chr1	13240000	13247799	2149	16	914	827	692	1172	432	745	337	366	633.594	548.685	588.007	623.461	662.894	740.143	615.86	592.361	0.0647194	0.684462	0.99995	0.0663179	0.672818	0.835544	-0.125611	0.421414	0.619976	-0.190331	0.216264	0.458241	-0.0592935	0.695776	0.948477	0.131037	0.397104	0.639059	Peak_377	chr1	13240001	13247799	+	0	NA	intron (NM_001302702, intron 2 of 21)	intron (NM_001302702, intron 2 of 21)	-116737	NM_001081209
chr1	132405200	132408799	921	12	285	370	270	406	134	304	101	167	197.565	245.482	229.425	215.977	205.62	302.018	184.575	270.285	0.554473	0.0100644	0.99995	-0.125573	0.556069	0.761229	0.238181	0.25852	0.465019	-0.316292	0.114599	0.322732	0.112608	0.569851	0.908931	0.4289	0.0347022	0.179506	Peak_378	chr1	132405201	132408799	+	0	NA	Intergenic	Intergenic	-10453	NM_172516
chr1	132415800	132473199	49219441	16	13404	13777	9635	16867	4970	8008	4603	4928	9291.78	9140.55	8187.06	8972.62	7626.35	7955.79	8411.88	7975.84	-0.00937863	0.926802	0.99995	-0.124518	0.220821	0.469664	0.175761	0.083604	0.231699	0.18514	0.0677441	0.240995	0.0512434	0.611775	0.925647	-0.133897	0.186962	0.432945	Peak_379	chr1	132415801	132473199	+	0	NA	intron (NM_172516, intron 2 of 12)	B1_Mm|SINE|Alu	27047	NM_172516
chr1	132474400	132481999	9412	16	2147	2166	1517	2640	824	1122	706	806	1488.32	1437.06	1289.03	1404.38	1264.41	1114.68	1290.2	1304.49	-0.0820213	0.529768	0.99995	-0.121579	0.343871	0.595327	0.153621	0.229711	0.433694	0.235643	0.0633602	0.23212	0.0320419	0.797328	0.96883	-0.203601	0.110204	0.325587	Peak_380	chr1	132474401	132481999	+	0	NA	intron (NM_172517, intron 1 of 13)	B1_Mus1|SINE|Alu	833	NM_172517
chr1	132497600	132545999	1294944	16	10358	11377	8657	14310	4178	6620	3704	4609	7180.27	7548.23	7356.03	7612.39	6411.04	6576.84	6768.98	7459.55	0.0901471	0.365864	0.99995	-0.141448	0.154216	0.387783	0.202169	0.0414126	0.151406	0.112022	0.256717	0.503075	0.0607212	0.536965	0.895883	-0.0513012	0.604004	0.790566	Peak_381	chr1	132497601	132545999	+	0	NA	exon (NM_177129, exon 15 of 23)	exon (NM_177129, exon 15 of 23)	15570	NM_029025
chr1	13253200	13262399	9214	16	761	881	739	1199	404	669	352	431	527.533	584.512	627.944	637.824	619.928	664.638	643.272	697.562	0.107899	0.477145	0.99995	0.129736	0.386551	0.632636	-0.04621	0.75579	0.867197	-0.154109	0.290846	0.538479	0.0835258	0.561539	0.906199	0.237635	0.106385	0.319781	Peak_382	chr1	13253201	13262399	+	0	NA	intron (NM_001302702, intron 2 of 21)	intron (NM_001302702, intron 2 of 21)	114629	NM_001302702
chr1	132555400	132615599	9412944494	16	9273	9205	8013	11753	4216	6334	3153	3672	6428.13	6107.19	6808.81	6252.16	6469.35	6292.7	5762.04	5943.04	0.000540202	0.995723	0.99995	-0.113472	0.257852	0.509516	0.0146462	0.883768	0.940803	0.014106	0.887668	0.948734	-0.0988259	0.319911	0.773733	-0.112932	0.258596	0.512109	Peak_383	chr1	132555401	132615599	+	0	NA	intron (NM_182716, intron 25 of 29)	MER127|DNA|TcMar-Tigger	-42560	NM_177129
chr1	132617200	132698999	24991200000000	16	13252	13222	11487	17458	6417	9573	4993	5939	9186.41	8772.33	9760.74	9287.01	9846.73	9510.59	9124.6	9612.12	0.0112125	0.905988	0.99995	0.00211927	0.982134	0.992574	-0.0712001	0.451445	0.647026	-0.0824126	0.3823	0.622768	-0.0690808	0.462523	0.862475	0.0133317	0.887708	0.949267	Peak_384	chr1	132617201	132698999	+	0	NA	intron (NM_001160318, intron 2 of 26)	L1MB7|LINE|L1	-15242	NM_001160316
chr1	13263800	13263999	4	4	21	13	10	15	7	13	9	8	14.5574	8.62504	8.49721	7.97945	10.7413	12.9152	16.4473	12.9478	-0.0625985	0.939662	0.99995	0.219297	0.78558	NA	-0.703317	0.385012	NA	-0.640718	0.419348	NA	-0.48402	0.530459	0.893303	0.156698	0.842728	NA	Peak_385	chr1	13263801	13263999	+	0	NA	intron (NM_001302702, intron 2 of 21)	PB1D10|SINE|Alu	108529	NM_001302702
chr1	132701000	132753799	419242	16	14693	13282	11779	16620	5746	8851	5207	5883	10185.3	8812.13	10008.9	8841.23	8817.1	8793.29	9515.68	9521.48	-0.00167116	0.985921	0.99995	-0.139741	0.138533	0.367649	-0.0542753	0.564874	0.736928	-0.0526041	0.576	0.770482	-0.194016	0.0383917	0.30145	-0.141412	0.132944	0.358941	Peak_386	chr1	132701001	132753799	+	0	NA	intron (NM_182716, intron 1 of 29)	intron (NM_182716, intron 1 of 29)	-1953	NR_045892
chr1	13274800	13307199	419249429	16	3708	3828	2768	4577	1834	2933	1495	1568	2570.42	2539.74	2352.03	2434.8	2814.23	2913.88	2732.08	2537.77	-0.0231241	0.836966	0.99995	0.171987	0.123348	0.345107	-0.157289	0.157508	0.342164	-0.134165	0.225397	0.468907	0.0146982	0.893607	0.983288	0.148863	0.179933	0.423717	Peak_387	chr1	13274801	13307199	+	0	NA	intron (NM_008678, intron 1 of 22)	intron (NM_008678, intron 1 of 22)	81429	NM_001302702
chr1	132758000	132760999	1492	16	1002	939	774	1158	519	599	328	326	694.596	622.993	657.684	616.013	796.393	595.095	599.413	527.622	-0.313645	0.0525141	0.99995	0.0486762	0.758026	0.884091	-0.175364	0.26529	0.472717	0.13828	0.378684	0.619846	-0.126688	0.40827	0.833606	-0.264968	0.0928333	0.298504	Peak_388	chr1	132758001	132760999	+	0	NA	Intergenic	Intergenic	-17703	NM_001160317
chr1	132763400	132767999	2941	16	1087	983	1079	1217	565	869	388	433	753.519	652.185	916.849	647.399	866.979	863.334	709.061	700.799	-0.00821873	0.959564	0.99995	-0.0806418	0.613694	0.798962	-0.280384	0.0792013	0.224252	-0.272166	0.0853115	0.273735	-0.361026	0.0204596	0.209175	-0.0888605	0.574298	0.770946	Peak_389	chr1	132763401	132767999	+	0	NA	Intergenic	Intergenic	-23903	NM_001160317
chr1	132779800	132782599	21	3	359	290	250	436	140	224	109	126	248.862	192.405	212.43	231.936	214.827	222.54	199.195	203.928	0.0451676	0.840158	0.99995	-0.156338	0.472525	0.701228	0.0360792	0.867565	0.9318	-0.00908841	0.965694	0.985246	-0.120259	0.556692	0.904298	-0.11117	0.601046	0.789032	Peak_390	chr1	132779801	132782599	+	0	NA	Intergenic	Intergenic	-39403	NM_001160317
chr1	132802200	132806399	1	1	439	398	355	525	241	268	135	169	304.319	264.059	301.651	279.281	369.809	266.253	246.71	273.522	-0.199149	0.344076	0.99995	0.0311018	0.879343	0.945919	-0.18805	0.356629	0.562348	0.0110992	0.956259	0.981289	-0.156948	0.424518	0.844035	-0.168047	0.40835	0.646603	Peak_391	chr1	132802201	132806399	+	0	NA	Intergenic	Intergenic	-62503	NM_001160317
chr1	132812800	132822399	9241	16	1313	1229	1115	1569	697	981	466	601	910.184	815.398	947.439	834.65	1069.53	974.604	851.605	972.703	0.0169518	0.902986	0.99995	0.0514043	0.707891	0.855257	-0.221912	0.104737	0.264639	-0.238864	0.0772759	0.259643	-0.170508	0.20073	0.653405	0.0683561	0.614218	0.796919	Peak_392	chr1	132812801	132822399	+	0	NA	Intergenic	Intergenic	-62755	NM_010732
chr1	132835600	132838199	412	7	385	285	294	393	161	201	158	123	266.886	189.087	249.818	209.061	247.051	199.69	288.742	199.072	-0.423073	0.0441428	0.99995	0.0486191	0.809299	0.912092	-0.42412	0.0353074	0.137845	-0.0010469	0.995863	0.998347	-0.375501	0.0514682	0.354521	-0.374454	0.0636195	0.245136	Peak_393	chr1	132835601	132838199	+	0	NA	Intergenic	Intergenic	-43455	NM_010732
chr1	132848200	132864399	1429	16	5429	5633	3952	7154	2309	3396	1767	1913	3763.44	3737.29	3358.1	3805.66	3543.11	3373.86	3229.15	3096.14	-0.0653234	0.550532	0.99995	-0.0723786	0.504882	0.725109	0.155037	0.152133	0.334849	0.22036	0.0409556	0.182313	0.082658	0.439437	0.852543	-0.137702	0.202676	0.451158	Peak_394	chr1	132848201	132864399	+	0	NA	Intergenic	MLTR11A|LTR|ERVK	-24055	NM_010732
chr1	132878400	132896599	1924	16	5875	5511	4720	6941	2112	3290	1816	2067	4072.61	3656.35	4010.68	3692.36	3240.81	3268.55	3318.7	3345.39	0.0117292	0.903035	0.99995	-0.301574	0.00153191	0.0389576	0.164102	0.0841715	0.232646	0.152373	0.106382	0.309329	-0.137472	0.140402	0.570151	-0.289845	0.00216655	0.0446119	Peak_395	chr1	132878401	132896599	+	0	NA	intron (NM_010732, intron 1 of 1)	intron (NM_010732, intron 1 of 1)	7145	NM_010732
chr1	132897800	132905999	9142	16	931	805	761	898	407	606	290	396	645.378	534.089	646.637	477.703	624.532	602.049	529.969	640.916	0.101896	0.507159	0.99995	-0.159793	0.288632	0.541763	-0.193944	0.197655	0.394624	-0.29584	0.0451571	0.192477	-0.353737	0.0143785	0.17139	-0.0578971	0.695118	0.845646	Peak_396	chr1	132897801	132905999	+	0	NA	intron (NM_010732, intron 1 of 1)	intron (NM_010732, intron 1 of 1)	21545	NM_010732
chr1	132907800	132948999	2914429	16	11549	8441	8890	11054	5205	7206	3813	3797	8005.88	5600.3	7554.02	5880.32	7986.95	7159.02	6968.17	6145.34	-0.168196	0.131583	0.99995	-0.0569434	0.608248	0.795362	-0.381691	0.00059238	0.0104215	-0.213495	0.0543903	0.213223	-0.438635	7.2295e-05	0.0047201	-0.22514	0.0424513	0.198394	Peak_397	chr1	132907801	132948999	+	0	NA	intron (NM_010732, intron 1 of 1)	intron (NM_010732, intron 1 of 1)	48045	NM_010732
chr1	132970800	132981199	4912	16	838	809	782	961	460	650	359	322	580.91	536.743	664.482	511.217	705.859	645.762	656.065	521.149	-0.217065	0.172002	0.99995	0.131074	0.399985	0.644002	-0.37939	0.0146339	0.0804261	-0.162326	0.293527	0.540802	-0.248317	0.100634	0.491815	-0.0859909	0.578719	0.773822	Peak_398	chr1	132970801	132981199	+	0	NA	Intergenic	ORR1C2|LTR|ERVL-MaLR	49416	NR_126506
chr1	132981800	132989199	29	11	678	743	597	970	338	501	277	290	469.996	492.954	507.283	516.004	518.653	497.734	506.211	469.357	-0.0817124	0.598195	0.99995	0.0698798	0.64435	0.81843	-0.0225487	0.88052	0.938722	0.0591637	0.689085	0.84072	0.047331	0.742418	0.95783	-0.0118327	0.936811	0.971621	Peak_399	chr1	132981801	132989199	+	0	NA	TTS (NR_126506)	TTS (NR_126506)	39916	NR_126506
chr1	133024000	133027399	1429	16	1325	1429	1134	1962	468	756	536	562	918.503	948.091	963.583	1043.71	718.135	751.071	979.528	909.582	-0.0330042	0.837894	0.99995	-0.151559	0.340167	0.592028	0.233953	0.139114	0.316195	0.266957	0.0886504	0.279434	0.0823941	0.593351	0.917901	-0.184563	0.24134	0.494375	Peak_400	chr1	133024001	133027399	+	0	NA	promoter-TSS (NR_126506)	promoter-TSS (NR_126506)	-284	NM_001302801
chr1	133030800	133037199	2149	16	1120	1133	934	1506	474	704	322	385	776.395	751.705	793.639	801.136	727.342	699.41	588.448	623.112	0.00803295	0.957499	0.99995	-0.25169	0.0876315	0.288137	0.236381	0.106879	0.268047	0.228348	0.113976	0.321834	-0.0153096	0.913503	0.986345	-0.243657	0.0934137	0.299653	Peak_401	chr1	133030801	133037199	+	0	NA	Intergenic	tRNA-Lys-AAA|tRNA|tRNA	-3413	NM_001302802
chr1	133038800	133107399	9214	16	22813	24294	19209	28889	7921	12485	7341	8720	15814.2	16118.2	16322.3	15367.9	12154.6	12403.6	13415.5	14113.1	0.0521647	0.608695	0.99995	-0.329894	0.00117143	0.0348397	0.30039	0.00310687	0.0311041	0.248226	0.0143832	0.103885	-0.029504	0.770547	0.963229	-0.27773	0.00619886	0.074953	Peak_402	chr1	133038801	133107399	+	0	NA	intron (NM_001099276, intron 5 of 32)	intron (NM_001099276, intron 5 of 32)	27088	NM_001099276
chr1	13308200	13308999	2	2	83	105	78	85	42	48	32	35	57.5364	69.6638	66.2782	45.2169	64.448	47.687	58.4793	56.6466	-0.248346	0.538746	0.99995	-0.0062995	0.987042	NA	-0.10538	0.784378	NA	0.142966	0.708021	NA	-0.11168	0.759379	0.960912	-0.254646	0.507785	NA	Peak_403	chr1	13308201	13308999	+	0	NA	intron (NM_008678, intron 1 of 22)	intron (NM_008678, intron 1 of 22)	63829	NM_001302702
chr1	13310400	13317199	4129	16	906	981	687	1036	415	605	365	373	628.048	650.859	583.758	551.114	636.808	601.056	667.029	603.691	-0.113517	0.453673	0.99995	0.104251	0.482569	0.708863	-0.118049	0.423508	0.621948	-0.00453173	0.975232	0.989549	-0.0137972	0.92304	0.988296	-0.00926544	0.949725	0.977001	Peak_404	chr1	13310401	13317199	+	0	NA	intron (NM_008678, intron 1 of 22)	intron (NM_008678, intron 1 of 22)	58629	NM_001302702
chr1	133118400	133121399	2	2	194	296	175	334	120	190	111	108	134.483	196.385	148.701	177.676	184.137	188.761	202.85	174.795	-0.084358	0.716275	0.99995	0.450275	0.0487516	0.21053	-0.0482279	0.829002	0.910315	0.0361301	0.869238	0.939538	0.402047	0.0622412	0.391132	0.365917	0.103483	0.315019	Peak_405	chr1	133118401	133121399	+	0	NA	Intergenic	Intergenic	-11266	NM_133819
chr1	133124600	133141999	9124	16	5932	6068	4600	7780	2163	3191	1988	2411	4112.12	4025.9	3908.72	4138.67	3319.07	3170.2	3633.03	3902.14	0.0231497	0.84435	0.99995	-0.206823	0.0774383	0.269533	0.232387	0.0468703	0.163276	0.209238	0.0722791	0.24988	0.0255647	0.825012	0.973325	-0.183673	0.115261	0.333407	Peak_406	chr1	133124601	133141999	+	0	NA	exon (NM_133819, exon 1 of 2)	exon (NM_133819, exon 1 of 2)	2134	NM_133819
chr1	133158000	133160799	9142	16	391	351	289	425	178	217	169	125	271.045	232.876	245.569	226.084	273.137	215.585	308.844	202.309	-0.47218	0.0202719	0.99995	0.168345	0.388451	0.634289	-0.340706	0.0793419	0.2245	0.131474	0.500453	0.719094	-0.172361	0.355518	0.799748	-0.303835	0.121356	0.342594	Peak_407	chr1	133158001	133160799	+	0	NA	Intergenic	Intergenic	28234	NM_133819
chr1	133163400	133164799	219	12	260	345	342	530	67	183	93	124	180.235	228.895	290.604	281.94	102.81	181.807	169.955	200.691	0.493718	0.0849304	0.99995	-0.793279	0.00463517	0.0657193	0.915501	0.00100812	0.0149182	0.421783	0.11517	0.323697	0.122222	0.63941	0.933805	-0.299561	0.266451	0.51955	Peak_408	chr1	133163401	133164799	+	0	NA	Intergenic	CpG	32934	NM_133819
chr1	133177400	133190999	4219249	16	3954	3694	3210	4692	1391	2000	1245	1258	2740.95	2450.84	2727.6	2495.97	2134.46	1986.96	2275.21	2036.04	-0.132347	0.203926	0.99995	-0.311092	0.00236875	0.0483409	0.166483	0.103111	0.262162	0.29883	0.00325114	0.046192	-0.144609	0.146793	0.581744	-0.443439	1.31148e-05	0.00349938	Peak_409	chr1	133177401	133190999	+	0	NA	Intergenic	Intergenic	53034	NM_133819
chr1	133192400	133248999	291419492	16	12601	10428	9932	13704	5773	7870	4193	4539	8735.13	6918.61	8439.43	7290.02	8858.53	7818.69	7662.61	7346.25	-0.123572	0.231763	0.99995	-0.0556448	0.588747	0.783227	-0.217837	0.034249	0.135432	-0.094265	0.358842	0.60239	-0.273481	0.00752002	0.115569	-0.179216	0.0811598	0.277622	Peak_410	chr1	133192401	133248999	+	0	NA	Intergenic	L2b|LINE|L2	-25397	NM_001160268
chr1	133250400	133286999	21949492	16	6633	6022	5555	8061	2929	4292	2248	2447	4598.06	3995.38	4720.2	4288.15	4494.48	4264.02	4108.17	3960.41	-0.0644973	0.531039	0.99995	-0.114784	0.261366	0.5133	-0.0547985	0.591423	0.756769	0.0096988	0.924031	0.966459	-0.169583	0.0929355	0.473492	-0.179282	0.0782726	0.272868	Peak_411	chr1	133250401	133286999	+	0	NA	intron (NM_182930, intron 6 of 26)	intron (NM_182930, intron 6 of 26)	1108	NR_037984
chr1	13325200	13333799	1992	12	741	723	626	840	348	530	253	340	513.668	479.685	531.925	446.849	533.998	526.544	462.352	550.281	0.107973	0.491824	0.99995	-0.0667717	0.664547	0.830389	-0.107981	0.481344	0.671101	-0.215955	0.150087	0.373897	-0.174753	0.233905	0.693297	0.0412017	0.784529	0.897489	Peak_412	chr1	13325201	13333799	+	0	NA	intron (NM_008678, intron 1 of 22)	intron (NM_008678, intron 1 of 22)	42929	NM_001302702
chr1	133290800	133314799	1249	16	5227	4738	4187	5907	2218	3135	1622	1706	3623.41	3143.49	3557.78	3142.31	3403.47	3114.56	2964.17	2761.12	-0.115211	0.301639	0.99995	-0.172755	0.11787	0.336711	-0.0194228	0.860293	0.927546	0.0957881	0.383664	0.623621	-0.192177	0.0775369	0.435451	-0.287965	0.00889171	0.0903466	Peak_413	chr1	133290801	133314799	+	0	NA	3' UTR (NM_001160268, exon 23 of 23)	3' UTR (NM_001160268, exon 23 of 23)	-7023	NM_026680
chr1	133362800	133365199	1492	16	376	328	364	487	161	254	128	130	260.647	217.616	309.298	259.066	247.051	252.344	233.917	210.402	-0.0487391	0.821762	0.99995	-0.242063	0.247796	0.499051	-0.0121016	0.953812	0.977864	0.0366375	0.858378	0.933545	-0.254164	0.199342	0.652288	-0.290802	0.157734	0.393356	Peak_414	chr1	133362801	133365199	+	0	NA	exon (NM_175443, exon 1 of 8)	exon (NM_175443, exon 1 of 8)	428	NM_175443
chr1	133366600	133369599	1492	16	402	427	424	565	205	340	189	203	278.67	283.299	360.282	300.559	314.568	337.783	345.393	328.55	0.0165255	0.932233	0.99995	0.0478906	0.801419	0.907893	-0.174554	0.356706	0.562393	-0.19108	0.304281	0.552081	-0.126664	0.486212	0.875221	0.0644161	0.73055	0.867739	Peak_415	chr1	133366601	133369599	+	0	NA	intron (NM_175443, intron 2 of 7)	intron (NM_175443, intron 2 of 7)	4528	NM_175443
chr1	133379400	133389599	2191	12	949	1115	875	1497	462	671	298	425	657.856	739.763	743.506	796.349	708.928	666.625	544.588	687.851	0.107303	0.497294	0.99995	-0.156383	0.314252	0.567611	0.290181	0.060041	0.189459	0.182878	0.228087	0.471979	0.133798	0.368946	0.807995	-0.0490794	0.74811	0.878176	Peak_416	chr1	133379401	133389599	+	0	NA	exon (NM_011439, exon 13 of 14)	exon (NM_011439, exon 13 of 14)	20928	NM_175443
chr1	133394600	133401999	9421	16	724	1002	694	1020	393	738	372	484	501.884	664.791	589.706	542.602	603.049	733.188	679.822	783.341	0.241288	0.134377	0.99995	0.232839	0.146136	0.377444	-0.0873618	0.582302	0.750341	-0.32865	0.0349365	0.16724	0.145477	0.347426	0.794687	0.474127	0.00256582	0.0482459	Peak_417	chr1	133394601	133401999	+	0	NA	intron (NM_011439, intron 1 of 13)	intron (NM_011439, intron 1 of 13)	25912	NM_011439
chr1	133407000	133425799	21422914	16	2553	2681	2458	3746	990	1623	1047	1230	1769.76	1778.75	2088.61	1992.73	1519.13	1612.42	1913.37	1990.72	0.0687903	0.641952	0.99995	-0.169584	0.248016	0.499258	0.137488	0.348023	0.55436	0.0686976	0.63704	0.809182	-0.0320964	0.824142	0.973202	-0.100794	0.489639	0.711045	Peak_418	chr1	133407001	133425799	+	0	NA	intron (NM_011439, intron 1 of 13)	intron (NM_011439, intron 1 of 13)	7812	NM_011439
chr1	133432800	133435799	2419	16	408	542	434	719	205	348	204	206	282.83	359.598	368.779	382.481	314.568	345.731	372.805	333.406	-0.0132342	0.945708	0.99995	0.0771285	0.685551	0.842775	0.113785	0.545871	0.723154	0.127019	0.493149	0.713235	0.190913	0.292329	0.749937	0.0638943	0.733235	0.868723	Peak_419	chr1	133432801	133435799	+	0	NA	Intergenic	Intergenic	-10088	NM_011439
chr1	133468000	133471599	2	2	277	327	241	398	100	221	111	108	192.019	216.953	204.783	211.721	153.448	219.559	202.85	174.795	0.162308	0.49267	0.99995	-0.16036	0.487171	0.712275	0.272377	0.232852	0.437107	0.11007	0.619132	0.797813	0.112017	0.602772	0.921733	0.00194761	0.993063	0.996999	Peak_420	chr1	133468001	133471599	+	0	NA	Intergenic	Intergenic	-45588	NM_011439
chr1	133491400	133495199	2491	16	892	1036	873	1291	399	612	379	488	618.343	687.349	741.806	686.764	612.256	608.01	692.614	789.815	0.0941572	0.569119	0.99995	-0.0600873	0.712523	0.85775	0.0760699	0.639129	0.791098	-0.0180872	0.909949	0.959953	0.0159827	0.919189	0.987634	0.0340699	0.83218	0.921325	Peak_421	chr1	133491401	133495199	+	0	NA	Intergenic	Intergenic	-69088	NM_011439
chr1	13351600	13374999	1942	16	5751	6516	5223	8028	2228	3538	2311	2634	3986.65	4323.13	4438.09	4270.6	3418.81	3514.93	4223.3	4263.06	0.0247446	0.847915	0.99995	-0.1412	0.271509	0.523876	0.17002	0.184882	0.378243	0.145275	0.255674	0.501969	0.0288198	0.820738	0.972221	-0.116455	0.362873	0.61189	Peak_422	chr1	13351601	13374999	+	0	NA	intron (NM_008678, intron 1 of 22)	intron (NM_008678, intron 1 of 22)	9129	NM_001302702
chr1	133608600	133612199	1249	16	1171	1309	1036	1603	387	604	413	513	811.749	868.475	880.311	852.737	593.842	600.062	754.748	830.277	0.0800652	0.639745	0.99995	-0.32951	0.0502015	0.213788	0.354497	0.0344126	0.135826	0.274431	0.0972639	0.294111	0.0249867	0.877875	0.981359	-0.249445	0.133331	0.359452	Peak_423	chr1	133608601	133612199	+	0	NA	promoter-TSS (NM_009227)	promoter-TSS (NM_009227)	-120	NM_009227
chr1	133636800	133662799	942114	16	4958	4617	3394	5750	2260	3485	1873	2209	3436.93	3063.22	2883.95	3058.79	3467.92	3462.28	3422.87	3575.21	0.029975	0.787227	0.99995	0.124064	0.261381	0.5133	-0.170735	0.121416	0.290056	-0.20071	0.0672457	0.240029	-0.046671	0.668743	0.942501	0.154039	0.161052	0.397965	Peak_424	chr1	133636801	133662799	+	0	NA	intron (NM_001276767, intron 3 of 17)	B1_Mus1|SINE|Alu	11085	NM_001166552
chr1	133712400	133713399	1	1	179	151	150	192	117	117	63	80	124.085	100.183	127.458	102.137	179.534	116.237	115.131	129.478	-0.275186	0.33256	0.99995	0.236561	0.391158	0.636509	-0.550103	0.0458018	0.161033	-0.274916	0.315475	0.562206	-0.313541	0.237507	0.697212	-0.038625	0.888022	0.949454	Peak_425	chr1	133712401	133713399	+	0	NA	intron (NM_001167949, intron 19 of 20)	intron (NM_001167949, intron 19 of 20)	13745	NR_105868
chr1	133735000	133738799	1294	16	823	784	537	933	304	540	233	334	570.512	520.156	456.3	496.322	466.481	536.479	425.802	540.57	0.269737	0.106905	0.99995	-0.203128	0.216835	0.464984	0.1861	0.254883	0.46118	-0.0836365	0.599044	0.78554	-0.0170281	0.913134	0.986242	0.0666084	0.677431	0.834929	Peak_426	chr1	133735001	133738799	+	0	NA	intron (NM_213616, intron 5 of 19)	intron (NM_213616, intron 5 of 19)	-10255	NR_105868
chr1	133740000	133746399	4921	16	567	542	537	691	331	473	249	386	393.05	359.598	456.3	367.586	507.912	469.916	455.042	624.731	0.175577	0.328166	0.99995	0.183985	0.301113	0.554564	-0.406443	0.0219687	0.103185	-0.58202	0.000831312	0.0211905	-0.222458	0.197083	0.649971	0.359562	0.0395355	0.191513	Peak_427	chr1	133740001	133746399	+	0	NA	intron (NM_213616, intron 1 of 19)	intron (NM_213616, intron 1 of 19)	10547	NM_001167949
chr1	133760800	133767999	94	13	593	462	518	836	378	612	304	332	411.073	306.521	440.155	444.721	580.032	608.01	555.553	537.333	0.0148492	0.936305	0.99995	0.416865	0.0239005	0.146427	-0.593586	0.00124928	0.0171257	-0.608435	0.000825126	0.0210673	-0.176721	0.327964	0.7793	0.431714	0.0180526	0.128956	Peak_428	chr1	133760801	133767999	+	0	NA	Intergenic	Intergenic	-10653	NM_213616
chr1	133797800	133803799	2914	16	849	836	703	1086	398	646	339	428	588.535	554.656	597.354	577.712	610.721	641.788	619.515	692.707	0.114873	0.422616	0.99995	0.0528881	0.707421	0.855027	-0.118956	0.395515	0.598427	-0.233828	0.0879495	0.278221	-0.0660678	0.623512	0.928486	0.167761	0.224001	0.47517	Peak_429	chr1	133797801	133803799	+	0	NA	Intergenic	Intergenic	-47053	NM_213616
chr1	133815200	133817199	4921	16	279	244	187	301	127	178	126	123	193.405	161.885	158.898	160.121	194.878	176.839	230.262	199.072	-0.179982	0.440243	0.99995	0.265301	0.243647	0.494143	-0.397882	0.0783664	0.222793	-0.217901	0.329869	0.575679	-0.132582	0.542566	0.898517	0.0853192	0.704736	0.851836	Peak_430	chr1	133815201	133817199	+	0	NA	Intergenic	Intergenic	-62453	NM_213616
chr1	133818800	133825599	1924	16	1122	1318	935	1621	522	876	467	473	777.781	874.446	794.489	862.312	800.997	870.289	853.432	765.538	-0.0113101	0.933307	0.99995	0.0727759	0.583798	0.779954	0.0708642	0.590496	0.756015	0.0821743	0.526934	0.737262	0.14364	0.259819	0.718682	0.0614658	0.639044	0.81202	Peak_431	chr1	133818801	133825599	+	0	NA	Intergenic	Intergenic	-68453	NM_213616
chr1	133839600	133845199	9214	16	1192	1053	916	1392	567	879	462	515	826.306	698.628	778.344	740.493	870.048	873.269	844.295	833.514	-0.00530807	0.968011	0.99995	0.0952752	0.464209	0.694405	-0.252386	0.0515667	0.172586	-0.247078	0.0532879	0.210907	-0.157111	0.210904	0.665056	0.0899672	0.483434	0.706328	Peak_432	chr1	133839601	133845199	+	0	NA	Intergenic	Intergenic	64773	NM_054076
chr1	133851800	133864999	94214	16	3103	2834	2303	3657	1369	1975	1170	1206	2151.03	1880.26	1956.91	1945.39	2100.7	1962.12	2138.15	1951.88	-0.114768	0.292154	0.99995	0.0446201	0.678279	0.838637	-0.147656	0.168638	0.357116	-0.0328881	0.757756	0.880383	-0.103036	0.327454	0.778847	-0.0701475	0.511847	0.72782	Peak_433	chr1	133851801	133864999	+	0	NA	Intergenic	Intergenic	48773	NM_054076
chr1	133870600	133879399	42191	16	980	975	832	1488	514	729	364	411	679.345	646.878	706.968	791.561	788.721	724.247	665.202	665.193	-0.0651203	0.676461	0.99995	0.0710664	0.643472	0.818086	-0.0162451	0.91521	0.958372	0.0488752	0.746264	0.873958	0.0548213	0.711918	0.951623	0.00594613	0.968799	0.98642	Peak_434	chr1	133870601	133879399	+	0	NA	Intergenic	Intergenic	32173	NM_054076
chr1	133879600	133925399	491211000000	16	9665	9134	7486	11931	4309	6381	3585	3761	6699.87	6060.08	6361.01	6346.85	6612.06	6339.4	6551.51	6087.08	-0.0828162	0.376225	0.99995	0.0112235	0.904026	0.957056	-0.0853516	0.358535	0.564131	-0.00253547	0.97818	0.990932	-0.0741281	0.421342	0.842093	-0.0715927	0.440551	0.673025	Peak_435	chr1	133879601	133925399	+	0	NA	intron (NM_054076, intron 3 of 6)	intron (NM_054076, intron 3 of 6)	4673	NM_054076
chr1	133953200	133955399	1492	16	265	296	209	387	146	228	120	118	183.701	196.385	177.592	205.87	224.034	226.513	219.297	190.98	-0.0788815	0.717876	0.99995	0.295129	0.167553	0.404879	-0.140119	0.505979	0.69197	-0.061238	0.767443	0.885488	0.155009	0.443645	0.854095	0.216247	0.303838	0.556898	Peak_436	chr1	133953201	133955399	+	0	NA	Intergenic	Intergenic	-32899	NM_054077
chr1	133977000	133980199	2941	16	397	396	350	485	176	287	155	178	275.204	262.732	297.402	258.002	270.068	285.129	283.259	288.088	0.0514612	0.787489	0.99995	-0.0493826	0.79056	0.901655	-0.0868176	0.638534	0.790743	-0.138279	0.443172	0.673533	-0.1362	0.436564	0.851097	0.00207869	0.990861	0.996052	Peak_437	chr1	133977001	133980199	+	0	NA	Intergenic	Intergenic	-57199	NM_054077
chr1	134036800	134049399	941291	16	1693	1577	1599	2113	985	1378	660	718	1173.6	1046.28	1358.7	1124.04	1511.46	1369.02	1206.14	1162.06	-0.101394	0.48643	0.99995	0.104245	0.46971	0.698905	-0.325789	0.0236524	0.107627	-0.224395	0.117158	0.3269	-0.221544	0.117948	0.528959	0.00285031	0.984145	0.992548	Peak_438	chr1	134036801	134049399	+	0	NA	intron (NM_021355, intron 2 of 2)	intron (NM_021355, intron 2 of 2)	5585	NM_021355
chr1	134052600	134068399	14299	16	3421	3658	3115	4908	1560	2406	1344	1734	2371.47	2426.95	2646.88	2610.87	2393.78	2390.31	2456.13	2806.43	0.0977221	0.409724	0.99995	-0.0490357	0.676925	0.83796	0.0552216	0.63802	0.790504	-0.0425005	0.715307	0.856317	0.00618593	0.957345	0.99306	0.0486864	0.676894	0.834634	Peak_439	chr1	134052601	134068399	+	0	NA	Intergenic	Intergenic	18655	NM_007570
chr1	134069400	134088799	294124	16	3572	3970	3193	5109	1742	2790	1441	1662	2476.14	2633.95	2713.16	2717.8	2673.06	2771.81	2633.4	2689.9	0.0419728	0.687779	0.99995	0.0327178	0.752035	0.880953	0.0122649	0.905378	0.952736	-0.0297079	0.771689	0.8876	0.0449827	0.657547	0.938429	0.0746906	0.46731	0.693554	Peak_440	chr1	134069401	134088799	+	0	NA	promoter-TSS (NM_007570)	promoter-TSS (NM_007570)	55	NM_007570
chr1	134090600	134101799	1429	16	3113	3246	2594	4563	1451	2197	1279	1394	2157.96	2153.61	2204.18	2427.35	2226.52	2182.68	2337.34	2256.15	-0.0402801	0.715758	0.99995	0.0649428	0.553209	0.759515	0.00621964	0.954531	0.978213	0.0464998	0.667833	0.828792	0.0711625	0.506962	0.883084	0.0246627	0.82068	0.915693	Peak_441	chr1	134090601	134101799	+	0	NA	Intergenic	Intergenic	-15042	NM_001284524
chr1	134114800	134116999	12	3	225	257	225	277	102	149	86	89	155.972	170.51	191.187	147.354	156.517	148.029	157.163	144.044	-0.101458	0.686903	0.99995	-0.143765	0.553432	0.759641	0.0174266	0.942383	0.972273	0.118884	0.615867	0.795987	-0.126338	0.578224	0.911477	-0.245222	0.303773	0.556898	Peak_442	chr1	134114801	134116999	+	0	NA	intron (NM_001284524, intron 1 of 10)	intron (NM_001284524, intron 1 of 10)	4658	NM_027979
chr1	134120000	134121599	12	3	330	368	235	469	104	210	82	102	228.759	244.155	199.684	249.491	159.586	208.631	149.853	165.084	0.282108	0.228864	0.99995	-0.469629	0.0386991	0.186898	0.672521	0.00273379	0.0286471	0.390413	0.0693727	0.243978	0.202893	0.327051	0.778589	-0.187521	0.389268	0.633311	Peak_443	chr1	134120001	134121599	+	0	NA	intron (NM_001284524, intron 1 of 10)	L1MB2|LINE|L1	9558	NM_027979
chr1	134142800	134154599	1492491	16	1417	1515	1314	2094	719	1174	438	525	982.278	1005.15	1116.53	1113.93	1103.29	1166.35	800.435	849.699	0.0851807	0.62593	0.99995	-0.137889	0.425687	0.663438	0.152585	0.376627	0.581147	0.0674047	0.693685	0.843992	0.0146962	0.930891	0.989695	-0.0527084	0.758803	0.884161	Peak_444	chr1	134142801	134154599	+	0	NA	intron (NM_001284524, intron 9 of 10)	intron (NM_001284524, intron 9 of 10)	-33704	NM_007695
chr1	134177800	134247799	129449194	16	23578	23769	19992	29967	9377	14418	8079	8866	16344.5	15769.9	16987.6	15941.3	14388.8	14324	14764.2	14349.4	-0.0238873	0.783227	0.99995	-0.193284	0.0255487	0.152109	0.121411	0.160471	0.345942	0.145298	0.0924771	0.285903	-0.0718735	0.403795	0.830856	-0.217172	0.0119634	0.105463	Peak_445	chr1	134177801	134247799	+	0	NA	intron (NM_001291930, intron 1 of 1)	intron (NM_001291930, intron 1 of 1)	19352	NM_016749
chr1	13426000	13427399	214	7	235	239	215	371	100	135	83	86	162.904	158.568	182.69	197.358	153.448	134.12	151.681	139.189	-0.161165	0.524959	0.99995	-0.177921	0.464374	0.694467	0.22432	0.35152	0.557616	0.385485	0.104302	0.305708	0.046399	0.837501	0.975082	-0.339086	0.157259	0.392682	Peak_446	chr1	13426001	13427399	+	0	NA	Intergenic	Intergenic	-52617	NM_008678
chr1	134264400	134267599	192	12	372	530	330	558	173	257	131	143	257.874	351.636	280.408	296.835	265.464	255.324	239.4	231.442	-0.0500975	0.806377	0.99995	-0.089356	0.652086	0.823181	0.357521	0.0674213	0.202938	0.407619	0.0335778	0.163818	0.268165	0.147586	0.582989	-0.139453	0.47352	0.698727	Peak_447	chr1	134264401	134267599	+	0	NA	Intergenic	Intergenic	-24004	NM_031189
chr1	134281400	134288399	9214	16	802	720	762	913	530	739	307	312	555.954	477.694	647.487	485.682	813.272	734.182	561.036	504.964	-0.145184	0.464486	0.99995	0.195281	0.319993	0.573265	-0.515388	0.00863647	0.0583127	-0.370203	0.0580326	0.2213	-0.320107	0.0974809	0.484272	0.0500964	0.797682	0.904617	Peak_448	chr1	134281401	134288399	+	0	NA	Intergenic	Intergenic	-5104	NM_031189
chr1	134289600	134295399	1924	16	1015	1171	1136	1444	427	773	437	484	703.608	776.917	965.283	768.155	655.221	767.96	798.608	783.341	0.0952724	0.568664	0.99995	-0.199402	0.226282	0.475886	0.0898497	0.584511	0.751663	-0.0054227	0.973342	0.988648	-0.109553	0.493155	0.877764	-0.10413	0.522318	0.735594	Peak_449	chr1	134289601	134295399	+	0	NA	TTS (NM_031189)	TTS (NM_031189)	2496	NM_031189
chr1	134296800	134325399	21942492142	16	3903	3689	3836	4857	1942	2499	1387	1508	2705.6	2447.52	3259.53	2583.74	2979.95	2482.71	2534.71	2440.66	-0.164243	0.187141	0.99995	-0.111961	0.364172	0.613533	-0.133034	0.280579	0.488382	0.0312088	0.799626	0.902831	-0.244995	0.0442851	0.326629	-0.276204	0.0247794	0.151072	Peak_450	chr1	134296801	134325399	+	0	NA	intron (NM_001144855, intron 22 of 28)	intron (NM_001144855, intron 22 of 28)	21096	NM_031189
chr1	134327400	134339399	1249	16	1543	1435	1400	1828	663	966	485	566	1069.62	952.071	1189.61	972.429	1017.36	959.702	886.327	916.056	-0.0217321	0.87041	0.99995	-0.244593	0.0608313	0.236297	0.0140774	0.913913	0.957711	0.0358096	0.780795	0.892466	-0.230516	0.0669737	0.405403	-0.266325	0.0388632	0.189711	Peak_451	chr1	134327401	134339399	+	0	NA	promoter-TSS (NM_001144855)	promoter-TSS (NM_001144855)	-472	NM_001144855
chr1	134341600	134348399	1924	16	1768	1852	1439	2242	718	930	520	628	1225.59	1228.74	1222.75	1192.66	1101.75	923.937	950.288	1016.4	-0.0853884	0.510408	0.99995	-0.252918	0.0461984	0.204804	0.236773	0.0608487	0.191034	0.322161	0.0100006	0.0852215	-0.0161451	0.894803	0.98345	-0.338306	0.00708728	0.080086	Peak_452	chr1	134341601	134348399	+	0	NA	Intergenic	Intergenic	-12072	NM_001144855
chr1	134359000	134362999	1942	16	1529	1817	1351	1989	563	858	550	632	1059.92	1205.51	1147.97	1058.07	863.91	852.406	1005.11	1022.88	0.00207082	0.988645	0.99995	-0.241593	0.0912041	0.294633	0.277377	0.0514477	0.17234	0.275306	0.0507036	0.205122	0.0357839	0.795883	0.96851	-0.239522	0.0905591	0.294721	Peak_453	chr1	134359001	134362999	+	0	NA	intron (NM_020588, intron 2 of 7)	intron (NM_020588, intron 2 of 7)	999	NM_001042485
chr1	134380800	134382999	9124	16	489	580	416	650	203	290	132	183	338.98	384.809	353.484	345.776	311.499	288.109	241.227	296.181	0.0738165	0.704511	0.99995	-0.319644	0.0903104	0.293038	0.396458	0.0340775	0.135063	0.322641	0.0770299	0.259232	0.0768142	0.662758	0.940063	-0.245827	0.181891	0.426336	Peak_454	chr1	134380801	134382999	+	0	NA	Intergenic	Intergenic	-4040	NM_173771
chr1	134405400	134407199	2149	16	550	785	494	792	186	317	142	193	381.265	520.82	419.762	421.315	285.413	314.933	259.502	312.365	0.201497	0.291826	0.99995	-0.552898	0.00282114	0.0526172	0.786368	1.78135e-05	0.000909637	0.584871	0.000976244	0.0233065	0.233471	0.171825	0.617695	-0.3514	0.0500058	0.215536	Peak_455	chr1	134405401	134407199	+	0	NA	intron (NM_028057, intron 1 of 8)	intron (NM_028057, intron 1 of 8)	310	NM_028057
chr1	134413000	134422799	4192	16	2201	2556	1920	3060	851	1374	803	963	1525.75	1695.81	1631.46	1627.81	1305.84	1365.04	1467.46	1558.59	0.0745063	0.548375	0.99995	-0.187874	0.124949	0.346955	0.262152	0.0315084	0.128492	0.187646	0.119451	0.3303	0.0742784	0.53171	0.893681	-0.113367	0.349066	0.59911	Peak_456	chr1	134413001	134422799	+	0	NA	intron (NM_001306069, intron 1 of 7)	intron (NM_001306069, intron 1 of 7)	2236	NM_001306069
chr1	134454400	134457799	4219	16	1471	1512	1215	1761	431	731	420	537	1019.71	1003.16	1032.41	936.787	661.359	726.234	767.541	869.12	0.155852	0.281943	0.99995	-0.524244	0.000215137	0.0158947	0.442835	0.00170726	0.0211	0.286983	0.0382166	0.175358	-0.0814081	0.546904	0.900085	-0.368392	0.00803224	0.0854237	Peak_457	chr1	134454401	134457799	+	0	NA	intron (NM_001311136, intron 1 of 11)	intron (NM_001311136, intron 1 of 11)	569	NM_001311136
chr1	134492800	134496999	1429	16	1679	1777	1237	1961	606	865	537	549	1163.9	1178.98	1051.1	1043.18	929.893	859.36	981.356	888.542	-0.129227	0.333423	0.99995	-0.214155	0.10082	0.310231	0.217432	0.094113	0.248124	0.346659	0.00709929	0.0704391	0.00327666	0.97918	0.996601	-0.343382	0.00796403	0.0850923	Peak_458	chr1	134492801	134496999	+	0	NA	intron (NM_145510, intron 1 of 1)	CpG	240	NM_145510
chr1	134528800	134531399	124	7	467	407	292	496	184	240	170	178	323.729	270.03	248.118	263.854	282.344	238.435	310.671	288.088	-0.17781	0.396221	0.99995	0.048038	0.813812	0.91454	-0.150183	0.459	0.653117	0.0276272	0.890619	0.949884	-0.102145	0.600463	0.920512	-0.129772	0.520721	0.734319	Peak_459	chr1	134528801	134531399	+	0	NA	Intergenic	RSINE1|SINE|B4	19582	NM_001145300
chr1	134554600	134567399	412914	16	4770	5440	4296	6133	1431	2426	1663	1929	3306.61	3609.25	3650.4	3262.53	2195.84	2410.18	3039.1	3122.04	0.0789621	0.607687	0.99995	-0.411289	0.00717017	0.080777	0.393523	0.0100116	0.0640008	0.314561	0.0387774	0.176939	-0.0177659	0.906563	0.984804	-0.332326	0.0291897	0.164407	Peak_460	chr1	134554601	134567399	+	0	NA	intron (NM_152895, intron 1 of 26)	CpG	822	NM_152895
chr1	134580800	134583999	2	2	266	293	304	397	160	236	134	144	184.394	194.395	258.315	211.189	245.516	234.461	244.882	233.06	-0.0687224	0.760149	0.99995	0.151587	0.491563	0.715321	-0.27308	0.212602	0.41331	-0.204357	0.343884	0.588563	-0.121493	0.564708	0.907134	0.0828645	0.702851	0.850774	Peak_461	chr1	134580801	134583999	+	0	NA	intron (NM_152895, intron 1 of 26)	Lx4B|LINE|L1	22222	NM_152895
chr1	134619400	134622199	4	4	303	297	229	253	135	189	129	142	210.043	197.049	194.586	134.587	207.154	187.768	235.745	229.823	-0.0904993	0.713309	0.99995	0.127494	0.597069	0.787728	-0.419494	0.0814407	0.228266	-0.328994	0.166444	0.395301	-0.292	0.209032	0.662948	0.0369945	0.876573	0.943799	Peak_462	chr1	134619401	134622199	+	0	NA	intron (NM_152895, intron 20 of 26)	intron (NM_152895, intron 20 of 26)	-25881	NM_009307
chr1	134622800	134629399	219	12	623	611	511	788	328	488	214	233	431.87	405.377	434.207	419.187	503.308	484.818	391.08	377.104	-0.0487029	0.790309	0.99995	0.0500345	0.780694	0.896025	-0.120579	0.499949	0.686984	-0.0718763	0.683863	0.83813	-0.0705446	0.683334	0.946455	0.00133162	0.994014	0.99753	Peak_463	chr1	134622801	134629399	+	0	NA	intron (NM_152895, intron 23 of 26)	intron (NM_152895, intron 23 of 26)	-20581	NM_009307
chr1	134632600	134639799	9	9	763	777	645	949	324	580	335	338	528.919	515.512	548.07	504.833	497.17	576.219	612.205	547.044	0.0229921	0.883684	0.99995	0.039856	0.796131	0.90464	-0.117639	0.443107	0.640733	-0.140632	0.351257	0.595374	-0.0777835	0.598833	0.920052	0.0628481	0.678789	0.835568	Peak_464	chr1	134632601	134639799	+	0	NA	Intergenic	Intergenic	-10481	NM_009307
chr1	134646000	134647199	12	3	220	253	270	294	92	135	80	70	152.506	167.856	229.425	156.397	141.172	134.12	146.198	113.293	-0.206919	0.45455	0.99995	-0.40708	0.123957	0.345794	0.174198	0.509201	0.694667	0.381116	0.144566	0.365946	-0.232883	0.348487	0.795433	-0.613999	0.0190755	0.132174	Peak_465	chr1	134646001	134647199	+	0	NA	promoter-TSS (NM_009307)	promoter-TSS (NM_009307)	-81	NM_009307
chr1	134670600	134672399	1	1	237	201	212	279	135	230	85	87	164.291	133.356	180.141	148.418	207.154	228.5	155.336	140.807	0.0391137	0.884671	0.99995	0.0792811	0.764739	0.887765	-0.366841	0.165372	0.352552	-0.405954	0.118208	0.328538	-0.287559	0.259306	0.718418	0.118395	0.649257	0.81842	Peak_466	chr1	134670601	134672399	+	0	NA	intron (NM_009307, intron 2 of 9)	intron (NM_009307, intron 2 of 9)	24819	NM_009307
chr1	134703800	134729399	21494	16	7878	6325	6433	7820	3095	4525	2342	2894	5461.11	4196.41	5466.25	4159.95	4749.2	4495.5	4279.95	4683.86	0.0228561	0.817184	0.99995	-0.274767	0.00510498	0.0688947	-0.112251	0.252661	0.45878	-0.135107	0.166527	0.39536	-0.387017	6.49404e-05	0.00439673	-0.25191	0.00988747	0.0952149	Peak_467	chr1	134703801	134729399	+	0	NA	intron (NM_009307, intron 2 of 9)	RSINE1|SINE|B4	69919	NM_009307
chr1	134750600	134761399	91249	16	1831	1507	1454	1942	801	1062	608	644	1269.27	999.841	1235.49	1033.07	1229.12	1055.08	1111.11	1042.3	-0.158936	0.194958	0.99995	-0.0969728	0.418965	0.658841	-0.204103	0.0886027	0.239522	-0.0451663	0.704252	0.849759	-0.301076	0.00960486	0.133788	-0.255909	0.0316735	0.171286	Peak_468	chr1	134750601	134761399	+	0	NA	Intergenic	Intergenic	47721	NR_015606
chr1	134764600	134766199	2	2	158	176	120	224	75	86	43	61	109.527	116.77	101.966	119.16	115.086	85.4393	78.5815	98.7269	-0.0891491	0.772967	0.99995	-0.11947	0.687968	NA	0.276427	0.346393	0.553179	0.365576	0.204037	0.443364	0.156957	0.56873	0.9083	-0.208619	0.474659	NA	Peak_469	chr1	134764601	134766199	+	0	NA	TTS (NM_001081307)	TTS (NM_001081307)	38321	NR_015606
chr1	134781400	134789999	1429	16	1047	917	812	1259	549	778	399	434	725.791	608.397	689.973	669.742	842.427	772.928	729.164	702.418	-0.0901185	0.53418	0.99995	0.152089	0.286106	0.539256	-0.299278	0.0350832	0.137369	-0.20916	0.136845	0.356188	-0.14719	0.286616	0.744923	0.0619702	0.660677	0.825101	Peak_470	chr1	134781401	134789999	+	0	NA	intron (NM_001081307, intron 18 of 23)	intron (NM_001081307, intron 18 of 23)	18021	NR_015606
chr1	134795000	134807199	1294429	16	1313	1418	1281	1893	735	1060	645	685	910.184	940.793	1088.49	1007.01	1127.84	1053.09	1178.72	1108.65	-0.0943497	0.481283	0.99995	0.207489	0.116814	0.33525	-0.24302	0.0649519	0.198474	-0.14867	0.255179	0.501494	-0.0355312	0.782889	0.966066	0.113139	0.388823	0.632912	Peak_471	chr1	134795001	134807199	+	0	NA	intron (NM_001081307, intron 18 of 23)	intron (NM_001081307, intron 18 of 23)	2621	NR_015606
chr1	134819600	134826999	92	11	731	669	474	915	399	622	279	312	506.736	443.858	402.768	486.746	612.256	617.945	509.866	504.964	0.00419207	0.981234	0.99995	0.303296	0.085631	0.284536	-0.271512	0.121282	0.28984	-0.275704	0.111368	0.317312	0.0317841	0.85284	0.977965	0.307488	0.0778788	0.271982	Peak_472	chr1	134819601	134826999	+	0	NA	intron (NM_001081307, intron 18 of 23)	intron (NM_001081307, intron 18 of 23)	-19579	NR_015606
chr1	134843400	134849599	2149	16	859	784	774	1156	383	654	321	326	595.467	520.156	657.684	614.949	587.704	649.736	586.62	527.622	0.00998754	0.951319	0.99995	-0.0929296	0.562647	0.765901	-0.0478062	0.765017	0.873127	-0.0577938	0.714079	0.855601	-0.140736	0.362514	0.803786	-0.0829421	0.600384	0.788741	Peak_473	chr1	134843401	134849599	+	0	NA	intron (NM_001081307, intron 13 of 23)	intron (NM_001081307, intron 13 of 23)	-42779	NR_015606
chr1	134860600	134869599	9412	16	1341	1048	993	1230	627	848	536	471	929.594	695.311	843.773	654.315	962.117	842.471	979.528	762.301	-0.271488	0.0446223	0.99995	0.129796	0.326623	0.579748	-0.525034	7.30765e-05	0.00247017	-0.253546	0.0545735	0.21354	-0.395237	0.00217731	0.0514299	-0.141692	0.282483	0.53614	Peak_474	chr1	134860601	134869599	+	0	NA	intron (NM_001081307, intron 13 of 23)	PB1D10|SINE|Alu	-61379	NR_015606
chr1	134908000	134915399	4129	16	754	628	546	898	428	616	341	351	522.68	416.656	463.948	477.703	656.756	611.984	623.17	568.084	-0.115454	0.459588	0.99995	0.374957	0.0149146	0.116115	-0.516502	0.000750984	0.0122598	-0.401048	0.00822895	0.0766007	-0.141546	0.344093	0.792182	0.259502	0.0889089	0.29151	Peak_475	chr1	134908001	134915399	+	0	NA	intron (NM_001081307, intron 1 of 23)	intron (NM_001081307, intron 1 of 23)	44240	NM_001081307
chr1	134953200	134956799	9142	16	1257	1243	978	1385	383	492	377	463	871.365	824.686	831.027	736.769	587.704	488.792	688.959	749.353	-0.0523668	0.77468	0.99995	-0.417009	0.0201591	0.134182	0.291649	0.103392	0.262594	0.344016	0.0526667	0.209647	-0.12536	0.471206	0.867403	-0.469376	0.00834898	0.0872197	Peak_476	chr1	134953201	134956799	+	0	NA	intron (NM_001081307, intron 1 of 23)	intron (NM_001081307, intron 1 of 23)	940	NM_001081307
chr1	134962400	134963399	21	3	250	243	186	199	71	121	51	63	173.302	161.222	158.048	105.861	108.948	120.211	93.2014	101.964	0.140704	0.642626	0.99995	-0.710366	0.0147154	0.115409	0.394123	0.175499	0.366115	0.253419	0.368432	0.610625	-0.316243	0.23939	0.699201	-0.569662	0.0434233	0.200798	Peak_477	chr1	134962401	134963399	+	0	NA	intron (NM_026024, intron 1 of 6)	intron (NM_026024, intron 1 of 6)	335	NM_001278115
chr1	134987000	134990999	1492	16	1001	965	743	918	304	484	293	319	693.903	640.243	631.342	488.342	466.481	480.844	535.451	516.293	-0.00723962	0.966866	0.99995	-0.406047	0.0168838	0.123657	0.171886	0.310924	0.519372	0.179126	0.284282	0.531562	-0.234161	0.150268	0.586895	-0.413287	0.0136727	0.113319	Peak_478	chr1	134987001	134990999	+	0	NA	intron (NM_001033409, intron 17 of 17)	intron (NM_001033409, intron 17 of 17)	26435	NM_001278115
chr1	135010200	135023199	412992	16	2577	2408	2036	3183	1127	1784	876	1004	1786.4	1597.62	1730.03	1693.24	1729.35	1772.37	1600.87	1624.95	0.0298639	0.795065	0.99995	-0.0779115	0.492434	0.716005	-0.0176232	0.876234	0.936751	-0.0474871	0.671626	0.830929	-0.0955346	0.387295	0.820587	-0.0480476	0.668953	0.829754	Peak_479	chr1	135010201	135023199	+	0	NA	intron (NM_001033409, intron 6 of 17)	B2_Mm2|SINE|B2	54135	NM_001278115
chr1	135098400	135103199	21	3	506	363	402	480	196	291	134	169	350.764	240.838	341.588	255.342	300.757	289.103	244.882	273.522	0.0426071	0.827263	0.99995	-0.339709	0.0721459	0.259589	-0.140491	0.458248	0.652465	-0.183098	0.322471	0.568681	-0.4802	0.0070962	0.111724	-0.297102	0.10744	0.321166	Peak_480	chr1	135098401	135103199	+	0	NA	intron (NM_001033409, intron 1 of 17)	intron (NM_001033409, intron 1 of 17)	4476	NM_001033409
chr1	135108600	135111399	4	4	293	349	311	414	153	241	136	97	203.11	231.549	264.263	220.233	234.775	239.429	248.537	156.992	-0.26837	0.266758	0.99995	0.0500667	0.831169	0.92334	-0.0968865	0.678018	0.816591	0.171484	0.460201	0.686944	-0.0468197	0.835227	0.974744	-0.218304	0.350188	0.600186	Peak_481	chr1	135108601	135111399	+	0	NA	intron (NM_007955, intron 33 of 37)	intron (NM_007955, intron 33 of 37)	-4724	NM_001033409
chr1	135112000	135114799	1	1	308	214	247	272	120	206	104	77	213.509	141.981	209.881	144.694	184.137	204.657	190.058	124.622	-0.16308	0.525918	0.99995	-0.178917	0.471988	0.700701	-0.383593	0.124706	0.294738	-0.220513	0.372377	0.613504	-0.56251	0.0183412	0.197147	-0.341997	0.16463	0.403029	Peak_482	chr1	135112001	135114799	+	0	NA	intron (NM_007955, intron 25 of 37)	intron (NM_007955, intron 25 of 37)	-8124	NM_001033409
chr1	135122200	135137599	1924	16	7939	5930	6357	7217	2713	3952	2447	2293	5503.39	3934.34	5401.67	3839.18	4163.03	3926.23	4471.84	3711.16	-0.175995	0.0727341	0.99995	-0.337173	0.000509871	0.0239593	-0.151297	0.119118	0.286848	0.0246977	0.798649	0.90218	-0.48847	3.36224e-07	7.84457e-05	-0.513168	1.13305e-07	0.000299221	Peak_483	chr1	135122201	135137599	+	0	NA	intron (NM_007955, intron 1 of 37)	intron (NM_007955, intron 1 of 37)	2675	NM_007955
chr1	135143400	135170799	1294	16	8672	9122	7104	11316	3238	4944	3137	3454	6011.51	6052.12	6036.42	6019.69	4968.63	4911.77	5732.8	5590.21	-0.0276342	0.799035	0.99995	-0.17147	0.112236	0.32859	0.174327	0.105926	0.266546	0.201961	0.0602968	0.226043	0.0028568	0.978684	0.996468	-0.199104	0.0643672	0.246752	Peak_484	chr1	135143401	135170799	+	0	NA	TTS (NM_026823)	TTS (NM_026823)	10266	NM_026823
chr1	135171800	135173199	19	10	163	164	167	245	52	134	59	93	112.993	108.808	141.903	130.331	79.7928	133.126	107.821	150.518	0.598418	0.042736	0.99995	-0.446531	0.123478	0.345259	0.359531	0.211833	0.412245	-0.238887	0.378937	0.620066	-0.0869996	0.743229	0.957905	0.151887	0.578732	0.773822	Peak_485	chr1	135171801	135173199	+	0	NA	Intergenic	Intergenic	-4819	NM_134438
chr1	135195600	135200999	2149	16	1052	945	786	1236	366	554	287	330	729.257	626.974	667.88	657.506	561.618	550.388	524.486	534.096	-0.00215202	0.988443	0.99995	-0.362889	0.0117601	0.103066	0.241209	0.0925985	0.245829	0.243361	0.0839404	0.271256	-0.12168	0.371052	0.809677	-0.365041	0.00985997	0.0951545	Peak_486	chr1	135195601	135200999	+	0	NA	Intergenic	Intergenic	-30619	NM_134438
chr1	135202200	135205399	21	3	339	359	251	432	89	168	120	125	234.998	238.184	213.28	229.808	136.568	166.905	219.297	202.309	0.0538586	0.828989	0.99995	-0.342987	0.155987	0.390244	0.403804	0.0922701	0.245281	0.349945	0.135509	0.35432	0.0608166	0.788173	0.966784	-0.289129	0.221283	0.472176	Peak_487	chr1	135202201	135205399	+	0	NA	Intergenic	(TCTG)n|Simple_repeat|Simple_repeat	-36119	NM_134438
chr1	135247400	135249799	2491	16	456	508	371	612	310	331	141	190	316.104	337.04	315.246	325.561	475.688	328.842	257.674	307.51	-0.209476	0.361015	0.99995	0.222732	0.323553	0.576819	-0.15327	0.494106	0.681866	0.0562066	0.800997	0.903469	0.0694624	0.751305	0.959585	0.0132558	0.952911	0.978404	Peak_488	chr1	135247401	135249799	+	0	NA	Intergenic	Intergenic	9872	NM_001163131
chr1	135257600	135259799	129	12	263	230	214	338	89	199	59	108	182.314	152.597	181.84	179.804	136.568	197.703	107.821	174.795	0.607522	0.0163393	0.99995	-0.569485	0.0213854	0.13864	0.43976	0.0739791	0.215049	-0.167762	0.468382	0.693578	-0.129724	0.564777	0.907134	0.0380374	0.870213	0.940815	Peak_489	chr1	135257601	135259799	+	0	NA	promoter-TSS (NM_001163131)	promoter-TSS (NM_001163131)	-228	NM_007921
chr1	135276200	135286999	1294	16	2801	3025	2507	4059	957	1595	1065	1076	1941.68	2006.98	2130.25	2159.24	1468.49	1584.6	1946.26	1741.48	-0.0375031	0.786583	0.99995	-0.255497	0.0621745	0.238967	0.28901	0.0344221	0.135829	0.326513	0.0162533	0.110905	0.0335133	0.802962	0.969527	-0.293	0.0314808	0.170843	Peak_490	chr1	135276201	135286999	+	0	NA	intron (NM_001159624, intron 1 of 9)	intron (NM_001159624, intron 1 of 9)	2484	NM_145417
chr1	135288600	135294799	9	9	410	414	308	459	220	337	160	230	284.216	274.674	261.714	244.171	337.585	334.803	292.396	372.249	0.159821	0.401931	0.99995	0.208137	0.269197	0.521741	-0.284034	0.128667	0.300595	-0.443855	0.0148849	0.10568	-0.0758969	0.673039	0.944231	0.367958	0.0452182	0.204664	Peak_491	chr1	135288601	135294799	+	0	NA	Intergenic	RLTR33|LTR|ERVK	-7616	NM_001159624
chr1	135310000	135314599	2419	16	1844	1965	1445	2301	666	851	625	595	1278.28	1303.71	1227.85	1224.05	1021.96	845.452	1142.17	962.992	-0.261706	0.0455766	0.99995	-0.213224	0.0947242	0.300926	0.225048	0.0764403	0.219591	0.486754	0.000119648	0.0064114	0.0118235	0.923496	0.988296	-0.474931	0.000186854	0.013301	Peak_492	chr1	135310001	135314599	+	0	NA	intron (NM_011590, intron 1 of 5)	MIR|SINE|MIR	1437	NM_011590
chr1	135325400	135340399	9241	16	3805	2298	2892	3484	1716	2454	1296	1436	2637.66	1524.64	2457.39	1853.36	2633.16	2438	2368.41	2324.13	-0.0707577	0.567708	0.99995	-0.0263363	0.830183	0.922836	-0.566046	4.19532e-06	0.000315311	-0.495288	5.26008e-05	0.00382405	-0.592382	1.07271e-06	0.000205874	-0.097094	0.427125	0.661715	Peak_493	chr1	135325401	135340399	+	0	NA	intron (NM_053106, intron 1 of 2)	B3|SINE|B2	8087	NM_053106
chr1	135346400	135349599	4912	16	451	564	439	620	195	330	164	217	312.638	374.194	373.027	329.817	299.223	327.848	299.706	351.209	0.178376	0.34566	0.99995	-0.193178	0.295947	0.549387	0.232045	0.205457	0.404493	0.0536695	0.763137	0.883152	0.038867	0.822738	0.972825	-0.0148025	0.934349	0.970322	Peak_494	chr1	135346401	135349599	+	0	NA	intron (NM_053106, intron 1 of 2)	intron (NM_053106, intron 1 of 2)	23187	NM_053106
chr1	135351600	135352799	2	2	124	145	131	198	69	91	48	59	85.958	96.2023	111.313	105.329	105.879	90.4067	87.7189	95.4899	-0.0656919	0.833334	0.99995	-0.0191471	0.949449	NA	0.0548874	0.854207	0.92461	0.120579	0.68032	0.836091	0.0357403	0.899066	0.983904	-0.084839	0.774424	NA	Peak_495	chr1	135351601	135352799	+	0	NA	intron (NM_053106, intron 1 of 2)	intron (NM_053106, intron 1 of 2)	22863	NM_175259
chr1	135363800	135391599	924141	16	4915	5637	4527	7189	2128	3553	2110	2555	3407.13	3739.95	3846.69	3824.28	3265.37	3529.84	3855.98	4135.2	0.105515	0.387842	0.99995	-0.0269999	0.824347	0.92003	0.087765	0.469756	0.661964	-0.0177497	0.883226	0.946626	0.060765	0.613462	0.926066	0.0785147	0.516689	0.731595	Peak_496	chr1	135363801	135391599	+	0	NA	Intergenic	B2_Mm2|SINE|B2	-2637	NM_175259
chr1	135426000	135433199	1942	16	1853	1901	1497	2204	669	1055	589	692	1284.52	1261.25	1272.03	1172.45	1026.56	1048.12	1076.38	1119.98	0.0427088	0.728536	0.99995	-0.282488	0.0190891	0.130718	0.210924	0.0789032	0.223776	0.168215	0.154995	0.38072	-0.0715642	0.53606	0.895883	-0.239779	0.0435154	0.200934	Peak_497	chr1	135426001	135433199	+	0	NA	intron (NM_153774, intron 1 of 23)	intron (NM_153774, intron 1 of 23)	891	NM_153774
chr1	135433600	135441399	9124	16	644	579	559	827	340	540	255	355	446.427	384.146	474.994	439.933	521.722	536.479	466.007	574.558	0.165576	0.306264	0.99995	0.102758	0.519981	0.736121	-0.261775	0.0996412	0.256752	-0.427351	0.00597775	0.0639827	-0.159017	0.29943	0.756834	0.268334	0.0858393	0.286261	Peak_498	chr1	135433601	135441399	+	0	NA	3' UTR (NM_173437, exon 29 of 29)	3' UTR (NM_173437, exon 29 of 29)	-7009	NM_153774
chr1	135450200	135521399	41941200000000	16	9728	10210	8590	13020	4873	7175	3608	4271	6743.54	6773.97	7299.1	6926.16	7477.5	7128.22	6593.54	6912.5	-0.00329072	0.974151	0.99995	0.00342429	0.972999	0.988666	-0.0388863	0.700374	0.831516	-0.0355956	0.723931	0.860754	-0.035462	0.723895	0.954585	0.000133567	0.998944	0.999457	Peak_499	chr1	135450201	135521399	+	0	NA	intron (NM_173437, intron 3 of 28)	ORR1E|LTR|ERVL-MaLR	-31117	NR_049188
chr1	135523000	135526999	192	12	331	394	357	530	166	279	128	196	229.452	261.405	303.35	281.94	254.723	277.181	233.917	317.221	0.276016	0.192769	0.99995	-0.120095	0.564272	0.766836	0.152213	0.461173	0.654628	-0.123803	0.536216	0.74346	0.0321183	0.870049	0.980324	0.155921	0.440109	0.672686	Peak_500	chr1	135523001	135526999	+	0	NA	intron (NM_173437, intron 3 of 28)	intron (NM_173437, intron 3 of 28)	60355	NM_173437
chr1	135528600	135591999	21941991492	16	12186	13733	11771	17806	5175	8424	4796	5621	8447.45	9111.36	10002.1	9472.13	7940.91	8369.08	8764.58	9097.44	0.0641122	0.561982	0.99995	-0.143293	0.19369	0.43667	0.153945	0.162261	0.348529	0.0898324	0.413747	0.648905	0.0106515	0.922579	0.988248	-0.0791809	0.471642	0.69694	Peak_501	chr1	135528601	135591999	+	0	NA	intron (NM_173437, intron 1 of 28)	L1MC3|LINE|L1	25055	NM_173437
chr1	135599000	135604999	242	6	463	568	508	697	281	399	224	252	320.956	376.848	431.658	370.778	431.188	396.399	409.355	407.855	-0.065448	0.722828	0.99995	0.163178	0.367894	0.61662	-0.169927	0.344919	0.551882	-0.104479	0.556451	0.757533	-0.00674873	0.969099	0.995029	0.0977302	0.585028	0.777841	Peak_502	chr1	135599001	135604999	+	0	NA	Intergenic	RSINE1|SINE|B4	-16645	NM_173437
chr1	135614600	135621999	14929	16	745	848	826	1296	360	618	344	391	516.441	562.618	701.869	689.424	552.411	613.971	628.652	632.823	0.0788792	0.65826	0.99995	-0.0442652	0.801363	0.907866	0.0867861	0.619983	0.77849	0.00790689	0.963487	0.984512	0.0425209	0.802786	0.969527	0.034614	0.842017	0.926076	Peak_503	chr1	135614601	135621999	+	0	NA	Intergenic	(CA)n|Simple_repeat|Simple_repeat	-32945	NM_173437
chr1	135623000	135639399	912444	16	2010	2260	1925	2799	876	1524	780	966	1393.35	1499.43	1635.71	1488.96	1344.2	1514.06	1425.43	1563.45	0.152005	0.216345	0.99995	-0.128893	0.288876	0.541859	0.110243	0.362479	0.567812	-0.0417621	0.726647	0.862495	-0.0186499	0.874414	0.980737	0.0231122	0.847191	0.928693	Peak_504	chr1	135623001	135639399	+	0	NA	Intergenic	Intergenic	-45845	NM_173437
chr1	135642600	135647199	9214	16	461	579	477	754	246	365	167	197	319.57	384.146	405.317	401.1	377.481	362.62	305.189	318.839	-0.00125781	0.994846	0.99995	-0.0807828	0.67115	0.834559	0.198818	0.291793	0.499691	0.200076	0.280654	0.527631	0.118035	0.513809	0.886193	-0.0820406	0.661125	0.825362	Peak_505	chr1	135642601	135647199	+	0	NA	Intergenic	B1_Mus1|SINE|Alu	-59545	NM_173437
chr1	135657200	135676199	2419	16	3395	4104	3439	5119	1466	2456	1539	1756	2353.45	2722.86	2922.19	2723.12	2249.54	2439.99	2812.49	2842.04	0.060957	0.662372	0.99995	-0.0601042	0.665116	0.830759	0.106459	0.442359	0.639975	0.0455017	0.741495	0.871184	0.0463545	0.735424	0.956938	0.000852797	0.995077	0.997904	Peak_506	chr1	135657201	135676199	+	0	NA	Intergenic	Intergenic	-62497	NM_007791
chr1	135684400	135695199	42914	16	1537	1875	1692	2520	624	1074	594	806	1065.46	1244	1437.73	1340.55	957.513	1067	1085.52	1304.49	0.212925	0.182293	0.99995	-0.292922	0.0638651	0.242455	0.340474	0.0307029	0.126155	0.127548	0.412807	0.648282	0.0475515	0.757685	0.960407	-0.0799968	0.608684	0.793506	Peak_507	chr1	135684401	135695199	+	0	NA	Intergenic	Intergenic	-39397	NM_007791
chr1	135697600	135702199	1492	16	613	670	488	883	325	512	216	336	424.938	444.521	414.664	469.723	498.705	508.662	394.735	543.807	0.230204	0.168584	0.99995	0.0932895	0.5724	0.77251	0.0298073	0.855411	0.925102	-0.200397	0.208777	0.449001	0.123097	0.434133	0.849634	0.323494	0.0447071	0.203576	Peak_508	chr1	135697601	135702199	+	0	NA	Intergenic	B1_Mus1|SINE|Alu	-29297	NM_007791
chr1	135719400	135721999	129	12	285	352	284	426	123	246	111	175	197.565	233.539	241.321	226.616	188.741	244.396	202.85	283.233	0.425752	0.050933	0.99995	-0.163456	0.446608	0.680442	0.234021	0.27083	0.478806	-0.191731	0.345739	0.590366	0.0705652	0.723901	0.954585	0.262296	0.202235	0.450845	Peak_509	chr1	135719401	135721999	+	0	NA	Intergenic	Intergenic	-8497	NM_007791
chr1	135724200	135756599	92414	16	7439	8906	6010	10662	2640	4535	2727	3453	5156.79	5908.81	5106.82	5671.79	4051.02	4505.43	4983.53	5588.59	0.159347	0.209374	0.99995	-0.184647	0.144372	0.375349	0.358761	0.00450453	0.0392288	0.199414	0.113025	0.320278	0.174114	0.164946	0.607739	-0.0252999	0.840896	0.925504	Peak_510	chr1	135724201	135756599	+	0	NA	intron (NM_007791, intron 2 of 5)	B1_Mm|SINE|Alu	11203	NM_007791
chr1	135762600	135773199	49214	16	2054	2423	2111	3256	819	1504	732	1050	1423.85	1607.57	1793.76	1732.07	1256.74	1494.19	1337.71	1699.4	0.29825	0.0305076	0.99995	-0.310161	0.0231609	0.144138	0.365061	0.00732201	0.0528029	0.0668103	0.618793	0.797573	0.0548992	0.679703	0.945549	-0.0119111	0.929562	0.968162	Peak_511	chr1	135762601	135773199	+	0	NA	intron (NM_013750, intron 1 of 1)	intron (NM_013750, intron 1 of 1)	1815	NM_013750
chr1	135774600	135796599	24921414	16	3274	4394	2919	5114	1555	2737	1521	1821	2269.57	2915.26	2480.33	2720.46	2386.11	2719.16	2779.59	2947.24	0.133412	0.25323	0.99995	0.120462	0.299745	0.552934	0.126387	0.274509	0.482746	-0.00702538	0.951201	0.978907	0.246849	0.0306302	0.264502	0.253874	0.0276834	0.159856	Peak_512	chr1	135774601	135796599	+	0	NA	Intergenic	L1MB3|LINE|L1	-13821	NM_021467
chr1	135798800	135809799	219441	16	1424	1397	1288	1860	784	1196	484	596	987.131	926.86	1094.44	989.451	1203.03	1188.2	884.499	964.61	0.0455494	0.77521	0.99995	0.00708725	0.96422	0.984895	-0.125662	0.425257	0.623524	-0.171211	0.273238	0.520131	-0.118574	0.443448	0.854024	0.0526366	0.736873	0.871092	Peak_513	chr1	135798801	135809799	+	0	NA	intron (NM_001112702, intron 3 of 8)	intron (NM_001112702, intron 3 of 8)	4789	NM_001112702
chr1	135812200	135814999	9	9	177	242	227	307	98	193	105	135	122.698	160.558	192.887	163.313	150.379	191.742	191.885	218.494	0.261089	0.325321	0.99995	0.118073	0.653047	0.823691	-0.0752985	0.772321	0.877109	-0.336387	0.183848	0.417737	0.0427748	0.864246	0.979168	0.379162	0.137957	0.365806	Peak_514	chr1	135812201	135814999	+	0	NA	Intergenic	Intergenic	-4998	NM_133664
chr1	135817800	135824999	24194	16	998	1094	925	1432	385	763	341	570	691.823	725.83	785.992	761.771	590.773	758.025	623.17	922.53	0.464966	0.00212805	0.99995	-0.28358	0.0580654	0.230718	0.294406	0.0478531	0.165306	-0.17056	0.237737	0.482955	0.010826	0.939501	0.990947	0.181386	0.211986	0.461531	Peak_515	chr1	135817801	135824999	+	0	NA	intron (NM_133664, intron 1 of 9)	intron (NM_133664, intron 1 of 9)	2802	NM_133664
chr1	135836000	135842999	2941	16	923	981	801	1308	460	682	365	496	639.833	650.859	680.626	695.808	705.859	677.553	667.029	802.763	0.102719	0.48433	0.99995	0.0575474	0.691027	0.8457	-0.0281207	0.844931	0.919082	-0.130839	0.354303	0.598082	0.0294267	0.832433	0.974463	0.160266	0.260007	0.513715	Peak_516	chr1	135836001	135842999	+	0	NA	intron (NM_001130181, intron 1 of 13)	intron (NM_001130181, intron 1 of 13)	-1361	NM_001130176
chr1	135846400	135848199	2	2	188	249	169	225	81	94	55	105	130.323	165.203	143.603	119.692	124.293	93.3871	100.511	169.94	0.202496	0.525872	0.99995	-0.280323	0.369114	0.617773	0.335293	0.279005	0.486991	0.132797	0.659412	0.823868	0.0549704	0.851564	0.977877	-0.0778269	0.797797	0.904702	Peak_517	chr1	135846401	135848199	+	0	NA	intron (NM_001130174, intron 6 of 13)	intron (NM_001130174, intron 6 of 13)	6439	NM_001130176
chr1	135849600	135858399	9124	16	1155	1348	1122	1829	527	925	532	625	800.657	894.35	953.387	972.96	808.669	918.969	972.218	1011.55	0.116225	0.431903	0.99995	0.0210337	0.88563	0.948956	0.0708405	0.626054	0.782345	-0.0453843	0.751666	0.877006	0.0918742	0.516809	0.887455	0.137258	0.341462	0.592205	Peak_518	chr1	135849601	135858399	+	0	NA	Intergenic	Intergenic	13139	NM_001130176
chr1	135865200	135869599	212	3	493	558	453	746	202	346	165	193	341.752	370.213	384.923	396.844	309.964	343.744	301.534	312.365	0.105301	0.564161	0.99995	-0.247023	0.163858	0.400006	0.327087	0.0627513	0.194501	0.221786	0.194755	0.431262	0.0800637	0.628585	0.930161	-0.141722	0.412024	0.649286	Peak_519	chr1	135865201	135869599	+	0	NA	Intergenic	L2|LINE|L2	26539	NM_001130176
chr1	13587600	13590599	4219	16	740	976	807	1243	217	446	298	362	512.975	647.541	685.725	661.23	332.981	443.092	544.588	585.887	0.229075	0.289631	0.99995	-0.453609	0.0334627	0.17383	0.581748	0.00616357	0.0475099	0.352673	0.0917821	0.284596	0.128138	0.534024	0.894947	-0.224534	0.2852	0.538846	Peak_520	chr1	13587601	13590599	+	0	NA	intron (NM_028173, intron 1 of 10)	intron (NM_028173, intron 1 of 10)	810	NM_028173
chr1	135927200	135931599	14	5	408	347	377	370	200	263	156	148	282.83	230.222	320.345	196.826	306.895	261.285	285.087	239.534	-0.238572	0.237559	0.99995	-0.0243108	0.900922	0.955687	-0.47452	0.0154314	0.0830906	-0.235948	0.225025	0.468465	-0.498831	0.007799	0.118217	-0.262883	0.175009	0.417741	Peak_521	chr1	135927201	135931599	+	0	NA	Intergenic	Intergenic	-10193	NM_019645
chr1	136017000	136020599	9412	16	1379	1390	999	1720	432	811	403	434	955.936	922.216	848.871	914.977	662.894	805.712	736.474	702.418	0.113792	0.42816	0.99995	-0.369472	0.00853684	0.0882868	0.394231	0.00478023	0.0406167	0.280439	0.0408405	0.182093	0.0247585	0.853239	0.977965	-0.25568	0.0637133	0.245346	Peak_522	chr1	136017001	136020599	+	0	NA	intron (NM_025439, intron 2 of 5)	intron (NM_025439, intron 2 of 5)	644	NM_001160146
chr1	136040000	136042999	1	1	412	232	408	326	157	251	120	122	285.602	153.924	346.686	173.42	240.913	249.364	219.297	197.454	-0.0343336	0.877524	0.99995	-0.454796	0.03439	0.176245	-0.491592	0.0240489	0.10889	-0.457259	0.0327159	0.161613	-0.946389	4.34011e-06	0.000600499	-0.48913	0.0205494	0.136997	Peak_523	chr1	136040001	136042999	+	0	NA	Intergenic	Intergenic	-9304	NM_001270609
chr1	136049000	136059199	9124	16	2080	1721	1808	2427	929	1528	829	920	1441.88	1141.82	1536.3	1291.07	1425.53	1518.04	1514.98	1489	0.0333085	0.782749	0.99995	-0.0186049	0.876077	0.944404	-0.272043	0.02246	0.104465	-0.305351	0.0096344	0.0834261	-0.290648	0.0125467	0.158051	0.0147036	0.900899	0.954718	Peak_524	chr1	136049001	136059199	+	0	NA	intron (NM_001081023, intron 1 of 43)	intron (NM_001081023, intron 1 of 43)	1199	NM_014193
chr1	136061000	136065999	491	14	654	425	545	621	292	495	252	217	453.359	281.972	463.098	330.349	448.067	491.773	460.524	351.209	-0.0972092	0.6054	0.99995	-0.0126324	0.945368	0.976	-0.567407	0.00217329	0.0246678	-0.470198	0.0102936	0.0863001	-0.580039	0.00121998	0.0351278	-0.109842	0.54726	0.752754	Peak_525	chr1	136061001	136065999	+	0	NA	intron (NM_001081023, intron 2 of 43)	intron (NM_001081023, intron 2 of 43)	10599	NM_014193
chr1	136115200	136121799	4219	16	609	664	650	835	373	554	276	271	422.165	440.54	552.318	444.189	572.36	550.388	504.384	438.606	-0.11763	0.517465	0.99995	0.147625	0.408987	0.650868	-0.284839	0.109767	0.272515	-0.167209	0.343759	0.588509	-0.137214	0.429239	0.846806	0.0299947	0.865659	0.938381	Peak_526	chr1	136115201	136121799	+	0	NA	intron (NM_001081023, intron 42 of 43)	intron (NM_001081023, intron 42 of 43)	12683	NR_046168
chr1	136122400	136155199	2149914	16	9756	10304	8105	12660	3724	5930	3417	4143	6762.95	6836.34	6886.99	6734.65	5714.39	5891.34	6244.49	6705.34	0.0743485	0.469588	0.99995	-0.191088	0.0618629	0.238395	0.182729	0.0738073	0.214817	0.10838	0.287184	0.534918	-0.00835954	0.934263	0.990068	-0.11674	0.252218	0.505841	Peak_527	chr1	136122401	136155199	+	0	NA	intron (NM_001039472, intron 1 of 34)	intron (NM_001039472, intron 1 of 34)	7399	NM_001039472
chr1	136163200	136179799	214949124	16	1664	1650	1573	2094	725	1158	600	755	1153.5	1094.72	1336.61	1113.93	1112.5	1150.45	1096.49	1221.95	0.101281	0.426725	0.99995	-0.171718	0.17116	0.409205	-0.000285509	0.99818	0.999143	-0.101567	0.410342	0.645954	-0.172003	0.156372	0.595444	-0.0704366	0.56907	0.767763	Peak_528	chr1	136163201	136179799	+	0	NA	intron (NM_001039472, intron 31 of 34)	intron (NM_001039472, intron 31 of 34)	40099	NM_001039472
chr1	136232800	136235399	4291	16	449	578	529	779	187	254	210	184	311.251	383.482	449.502	414.399	286.947	252.344	383.77	297.799	-0.287887	0.190038	0.99995	-0.182979	0.390838	0.63626	0.254847	0.229173	0.433065	0.542734	0.0101687	0.0858565	0.0718677	0.725219	0.954858	-0.470866	0.0266935	0.156848	Peak_529	chr1	136232801	136235399	+	0	NA	exon (NM_028872, exon 1 of 10)	exon (NM_028872, exon 1 of 10)	180	NM_028872
chr1	136258600	136287199	412944	16	6050	5626	4399	7071	2660	3741	2148	2228	4193.92	3732.65	3737.92	3761.51	4081.71	3716.61	3925.42	3605.96	-0.128768	0.209504	0.99995	0.0134956	0.894525	0.953196	-0.0957001	0.346286	0.553046	0.0330676	0.744053	0.872981	-0.0822045	0.413162	0.836343	-0.115272	0.255907	0.509182	Peak_530	chr1	136258601	136287199	+	0	NA	intron (NM_001347110, intron 15 of 16)	intron (NM_001347110, intron 15 of 16)	-12027	NM_001101516
chr1	136287600	136296199	9412	16	869	907	619	959	451	738	385	422	602.399	601.762	525.977	510.153	692.049	733.188	703.579	682.996	0.0233644	0.878605	0.99995	0.305159	0.0438418	0.199441	-0.329031	0.0286914	0.121055	-0.352395	0.0175475	0.115665	-0.0238714	0.870784	0.980471	0.328524	0.0278677	0.160527	Peak_531	chr1	136287601	136296199	+	0	NA	intron (NM_001347110, intron 6 of 16)	L1M2|LINE|L1	-31027	NM_001101516
chr1	136297200	136302199	4	4	360	428	246	407	243	307	226	208	249.555	283.963	209.031	216.509	372.878	304.998	413.01	336.643	-0.294695	0.147331	0.99995	0.773478	0.000124982	0.0122966	-0.652488	0.00105008	0.015303	-0.357793	0.0714573	0.248063	0.120989	0.538497	0.896458	0.478783	0.0172199	0.126728	Peak_532	chr1	136297201	136302199	+	0	NA	intron (NM_001347110, intron 3 of 16)	intron (NM_001347110, intron 3 of 16)	-38827	NM_001101516
chr1	136308200	136335799	9124	16	2764	2709	2219	3292	1387	2178	1136	1265	1916.03	1797.33	1885.53	1751.22	2128.32	2163.8	2076.01	2047.37	0.00322809	0.975722	0.99995	0.145419	0.166219	0.40294	-0.245014	0.0192703	0.0949739	-0.248242	0.0167585	0.112834	-0.0995949	0.33227	0.782569	0.148647	0.153417	0.387385	Peak_533	chr1	136308201	136335799	+	0	NA	intron (NM_001347110, intron 2 of 16)	B1_Mus2|SINE|Alu	24104	NM_001081360
chr1	136339800	136348799	9421	16	3436	3719	2827	4417	1063	1710	1222	1334	2381.87	2467.42	2402.16	2349.68	1631.15	1698.85	2233.18	2159.04	-0.00345245	0.981593	0.99995	-0.309562	0.0369827	0.182456	0.319428	0.0310663	0.127247	0.32288	0.0285493	0.15041	0.00986564	0.946201	0.991369	-0.313015	0.0340918	0.177681	Peak_534	chr1	136339801	136348799	+	0	NA	intron (NM_001347110, intron 1 of 16)	intron (NM_001347110, intron 1 of 16)	1804	NM_001081360
chr1	136360200	136364199	9241	16	619	741	458	893	296	468	275	283	429.097	491.627	389.172	475.043	454.205	464.949	502.556	458.028	-0.0495094	0.758083	0.99995	0.222628	0.158223	0.39282	0.0162939	0.916616	0.959091	0.0658033	0.667545	0.828629	0.238922	0.111391	0.516037	0.173118	0.265208	0.518485	Peak_535	chr1	136360201	136364199	+	0	NA	Intergenic	Intergenic	-16096	NM_001347110
chr1	136399200	136404399	1429	16	1524	1330	985	1354	606	866	418	518	1056.45	882.408	836.975	720.278	929.893	860.354	763.886	838.369	0.00287668	0.985934	0.99995	-0.160044	0.319817	0.573237	-0.0826457	0.606954	0.768134	-0.0855224	0.591081	0.780351	-0.24269	0.121756	0.534746	-0.157168	0.324139	0.576503	Peak_536	chr1	136399201	136404399	+	0	NA	Intergenic	Intergenic	-13471	NM_026500
chr1	136413400	136419599	1249	16	1938	1932	1395	2543	773	1140	741	856	1343.44	1281.81	1185.36	1352.78	1186.15	1132.57	1354.16	1385.41	-0.0155213	0.911034	0.99995	0.00474085	0.972458	0.988488	0.0539732	0.693017	0.826724	0.0694945	0.608345	0.791539	0.058714	0.661218	0.939489	-0.0107805	0.936918	0.971662	Peak_537	chr1	136413401	136419599	+	0	NA	promoter-TSS (NR_024328)	promoter-TSS (NR_024328)	-981	NR_024328
chr1	136454400	136459399	2	2	362	550	341	606	184	339	166	206	250.942	364.905	289.755	322.37	282.344	336.79	303.361	333.406	0.196239	0.301527	0.99995	0.115887	0.53589	0.747112	0.230934	0.209654	0.409885	0.0346957	0.846023	0.92713	0.346821	0.0484564	0.342256	0.312125	0.0861403	0.286646	Peak_538	chr1	136454401	136459399	+	0	NA	Intergenic	RSINE1|SINE|B4	-10948	NM_001287179
chr1	136521000	136522599	14	5	221	183	187	213	140	150	85	82	153.199	121.414	158.898	113.308	214.827	149.022	155.336	132.715	-0.39379	0.125035	0.99995	0.252406	0.30912	0.56214	-0.663976	0.00753709	0.0536861	-0.270185	0.277102	0.524121	-0.41157	0.0860581	0.457683	-0.141385	0.569051	0.767763	Peak_539	chr1	136521001	136522599	+	0	NA	intron (NM_001287179, intron 26 of 28)	RMER4B|LTR|ERVK	53952	NM_001287179
chr1	136524400	136527799	1	1	342	245	259	379	146	239	95	152	237.078	162.549	220.078	201.614	224.034	237.442	173.61	246.008	0.275413	0.226555	0.99995	-0.197	0.377456	0.624657	-0.129345	0.561864	0.734986	-0.404758	0.0605898	0.22674	-0.326344	0.121765	0.534746	0.0784138	0.716503	0.859477	Peak_540	chr1	136524401	136527799	+	0	NA	intron (NM_001287179, intron 27 of 28)	intron (NM_001287179, intron 27 of 28)	58252	NM_001287179
chr1	136540000	136542599	9142	16	325	258	401	431	152	271	134	143	225.293	171.174	340.738	229.276	233.24	269.233	244.882	231.442	0.0720316	0.769219	0.99995	-0.241034	0.315907	0.56952	-0.252387	0.294723	0.502751	-0.324418	0.170643	0.400926	-0.493421	0.0329861	0.275827	-0.169002	0.474361	0.699572	Peak_541	chr1	136540001	136542599	+	0	NA	Intergenic	Intergenic	73452	NM_001287179
chr1	136549200	136560799	24191	16	2258	2168	1693	2637	949	1505	745	910	1565.27	1438.39	1438.58	1402.79	1456.22	1495.19	1361.47	1472.81	0.0745828	0.521807	0.99995	-0.0920712	0.422601	0.661511	0.0110796	0.922841	0.962485	-0.0635032	0.573921	0.769376	-0.0809916	0.466674	0.865282	-0.0174884	0.877398	0.944159	Peak_542	chr1	136549201	136560799	+	0	NA	Intergenic	Intergenic	-69901	NM_177643
chr1	136580400	136583199	21	3	262	294	199	315	123	184	123	89	181.621	195.059	169.094	167.568	188.741	182.8	224.78	144.044	-0.324524	0.177369	0.99995	0.233517	0.316432	0.570051	-0.187996	0.415011	0.614983	0.136528	0.552586	0.754538	0.0455211	0.83756	0.975082	-0.0910069	0.695294	0.845721	Peak_543	chr1	136580401	136583199	+	0	NA	Intergenic	B2_Mm1a|SINE|B2	-43101	NM_177643
chr1	13658200	13661399	9241	16	920	1242	906	1459	436	596	322	396	637.753	824.023	769.847	776.134	669.032	592.114	588.448	640.916	-0.0327382	0.832321	0.99995	-0.159399	0.291819	0.544883	0.345492	0.0212671	0.101122	0.37823	0.0106143	0.0877589	0.186094	0.197669	0.650814	-0.192137	0.197974	0.446037	Peak_544	chr1	13658201	13661399	+	0	NA	intron (NM_145381, intron 1 of 6)	intron (NM_145381, intron 1 of 6)	709	NM_145381
chr1	136603200	136621799	9241	16	3470	3877	2359	4890	1648	2436	1275	1439	2405.44	2572.25	2004.49	2601.3	2528.82	2420.12	2330.03	2328.98	-0.0329369	0.780831	0.99995	0.139663	0.23461	0.484776	0.0900494	0.441424	0.639058	0.122986	0.29044	0.538118	0.229712	0.0466217	0.335603	0.106726	0.36112	0.610244	Peak_545	chr1	136603201	136621799	+	0	NA	Intergenic	HAL1|LINE|L1	-12401	NM_177643
chr1	136623200	136633199	2941	16	3326	3513	2805	4290	1095	1732	1143	1316	2305.62	2330.75	2383.47	2282.12	1680.25	1720.71	2088.81	2129.91	0.0293751	0.827778	0.99995	-0.316378	0.0179472	0.126906	0.292781	0.0281881	0.119898	0.263406	0.0469194	0.19679	-0.0235966	0.857259	0.978725	-0.287003	0.030729	0.168665	Peak_546	chr1	136623201	136633199	+	0	NA	3' UTR (NM_001160251, exon 2 of 2)	3' UTR (NM_001160251, exon 2 of 2)	3299	NM_001160251
chr1	136655000	136673399	2141914	16	2518	2764	2287	3483	1054	1829	1001	1224	1745.5	1833.82	1943.31	1852.83	1617.34	1817.08	1829.31	1981.01	0.139631	0.242431	0.99995	-0.0985336	0.404838	0.647713	0.098236	0.404609	0.606743	-0.0413947	0.722535	0.859773	-0.000297574	0.997942	0.999423	0.0410972	0.725395	0.864936	Peak_547	chr1	136655001	136673399	+	0	NA	Intergenic	Intergenic	-19196	NR_045324
chr1	136682000	136686799	2194	16	468	567	391	713	254	397	223	204	324.422	376.184	332.241	379.29	389.757	394.412	407.528	330.169	-0.129612	0.459847	0.99995	0.279469	0.103797	0.31541	-0.0768477	0.650205	0.798479	0.0527638	0.752581	0.877466	0.202621	0.215634	0.670631	0.149857	0.377318	0.623328	Peak_548	chr1	136682001	136686799	+	0	NA	intron (NR_045325, intron 1 of 2)	MER2|DNA|TcMar-Tigger	771	NR_045325
chr1	136704600	136707599	2	2	198	368	195	349	136	217	94	153	137.256	244.155	165.696	185.655	208.689	215.585	171.783	247.626	0.275205	0.255939	0.99995	0.334993	0.164836	0.40124	0.169777	0.472162	0.663765	-0.105427	0.6452	0.814295	0.50477	0.0267266	0.245055	0.610197	0.00916378	0.0916112	Peak_549	chr1	136704601	136707599	+	0	NA	intron (NR_037986, intron 2 of 4)	B1F|SINE|Alu	9889	NR_037986
chr1	136781200	136782999	21	3	233	265	204	473	77	157	57	84	161.518	175.818	173.343	251.619	118.155	155.976	104.166	135.952	0.396256	0.150092	0.99995	-0.587088	0.0280856	0.159557	0.94293	0.000350601	0.00733466	0.546673	0.0294686	0.152803	0.355841	0.141942	0.573407	-0.190832	0.453938	0.683708	Peak_550	chr1	136781201	136782999	+	0	NA	Intergenic	Intergenic	85889	NR_037986
chr1	137221000	137221999	2	2	130	199	126	309	59	116	69	62	90.1173	132.029	107.065	164.377	90.5341	115.244	126.096	100.345	0.00701553	0.9814	0.99995	0.131218	0.655199	0.824715	0.461511	0.107872	0.26948	0.454495	0.104867	0.306748	0.592729	0.0297148	0.260365	0.138234	0.630326	NA	Peak_551	chr1	137221001	137221999	+	0	NA	Intergenic	Intergenic	-261052	NM_030676
chr1	137255200	137257199	2	2	115	247	103	291	75	109	51	63	79.7191	163.876	87.5212	154.801	115.086	108.289	93.2014	101.964	0.0118611	0.967232	0.99995	0.32349	0.253609	0.505076	0.607904	0.0260387	0.114124	0.596043	0.0248542	0.139776	0.931394	0.000337192	0.0143295	0.335351	0.22461	NA	Peak_552	chr1	137255201	137257199	+	0	NA	Intergenic	Intergenic	-295752	NM_030676
chr1	137376600	137379599	29	11	277	393	218	414	158	240	156	183	192.019	260.742	185.239	220.233	242.447	238.435	285.087	296.181	0.0135198	0.949852	0.99995	0.480364	0.0241815	0.147428	-0.132221	0.527291	0.708494	-0.145741	0.47786	0.701071	0.348143	0.0869364	0.46027	0.493884	0.0183154	0.129854	Peak_553	chr1	137376601	137379599	+	0	NA	Intergenic	(GAAA)n|Simple_repeat|Simple_repeat	-417652	NM_030676
chr1	13738200	13741399	1	1	373	281	310	381	170	199	99	131	258.567	186.433	263.413	202.678	260.861	197.703	180.92	212.02	-0.118604	0.601959	0.99995	-0.233727	0.287207	0.54044	-0.188924	0.390221	0.593437	-0.0703208	0.745742	0.873816	-0.422652	0.0428474	0.321008	-0.352331	0.103807	0.315426	Peak_554	chr1	13738201	13741399	+	0	NA	Intergenic	Intergenic	47129	NR_004447
chr1	137433200	137443999	1924	16	2254	1767	1522	2393	1001	1351	829	860	1562.49	1172.34	1293.27	1272.99	1536.01	1342.19	1514.98	1391.89	-0.159102	0.216306	0.99995	0.09452	0.456771	0.68829	-0.318937	0.0118961	0.0711168	-0.159835	0.205255	0.444953	-0.224417	0.0714119	0.417968	-0.064582	0.609372	0.793777	Peak_555	chr1	137433201	137443999	+	0	NA	Intergenic	Lx5c|LINE|L1	-478152	NM_030676
chr1	137452400	137455399	92	11	212	326	229	392	136	280	124	157	146.96	216.289	194.586	208.53	208.689	278.174	226.607	254.1	0.295188	0.183749	0.99995	0.352541	0.111195	0.327024	-0.03396	0.875793	0.936651	-0.329148	0.117478	0.327308	0.318581	0.128309	0.547763	0.647729	0.00252435	0.0479894	Peak_556	chr1	137452401	137455399	+	0	NA	Intergenic	Intergenic	-493452	NM_030676
chr1	137471200	137475799	912	12	467	563	339	701	240	316	140	235	323.729	373.53	288.055	372.906	368.274	313.94	255.847	380.341	0.141437	0.489411	0.99995	0.033408	0.868307	0.940783	0.252388	0.204933	0.403921	0.110951	0.569033	0.766213	0.285796	0.135679	0.561984	0.174845	0.375424	0.621781	Peak_557	chr1	137471201	137475799	+	0	NA	Intergenic	Intergenic	-492955	NR_029795
chr1	137477000	137482599	4921	16	782	705	601	940	365	546	278	343	542.09	467.742	510.682	500.045	560.084	542.44	508.039	555.136	0.0367216	0.810474	0.99995	0.021894	0.88401	0.948047	-0.143295	0.337087	0.544616	-0.180016	0.219184	0.461766	-0.121401	0.396956	0.827463	0.0586156	0.690727	0.843004	Peak_558	chr1	137477001	137482599	+	0	NA	Intergenic	Lx5b|LINE|L1	-486655	NR_029795
chr1	13750200	13755799	4129	16	662	528	438	721	373	439	281	264	458.905	350.309	372.178	383.545	572.36	436.138	513.521	427.277	-0.331465	0.0534879	0.99995	0.385104	0.0220316	0.140515	-0.565864	0.000728372	0.0120458	-0.234399	0.160858	0.388633	-0.18076	0.269188	0.728666	0.0536389	0.749323	0.878811	Peak_559	chr1	13750201	13755799	+	0	NA	Intergenic	Intergenic	33929	NR_004447
chr1	137544200	137546799	42	6	212	281	189	352	159	204	107	126	146.96	186.433	160.597	187.251	243.982	202.67	195.54	203.928	-0.116844	0.603609	0.99995	0.520757	0.018976	0.130363	-0.238283	0.273659	0.481788	-0.121438	0.571447	0.767692	0.282474	0.181421	0.6297	0.403913	0.0650679	0.24803	Peak_560	chr1	137544201	137546799	+	0	NA	Intergenic	Intergenic	-420955	NR_029795
chr1	137604000	137608599	4291	16	423	485	332	510	242	424	208	230	293.228	321.78	282.107	271.301	371.343	421.236	380.115	372.249	0.08345	0.646793	0.99995	0.384381	0.0332042	0.173096	-0.343002	0.0547652	0.178909	-0.426452	0.0148	0.105477	0.0413795	0.811264	0.970642	0.467831	0.00818878	0.0863918	Peak_561	chr1	137604001	137608599	+	0	NA	Intergenic	Intergenic	-360155	NR_029795
chr1	137655000	137657999	4921	16	301	326	291	482	217	285	159	186	208.656	216.289	247.269	256.406	332.981	283.142	290.569	301.036	-0.0987883	0.627358	0.99995	0.456253	0.0230969	0.143982	-0.399912	0.0440298	0.157351	-0.301123	0.124594	0.338288	0.0563412	0.770694	0.963312	0.357465	0.0715112	0.260536	Peak_562	chr1	137655001	137657999	+	0	NA	Intergenic	Intergenic	-309955	NR_029795
chr1	137751200	137755399	4	4	235	313	223	304	182	189	156	157	162.904	207.664	189.488	161.717	279.275	187.768	285.087	254.1	-0.364609	0.11712	0.99995	0.68112	0.00297278	0.0539701	-0.613958	0.00676205	0.0502076	-0.249348	0.271036	0.517978	0.0671624	0.763336	0.961768	0.316511	0.167191	0.406922	Peak_563	chr1	137751201	137755399	+	0	NA	Intergenic	ORR1B1|LTR|ERVL-MaLR	-213155	NR_029795
chr1	137763400	137773399	9124	16	1136	1610	959	1940	606	1096	595	766	787.486	1068.18	814.882	1032.01	929.893	1088.85	1087.35	1239.75	0.205919	0.125475	0.99995	0.33064	0.0134674	0.110597	0.0597649	0.651364	0.799215	-0.146154	0.26118	0.508046	0.390405	0.00256447	0.0576565	0.53656	4.58211e-05	0.0069159	Peak_564	chr1	137763401	137773399	+	0	NA	Intergenic	Intergenic	-198055	NR_029795
chr1	137786800	137791999	9	9	352	406	312	468	232	378	156	248	244.01	269.367	265.113	248.959	355.998	375.536	285.087	401.381	0.27093	0.154178	0.99995	0.337607	0.0745297	0.264246	-0.311558	0.09625	0.25164	-0.582488	0.00137066	0.0283065	0.0260491	0.885642	0.981828	0.608537	0.000944606	0.0288249	Peak_565	chr1	137786801	137791999	+	0	NA	Intergenic	Intergenic	-177055	NR_029795
chr1	137895200	137976399	12491200000000	16	12489	14501	9691	17492	6474	10316	5929	7066	8657.5	9620.9	8234.64	9305.1	9934.2	10248.7	10835.1	11436.1	0.0619417	0.535168	0.99995	0.297848	0.00282235	0.0526172	-0.133936	0.178647	0.370092	-0.195878	0.0486979	0.200705	0.163911	0.0985238	0.486505	0.359789	0.000299894	0.0171199	Peak_566	chr1	137895201	137976399	+	0	NA	Intergenic	(TG)n|Simple_repeat|Simple_repeat	-30655	NR_029795
chr1	138134000	138137999	9421	16	591	533	422	872	249	447	243	304	409.687	353.627	358.582	463.872	382.085	444.086	444.077	492.016	0.179395	0.339274	0.99995	0.101367	0.584955	0.780801	-0.0109352	0.952625	0.977347	-0.19033	0.291273	0.538829	0.0904315	0.611686	0.925647	0.280762	0.122748	0.344525	Peak_567	chr1	138134001	138137999	+	0	NA	intron (NM_001111316, intron 1 of 31)	A-rich|Low_complexity|Low_complexity	39126	NM_001111316
chr1	138147800	138149799	4291	16	261	273	151	446	137	240	132	152	180.928	181.126	128.308	237.256	210.223	238.435	241.227	246.008	0.102896	0.67041	0.99995	0.539014	0.0253002	0.151305	-0.105066	0.656674	0.802476	-0.207962	0.369371	0.611444	0.433948	0.060127	0.384738	0.64191	0.00661524	0.0772301	Peak_568	chr1	138147801	138149799	+	0	NA	intron (NM_001111316, intron 1 of 31)	intron (NM_001111316, intron 1 of 31)	26326	NM_001111316
chr1	138190800	138193599	4129	16	480	386	374	385	198	272	116	183	332.741	256.097	317.796	204.806	303.826	270.227	211.987	296.181	0.125628	0.565843	0.99995	-0.329131	0.123173	0.344922	-0.170723	0.425111	0.623417	-0.296351	0.156908	0.383382	-0.499855	0.014188	0.169998	-0.203503	0.329727	0.581572	Peak_569	chr1	138190801	138193599	+	0	NA	Intergenic	Intergenic	-16895	NM_001268286
chr1	138344400	138347399	24	6	237	296	227	485	179	204	127	131	164.291	196.385	192.887	258.002	274.671	202.67	232.09	212.02	-0.293957	0.200406	0.99995	0.509585	0.0236714	0.145717	-0.157498	0.476628	0.667096	0.13646	0.535753	0.743228	0.352087	0.102828	0.497077	0.215628	0.336452	0.58747	Peak_570	chr1	138344401	138347399	+	0	NA	Intergenic	Intergenic	72162	NM_177397
chr1	138446400	138449599	12	3	386	393	277	475	149	228	140	100	267.579	260.742	235.373	252.682	228.637	226.513	255.847	161.847	-0.30122	0.178975	0.99995	-0.057391	0.790366	0.901597	0.085425	0.689912	0.82457	0.386645	0.069709	0.244571	0.0280341	0.890953	0.982807	-0.358611	0.0952539	0.302447	Peak_571	chr1	138446401	138449599	+	0	NA	Intergenic	Intergenic	171757	NM_021605
chr1	138496200	138502199	4921	16	1002	1131	749	1568	571	823	423	512	694.596	750.378	636.441	834.118	876.186	817.634	773.023	828.659	-0.00458803	0.974003	0.99995	0.31003	0.0259834	0.153418	-0.0586442	0.670262	0.811335	-0.0540562	0.690969	0.842052	0.251386	0.061387	0.388534	0.305442	0.026338	0.155759	Peak_572	chr1	138496201	138502199	+	0	NA	intron (NM_021605, intron 8 of 9)	intron (NM_021605, intron 8 of 9)	120557	NM_021605
chr1	138503200	138503399	9	9	17	16	15	23	8	20	3	10	11.7846	10.6154	12.7458	12.2352	12.2758	19.8696	5.48243	16.1847	1.00796	0.222194	0.99995	-0.441649	0.590439	NA	0.343022	0.673381	NA	-0.664937	0.366792	NA	-0.0986273	0.892681	0.983197	0.566309	0.446736	NA	Peak_573	chr1	138503201	138503399	+	0	NA	intron (NM_021605, intron 7 of 9)	intron (NM_021605, intron 7 of 9)	116457	NM_021605
chr1	138505400	138509999	9421	16	369	435	319	649	194	294	152	194	255.794	288.607	271.061	345.244	297.688	292.083	277.777	313.984	0.0703406	0.718196	0.99995	0.129424	0.498752	0.720749	0.139852	0.458056	0.652371	0.069511	0.705739	0.850565	0.269275	0.13528	0.561261	0.199764	0.285458	0.539114	Peak_574	chr1	138505401	138509999	+	0	NA	intron (NM_021605, intron 7 of 9)	intron (NM_021605, intron 7 of 9)	112057	NM_021605
chr1	138567800	138569199	2	2	161	260	103	266	81	110	34	43	111.607	172.501	87.5212	141.502	124.293	109.283	62.1342	69.5944	-0.0528823	0.880705	0.99995	-0.0856133	0.802704	0.908646	0.738773	0.0282062	0.119904	0.791656	0.0167683	0.112852	0.65316	0.0416435	0.316069	-0.138496	0.681181	NA	Peak_575	chr1	138567801	138569199	+	0	NA	intron (NM_001311148, intron 1 of 7)	intron (NM_001311148, intron 1 of 7)	51257	NM_021605
chr1	138570400	138572199	2	2	178	154	135	234	88	73	60	58	123.391	102.174	114.712	124.479	135.034	72.5241	109.649	93.8715	-0.576045	0.0569879	0.99995	0.0425	0.882111	0.947159	-0.112197	0.6932	0.826781	0.463848	0.107043	0.310429	-0.069697	0.796956	0.968784	-0.533545	0.065786	NA	Peak_576	chr1	138570401	138572199	+	0	NA	intron (NM_001311148, intron 1 of 7)	intron (NM_001311148, intron 1 of 7)	48457	NM_021605
chr1	138575800	138580999	4129	16	507	581	477	676	254	387	244	239	351.457	385.473	405.317	359.607	389.757	384.477	445.905	386.815	-0.113617	0.515213	0.99995	0.142419	0.404005	0.646923	-0.163955	0.332928	0.540728	-0.0503387	0.763406	0.883254	-0.0215358	0.894969	0.98345	0.0288029	0.864338	0.937509	Peak_577	chr1	138575801	138580999	+	0	NA	intron (NM_001311148, intron 1 of 7)	B4|SINE|B4	41357	NM_021605
chr1	138585800	138597999	21	3	1014	1227	795	1604	438	681	391	536	702.915	814.071	675.528	853.269	672.101	676.56	714.544	867.502	0.149153	0.325436	0.99995	0.00741987	0.960475	0.982993	0.267043	0.0717919	0.211164	0.11789	0.418474	0.65316	0.274463	0.056091	0.370844	0.156573	0.287269	0.540564	Peak_578	chr1	138585801	138597999	+	0	NA	intron (NM_001311148, intron 1 of 7)	intron (NM_001311148, intron 1 of 7)	27857	NM_021605
chr1	138613200	138620999	4219	16	1762	2016	1491	2747	651	967	676	808	1221.44	1337.54	1266.93	1461.3	998.944	960.695	1235.38	1307.73	0.0182589	0.907112	0.99995	-0.156894	0.310539	0.563728	0.326952	0.0338219	0.134376	0.308693	0.043436	0.188165	0.170058	0.260216	0.719005	-0.138635	0.366478	0.614709	Peak_579	chr1	138613201	138620999	+	0	NA	intron (NM_001311148, intron 1 of 7)	intron (NM_001311148, intron 1 of 7)	2657	NM_021605
chr1	138855200	138857399	2491	16	486	514	360	520	119	195	187	198	336.9	341.021	305.899	276.621	182.603	193.729	341.738	320.458	-0.0338722	0.901555	0.99995	-0.301093	0.262451	0.514555	0.24198	0.366194	0.571541	0.275853	0.298167	0.545457	-0.0591125	0.82003	0.971963	-0.334965	0.208026	0.457415	Peak_580	chr1	138855201	138857399	+	0	NA	intron (NM_001081226, intron 1 of 2)	CpG	554	NM_001081226
chr1	138962200	138973799	21941	16	2524	2522	2291	3386	896	1494	859	997	1749.66	1673.26	1946.71	1801.23	1374.89	1484.26	1569.8	1613.62	0.0727455	0.558516	0.99995	-0.328772	0.00730945	0.0815859	0.240233	0.0494099	0.168243	0.167487	0.166151	0.394947	-0.0885392	0.457358	0.859721	-0.256026	0.0347594	0.179594	Peak_581	chr1	138962201	138973799	+	0	NA	intron (NM_181347, intron 1 of 20)	B4|SINE|B4	279	NM_181347
chr1	138980400	138984599	9214	16	409	384	359	595	207	347	167	224	283.523	254.77	305.05	316.518	317.637	344.738	305.189	362.538	0.180807	0.345855	0.99995	0.0832281	0.659647	0.827521	-0.122991	0.511877	0.696637	-0.303798	0.096239	0.292223	-0.0397627	0.824855	0.973325	0.264035	0.151634	0.384984	Peak_582	chr1	138980401	138984599	+	0	NA	intron (NM_181347, intron 1 of 20)	intron (NM_181347, intron 1 of 20)	4843	NR_108103
chr1	138995600	138996999	9	9	182	176	154	214	95	153	55	70	126.164	116.77	130.857	113.84	145.775	152.002	100.511	113.293	0.112685	0.694823	0.99995	-0.0535614	0.848616	0.931729	-0.102715	0.712829	0.840064	-0.2154	0.427802	0.660671	-0.156276	0.554805	0.90363	0.0591235	0.828671	0.919767	Peak_583	chr1	138995601	138996999	+	0	NA	intron (NM_181347, intron 1 of 20)	intron (NM_181347, intron 1 of 20)	18643	NR_108103
chr1	138999200	139013799	941211	16	1840	1503	1349	2022	887	1391	759	759	1275.51	997.187	1146.27	1075.63	1361.08	1381.93	1387.06	1228.42	-0.0713411	0.57217	0.99995	0.181508	0.145928	0.377209	-0.406189	0.00111194	0.015866	-0.334848	0.00674993	0.068279	-0.224681	0.0657595	0.401512	0.110167	0.37377	0.620725	Peak_584	chr1	138999201	139013799	+	0	NA	intron (NM_181347, intron 1 of 20)	intron (NM_181347, intron 1 of 20)	28843	NR_108103
chr1	139327200	139330199	4912	16	436	348	275	416	217	372	205	185	302.239	230.886	233.673	221.297	332.981	369.575	374.633	299.418	-0.0720426	0.723299	0.99995	0.396325	0.0486122	0.210169	-0.644816	0.00129143	0.0175065	-0.572774	0.00382079	0.0502473	-0.248491	0.203579	0.65592	0.324283	0.102527	0.31376	Peak_585	chr1	139327201	139330199	+	0	NA	intron (NM_133239, intron 2 of 11)	intron (NM_133239, intron 2 of 11)	48376	NM_133239
chr1	139376200	139377399	21	3	158	171	160	258	90	81	63	81	109.527	113.452	135.955	137.246	138.103	80.4719	115.131	131.096	-0.285495	0.355477	0.99995	0.0506295	0.865355	0.939995	-0.0158785	0.957206	0.979494	0.269616	0.359722	0.603237	0.034751	0.902428	0.984357	-0.234865	0.429172	0.663373	Peak_586	chr1	139376201	139377399	+	0	NA	intron (NM_133239, intron 1 of 11)	intron (NM_133239, intron 1 of 11)	276	NM_133239
chr1	139421000	139427799	1294	16	2059	2038	1703	2712	700	1109	716	816	1427.32	1352.14	1447.07	1442.68	1074.13	1101.77	1308.47	1320.67	0.022039	0.873048	0.99995	-0.27253	0.0448991	0.201761	0.232358	0.0862997	0.235768	0.210319	0.116965	0.326541	-0.0401717	0.760987	0.961145	-0.250491	0.0627153	0.243279	Peak_587	chr1	139421001	139427799	+	0	NA	intron (NM_172643, intron 2 of 10)	intron (NM_172643, intron 2 of 10)	2017	NM_172643
chr1	139478200	139482199	9129	12	484	435	371	559	210	329	144	236	335.513	288.607	315.246	297.367	322.24	326.855	263.157	381.96	0.266095	0.164083	0.99995	-0.149519	0.425688	0.663438	-0.00215242	0.990806	0.995519	-0.268247	0.138221	0.357877	-0.151671	0.392059	0.82368	0.116576	0.521589	0.734983	Peak_588	chr1	139478201	139482199	+	0	NA	exon (NM_009791, exon 18 of 28)	exon (NM_009791, exon 18 of 28)	-21507	NM_031164
chr1	140245200	140247599	2194	16	323	504	393	650	181	253	177	201	223.907	334.386	333.94	345.776	277.74	251.35	323.464	325.313	-0.0664444	0.768019	0.99995	0.109461	0.620724	0.803342	0.180396	0.409698	0.610744	0.24684	0.253613	0.499699	0.289856	0.171544	0.617422	0.0430163	0.844031	0.927315	Peak_589	chr1	140245201	140247599	+	0	NA	intron (NM_001081027, intron 1 of 27)	intron (NM_001081027, intron 1 of 27)	143	NM_001081027
chr1	140488000	140493199	492	15	508	503	306	501	293	487	242	249	352.151	333.723	260.015	266.514	449.601	483.825	442.25	403	-0.00342447	0.986298	0.99995	0.540055	0.00647738	0.0770315	-0.573469	0.00360134	0.0341974	-0.570045	0.00341717	0.0475095	-0.0334144	0.86301	0.978982	0.536631	0.00621105	0.0749859	Peak_590	chr1	140488001	140493199	+	0	NA	intron (NM_001081027, intron 14 of 27)	ID_B1|SINE|B4	165802	NR_040604
chr1	140660000	140661799	129	12	291	356	209	410	118	248	102	122	201.724	236.193	177.592	218.105	181.068	246.383	186.403	197.454	0.282629	0.21262	0.99995	-0.0481744	0.82882	0.92212	0.305806	0.163469	0.350093	0.0231768	0.912664	0.96128	0.257631	0.213437	0.668329	0.234454	0.275049	0.528472	Peak_591	chr1	140660001	140661799	+	0	NA	Intergenic	Intergenic	-4498	NR_040604
chr1	141793400	141795599	2	2	213	301	99	389	77	175	94	67	147.654	199.703	84.1223	206.934	118.155	173.859	171.783	108.438	-0.0175639	0.955782	0.99995	0.31157	0.319131	0.572559	0.493678	0.107311	0.268683	0.511242	0.0906623	0.282616	0.805248	0.0068793	0.109434	0.294006	0.340493	0.59137	Peak_592	chr1	141793401	141795599	+	0	NA	Intergenic	Intergenic	-1138098	NR_040604
chr1	141829600	141832199	924	15	286	357	131	384	140	219	110	122	198.258	236.857	111.313	204.274	214.827	217.572	201.023	197.454	-0.000653056	0.99804	0.99995	0.42035	0.110436	0.325711	0.0831019	0.748191	0.862334	0.0837549	0.742678	0.872048	0.503451	0.0461948	0.334147	0.419696	0.106008	0.319271	Peak_593	chr1	141829601	141832199	+	0	NA	Intergenic	Intergenic	-1174498	NR_040604
chr1	141862600	141866399	2	2	209	489	118	535	134	253	127	149	144.881	324.434	100.267	284.6	205.62	251.35	232.09	241.153	0.17391	0.449874	0.99995	0.827538	0.000370614	0.0206376	0.47777	0.0318778	0.129377	0.30386	0.161144	0.388786	1.30531	2.63756e-09	1.53094e-06	1.00145	1.01717e-05	0.00298019	Peak_594	chr1	141862601	141866399	+	0	NA	Intergenic	Intergenic	-1208098	NR_040604
chr1	14202000	14204799	2	2	195	262	149	342	124	188	64	110	135.176	173.828	126.608	181.931	190.275	186.774	116.959	178.032	0.240342	0.357836	0.99995	0.239368	0.355435	0.60563	0.202652	0.424794	0.623086	-0.0376898	0.878242	0.944039	0.44202	0.0694976	0.412599	0.47971	0.0562732	0.229518	Peak_595	chr1	14202001	14204799	+	0	NA	intron (NM_001310459, intron 12 of 17)	intron (NM_001310459, intron 12 of 17)	106799	NM_001310459
chr1	14217200	14223199	2914	16	644	822	491	1060	274	522	260	348	446.427	545.368	417.213	563.881	420.446	518.597	475.144	563.229	0.271804	0.086965	0.99995	0.0493372	0.753019	0.88136	0.31121	0.0438853	0.157088	0.0394058	0.792475	0.899033	0.360547	0.0146098	0.172932	0.321141	0.034871	0.179902	Peak_596	chr1	14217201	14223199	+	0	NA	intron (NM_001310459, intron 11 of 17)	intron (NM_001310459, intron 11 of 17)	89999	NM_001310459
chr1	14229200	14239599	9214	16	1374	1129	1194	1390	776	1064	573	651	952.47	749.051	1014.57	739.429	1190.75	1057.06	1047.14	1053.63	-0.0858474	0.503042	0.99995	0.188123	0.136598	0.364734	-0.589924	3.0836e-06	0.000253504	-0.504076	5.76812e-05	0.00408521	-0.401801	0.00113764	0.0336018	0.102275	0.414176	0.6509	Peak_597	chr1	14229201	14239599	+	0	NA	intron (NM_001310459, intron 9 of 17)	intron (NM_001310459, intron 9 of 17)	75799	NM_001310459
chr1	14243000	14245599	2	2	293	345	186	396	151	189	118	121	203.11	228.895	158.048	210.657	231.706	187.768	215.642	195.835	-0.225157	0.321104	0.99995	0.306565	0.165818	0.402527	-0.0275902	0.899095	0.949121	0.197567	0.35971	0.603237	0.278975	0.183389	0.631144	0.0814085	0.710573	0.855431	Peak_598	chr1	14243001	14245599	+	0	NA	intron (NM_001310459, intron 9 of 17)	intron (NM_001310459, intron 9 of 17)	65899	NM_001310459
chr1	142641000	142643399	924	15	306	321	183	358	185	274	163	155	212.122	212.972	155.499	190.443	283.878	272.214	297.879	250.863	-0.149503	0.491887	0.99995	0.657076	0.00232091	0.0480049	-0.528689	0.0129682	0.0748075	-0.379186	0.0719016	0.249044	0.128387	0.538723	0.896458	0.507573	0.0175251	0.127438	Peak_599	chr1	142641001	142643399	+	0	NA	Intergenic	Lx6|LINE|L1	-998497	NM_020025
chr1	142740400	142743199	1492	16	418	266	191	325	171	242	172	155	289.762	176.482	162.297	172.888	262.395	240.422	314.326	250.863	-0.230468	0.3642	0.99995	0.344394	0.168552	0.40615	-0.7212	0.0039409	0.0362645	-0.490732	0.0487445	0.200799	-0.376806	0.124141	0.540363	0.113926	0.647232	0.817235	Peak_600	chr1	142740401	142743199	+	0	NA	Intergenic	Intergenic	-898897	NM_020025
chr1	142983200	142985599	29	11	210	338	231	475	135	215	106	136	145.574	224.251	196.285	252.682	207.154	213.598	193.713	220.112	0.111028	0.631359	0.99995	0.23529	0.302446	0.555659	0.250478	0.262464	0.469312	0.13945	0.522051	0.734039	0.485768	0.0234656	0.22696	0.346318	0.119745	0.340037	Peak_601	chr1	142983201	142985599	+	0	NA	Intergenic	Intergenic	-656297	NM_020025
chr1	14301200	14305599	12	3	496	508	510	756	178	305	153	200	343.832	337.04	433.358	402.164	273.137	303.011	279.604	323.695	0.179001	0.368105	0.99995	-0.490001	0.0112126	0.100544	0.421271	0.028402	0.120361	0.242271	0.194791	0.431262	-0.0687299	0.703867	0.949251	-0.311	0.0978841	0.306972	Peak_602	chr1	14301201	14305599	+	0	NA	intron (NM_001310459, intron 2 of 17)	intron (NM_001310459, intron 2 of 17)	6799	NM_001310459
chr1	14307200	14312199	9142	16	811	1062	818	1360	308	495	347	434	562.193	704.599	695.072	723.47	472.619	491.773	634.135	702.418	0.105071	0.586162	0.99995	-0.185854	0.329018	0.582206	0.370891	0.050123	0.169792	0.265821	0.155093	0.380842	0.185037	0.31534	0.770367	-0.0807836	0.667495	0.829066	Peak_603	chr1	14307201	14312199	+	0	NA	5' UTR (NM_001252192, exon 1 of 17)	5' UTR (NM_001252192, exon 1 of 17)	499	NM_001310459
chr1	143148200	143151599	94	13	294	223	205	295	229	311	173	175	203.804	147.953	174.193	156.929	351.395	308.972	316.154	283.233	-0.171014	0.394435	0.99995	0.819706	4.194e-05	0.00726693	-1.13133	1.46599e-08	4.12181e-06	-0.960318	1.22067e-06	0.000271296	-0.311626	0.114019	0.521262	0.648691	0.00107226	0.0307329	Peak_604	chr1	143148201	143151599	+	0	NA	Intergenic	Intergenic	-490797	NM_020025
chr1	143260800	143263799	2914	16	405	374	363	481	225	346	157	179	280.75	248.136	308.449	255.874	345.257	343.744	286.914	289.707	0.00646743	0.973569	0.99995	0.105918	0.579878	0.777419	-0.329749	0.0837165	0.231894	-0.336217	0.0725362	0.250288	-0.223831	0.221798	0.679767	0.112386	0.549811	0.754658	Peak_605	chr1	143260801	143263799	+	0	NA	Intergenic	Intergenic	-378397	NM_020025
chr1	143317400	143319399	2	2	202	278	161	341	134	177	85	101	140.028	184.443	136.805	181.399	205.62	175.846	155.336	163.466	-0.0912799	0.705724	0.99995	0.38803	0.102152	0.312587	0.013611	0.953279	0.97761	0.104891	0.646162	0.815089	0.401641	0.0728105	0.422751	0.29675	0.20405	0.452774	Peak_606	chr1	143317401	143319399	+	0	NA	Intergenic	Intergenic	-322297	NM_020025
chr1	143638400	143650399	92411	16	2125	2434	1375	2795	858	1466	1100	1026	1473.07	1614.87	1168.37	1486.84	1316.58	1456.44	2010.23	1660.55	-0.0934704	0.587624	0.99995	0.33026	0.0542828	0.222637	-0.0994101	0.561006	0.734526	-0.00593967	0.972204	0.988233	0.23085	0.173704	0.61982	0.236789	0.166305	0.405516	Peak_607	chr1	143638401	143650399	+	0	NA	intron (NM_020025, intron 1 of 1)	intron (NM_020025, intron 1 of 1)	3703	NM_020025
chr1	143699800	143703799	2914	16	1208	1399	1170	1872	405	594	474	534	837.397	928.187	994.173	995.835	621.463	590.127	866.225	864.265	-0.0368917	0.845547	0.99995	-0.302035	0.105802	0.318419	0.373956	0.0445239	0.158425	0.410848	0.0262145	0.143693	0.0719209	0.692906	0.948144	-0.338927	0.0675923	0.253222	Peak_608	chr1	143699801	143703799	+	0	NA	intron (NM_145991, intron 1 of 16)	intron (NM_145991, intron 1 of 16)	1093	NM_145991
chr1	143738200	143743599	4192	16	1590	1673	1278	1859	541	996	665	659	1102.2	1109.98	1085.94	988.919	830.152	989.506	1215.27	1066.57	0.00923885	0.954278	0.99995	-0.100456	0.528348	0.742108	0.0398616	0.801895	0.895422	0.0306228	0.845958	0.927123	-0.0605945	0.697269	0.948503	-0.0912173	0.563891	0.764683	Peak_609	chr1	143738201	143743599	+	0	NA	intron (NM_001038594, intron 1 of 3)	intron (NM_001038594, intron 1 of 3)	453	NM_001038594
chr1	143767600	143778999	2914	16	2291	2418	1850	3004	812	1264	710	797	1588.14	1604.26	1571.98	1598.02	1245.99	1255.76	1297.51	1289.92	0.000981394	0.993125	0.99995	-0.313758	0.00487603	0.0673023	0.332786	0.00269723	0.028385	0.331804	0.0024407	0.0396088	0.0190274	0.858783	0.978846	-0.312777	0.00447362	0.0637808	Peak_610	chr1	143767601	143778999	+	0	NA	intron (NM_013835, intron 1 of 8)	Lx9|LINE|L1	3751	NM_013835
chr1	143808000	143815799	912	12	784	712	618	981	439	753	319	387	543.476	472.387	525.127	521.856	673.635	748.091	582.965	626.349	0.132369	0.400052	0.99995	0.235442	0.130871	0.355712	-0.338951	0.0288035	0.121386	-0.471319	0.00197895	0.0352532	-0.103509	0.492675	0.87768	0.367811	0.0163478	0.123704	Peak_611	chr1	143808001	143815799	+	0	NA	Intergenic	Intergenic	34622	NM_019562
chr1	143829600	143831999	9124	16	297	393	186	526	159	292	165	175	205.883	260.742	158.048	279.813	243.982	290.096	301.534	283.233	0.0762673	0.720122	0.99995	0.576396	0.00659753	0.0777726	-0.00888953	0.965777	0.984071	-0.0851569	0.674789	0.832723	0.567507	0.00501512	0.0891004	0.652663	0.00170651	0.0392698	Peak_612	chr1	143829601	143831999	+	0	NA	Intergenic	Intergenic	53522	NM_019562
chr1	143834800	143840799	2491	16	917	1096	645	1288	511	828	380	425	635.673	727.157	548.07	685.168	784.117	822.602	694.442	687.851	0.0340869	0.824348	0.99995	0.321002	0.0349226	0.177301	-0.0680018	0.651654	0.799481	-0.102089	0.492307	0.71256	0.253	0.0857537	0.45711	0.355089	0.0181203	0.129208	Peak_613	chr1	143834801	143840799	+	0	NA	Intergenic	Intergenic	60522	NM_019562
chr1	143852600	143861199	9241	16	834	957	701	1206	503	819	384	499	578.137	634.935	595.654	641.547	771.841	813.66	701.751	807.618	0.136579	0.319105	0.99995	0.329957	0.015271	0.117955	-0.208521	0.121233	0.289812	-0.3451	0.00888806	0.0796307	0.121436	0.353155	0.798681	0.466536	0.00046928	0.0208902	Peak_614	chr1	143852601	143861199	+	0	NA	Intergenic	Intergenic	79622	NM_019562
chr1	143903200	143947799	12494219421	16	8603	8918	5583	10737	4049	5917	3499	3654	5963.68	5916.78	4743.99	5711.69	6213.09	5878.42	6394.34	5913.9	-0.096388	0.402835	0.99995	0.235172	0.0406289	0.191864	-0.116586	0.309347	0.518129	-0.0201976	0.859952	0.934581	0.118587	0.298761	0.756315	0.138784	0.226139	0.477985	Peak_615	chr1	143903201	143947799	+	0	NA	Intergenic	Intergenic	78649	NM_009061
chr1	143997000	144008199	9241	16	5196	4927	3340	6295	1765	2705	1746	1886	3601.92	3268.89	2838.07	3348.71	2708.35	2687.36	3190.78	3052.44	-0.0399944	0.764757	0.99995	-0.127735	0.336177	0.588851	0.166527	0.209115	0.409311	0.206521	0.118047	0.328285	0.0387919	0.767622	0.962835	-0.167729	0.205079	0.454184	Peak_616	chr1	143997001	144008199	+	0	NA	intron (NM_009061, intron 3 of 4)	intron (NM_009061, intron 3 of 4)	1549	NM_009061
chr1	144016200	144019999	2	2	306	308	236	418	148	204	105	96	212.122	204.347	200.534	222.361	227.102	202.67	191.885	155.373	-0.217075	0.348025	0.99995	0.0244961	0.912757	0.961494	0.0240047	0.913659	0.957586	0.24108	0.271691	0.518679	0.0485008	0.818329	0.971545	-0.192579	0.384688	0.629726	Peak_617	chr1	144016201	144019999	+	0	NA	Intergenic	Intergenic	-13951	NM_009061
chr1	144076000	144078799	2	2	352	413	167	480	133	211	79	114	244.01	274.011	141.903	255.342	204.085	209.624	144.371	184.506	0.17639	0.518553	0.99995	-0.14662	0.58476	0.780715	0.597308	0.0241725	0.109287	0.420919	0.103968	0.305341	0.450688	0.0756484	0.430226	0.0297692	0.909647	0.95867	Peak_618	chr1	144076001	144078799	+	0	NA	Intergenic	Intergenic	-73251	NM_009061
chr1	144096200	144104399	1942	16	1248	1456	850	1684	586	1031	447	604	865.126	966.004	722.263	895.826	899.203	1024.28	816.883	977.558	0.222146	0.115241	0.99995	0.112224	0.422257	0.661268	0.115959	0.402843	0.605126	-0.106187	0.435296	0.667359	0.228183	0.0906651	0.468181	0.33437	0.0149211	0.118029	Peak_619	chr1	144096201	144104399	+	0	NA	Intergenic	Intergenic	77072	NM_153171
chr1	144116800	144120199	2	2	232	399	181	459	147	213	124	118	160.825	264.722	153.799	244.171	225.568	211.611	226.607	190.98	-0.162245	0.450964	0.99995	0.522369	0.0135886	0.111039	0.169725	0.40843	0.609508	0.33197	0.101315	0.300789	0.692094	0.00049903	0.0188507	0.360124	0.0849218	0.284509	Peak_620	chr1	144116801	144120199	+	0	NA	Intergenic	Intergenic	58872	NM_153171
chr1	144147000	144155399	9412	16	1896	2297	1010	2720	890	1349	775	795	1314.33	1523.98	858.218	1446.94	1365.68	1340.2	1416.3	1286.69	-0.0819956	0.616599	0.99995	0.354771	0.0293935	0.16264	0.0948738	0.557857	0.732504	0.176869	0.272522	0.519626	0.449645	0.00502632	0.0891994	0.272775	0.0925762	0.298062	Peak_621	chr1	144147001	144155399	+	0	NA	intron (NM_153171, intron 4 of 5)	intron (NM_153171, intron 4 of 5)	26172	NM_153171
chr1	144159200	144174999	1429914	16	3230	4005	2012	4788	1573	2245	1314	1316	2239.07	2657.17	1709.64	2547.04	2413.73	2230.36	2401.31	2129.91	-0.142569	0.273955	0.99995	0.285226	0.0276214	0.158017	0.112006	0.384683	0.58857	0.254575	0.0474664	0.198016	0.397232	0.00185113	0.0467099	0.142657	0.2691	0.522007	Peak_622	chr1	144159201	144174999	+	0	NA	intron (NM_153171, intron 4 of 5)	intron (NM_153171, intron 4 of 5)	10272	NM_153171
chr1	144176400	144193799	9242194	16	2745	3351	1676	4048	1229	1757	1092	1140	1902.86	2223.27	1424.13	2153.39	1885.87	1745.54	1995.61	1845.06	-0.112819	0.410018	0.99995	0.220924	0.104135	0.315993	0.173481	0.199485	0.397054	0.2863	0.0335061	0.163598	0.394405	0.00316824	0.0662565	0.108105	0.424633	0.65977	Peak_623	chr1	144176401	144193799	+	0	NA	Intergenic	Intergenic	-7728	NM_153171
chr1	144201800	144206599	2	2	408	442	228	582	231	316	158	136	282.83	293.251	193.736	309.603	354.464	313.94	288.742	220.112	-0.259639	0.267844	0.99995	0.431536	0.0615145	0.237693	-0.0956249	0.67488	0.814581	0.164014	0.470043	0.694955	0.335911	0.132668	0.556561	0.171897	0.454585	0.684237	Peak_624	chr1	144201801	144206599	+	0	NA	Intergenic	Intergenic	-26828	NM_153171
chr1	144405800	144407399	12	3	261	237	205	332	92	213	85	90	180.928	157.241	174.193	176.612	141.172	211.611	155.336	145.663	0.286504	0.263487	0.99995	-0.262719	0.294244	0.547511	0.174443	0.483373	0.672821	-0.112061	0.640499	0.811279	-0.0882767	0.705771	0.949809	0.0237846	0.921582	0.964845	Peak_625	chr1	144405801	144407399	+	0	NA	Intergenic	Intergenic	-157496	NM_015811
chr1	144487800	144489599	2	2	139	291	97	370	73	130	80	68	96.3561	193.068	82.4229	196.826	112.017	129.152	146.198	110.056	-0.0960098	0.726552	0.99995	0.521595	0.0538906	0.221837	0.600506	0.0207748	0.0996221	0.696516	0.00629106	0.0657663	1.1221	7.58336e-06	0.000909162	0.425585	0.109573	0.324663	Peak_626	chr1	144487801	144489599	+	0	NA	Intergenic	Intergenic	78967	NM_001290269
chr1	144497200	144503599	291	12	595	719	432	957	317	495	273	270	412.46	477.031	367.079	509.089	486.429	491.773	498.901	436.988	-0.0803239	0.62231	0.99995	0.336128	0.0362557	0.180372	0.00214313	0.989179	0.994892	0.082467	0.596831	0.784181	0.338271	0.0272735	0.247968	0.255804	0.106396	0.319781	Peak_627	chr1	144497201	144503599	+	0	NA	Intergenic	Intergenic	67267	NM_001290269
chr1	144523000	144528199	24	6	374	470	265	643	303	384	221	192	259.26	311.828	225.176	342.052	464.946	381.496	403.873	310.747	-0.322031	0.0879402	0.99995	0.842751	6.77571e-06	0.00366797	-0.411129	0.02503	0.111408	-0.0890983	0.626406	0.802351	0.431622	0.017412	0.191499	0.52072	0.00531767	0.0695782	Peak_628	chr1	144523001	144528199	+	0	NA	intron (NM_001290269, intron 4 of 4)	intron (NM_001290269, intron 4 of 4)	42067	NM_001290269
chr1	144600200	144609399	9421	16	1361	1389	801	1720	723	1156	740	650	943.458	921.552	680.626	914.977	1109.43	1148.46	1352.33	1052.01	-0.159066	0.322341	0.99995	0.596849	0.000190856	0.0152651	-0.421383	0.00804699	0.0559811	-0.262317	0.0977032	0.294942	0.175465	0.265657	0.724597	0.437783	0.00601504	0.073792	Peak_629	chr1	144600201	144609399	+	0	NA	Intergenic	RMER15|LTR|ERVL	-37133	NR_110891
chr1	144714800	144720999	1249	16	465	650	322	663	340	447	261	280	322.342	431.252	273.61	352.692	521.722	444.086	476.972	453.173	-0.15644	0.377195	0.99995	0.743955	2.43769e-05	0.00623041	-0.35233	0.0418417	0.152426	-0.19589	0.253874	0.500002	0.391625	0.0218353	0.21733	0.587515	0.000779391	0.0265082	Peak_630	chr1	144714801	144720999	+	0	NA	Intergenic	L1MA6|LINE|L1	57521	NM_022881
chr1	145014400	145018999	9412	16	644	771	408	826	329	437	303	265	446.427	511.531	346.686	439.402	504.843	434.151	553.726	428.896	-0.292971	0.0988236	0.99995	0.412753	0.0179377	0.126859	-0.154626	0.369596	0.574883	0.138345	0.420621	0.65478	0.258127	0.125698	0.543339	0.119782	0.490799	0.71203	Peak_631	chr1	145014401	145018999	+	0	NA	Intergenic	MMERGLN_LTR|LTR|ERV1	-241279	NM_022881
chr1	145344400	145350199	1924	16	557	544	401	695	290	474	225	237	386.118	360.925	340.738	369.714	444.998	470.91	411.183	383.578	0.00323694	0.985371	0.99995	0.236087	0.174583	0.413693	-0.229781	0.182696	0.375368	-0.233017	0.169648	0.399393	0.00630657	0.969863	0.995129	0.239324	0.162014	0.399188	Peak_632	chr1	145344401	145350199	+	0	NA	Intergenic	Intergenic	-571879	NM_022881
chr1	145844400	145847999	291	12	426	775	368	895	201	348	183	227	295.307	514.185	312.697	476.107	308.43	345.731	334.428	367.394	0.148628	0.398906	0.99995	0.0795405	0.645614	0.819129	0.624417	0.000218637	0.00531247	0.475789	0.00369641	0.0494327	0.703957	1.14402e-05	0.00125753	0.228168	0.174572	0.41725	Peak_633	chr1	145844401	145847999	+	0	NA	Intergenic	Intergenic	-649466	NM_153539
chr1	145856800	145858999	21	3	259	392	159	591	110	209	71	124	179.541	260.078	135.106	314.39	168.792	207.637	129.751	200.691	0.447439	0.0719312	0.99995	-0.0739775	0.763291	0.887223	0.939919	8.76593e-05	0.00283136	0.49248	0.0313475	0.158317	0.865942	0.000123139	0.00687096	0.373462	0.112125	0.328857	Peak_634	chr1	145856801	145858999	+	0	NA	Intergenic	Intergenic	-637766	NM_153539
chr1	146179600	146181999	9241	16	250	302	161	362	206	278	118	133	173.302	200.366	136.805	192.571	316.102	276.187	215.642	215.257	-0.110736	0.646013	0.99995	0.780064	0.00118114	0.0349587	-0.442062	0.0614052	0.192037	-0.331326	0.156752	0.383124	0.338001	0.14752	0.582989	0.669327	0.00495482	0.067118	Peak_635	chr1	146179601	146181999	+	0	NA	Intergenic	MT2A|LTR|ERVL	-314866	NM_153539
chr1	146491400	146513399	9241	16	3783	5011	3049	6140	1778	2787	1640	1926	2622.41	3324.62	2590.8	3266.25	2728.3	2768.83	2997.06	3117.18	0.0389006	0.719719	0.99995	0.13454	0.2116	0.458453	0.203661	0.0573361	0.184052	0.164761	0.121652	0.333836	0.338201	0.0013796	0.0381543	0.173441	0.105034	0.317741	Peak_636	chr1	146491401	146513399	+	0	NA	intron (NM_001145807, intron 1 of 7)	intron (NM_001145807, intron 1 of 7)	4713	NM_001145807
chr1	146722800	146725199	412	7	205	232	184	312	136	181	127	123	142.108	153.924	156.349	165.972	208.689	179.82	232.09	199.072	-0.22119	0.331418	0.99995	0.5621	0.0120751	0.104411	-0.459396	0.0372858	0.142398	-0.238206	0.275972	0.522902	0.102704	0.632411	0.931607	0.34091	0.124712	0.347123	Peak_637	chr1	146722801	146725199	+	0	NA	intron (NM_001145807, intron 4 of 7)	ID_B1|SINE|B4	226313	NM_001145807
chr1	146852600	146858199	1492	16	802	727	401	839	398	481	308	310	555.954	482.339	340.738	446.317	610.721	477.864	562.863	501.727	-0.26258	0.191928	0.99995	0.385717	0.0523538	0.218583	-0.338897	0.0864545	0.235998	-0.076317	0.698632	0.846767	0.0468199	0.809906	0.970159	0.123137	0.534509	0.744229	Peak_638	chr1	146852601	146858199	+	0	NA	intron (NM_001145807, intron 7 of 7)	intron (NM_001145807, intron 7 of 7)	357713	NM_001145807
chr1	14755000	14756199	4129	16	481	673	502	921	178	300	177	243	333.434	446.512	426.56	489.938	273.137	298.044	323.464	393.289	0.206004	0.313448	0.99995	-0.349979	0.0800085	0.274104	0.653853	0.000955459	0.0143713	0.44785	0.0202807	0.125366	0.303875	0.106436	0.504673	-0.143975	0.460251	0.688379	Peak_639	chr1	14755001	14756199	+	0	NA	exon (NM_010827, exon 1 of 2)	exon (NM_010827, exon 1 of 2)	366	NM_010827
chr1	148699400	148703199	2	2	192	493	200	576	105	175	135	130	133.096	327.088	169.944	306.411	161.12	173.859	246.71	210.402	-0.0864475	0.72712	0.99995	0.424572	0.0821557	0.27819	0.642207	0.00680628	0.0503682	0.728654	0.00184134	0.0336068	1.06678	3.60039e-06	0.000516157	0.338124	0.160563	0.397238	Peak_640	chr1	148699401	148703199	+	0	NA	Intergenic	Intergenic	1221139	NM_001305632
chr1	148704400	148708399	412	7	383	616	275	876	223	299	211	238	265.499	408.694	233.673	466	342.188	297.051	385.598	385.197	-0.101035	0.603395	0.99995	0.540419	0.0050005	0.0682904	0.268058	0.153536	0.336905	0.369092	0.0467036	0.196418	0.808477	1.05652e-05	0.0011832	0.439385	0.0209644	0.138504	Peak_641	chr1	148704401	148708399	+	0	NA	Intergenic	(TTC)n|Simple_repeat|Simple_repeat	1216039	NM_001305632
chr1	148969000	148971399	2	2	254	444	146	497	138	200	99	112	176.075	294.578	124.059	264.386	211.758	198.696	180.92	181.269	-0.0464089	0.847287	0.99995	0.385554	0.104372	0.316289	0.505663	0.0284551	0.120483	0.552072	0.0149133	0.105735	0.891217	6.41344e-05	0.00437954	0.339145	0.146375	0.377434	Peak_642	chr1	148969001	148971399	+	0	NA	Intergenic	Intergenic	952239	NM_001305632
chr1	149064200	149070599	2941	16	734	1121	534	1311	469	573	346	413	508.816	743.744	453.751	697.404	719.669	569.264	632.307	668.43	-0.134301	0.385986	0.99995	0.490596	0.00136739	0.037237	0.0900073	0.550078	0.726695	0.224308	0.132915	0.350837	0.580603	8.30261e-05	0.00524795	0.356295	0.0190215	0.132075	Peak_643	chr1	149064201	149070599	+	0	NA	Intergenic	Intergenic	855039	NM_001305632
chr1	149322400	149329399	2914	16	1047	1212	717	1325	514	665	442	522	725.791	804.119	609.25	704.851	788.721	660.664	807.745	844.843	-0.0904046	0.573845	0.99995	0.256483	0.106454	0.319383	-0.0818003	0.603939	0.765882	0.00860425	0.95614	0.981289	0.174683	0.25828	0.717612	0.166078	0.292108	0.545494	Peak_644	chr1	149322401	149329399	+	0	NA	Intergenic	Intergenic	596539	NM_001305632
chr1	149336800	149340399	492	15	329	497	245	540	222	341	170	177	228.066	329.742	208.182	287.26	340.654	338.777	310.671	286.47	-0.0538256	0.782841	0.99995	0.578445	0.00283066	0.0527005	-0.08104	0.668791	0.810369	-0.0272144	0.884011	0.946915	0.497405	0.00715149	0.112026	0.52462	0.00600064	0.0737567	Peak_645	chr1	149336801	149340399	+	0	NA	Intergenic	Intergenic	583839	NM_001305632
chr1	149348600	149351999	2	2	477	490	209	469	160	205	89	146	330.661	325.098	177.592	249.491	245.516	203.663	162.646	236.297	0.0991131	0.72957	0.99995	-0.315017	0.263006	0.515268	0.486983	0.0816529	0.228696	0.38787	0.158993	0.386278	0.171966	0.524025	0.890877	-0.215904	0.435992	0.669071	Peak_646	chr1	149348601	149351999	+	0	NA	Intergenic	Intergenic	572139	NM_001305632
chr1	149538600	149540399	2	2	86	218	89	275	62	119	49	62	59.616	144.635	75.6251	146.29	95.1375	118.224	89.5464	100.345	0.249774	0.407953	0.99995	0.455922	0.13033	0.354895	0.654231	0.0233358	0.106885	0.404458	0.143674	0.3646	1.11015	5.7966e-05	0.00404538	0.705696	0.0149667	NA	Peak_647	chr1	149538601	149540399	+	0	NA	Intergenic	Intergenic	382939	NM_001305632
chr1	149552200	149559599	2149	16	702	905	468	1157	335	510	274	251	486.633	600.435	397.669	615.481	514.049	506.675	500.729	406.237	-0.145308	0.398618	0.99995	0.196946	0.243519	0.494044	0.260661	0.117506	0.284423	0.405969	0.0138615	0.101867	0.457607	0.00461779	0.0846316	0.051638	0.757648	0.883512	Peak_648	chr1	149552201	149559599	+	0	NA	Intergenic	Lx3C|LINE|L1	366539	NM_001305632
chr1	149757800	149758999	2	2	114	214	98	159	55	111	34	61	79.0259	141.981	83.2726	84.5821	84.3962	110.276	62.1342	98.7269	0.509956	0.145429	0.99995	-0.139961	0.685915	NA	0.617378	0.0691572	0.206155	0.107422	0.739651	0.870135	0.477417	0.134146	0.559216	0.369995	0.262142	NA	Peak_649	chr1	149757801	149758999	+	0	NA	Intergenic	Intergenic	164039	NM_001305632
chr1	149860600	149864399	24	6	242	365	262	496	220	267	151	181	167.757	242.165	222.627	263.854	337.585	265.259	275.949	292.944	-0.143157	0.503154	0.99995	0.659241	0.0018881	0.0433644	-0.280203	0.178364	0.369845	-0.137046	0.506149	0.723096	0.379039	0.0637011	0.395259	0.516085	0.0140468	0.114867	Peak_650	chr1	149860601	149864399	+	0	NA	intron (NM_001305632, intron 11 of 16)	intron (NM_001305632, intron 11 of 16)	59939	NM_001305632
chr1	149876200	149877799	2	2	158	257	101	272	100	152	97	60	109.527	170.51	85.8218	144.694	153.448	151.009	177.265	97.1084	-0.392716	0.170683	0.99995	0.753428	0.007614	0.0832555	-0.0684467	0.803241	0.89622	0.32427	0.238066	0.483287	0.684982	0.011278	0.148203	0.360712	0.201562	0.450151	Peak_651	chr1	149876201	149877799	+	0	NA	intron (NM_001305632, intron 7 of 16)	intron (NM_001305632, intron 7 of 16)	45439	NM_001305632
chr1	149889400	149892399	2914	16	339	362	223	542	165	329	169	200	234.998	240.174	189.488	288.324	253.189	326.855	308.844	323.695	0.214733	0.304586	0.99995	0.398655	0.0556315	0.225636	-0.0835798	0.683278	0.8201	-0.298313	0.135169	0.354026	0.315075	0.112926	0.518539	0.613388	0.00253864	0.0481321	Peak_652	chr1	149889401	149892399	+	0	NA	intron (NM_001305632, intron 4 of 16)	intron (NM_001305632, intron 4 of 16)	31539	NM_001305632
chr1	149918400	149922599	129	12	361	542	306	647	167	324	199	288	250.249	359.598	260.015	344.18	256.258	321.888	363.668	466.12	0.341366	0.11698	0.99995	0.276271	0.203134	0.448317	0.187709	0.380149	0.584431	-0.153657	0.461468	0.687855	0.46398	0.025655	0.239475	0.617637	0.00356354	0.0566464	Peak_653	chr1	149918401	149922599	+	0	NA	intron (NM_001305632, intron 2 of 16)	intron (NM_001305632, intron 2 of 16)	1939	NM_001305632
chr1	149956200	149957999	2	2	129	135	147	295	100	126	65	102	89.424	89.5677	124.909	156.929	153.448	125.179	118.786	165.084	0.0799304	0.805254	0.99995	0.352484	0.272717	0.525206	-0.142368	0.653855	0.800756	-0.222298	0.476123	0.699974	0.210116	0.496568	0.879398	0.432414	0.171074	0.412454	Peak_654	chr1	149956201	149957999	+	0	NA	intron (NM_008869, intron 1 of 17)	intron (NM_008869, intron 1 of 17)	4190	NM_008869
chr1	149959200	149961999	21	3	267	379	282	490	143	219	104	145	185.087	251.453	239.621	260.662	219.43	217.572	190.058	234.679	0.137061	0.539493	0.99995	-0.0464124	0.831787	0.923468	0.320065	0.137258	0.313771	0.183004	0.381981	0.622645	0.273652	0.180027	0.628431	0.0906484	0.669749	0.830071	Peak_655	chr1	149959201	149961999	+	0	NA	intron (NM_008869, intron 1 of 17)	intron (NM_008869, intron 1 of 17)	690	NM_008869
chr1	150099200	150101799	1492	16	800	930	635	1184	278	410	268	270	554.568	617.022	539.573	629.844	426.584	407.327	489.764	436.988	-0.118726	0.454383	0.99995	-0.258677	0.0913273	0.294866	0.447069	0.00320161	0.0317798	0.565794	0.000154738	0.00755073	0.188392	0.189879	0.640776	-0.377403	0.0125047	0.107798	Peak_656	chr1	150099201	150101799	+	0	NA	promoter-TSS (NR_015466)	promoter-TSS (NR_015466)	469	NM_011198
chr1	150114600	150116799	2	2	179	251	105	348	101	190	104	91	124.085	166.53	89.2207	185.123	154.982	188.761	190.058	147.281	-0.0245817	0.926232	0.99995	0.684955	0.00965306	0.0937631	0.031962	0.90106	0.950335	0.0565437	0.822971	0.914798	0.716917	0.00442049	0.0823463	0.660374	0.0112252	0.10168	Peak_657	chr1	150114601	150116799	+	0	NA	Intergenic	Intergenic	15669	NM_011198
chr1	150391800	150395399	2419	16	2028	2331	1348	2590	661	988	640	831	1405.83	1546.54	1145.42	1377.78	1014.29	981.558	1169.59	1344.95	0.087475	0.590515	0.99995	-0.226137	0.159897	0.394877	0.421961	0.00846838	0.0577741	0.334486	0.0352976	0.168056	0.195823	0.212892	0.667776	-0.138662	0.384785	0.629779	Peak_658	chr1	150391801	150395399	+	0	NA	promoter-TSS (NM_145511)	promoter-TSS (NM_145511)	-545	NM_145511
chr1	150782000	150784199	4219	16	247	284	203	358	161	211	117	110	171.223	188.424	172.493	190.443	247.051	209.624	213.815	178.032	-0.244306	0.27153	0.99995	0.425983	0.049836	0.212786	-0.285262	0.18248	0.375122	-0.0409562	0.847046	0.927654	0.140721	0.496816	0.879398	0.181677	0.399349	0.640305	Peak_659	chr1	150782001	150784199	+	0	NA	intron (NM_001024720, intron 11 of 106)	MER21C|LTR|ERVL	210335	NM_001024720
chr1	151024600	151025999	2	2	138	201	138	309	73	127	60	77	95.6629	133.356	117.261	164.377	112.017	126.172	109.649	124.622	0.178237	0.529269	0.99995	0.0617949	0.823943	0.919804	0.427355	0.115629	0.281667	0.249118	0.341873	0.586757	0.48915	0.0561229	0.370874	0.240032	0.371269	0.618732	Peak_660	chr1	151024601	151025999	+	0	NA	Intergenic	UCON26|Unknown|Unknown	-31865	NM_001024720
chr1	151032800	151060599	412919144	16	2843	3698	2298	4529	1325	2200	1167	1373	1970.8	2453.49	1952.66	2409.26	2033.18	2185.66	2132.67	2222.16	0.0815793	0.433196	0.99995	0.0859756	0.404366	0.647251	0.223545	0.0289711	0.121806	0.141965	0.160874	0.388633	0.30952	0.00201599	0.0492288	0.167555	0.100456	0.310861	Peak_661	chr1	151032801	151060599	+	0	NA	Intergenic	MER5B|DNA|hAT-Charlie	-53265	NM_001024720
chr1	151062000	151063999	1	1	234	233	200	325	98	168	95	106	162.211	154.587	169.944	172.888	150.379	166.905	173.61	171.558	0.0648828	0.787388	0.99995	-0.0384498	0.86953	0.941446	0.0200916	0.930945	0.966479	-0.0447912	0.842579	0.925137	-0.0183583	0.933074	0.989834	0.026433	0.907637	0.957513	Peak_662	chr1	151062001	151063999	+	0	NA	Intergenic	Intergenic	-69565	NM_001024720
chr1	151074600	151106399	142941221	16	6535	6414	4700	7994	2810	4010	2230	2257	4530.13	4255.46	3993.69	4252.51	4311.88	3983.86	4075.28	3652.9	-0.134543	0.207793	0.99995	-0.0233747	0.825515	0.920299	0.0203749	0.84733	0.920533	0.154918	0.142121	0.362808	-0.00299973	0.977153	0.996428	-0.157917	0.135295	0.362197	Peak_663	chr1	151074601	151106399	+	0	NA	Intergenic	Intergenic	-47534	NR_038011
chr1	151109200	151121199	214942	16	1639	1553	1157	1972	860	1319	582	618	1136.17	1030.36	983.127	1049.03	1319.65	1310.4	1063.59	1000.22	-0.0417387	0.788929	0.99995	0.170258	0.270764	0.523307	-0.198298	0.198106	0.39517	-0.15656	0.306526	0.553993	-0.0280402	0.853418	0.977965	0.128519	0.402835	0.642868	Peak_664	chr1	151109201	151121199	+	0	NA	Intergenic	Lx9|LINE|L1	-22834	NR_038011
chr1	151122200	151145799	2914294	16	6712	6736	4176	7676	2754	3940	2059	2344	4652.82	4469.1	3548.43	4083.35	4225.95	3914.31	3762.78	3793.7	-0.051754	0.691817	0.99995	-0.0379707	0.770162	0.890479	0.0978734	0.450727	0.64643	0.149627	0.247694	0.493348	0.0599027	0.641961	0.934608	-0.0897246	0.488847	0.710648	Peak_665	chr1	151122201	151145799	+	0	NA	Intergenic	L1Md_F2|LINE|L1	-4034	NR_038011
chr1	151151400	151162799	2149	16	1380	1537	950	1934	655	1051	437	479	956.629	1019.74	807.235	1028.82	1005.08	1044.15	798.608	775.249	0.0161002	0.922826	0.99995	0.0333299	0.839411	0.927079	0.181709	0.266558	0.474017	0.165609	0.307099	0.554413	0.215039	0.179993	0.628431	0.0494301	0.761811	0.885832	Peak_666	chr1	151151401	151162799	+	0	NA	Intergenic	Intergenic	19066	NR_038011
chr1	151164800	151169999	2149	16	644	659	474	847	290	444	225	241	446.427	437.223	402.768	450.573	444.998	441.105	411.183	390.052	-0.0391509	0.815494	0.99995	0.0120627	0.941286	0.974375	0.0511991	0.752385	0.865079	0.09035	0.571352	0.767678	0.0632618	0.683933	0.946489	-0.0270882	0.866494	0.93887	Peak_667	chr1	151164801	151169999	+	0	NA	Intergenic	Intergenic	29366	NR_038011
chr1	151176200	151180199	1249	16	603	497	410	630	298	410	225	237	418.005	329.742	348.385	335.137	457.274	407.327	411.183	383.578	-0.134306	0.443916	0.99995	0.180064	0.294278	0.547552	-0.386893	0.0236996	0.107768	-0.252587	0.135466	0.354296	-0.206829	0.210886	0.665056	0.0457576	0.787616	0.899366	Peak_668	chr1	151176201	151180199	+	0	NA	Intergenic	Intergenic	40166	NR_038011
chr1	151235000	151238199	9124	16	355	339	306	377	156	252	168	160	246.089	224.914	260.015	200.55	239.378	250.357	307.016	258.956	-0.0983663	0.636739	0.99995	0.106686	0.599546	0.789412	-0.357827	0.077341	0.221229	-0.25946	0.193945	0.430274	-0.25114	0.196447	0.649401	0.00832013	0.966876	0.985776	Peak_669	chr1	151235001	151238199	+	0	NA	Intergenic	Intergenic	98566	NR_038011
chr1	151250200	151252799	1	1	234	243	228	341	143	155	96	106	162.211	161.222	193.736	181.399	219.43	153.989	175.438	171.558	-0.288018	0.234717	0.99995	0.156181	0.505494	0.725662	-0.207535	0.372365	0.577754	0.0804832	0.728002	0.8634	-0.0513538	0.818034	0.971508	-0.131837	0.572057	0.769407	Peak_670	chr1	151250201	151252799	+	0	NA	Intergenic	MTD|LTR|ERVL-MaLR	-92998	NM_001039512
chr1	151258000	151259399	12	3	248	185	211	270	83	147	76	73	171.916	122.741	179.291	143.63	127.362	146.042	138.888	118.149	0.00185462	0.994391	0.99995	-0.401006	0.113308	0.330013	0.00470637	0.985183	0.992884	0.00285175	0.990797	0.996406	-0.396299	0.0930076	0.473666	-0.399151	0.106183	0.319518	Peak_671	chr1	151258001	151259399	+	0	NA	Intergenic	Intergenic	-85798	NM_001039512
chr1	151270000	151279999	4129	16	2571	2401	1683	2739	1167	1642	969	921	1782.24	1592.98	1430.08	1457.05	1790.73	1631.29	1770.83	1490.61	-0.188597	0.152989	0.99995	0.148004	0.257036	0.508647	-0.224119	0.0852622	0.234223	-0.0355218	0.784312	0.894345	-0.0761147	0.553214	0.903255	-0.0405929	0.755092	0.881816	Peak_672	chr1	151270001	151279999	+	0	NA	Intergenic	Intergenic	-69498	NM_001039512
chr1	151284200	151289799	12	3	487	599	440	667	234	326	188	220	337.593	397.415	373.877	354.819	359.067	323.875	343.566	356.064	-0.0523498	0.771372	0.99995	-0.0160053	0.927288	0.968222	0.0964783	0.578513	0.747493	0.148828	0.38332	0.623425	0.080473	0.627155	0.92959	-0.068355	0.691861	0.843576	Peak_673	chr1	151284201	151289799	+	0	NA	Intergenic	Intergenic	-57498	NM_001039512
chr1	151335800	151372599	94121	16	7306	7364	5667	8754	2801	4242	2558	2934	5064.59	4885.75	4815.37	4656.8	4298.07	4214.34	4674.69	4748.6	-0.00234406	0.982259	0.99995	-0.139433	0.183133	0.424758	0.0890994	0.39428	0.5973	0.0914434	0.380051	0.620909	-0.0503336	0.62674	0.929235	-0.141777	0.174158	0.416809	Peak_674	chr1	151335801	151372599	+	0	NA	intron (NM_001039512, intron 6 of 13)	intron (NM_001039512, intron 6 of 13)	9702	NM_001039511
chr1	151426600	151431599	1492	16	2165	2406	1792	2912	694	1022	684	820	1500.8	1596.3	1522.7	1549.08	1064.93	1015.34	1249.99	1327.15	0.0132289	0.926496	0.99995	-0.386651	0.00617383	0.0750582	0.443621	0.00161815	0.0204174	0.430392	0.00202639	0.0357403	0.0569703	0.677941	0.945549	-0.373422	0.00761846	0.0831134	Peak_675	chr1	151426601	151431599	+	0	NA	promoter-TSS (NM_025819)	promoter-TSS (NM_025819)	452	NM_026876
chr1	151498200	151502199	9241	16	1500	1758	1410	2263	543	831	526	631	1039.81	1166.37	1198.11	1203.83	833.221	825.582	961.253	1021.26	0.0379783	0.796502	0.99995	-0.319424	0.0272917	0.157056	0.403166	0.00512735	0.0426348	0.365187	0.0103069	0.0863488	0.0837421	0.548883	0.90118	-0.281445	0.0490968	0.213399	Peak_676	chr1	151498201	151502199	+	0	NA	intron (NM_011277, intron 1 of 6)	CpG	623	NM_011277
chr1	151550800	151551799	2	2	127	183	122	229	67	119	47	75	88.0376	121.414	103.666	121.82	102.81	118.224	85.8915	121.386	0.3388	0.24726	0.99995	-0.0155556	0.956926	0.98138	0.36181	0.199929	0.39752	0.0230094	0.931862	0.970315	0.346254	0.189438	0.640198	0.323245	0.240013	NA	Peak_677	chr1	151550801	151551799	+	0	NA	Intergenic	Intergenic	-20073	NM_022018
chr1	151571000	151572799	2	2	152	207	172	288	76	132	46	77	105.368	137.337	146.152	153.205	116.62	131.139	84.064	124.622	0.344721	0.244708	0.99995	-0.314121	0.277727	0.530612	0.527455	0.0648763	0.198334	0.182734	0.504007	0.721858	0.213334	0.422451	0.842581	0.0305994	0.91214	0.959778	Peak_678	chr1	151571001	151572799	+	0	NA	intron (NM_022018, intron 1 of 13)	intron (NM_022018, intron 1 of 13)	527	NM_022018
chr1	151752200	151758799	4921	16	1715	1999	1354	2185	633	837	575	673	1188.85	1326.27	1150.52	1162.34	971.323	831.543	1050.8	1089.23	-0.0794993	0.591768	0.99995	-0.211184	0.147433	0.37887	0.299707	0.0389268	0.145906	0.379206	0.00847113	0.0776374	0.088523	0.531573	0.893681	-0.290683	0.0445245	0.203124	Peak_679	chr1	151752201	151758799	+	0	NA	5' UTR (NM_001039644, exon 1 of 20)	5' UTR (NM_001039644, exon 1 of 20)	126	NM_001311166
chr1	151829400	151830599	1	1	210	165	138	200	91	117	76	60	145.574	109.472	117.261	106.393	139.637	116.237	138.888	97.1084	-0.374764	0.179598	0.99995	0.080815	0.762719	0.886889	-0.368199	0.167977	0.356221	0.00656485	0.980373	0.99212	-0.287384	0.25919	0.71841	-0.293949	0.271771	0.524713	Peak_680	chr1	151829401	151830599	+	0	NA	Intergenic	Intergenic	74626	NM_001311166
chr1	151877800	151882399	924	15	502	619	445	783	281	476	170	300	347.991	410.684	378.126	416.527	431.188	472.897	310.671	485.542	0.363257	0.0461655	0.99995	0.0372949	0.836338	0.925712	0.15177	0.395359	0.598297	-0.211488	0.222115	0.465504	0.189064	0.27023	0.72967	0.400552	0.0222772	0.142967	Peak_681	chr1	151877801	151882399	+	0	NA	Intergenic	Intergenic	124726	NM_001311166
chr1	151883600	151883999	2	2	27	32	24	58	4	19	7	20	18.7167	21.2309	20.3933	30.8539	6.1379	18.8761	12.7923	32.3695	1.43712	0.0490955	0.99995	-1.07053	0.138138	NA	1.48932	0.0359253	NA	0.0522048	0.931597	NA	0.418794	0.483832	0.873975	0.366589	0.555737	NA	Peak_682	chr1	151883601	151883999	+	0	NA	TTS (NM_197990)	TTS (NM_197990)	128426	NM_001311166
chr1	151885600	151891999	219	12	535	622	502	764	315	463	227	285	370.867	412.675	426.56	406.42	483.36	459.981	414.837	461.265	0.0339019	0.840181	0.99995	0.175846	0.287738	0.540868	-0.135701	0.407707	0.608866	-0.169603	0.291927	0.539443	0.0401445	0.799561	0.968945	0.209748	0.196684	0.444617	Peak_683	chr1	151885601	151891999	+	0	NA	3' UTR (NM_197990, exon 6 of 6)	3' UTR (NM_197990, exon 6 of 6)	133426	NM_001311166
chr1	151900200	151901799	214	7	254	254	183	345	118	139	105	99	176.075	168.52	155.499	183.527	181.068	138.094	191.885	160.229	-0.329103	0.170774	0.99995	0.166695	0.471351	0.700293	-0.0810193	0.723028	0.846376	0.248084	0.276117	0.522977	0.0856759	0.694907	0.948247	-0.162408	0.481316	0.704843	Peak_684	chr1	151900201	151901799	+	0	NA	intron (NM_197990, intron 5 of 5)	intron (NM_197990, intron 5 of 5)	145626	NM_001311166
chr1	151925000	151927799	21	3	286	317	227	356	119	171	87	122	198.258	210.318	192.887	189.379	182.603	169.885	158.991	197.454	0.0942248	0.685568	0.99995	-0.192682	0.393273	0.638196	0.222311	0.319906	0.52816	0.128086	0.554971	0.756438	0.029629	0.887493	0.981901	-0.0984571	0.653366	0.820681	Peak_685	chr1	151925001	151927799	+	0	NA	intron (NM_197990, intron 3 of 5)	intron (NM_197990, intron 3 of 5)	163920	NM_197990
chr1	151942600	151949799	19244	16	810	1095	888	1461	444	755	356	436	561.5	726.494	754.552	777.198	681.307	750.078	650.582	705.655	0.129248	0.424794	0.99995	0.0199919	0.900554	0.955662	0.174848	0.27071	0.478629	0.0456008	0.77047	0.886847	0.19484	0.206596	0.65999	0.14924	0.343515	0.594156	Peak_686	chr1	151942601	151949799	+	0	NA	intron (NM_197990, intron 3 of 5)	B1_Mur2|SINE|Alu	144120	NM_197990
chr1	151952000	151956199	92	11	326	384	291	508	142	285	169	205	225.986	254.77	247.269	270.237	217.896	283.142	308.844	331.787	0.223798	0.29474	0.99995	0.149496	0.479146	0.706284	0.00186841	0.992861	0.996255	-0.22193	0.274994	0.521847	0.151364	0.451048	0.857001	0.373294	0.0697044	0.257178	Peak_687	chr1	151952001	151956199	+	0	NA	intron (NM_197990, intron 3 of 5)	intron (NM_197990, intron 3 of 5)	136220	NM_197990
chr1	151972800	151981999	4129	16	1116	1312	859	1651	590	908	499	519	773.622	870.465	729.91	878.271	905.341	902.08	911.911	839.988	-0.0585423	0.652456	0.99995	0.272719	0.0333299	0.173427	-0.0552769	0.662776	0.806743	0.00326544	0.9792	0.991396	0.217442	0.0778956	0.436238	0.214176	0.090836	0.295148	Peak_688	chr1	151972801	151981999	+	0	NA	intron (NM_197990, intron 3 of 5)	intron (NM_197990, intron 3 of 5)	112920	NM_197990
chr1	151997200	152002599	2914	16	564	727	456	767	279	392	234	277	390.97	482.339	387.473	408.016	428.119	389.444	427.63	448.317	-0.0361187	0.834327	0.99995	0.136513	0.420071	0.659718	0.0557091	0.739204	0.856373	0.0918278	0.577237	0.771164	0.192222	0.233056	0.692099	0.100395	0.547092	0.752655	Peak_689	chr1	151997201	152002599	+	0	NA	intron (NM_197990, intron 2 of 5)	intron (NM_197990, intron 2 of 5)	90420	NM_197990
chr1	152003800	152011799	2194	16	744	904	634	1206	420	547	296	311	515.748	599.772	538.723	641.547	644.48	543.434	540.933	503.345	-0.179196	0.24881	0.99995	0.171954	0.257959	0.509552	0.0643672	0.668432	0.810162	0.243563	0.102147	0.302161	0.236321	0.104297	0.500415	-0.00724168	0.961685	0.982997	Peak_690	chr1	152003801	152011799	+	0	NA	intron (NM_197990, intron 1 of 5)	intron (NM_197990, intron 1 of 5)	82520	NM_197990
chr1	152081200	152091999	912124	16	2914	3339	2812	4223	991	1651	1129	1217	2020.01	2215.31	2389.41	2246.48	1520.67	1640.24	2063.22	1969.68	0.00994498	0.947178	0.99995	-0.300286	0.0436075	0.198882	0.317761	0.0324037	0.130625	0.307816	0.0372409	0.172854	0.0174743	0.905024	0.984622	-0.290342	0.0498759	0.215311	Peak_691	chr1	152081201	152091999	+	0	NA	intron (NM_197990, intron 1 of 5)	RSINE1|SINE|B4	3720	NM_197990
chr1	152303800	152305599	92	11	218	232	187	277	114	251	97	130	151.12	153.924	158.898	147.354	174.93	249.364	177.265	210.402	0.391839	0.0881511	0.99995	0.184539	0.419127	0.658915	-0.225624	0.318332	0.5266	-0.617463	0.00440337	0.0544066	-0.041085	0.848707	0.977485	0.576378	0.00856168	0.0887229	Peak_692	chr1	152303801	152305599	+	0	NA	Intergenic	Intergenic	81982	NM_025677
chr1	152384200	152387199	1249	16	878	927	848	1273	360	491	283	376	608.638	615.031	720.563	677.189	552.411	487.799	517.176	608.546	0.0276625	0.868081	0.99995	-0.311336	0.0557152	0.225674	0.272463	0.0925271	0.245775	0.244801	0.124795	0.338605	-0.0388731	0.802587	0.9695	-0.283674	0.0767032	0.270291	Peak_693	chr1	152384201	152387199	+	0	NA	intron (NM_025677, intron 1 of 4)	intron (NM_025677, intron 1 of 4)	982	NM_025677
chr1	152398600	152401799	4912	16	631	833	717	1081	281	444	298	366	437.415	552.666	609.25	575.052	431.188	441.105	544.588	592.361	0.07855	0.693444	0.99995	-0.10174	0.604668	0.792925	0.211561	0.278988	0.486991	0.133011	0.490566	0.711283	0.109821	0.56346	0.906792	-0.0231905	0.904875	0.956377	Peak_694	chr1	152398601	152401799	+	0	NA	exon (NM_177756, exon 1 of 12)	exon (NM_177756, exon 1 of 12)	333	NM_177756
chr1	152421200	152424999	921	12	515	525	375	635	171	306	154	229	357.003	348.319	318.645	337.797	262.395	304.005	281.432	370.63	0.304357	0.112281	0.99995	-0.315841	0.0918573	0.295582	0.336456	0.070266	0.208197	0.0320982	0.85786	0.933221	0.0206143	0.906028	0.984755	-0.0114839	0.949348	0.977001	Peak_695	chr1	152421201	152424999	+	0	NA	intron (NM_177756, intron 1 of 11)	intron (NM_177756, intron 1 of 11)	23233	NM_177756
chr1	152454800	152462799	2912	12	759	888	647	1155	320	589	360	471	526.146	589.156	549.769	614.417	491.032	585.16	657.892	762.301	0.227286	0.19579	0.99995	0.091555	0.599208	0.789272	0.070785	0.682231	0.819418	-0.156501	0.356872	0.600547	0.16234	0.33483	0.784736	0.318841	0.0625585	0.242966	Peak_696	chr1	152454801	152462799	+	0	NA	intron (NM_177756, intron 1 of 11)	intron (NM_177756, intron 1 of 11)	58933	NM_177756
chr1	152465600	152470599	9214	16	383	590	375	642	206	437	192	245	265.499	391.444	318.645	341.52	316.102	434.151	350.876	396.526	0.321631	0.0844329	0.99995	0.191749	0.300253	0.55347	0.136739	0.453062	0.648185	-0.184892	0.295209	0.542666	0.328488	0.0609035	0.386966	0.51338	0.0042538	0.0621731	Peak_697	chr1	152465601	152470599	+	0	NA	intron (NM_177756, intron 1 of 11)	intron (NM_177756, intron 1 of 11)	68233	NM_177756
chr1	152496600	152498399	12	3	234	243	193	294	68	170	80	89	162.211	161.222	163.996	156.397	104.344	168.892	146.198	144.044	0.336177	0.20024	0.99995	-0.388536	0.128372	0.352141	0.349837	0.167667	0.355754	0.0136601	0.955074	0.980623	-0.0386995	0.869169	0.980075	-0.0523595	0.830455	0.920466	Peak_698	chr1	152496601	152498399	+	0	NA	intron (NM_177756, intron 7 of 11)	intron (NM_177756, intron 7 of 11)	97633	NM_177756
chr1	152513800	152517399	129	12	350	414	333	432	180	305	103	167	242.623	274.674	282.957	229.808	276.206	303.011	188.23	270.285	0.301031	0.182051	0.99995	-0.170266	0.443018	0.677698	0.111094	0.614588	0.774341	-0.189937	0.375163	0.616289	-0.0591719	0.778481	0.964912	0.130765	0.544063	0.750584	Peak_699	chr1	152513801	152517399	+	0	NA	Intergenic	Intergenic	109617	NM_016846
chr1	152524600	152528399	921	12	469	416	345	480	188	352	182	145	325.115	276.001	293.154	255.342	288.482	349.705	332.601	234.679	-0.0719478	0.737733	0.99995	0.00346292	0.986859	0.994575	-0.223717	0.285917	0.49386	-0.15177	0.463572	0.689363	-0.220254	0.276185	0.735978	-0.0684849	0.741566	0.873782	Peak_700	chr1	152524601	152528399	+	0	NA	intron (NM_001346119, intron 15 of 17)	intron (NM_001346119, intron 15 of 17)	98717	NM_016846
chr1	152536200	152539199	2	2	231	317	181	326	136	163	89	91	160.131	210.318	153.799	173.42	208.689	161.937	162.646	147.281	-0.264094	0.283761	0.99995	0.246455	0.302738	0.555945	0.0406357	0.862842	0.928833	0.30473	0.192086	0.428097	0.28709	0.203906	0.656107	-0.0176394	0.94081	0.97352	Peak_701	chr1	152536201	152539199	+	0	NA	intron (NM_001346119, intron 11 of 17)	intron (NM_001346119, intron 11 of 17)	87517	NM_016846
chr1	152548800	152563199	21944	16	1356	1655	1398	2060	778	1160	625	735	939.992	1098.03	1187.91	1095.84	1193.82	1152.44	1142.17	1189.58	0.00259455	0.984938	0.99995	0.136491	0.31547	0.568936	-0.090998	0.50116	0.687926	-0.0935925	0.484918	0.706694	0.045493	0.731366	0.956068	0.139085	0.301836	0.554912	Peak_702	chr1	152548801	152563199	+	0	NA	intron (NM_001346119, intron 5 of 17)	intron (NM_001346119, intron 5 of 17)	69217	NM_016846
chr1	152567400	152569599	9	9	161	137	118	179	55	94	56	65	111.607	90.8946	100.267	95.2214	84.3962	93.3871	102.339	105.201	0.0870042	0.775683	0.99995	-0.188385	0.523693	NA	0.000487968	0.998675	0.99932	-0.0865163	0.761356	0.882194	-0.187897	0.493235	0.877764	-0.101381	0.723377	NA	Peak_703	chr1	152567401	152569599	+	0	NA	intron (NM_001346119, intron 4 of 17)	intron (NM_001346119, intron 4 of 17)	56717	NM_016846
chr1	152571600	152626799	92419100000000	16	6100	6737	5394	8308	2895	5014	2548	2869	4228.58	4469.76	4583.39	4419.55	4442.31	4981.31	4656.41	4643.4	0.0819982	0.411549	0.99995	0.0461951	0.641975	0.817137	-0.0333929	0.73626	0.854765	-0.115391	0.241994	0.487761	0.0128022	0.89619	0.983621	0.128193	0.194628	0.442253	Peak_704	chr1	152571601	152626799	+	0	NA	intron (NM_001346119, intron 2 of 17)	intron (NM_001346119, intron 2 of 17)	26017	NM_016846
chr1	152636600	152637799	2	2	126	185	108	224	73	70	47	40	87.3444	122.741	91.7698	119.16	112.017	69.5436	85.8915	64.7389	-0.560675	0.0775533	0.99995	0.150648	0.615799	NA	0.283355	0.3348	0.542453	0.84403	0.00454672	0.0550906	0.434003	0.119479	0.531223	-0.410027	0.177122	NA	Peak_705	chr1	152636601	152637799	+	0	NA	intron (NM_001346118, intron 2 of 18)	MLT2B1|LTR|ERVL	-11983	NM_016846
chr1	152640000	152643199	421	7	362	392	329	500	218	271	143	186	250.942	260.078	279.558	265.982	334.516	269.233	261.329	301.036	-0.0723003	0.71935	0.99995	0.17325	0.37907	0.626089	-0.183804	0.346561	0.553292	-0.111504	0.562153	0.761187	-0.0105538	0.955213	0.992582	0.10095	0.602966	0.78998	Peak_706	chr1	152640001	152643199	+	0	NA	intron (NM_001346118, intron 2 of 18)	intron (NM_001346118, intron 2 of 18)	-16383	NM_016846
chr1	152656800	152661599	9142	16	515	568	411	634	307	393	223	313	357.003	376.848	349.235	337.265	471.084	390.438	407.528	506.582	0.0193887	0.915444	0.99995	0.31694	0.0792026	0.27265	-0.302209	0.0915098	0.24399	-0.321598	0.0682927	0.241961	0.0147316	0.932636	0.989834	0.336329	0.0586801	0.234548	Peak_707	chr1	152656801	152661599	+	0	NA	intron (NM_001346118, intron 2 of 18)	intron (NM_001346118, intron 2 of 18)	-33983	NM_016846
chr1	152745800	152753999	2149	16	1356	1302	912	1793	616	815	491	496	939.992	863.831	774.945	953.81	945.237	809.686	897.292	802.763	-0.192788	0.177412	0.99995	0.102727	0.464184	0.694405	-0.019632	0.888039	0.943037	0.173156	0.211654	0.45264	0.0830947	0.541074	0.897989	-0.090061	0.518642	0.73288	Peak_708	chr1	152745801	152753999	+	0	NA	promoter-TSS (NM_001081197)	promoter-TSS (NM_001081197)	-651	NM_001081197
chr1	152761200	152774199	9241	16	3801	4019	2840	4818	1156	1874	1273	1340	2634.89	2666.46	2413.21	2563	1773.85	1861.78	2326.38	2168.75	-0.0251171	0.85455	0.99995	-0.30179	0.0261685	0.15402	0.3524	0.00926066	0.0608165	0.377517	0.0050846	0.0583355	0.05061	0.704459	0.94932	-0.326907	0.0154904	0.120324	Peak_709	chr1	152761201	152774199	+	0	NA	intron (NM_026369, intron 1 of 3)	intron (NM_026369, intron 1 of 3)	1158	NM_026369
chr1	152776000	152780199	19	10	413	347	297	502	144	292	145	224	286.296	230.222	252.367	267.045	220.965	290.096	264.984	362.538	0.421188	0.046008	0.99995	-0.153432	0.461388	0.692241	0.0382083	0.853668	0.92445	-0.38298	0.0550565	0.214568	-0.115224	0.558	0.904423	0.267756	0.182442	0.426986	Peak_710	chr1	152776001	152780199	+	0	NA	Intergenic	Intergenic	11558	NM_026369
chr1	152788200	152803399	2914	16	2358	2605	2045	3234	1226	1951	1033	1216	1634.59	1728.32	1737.68	1720.37	1881.27	1938.28	1887.78	1968.06	0.0513286	0.633451	0.99995	0.160839	0.131458	0.356631	-0.128143	0.227091	0.430434	-0.179471	0.0873133	0.27726	0.0326966	0.753085	0.959614	0.212168	0.0443542	0.20276	Peak_711	chr1	152788201	152803399	+	0	NA	Intergenic	Intergenic	-4353	NM_010877
chr1	152803600	152820599	491241	16	2021	2255	1972	2945	1027	1822	948	1147	1400.98	1496.11	1675.65	1566.63	1575.91	1810.12	1732.45	1856.39	0.148662	0.23323	0.99995	0.104894	0.396991	0.641394	-0.110293	0.371329	0.576586	-0.258955	0.0338905	0.164554	-0.00539861	0.964467	0.994591	0.253557	0.0385359	0.188875	Peak_712	chr1	152803601	152820599	+	0	NA	intron (NM_010877, intron 3 of 15)	intron (NM_010877, intron 3 of 15)	11947	NM_010877
chr1	152825000	152847799	49219	16	2989	2733	2359	3475	1341	1975	1091	1115	2072	1813.25	2004.49	1848.57	2057.73	1962.12	1993.78	1804.6	-0.103659	0.340752	0.99995	-0.00875613	0.934972	0.971761	-0.14609	0.172413	0.362168	-0.0424306	0.689991	0.841436	-0.154846	0.139731	0.56877	-0.112415	0.291773	0.545266	Peak_713	chr1	152825001	152847799	+	0	NA	TTS (NM_001160256)	TTS (NM_001160256)	36247	NM_010877
chr1	15285600	15290999	4192	16	1499	1514	1358	2081	515	717	487	521	1039.12	1004.49	1153.92	1107.02	790.255	712.325	889.982	843.225	-0.11474	0.426816	0.99995	-0.38513	0.00625812	0.0756831	0.33157	0.0181627	0.0914959	0.446311	0.00133677	0.0278565	-0.0535597	0.692571	0.948095	-0.499871	0.000343981	0.0181714	Peak_714	chr1	15285601	15290999	+	0	NA	Intergenic	Intergenic	-24152	NM_001098528
chr1	152896600	152905999	1924	16	4528	4576	3555	5667	1582	2292	1573	1824	3138.85	3036.01	3020.76	3014.63	2427.54	2277.06	2874.62	2952.1	-0.0218697	0.869254	0.99995	-0.217131	0.0996876	0.308681	0.191282	0.146315	0.32662	0.213151	0.104083	0.305465	-0.0258492	0.842568	0.976199	-0.239001	0.0688235	0.255711	Peak_715	chr1	152896601	152905999	+	0	NA	intron (NM_001005507, intron 1 of 21)	intron (NM_001005507, intron 1 of 21)	1346	NM_001160256
chr1	15292400	15295199	1	1	361	199	257	282	162	185	130	133	250.249	132.029	218.378	150.014	248.585	183.794	237.572	215.257	-0.293276	0.186875	0.99995	0.0521955	0.807828	0.911271	-0.784317	0.000298375	0.00658753	-0.491041	0.0229086	0.133518	-0.732122	0.000432116	0.017059	-0.241081	0.258978	0.512541	Peak_716	chr1	15292401	15295199	+	0	NA	Intergenic	Lx8b|LINE|L1	-18652	NM_001098528
chr1	152954000	152958399	2914	16	1615	1474	1439	1952	487	782	525	552	1119.53	977.947	1222.75	1038.39	747.29	776.901	959.426	893.397	-0.0318831	0.830935	0.99995	-0.459076	0.00168657	0.0409471	0.243636	0.0950396	0.249696	0.27552	0.0564724	0.21756	-0.215439	0.127029	0.545506	-0.490959	0.000690751	0.0249914	Peak_717	chr1	152954001	152958399	+	0	NA	intron (NM_175460, intron 1 of 10)	CpG	1099	NM_175460
chr1	152959600	152962999	914	14	421	307	300	483	217	334	163	149	291.841	203.684	254.916	256.938	332.981	331.822	297.879	241.153	-0.129496	0.552663	0.99995	0.206678	0.334381	0.587279	-0.453025	0.0338846	0.134538	-0.323528	0.126066	0.340779	-0.246347	0.234845	0.694453	0.0771811	0.715869	0.859109	Peak_718	chr1	152959601	152962999	+	0	NA	intron (NM_175460, intron 1 of 10)	L2b|LINE|L2	6199	NM_175460
chr1	152966400	152983199	144194	14	1567	1324	1253	1650	825	1151	579	726	1086.26	878.427	1064.7	877.739	1265.94	1143.5	1058.11	1175.01	-0.0061015	0.962337	0.99995	0.113504	0.373666	0.621802	-0.406202	0.00143518	0.0188868	-0.400101	0.00150978	0.0297701	-0.292698	0.0186633	0.198814	0.107403	0.394945	0.637438	Peak_719	chr1	152966401	152983199	+	0	NA	intron (NM_175460, intron 1 of 10)	intron (NM_175460, intron 1 of 10)	19699	NM_175460
chr1	152995400	153020399	92242914	16	4166	3475	3157	4285	1754	2509	1326	1664	2887.91	2305.54	2682.57	2279.46	2691.47	2492.64	2423.24	2693.14	0.0179956	0.869835	0.99995	-0.122685	0.259254	0.510919	-0.15851	0.144666	0.324341	-0.176506	0.101959	0.301835	-0.281195	0.00848855	0.124182	-0.104689	0.332394	0.584002	Peak_720	chr1	152995401	153020399	+	0	NA	intron (NM_175460, intron 1 of 10)	intron (NM_175460, intron 1 of 10)	52799	NM_175460
chr1	153021400	153026799	91	10	456	389	323	470	199	412	149	201	316.104	258.088	274.46	250.023	305.361	409.314	272.294	325.313	0.352598	0.0742554	0.99995	-0.0313956	0.872202	0.94243	-0.187526	0.334941	0.542595	-0.540124	0.00411015	0.0522861	-0.218921	0.238558	0.698329	0.321202	0.0891117	0.291889	Peak_721	chr1	153021401	153026799	+	0	NA	intron (NM_175460, intron 1 of 10)	intron (NM_175460, intron 1 of 10)	68999	NM_175460
chr1	153030200	153057199	9492194	16	3621	3669	3294	4788	1752	2868	1439	1589	2510.11	2434.25	2798.98	2547.04	2688.4	2849.3	2629.74	2571.75	0.0289651	0.793722	0.99995	0.00301522	0.978109	0.990706	-0.0943953	0.389279	0.592474	-0.12336	0.257382	0.503807	-0.0913801	0.397549	0.827748	0.0319803	0.769547	0.889959	Peak_722	chr1	153030201	153057199	+	0	NA	intron (NM_175460, intron 1 of 10)	intron (NM_175460, intron 1 of 10)	88599	NM_175460
chr1	153058400	153060599	1	1	199	134	145	179	84	126	39	66	137.949	88.9042	123.21	95.2214	128.896	125.179	71.2716	106.819	0.207793	0.509596	0.99995	-0.373057	0.223496	0.472711	-0.131527	0.668799	0.810369	-0.33932	0.254649	0.500873	-0.504584	0.0805403	0.443578	-0.165263	0.577727	NA	Peak_723	chr1	153058401	153060599	+	0	NA	intron (NM_175460, intron 1 of 10)	intron (NM_175460, intron 1 of 10)	104399	NM_175460
chr1	153061800	153069399	1249	16	748	704	577	888	406	625	295	328	518.521	467.079	490.289	472.383	622.997	620.925	539.106	530.859	-0.00978421	0.950598	0.99995	0.205641	0.186221	0.427799	-0.308853	0.0459011	0.161212	-0.299069	0.0498876	0.203236	-0.103212	0.491631	0.877593	0.195857	0.20164	0.450274	Peak_724	chr1	153061801	153069399	+	0	NA	intron (NM_175460, intron 1 of 10)	intron (NM_175460, intron 1 of 10)	110499	NM_175460
chr1	153071600	153077799	4921	16	808	781	678	882	406	591	323	336	560.113	518.166	576.111	469.191	622.997	587.147	590.275	543.807	-0.0993463	0.508663	0.99995	0.0957906	0.514909	0.73236	-0.299105	0.0412899	0.151121	-0.199758	0.167827	0.39709	-0.203314	0.150733	0.587888	-0.00355573	0.980484	0.99103	Peak_725	chr1	153071601	153077799	+	0	NA	exon (NM_175460, exon 3 of 11)	exon (NM_175460, exon 3 of 11)	111747	NM_008485
chr1	153083600	153102199	29142	16	2287	1992	1928	2679	1101	1754	852	895	1585.37	1321.62	1638.26	1425.13	1689.46	1742.56	1557.01	1448.53	-0.0220733	0.86137	0.99995	0.011025	0.929729	0.969118	-0.241465	0.0530865	0.175736	-0.219392	0.0766263	0.258465	-0.23044	0.0599538	0.384179	-0.0110483	0.929055	0.968023	Peak_726	chr1	153083601	153102199	+	0	NA	intron (NM_175460, intron 7 of 10)	intron (NM_175460, intron 7 of 10)	93547	NM_008485
chr1	153119200	153127199	2	2	618	931	512	1076	305	454	237	303	428.404	617.685	435.057	572.392	468.015	451.04	433.112	490.398	0.058262	0.714003	0.99995	0.0632247	0.684893	0.842406	0.399205	0.00915567	0.0603788	0.340943	0.0228696	0.133405	0.46243	0.00159151	0.0422475	0.121487	0.425698	0.660609	Peak_727	chr1	153119201	153127199	+	0	NA	3' UTR (NM_008485, exon 24 of 24)	3' UTR (NM_008485, exon 24 of 24)	63247	NM_008485
chr1	153139800	153142399	12	3	329	280	237	341	126	208	93	68	228.066	185.77	201.384	181.399	193.344	206.644	169.955	110.056	-0.176192	0.519515	0.99995	-0.240342	0.364451	0.613859	0.0130424	0.960651	0.981448	0.189234	0.470039	0.694955	-0.2273	0.368991	0.808028	-0.416534	0.112708	0.329745	Peak_728	chr1	153139801	153142399	+	0	NA	intron (NM_008485, intron 12 of 23)	intron (NM_008485, intron 12 of 23)	45347	NM_008485
chr1	153154000	153158399	4	4	393	351	348	337	221	315	194	120	272.431	232.876	295.703	179.272	339.119	312.946	354.531	194.217	-0.435598	0.0612891	0.99995	0.288138	0.205341	0.450914	-0.753026	0.000954411	0.0143648	-0.317428	0.164567	0.392942	-0.464888	0.037121	0.295404	-0.14746	0.517717	0.732173	Peak_729	chr1	153154001	153158399	+	0	NA	intron (NM_008485, intron 4 of 23)	intron (NM_008485, intron 4 of 23)	30247	NM_008485
chr1	153185000	153186999	1429	16	375	473	396	614	168	220	126	162	259.954	313.819	336.489	326.625	257.792	218.566	230.262	262.193	-0.0319416	0.881184	0.99995	-0.284549	0.168799	0.406387	0.390218	0.0569186	0.18334	0.42216	0.0358524	0.169584	0.105669	0.585579	0.915311	-0.316491	0.11903	0.338914	Peak_730	chr1	153185001	153186999	+	0	NA	5' UTR (NM_008485, exon 2 of 24)	5' UTR (NM_008485, exon 2 of 24)	447	NM_008485
chr1	153191200	153192799	2	2	156	204	115	297	107	152	76	97	108.141	135.347	97.7179	157.993	164.189	151.009	138.888	156.992	0.0179531	0.944705	0.99995	0.55964	0.0294681	0.162879	-0.0486938	0.845608	0.919407	-0.0666469	0.785106	0.894783	0.510946	0.0351311	0.286621	0.577593	0.0216759	0.140969	Peak_731	chr1	153191201	153192799	+	0	NA	Intergenic	Intergenic	-5553	NM_008485
chr1	153197000	153198799	92	11	211	259	216	298	102	222	79	124	146.267	171.837	183.54	158.525	156.517	220.553	144.371	200.691	0.487487	0.0443106	0.99995	-0.127365	0.594601	0.786554	0.13199	0.577583	0.746807	-0.355498	0.115215	0.323765	0.00462457	0.983409	0.9974	0.360122	0.114431	0.332119	Peak_732	chr1	153197001	153198799	+	0	NA	Intergenic	Intergenic	-11453	NM_008485
chr1	153209800	153211799	9	9	190	222	119	375	114	201	77	120	131.71	147.289	101.117	199.486	174.93	199.69	140.716	194.217	0.316485	0.230697	0.99995	0.439094	0.0964511	0.303606	0.134521	0.601877	0.764496	-0.181964	0.465884	0.691544	0.573615	0.0215756	0.216052	0.755579	0.00316777	0.0535556	Peak_733	chr1	153209801	153211799	+	0	NA	Intergenic	L1MC4|LINE|L1	-24353	NM_008485
chr1	153213400	153232599	4291429	16	2245	2637	1831	3255	1072	1612	915	1022	1556.26	1749.56	1555.84	1731.54	1644.96	1601.49	1672.14	1654.08	-0.0276324	0.799766	0.99995	0.0918554	0.392812	0.637931	0.0697435	0.513553	0.697778	0.0973759	0.356896	0.600547	0.161599	0.120947	0.532943	0.064223	0.546264	0.752074	Peak_734	chr1	153213401	153232599	+	0	NA	intron (NM_010683, intron 27 of 27)	intron (NM_010683, intron 27 of 27)	-36553	NM_008485
chr1	153234600	153245799	124	7	961	1050	873	1238	448	717	393	411	666.174	696.638	741.806	658.57	687.445	712.325	718.199	665.193	-0.0261524	0.854296	0.99995	-0.00206414	0.988198	0.995225	-0.0525222	0.705023	0.834763	-0.0263699	0.847138	0.927676	-0.0545864	0.683314	0.946454	-0.0282165	0.837529	0.924249	Peak_735	chr1	153234601	153245799	+	0	NA	intron (NM_010683, intron 17 of 27)	intron (NM_010683, intron 17 of 27)	-53753	NM_008485
chr1	153250000	153335599	1249249	16	18483	18347	14623	23005	8067	12097	7111	7640	12812.6	12172.6	12425.5	12237.8	12378.6	12018.1	12995.2	12365.1	-0.0574819	0.516677	0.99995	0.00759553	0.931507	0.969841	-0.0557324	0.527931	0.708952	0.00174949	0.984166	0.993467	-0.0481369	0.583855	0.914387	-0.0498864	0.571757	0.769215	Peak_736	chr1	153250001	153335599	+	0	NA	intron (NM_010683, intron 1 of 27)	intron (NM_010683, intron 1 of 27)	39986	NM_010683
chr1	153352600	153357199	219	12	455	418	354	570	192	335	153	180	315.41	277.328	300.801	303.219	294.619	332.816	279.604	291.325	0.124986	0.510224	0.99995	-0.101341	0.584532	0.780616	0.0157548	0.931799	0.967043	-0.109231	0.542023	0.747528	-0.0855863	0.623609	0.928486	0.0236449	0.895735	0.952421	Peak_737	chr1	153352601	153357199	+	0	NA	Intergenic	L2c|LINE|L2	-22114	NM_010683
chr1	153385200	153386799	2	2	165	189	179	227	80	137	67	73	114.38	125.395	152.1	120.756	122.758	136.107	122.441	118.149	0.0592016	0.83219	0.99995	-0.116185	0.668512	0.832909	0.00505315	0.985042	0.99285	-0.0541485	0.836537	0.922304	-0.111132	0.661542	0.939523	-0.0569836	0.829305	0.919937	Peak_738	chr1	153385201	153386799	+	0	NA	Intergenic	Intergenic	28233	NR_033736
chr1	153401400	153402199	2	2	135	168	79	181	58	81	71	53	93.5833	111.462	67.1279	96.2853	88.9996	80.4719	129.751	85.7791	-0.392273	0.233131	0.99995	0.432855	0.17546	NA	-0.0690629	0.825497	0.908334	0.32321	0.302322	0.549784	0.363792	0.230424	0.689223	0.0405826	0.898954	NA	Peak_739	chr1	153401401	153402199	+	0	NA	Intergenic	Intergenic	12433	NR_033736
chr1	153413400	153419399	12492	16	569	712	542	899	261	475	343	339	394.436	472.387	460.549	478.235	400.498	471.903	626.825	548.663	-0.00837567	0.966085	0.99995	0.261294	0.180301	0.421342	-0.107084	0.58009	0.74864	-0.0987081	0.606372	0.790293	0.15421	0.415889	0.837939	0.252918	0.190161	0.436765	Peak_740	chr1	153413401	153419399	+	0	NA	Intergenic	B3A|SINE|B2	-2167	NR_033736
chr1	153423400	153427599	4192	16	1539	1489	1283	1986	627	910	641	546	1066.85	987.898	1090.19	1056.48	962.117	904.067	1171.41	883.687	-0.252233	0.0620029	0.99995	-0.0178725	0.892545	0.952284	-0.0589815	0.654488	0.801167	0.193251	0.141001	0.36165	-0.076854	0.549303	0.901429	-0.270106	0.0404199	0.193456	Peak_741	chr1	153423401	153427599	+	0	NA	exon (NM_001033162, exon 1 of 10)	exon (NM_001033162, exon 1 of 10)	291	NM_001033162
chr1	153483200	153493399	2194	16	2295	2301	1893	2920	676	1234	844	873	1590.92	1526.63	1608.52	1553.33	1037.31	1225.95	1542.39	1412.93	0.0333225	0.833014	0.99995	-0.313228	0.0451772	0.202395	0.258404	0.0977744	0.253913	0.225082	0.146466	0.368518	-0.0548231	0.720626	0.953754	-0.279905	0.0715214	0.260545	Peak_742	chr1	153483201	153493399	+	0	NA	promoter-TSS (NM_007842)	promoter-TSS (NM_007842)	-640	NM_007842
chr1	153531800	153533599	1	1	214	187	209	291	71	167	64	65	148.347	124.068	177.592	154.801	108.948	165.911	116.959	105.201	0.283464	0.33457	0.99995	-0.52855	0.0640474	0.242694	0.30759	0.279758	0.487462	0.0241263	0.929929	0.969492	-0.22096	0.405127	0.831843	-0.245086	0.373226	0.620339	Peak_743	chr1	153531801	153533599	+	0	NA	intron (NM_028749, intron 4 of 11)	intron (NM_028749, intron 4 of 11)	17014	NM_028749
chr1	153538000	153550199	129412	16	1580	1271	1207	1678	666	1033	552	638	1095.27	843.263	1025.61	892.634	1021.96	1026.27	1008.77	1032.59	0.0194831	0.876197	0.99995	-0.0630079	0.607985	0.795197	-0.226031	0.0653869	0.199243	-0.245514	0.0424133	0.185909	-0.289039	0.0148696	0.174922	-0.0435248	0.719383	0.861118	Peak_744	chr1	153538001	153550199	+	0	NA	intron (NM_028749, intron 2 of 11)	B2_Mm2|SINE|B2	5614	NM_028749
chr1	153556800	153566999	9124	16	1667	1666	1290	2019	735	1090	583	740	1155.58	1105.33	1096.14	1074.03	1127.84	1082.89	1065.42	1197.67	0.0528556	0.671464	0.99995	-0.0376239	0.759148	0.884776	-0.0100714	0.934279	0.968322	-0.062927	0.601368	0.78709	-0.0476953	0.687265	0.946899	0.0152317	0.899856	0.954173	Peak_745	chr1	153556801	153566999	+	0	NA	Intergenic	B3|SINE|B2	-12186	NM_028749
chr1	153584000	153588599	1942	16	490	451	374	704	251	369	198	244	339.673	299.222	317.796	374.502	385.153	366.594	361.841	394.908	0.0239415	0.897017	0.99995	0.184444	0.310831	0.563873	-0.147776	0.412556	0.613174	-0.171718	0.332408	0.578259	0.036668	0.833134	0.974539	0.208386	0.243922	0.496923	Peak_746	chr1	153584001	153588599	+	0	NA	Intergenic	B1F2|SINE|Alu	-36586	NM_028749
chr1	153598000	153600599	9421	16	354	484	335	628	253	352	153	215	245.396	321.117	284.656	334.073	388.222	349.705	279.604	347.972	0.0580372	0.770049	0.99995	0.340367	0.0831917	0.280164	-0.0324355	0.86692	0.93144	-0.0904727	0.633982	0.807274	0.307932	0.101146	0.493129	0.398404	0.0389646	0.189984	Peak_747	chr1	153598001	153600599	+	0	NA	Intergenic	Intergenic	-49586	NM_028749
chr1	153624200	153630599	2419	16	785	660	547	917	376	519	297	296	544.17	437.886	464.797	487.81	576.963	515.616	542.761	479.068	-0.169057	0.296212	0.99995	0.149612	0.344852	0.596393	-0.274436	0.0816294	0.228646	-0.105379	0.500062	0.718778	-0.124824	0.413593	0.836472	-0.019445	0.901459	0.954789	Peak_748	chr1	153624201	153630599	+	0	NA	Intergenic	Intergenic	-25637	NM_026380
chr1	153633000	153638199	1429	16	586	483	478	594	322	462	207	237	406.221	320.453	406.166	315.986	494.101	458.988	378.288	383.578	-0.0479953	0.792155	0.99995	0.106724	0.550591	0.757535	-0.459016	0.0102283	0.0647856	-0.41102	0.0198349	0.123694	-0.352292	0.0417188	0.316297	0.0587289	0.73934	0.872468	Peak_749	chr1	153633001	153638199	+	0	NA	Intergenic	Intergenic	-17437	NM_026380
chr1	153639600	153648599	4912	16	1847	1813	1573	2304	819	1259	641	704	1280.36	1202.86	1336.61	1225.64	1256.74	1250.79	1171.41	1139.41	-0.0210502	0.862493	0.99995	-0.106909	0.370623	0.619239	-0.000517149	0.996532	0.998305	0.020533	0.861467	0.935531	-0.107426	0.352183	0.797983	-0.127959	0.278566	0.531917	Peak_750	chr1	153639601	153648599	+	0	NA	Intergenic	Intergenic	-8937	NM_026380
chr1	153652000	153704199	1429	16	17794	17192	13393	21315	6575	9704	6044	6412	12335	11406.3	11380.3	11338.8	10089.2	9640.73	11045.3	10377.7	-0.0784358	0.424483	0.99995	-0.166499	0.0888746	0.290367	0.106146	0.277749	0.485721	0.184582	0.0587059	0.222744	-0.0603526	0.535053	0.895483	-0.244935	0.0121837	0.106277	Peak_751	chr1	153652001	153704199	+	0	NA	intron (NM_001347115, intron 4 of 5)	intron (NM_001347115, intron 4 of 5)	12427	NM_001347115
chr1	153717400	153718999	12	3	286	314	171	328	92	248	83	91	198.258	208.328	145.302	174.484	141.172	246.383	151.681	147.281	0.444054	0.113902	0.99995	-0.234695	0.397057	0.641416	0.386375	0.159372	0.344609	-0.0576786	0.827686	0.917597	0.15168	0.561124	0.905976	0.209359	0.434048	0.667285	Peak_752	chr1	153717401	153718999	+	0	NA	Intergenic	Intergenic	19629	NR_046171
chr1	153729400	153743199	1294	16	3333	2938	2627	4063	1611	2261	1216	1284	2310.47	1949.26	2232.22	2161.37	2472.04	2246.26	2222.21	2078.12	-0.117861	0.303839	0.99995	0.0479598	0.672444	0.835249	-0.19189	0.0900793	0.241846	-0.0740286	0.511195	0.72686	-0.14393	0.196635	0.649455	-0.0699013	0.535843	0.745183	Peak_753	chr1	153729401	153743199	+	0	NA	intron (NR_046171, intron 1 of 2)	G-rich|Low_complexity|Low_complexity	1529	NR_046171
chr1	153744400	153755399	1924129	16	1191	1350	954	1583	607	866	453	510	825.613	895.677	810.634	842.098	931.427	860.354	827.847	825.422	-0.0618632	0.642898	0.99995	0.106043	0.418606	0.65857	-0.0198026	0.879014	0.938231	0.0420606	0.743594	0.872705	0.0862409	0.494297	0.878175	0.0441803	0.733205	0.868723	Peak_754	chr1	153744401	153755399	+	0	NA	intron (NM_011882, intron 1 of 8)	intron (NM_011882, intron 1 of 8)	474	NM_011882
chr1	153806200	153810799	4192	16	531	440	383	426	314	466	255	266	368.094	291.924	325.443	226.616	481.825	462.962	466.007	430.514	-0.0833161	0.64672	0.99995	0.449774	0.0123963	0.105968	-0.873721	1.22866e-06	0.00012687	-0.790405	9.20482e-06	0.00121019	-0.423947	0.0161597	0.183784	0.366458	0.0394782	0.191421	Peak_755	chr1	153806201	153810799	+	0	NA	intron (NM_001243223, intron 10 of 20)	MT2A|LTR|ERVL	35641	NM_001243223
chr1	153872400	153876199	2419	16	726	525	424	556	320	349	252	214	503.27	348.319	360.282	295.771	491.032	346.725	460.524	346.353	-0.458018	0.0187817	0.99995	0.13816	0.466326	0.696088	-0.56527	0.00290798	0.0298229	-0.107252	0.573236	0.768923	-0.427111	0.0209718	0.212016	-0.319858	0.0926295	0.298154	Peak_756	chr1	153872401	153876199	+	0	NA	promoter-TSS (NM_001008426)	promoter-TSS (NM_001008426)	-45	NM_001008426
chr1	153893600	153924199	2941129	16	6098	6696	5037	8941	2120	3746	2280	2872	4227.19	4442.56	4280.04	4756.28	3253.09	3721.58	4166.65	4648.26	0.173246	0.197853	0.99995	-0.198103	0.139408	0.368752	0.310967	0.0201517	0.0976751	0.137721	0.301468	0.548738	0.112864	0.395299	0.826065	-0.0248569	0.852276	0.931329	Peak_757	chr1	153893601	153924199	+	0	NA	3' UTR (NM_008131, exon 7 of 7)	3' UTR (NM_008131, exon 7 of 7)	8971	NM_008131
chr1	153932000	153943399	24914	16	1903	1859	1186	2425	811	1118	598	659	1319.18	1233.38	1007.77	1290.01	1244.46	1110.71	1092.83	1066.57	-0.102609	0.483041	0.99995	0.00617948	0.965864	0.985708	0.109578	0.445774	0.643235	0.212187	0.137369	0.356705	0.115758	0.411273	0.835288	-0.0964295	0.501621	0.720503	Peak_758	chr1	153932001	153943399	+	0	NA	Intergenic	Intergenic	37771	NM_008131
chr1	153944000	153986999	92419500000000	16	5371	5901	4711	7522	2490	4241	2177	2554	3723.23	3915.1	4003.03	4001.43	3820.85	4213.35	3978.42	4133.58	0.0983674	0.316115	0.99995	0.0135712	0.889331	0.950627	0.0218231	0.822478	0.906734	-0.0765443	0.428275	0.661118	0.0353943	0.712427	0.951897	0.111939	0.247966	0.501424	Peak_759	chr1	153944001	153986999	+	0	NA	Intergenic	Intergenic	65571	NM_008131
chr1	153993200	154001199	9241	16	1464	1789	1208	2137	506	1011	591	659	1014.86	1186.94	1026.46	1136.81	776.445	1004.41	1080.04	1066.57	0.159854	0.28839	0.99995	-0.140212	0.346168	0.597473	0.327043	0.0271145	0.11704	0.167189	0.252197	0.498103	0.186831	0.19518	0.647689	0.019642	0.89361	0.951875	Peak_760	chr1	153993201	154001199	+	0	NA	Intergenic	Intergenic	97271	NM_008131
chr1	154004000	154009799	921	12	472	515	429	591	177	354	198	254	327.195	341.684	364.53	314.39	271.602	351.692	361.841	411.092	0.267693	0.170115	0.99995	-0.130854	0.49552	0.718107	0.0548413	0.77388	0.878131	-0.212852	0.251411	0.497163	-0.0760127	0.676667	0.945169	0.13684	0.46366	0.69102	Peak_761	chr1	154004001	154009799	+	0	NA	Intergenic	ID_B1|SINE|B4	106971	NM_008131
chr1	154016400	154017199	1	1	119	94	127	137	39	65	21	62	82.492	62.3657	107.915	72.8789	59.8446	64.5762	38.377	100.345	0.717469	0.0654765	0.99995	-0.940809	0.0130687	NA	0.452038	0.234256	NA	-0.265432	0.45398	NA	-0.488772	0.15413	0.592423	-0.22334	0.527453	NA	Peak_762	chr1	154016401	154017199	+	0	NA	Intergenic	Intergenic	116871	NM_008131
chr1	154024800	154037199	2941	16	1716	2086	1465	2555	739	1274	711	846	1189.55	1383.99	1244.84	1359.17	1133.98	1265.69	1299.34	1369.23	0.114523	0.355221	0.99995	-0.00188927	0.987684	0.994968	0.174379	0.151378	0.334034	0.0598557	0.617441	0.796897	0.17249	0.144823	0.578951	0.112634	0.3507	0.600673	Peak_763	chr1	154024801	154037199	+	0	NA	Intergenic	Intergenic	131071	NM_008131
chr1	154044000	154045399	2	2	175	201	135	187	89	133	71	71	121.312	133.356	114.712	99.4771	136.568	132.133	129.751	114.912	-0.102617	0.71547	0.99995	0.174452	0.524844	0.739706	-0.198642	0.464722	0.657661	-0.0960241	0.719515	0.858453	-0.0241898	0.925826	0.988565	0.0718343	0.790254	0.900581	Peak_764	chr1	154044001	154045399	+	0	NA	Intergenic	Lx8|LINE|L1	144771	NM_008131
chr1	154075800	154080599	2	2	393	463	370	647	183	251	200	217	272.431	307.184	314.397	344.18	280.809	249.364	365.496	351.209	-0.113807	0.598377	0.99995	0.136873	0.518346	0.734963	0.0158591	0.939786	0.970821	0.129666	0.532583	0.741217	0.152732	0.452843	0.857554	0.0230662	0.912437	0.959912	Peak_765	chr1	154075801	154080599	+	0	NA	Intergenic	Intergenic	-122987	NM_001204908
chr1	154093400	154124799	2941149	16	5228	5640	4265	7337	2215	3434	2190	2458	3624.1	3741.94	3624.06	3903.01	3398.86	3411.61	4002.18	3978.21	-0.00292457	0.980019	0.99995	0.0294079	0.800118	0.90723	0.0475679	0.681482	0.818813	0.0504925	0.661821	0.825207	0.0769758	0.502545	0.881081	0.0264833	0.818937	0.914935	Peak_766	chr1	154093401	154124799	+	0	NA	Intergenic	L1VL4|LINE|L1	-92087	NM_001204908
chr1	154138000	154162799	41294941	16	4477	4599	3413	6231	2013	3324	1766	2055	3103.5	3051.27	2900.1	3314.66	3088.9	3302.33	3227.33	3325.96	0.0697596	0.500604	0.99995	0.0726976	0.479836	0.706835	0.011843	0.90805	0.954279	-0.0579166	0.56951	0.76653	0.0845406	0.403189	0.830739	0.142457	0.163264	0.40098	Peak_767	chr1	154138001	154162799	+	0	NA	Intergenic	Intergenic	-50787	NM_001204908
chr1	154165200	154170399	4219	16	837	713	548	1044	439	486	313	343	580.216	473.05	465.647	555.369	673.635	482.831	572.001	555.136	-0.269191	0.1223	0.99995	0.252316	0.140343	0.370011	-0.277214	0.103301	0.262487	-0.00802232	0.962268	0.984134	-0.0248976	0.881058	0.981582	-0.0168753	0.921172	0.964587	Peak_768	chr1	154165201	154170399	+	0	NA	Intergenic	Intergenic	-33387	NM_001204908
chr1	154171400	154184199	4219	16	1948	2083	1666	2488	1003	1477	748	868	1350.37	1382	1415.63	1323.52	1539.08	1467.37	1366.95	1404.84	-0.0171116	0.885831	0.99995	0.0727872	0.536178	0.74721	-0.104626	0.371809	0.577158	-0.0875141	0.450677	0.679473	-0.0318385	0.780902	0.965472	0.0556756	0.632839	0.808766	Peak_769	chr1	154171401	154184199	+	0	NA	Intergenic	Intergenic	-23387	NM_001204908
chr1	154188200	154191399	21	3	345	365	346	422	159	318	139	132	239.157	242.165	294.003	224.488	243.982	315.927	254.019	213.639	0.10287	0.650933	0.99995	-0.0970958	0.6631	0.829486	-0.0938486	0.672622	0.812961	-0.196719	0.365919	0.608535	-0.190944	0.369779	0.808889	0.00577454	0.978904	0.990459	Peak_770	chr1	154188201	154191399	+	0	NA	Intergenic	(TCTCC)n|Simple_repeat|Simple_repeat	-11387	NM_001204908
chr1	154201000	154206399	9241	16	687	737	617	1022	323	504	266	258	476.235	488.973	524.278	543.666	495.636	500.714	486.109	417.566	-0.0898921	0.587576	0.99995	-0.0260781	0.871923	0.94241	0.0734718	0.647147	0.796417	0.163364	0.302644	0.550179	0.0473937	0.758746	0.960579	-0.11597	0.467861	0.694033	Peak_771	chr1	154201001	154206399	+	0	NA	intron (NM_001204908, intron 1 of 1)	intron (NM_001204908, intron 1 of 1)	2513	NM_001204908
chr1	154220200	154228799	4921291	16	977	1004	689	1174	497	810	378	413	677.266	666.118	585.458	624.525	762.635	804.719	690.787	668.43	0.0232895	0.879652	0.99995	0.202917	0.181909	0.423443	-0.173057	0.251764	0.457709	-0.196347	0.187785	0.423017	0.0298598	0.839253	0.975507	0.226207	0.131776	0.357337	Peak_772	chr1	154220201	154228799	+	0	NA	Intergenic	ORR1E|LTR|ERVL-MaLR	23313	NM_001204908
chr1	15423000	15427599	2914	16	709	736	444	958	363	490	245	266	491.486	488.31	377.276	509.621	557.015	486.805	447.732	430.514	-0.130328	0.474546	0.99995	0.210287	0.240759	0.491223	-0.0123448	0.944579	0.973351	0.117983	0.502729	0.720856	0.197942	0.252391	0.711994	0.0799586	0.652793	0.820293	Peak_773	chr1	15423001	15427599	+	0	NA	intron (NM_001098528, intron 1 of 1)	ORR1A2|LTR|ERVL-MaLR	112848	NM_001098528
chr1	154234600	154239599	942	15	441	453	259	506	261	355	210	206	305.705	300.549	220.078	269.173	400.498	352.685	383.77	333.406	-0.191588	0.336332	0.99995	0.573601	0.00360795	0.0591393	-0.462752	0.017574	0.0896858	-0.271164	0.161091	0.388699	0.11085	0.562143	0.906407	0.382013	0.0509334	0.217565	Peak_774	chr1	154234601	154239599	+	0	NA	Intergenic	Intergenic	-18589	NR_108050
chr1	154251800	154267599	2419	16	4492	4231	2799	5483	2119	3121	1651	1739	3113.9	2807.12	2378.37	2916.75	3251.55	3100.65	3017.17	2814.53	-0.0831549	0.525494	0.99995	0.190389	0.144092	0.375012	-0.131404	0.312304	0.520689	-0.0482492	0.709818	0.853306	0.0589847	0.647561	0.936089	0.107234	0.409281	0.647127	Peak_775	chr1	154251801	154267599	+	0	NA	intron (NR_108050, intron 1 of 2)	intron (NR_108050, intron 1 of 2)	-2794	NR_040629
chr1	154278400	154285999	49	13	698	619	546	808	402	577	282	286	483.86	410.684	463.948	429.826	616.859	573.238	515.349	462.883	-0.123465	0.462112	0.99995	0.258493	0.117688	0.336494	-0.431803	0.00869487	0.0585677	-0.308338	0.0586198	0.222617	-0.173311	0.279611	0.738691	0.135028	0.409478	0.647344	Peak_776	chr1	154278401	154285999	+	0	NA	Intergenic	Intergenic	-25294	NR_040629
chr1	154396800	154402199	91	10	452	355	323	540	206	392	176	166	313.331	235.53	274.46	287.26	316.102	389.444	321.636	268.667	0.0571778	0.789939	0.99995	0.116153	0.582917	0.779301	-0.284674	0.17664	0.367575	-0.341852	0.0991045	0.297422	-0.168522	0.408875	0.833797	0.17333	0.404959	0.644057	Peak_777	chr1	154396801	154402199	+	0	NA	intron (NM_009782, intron 46 of 46)	RLTR20A3_MM|LTR|ERVK	-142594	NR_040629
chr1	154403200	154404599	4	4	115	132	69	114	83	115	65	40	79.7191	87.5773	58.6307	60.6438	127.362	114.25	118.786	64.7389	-0.438098	0.21462	0.99995	0.827868	0.017515	NA	-0.737096	0.0321001	0.129884	-0.298998	0.385789	0.625188	0.0907718	0.789537	0.966989	0.389769	0.264462	NA	Peak_778	chr1	154403201	154404599	+	0	NA	intron (NM_009782, intron 44 of 46)	intron (NM_009782, intron 44 of 46)	-146994	NR_040629
chr1	154406000	154438799	41294914	16	4406	3861	2905	4720	2129	3197	1653	1673	3054.28	2561.64	2468.44	2510.87	3266.9	3176.16	3020.82	2707.71	-0.0945416	0.458709	0.99995	0.186923	0.140831	0.370758	-0.310223	0.0143814	0.0796609	-0.215682	0.0878609	0.278072	-0.1233	0.326616	0.778409	0.0923813	0.465378	0.692015	Peak_779	chr1	154406001	154438799	+	0	NA	intron (NM_009782, intron 37 of 46)	MER58B|DNA|hAT-Charlie	-165494	NR_040629
chr1	154443200	154454199	912449	16	1195	1108	945	1243	661	946	426	497	828.386	735.119	802.986	661.23	1014.29	939.832	778.506	804.381	-0.0387481	0.802714	0.99995	0.138557	0.366022	0.615169	-0.363852	0.0173839	0.0891018	-0.325104	0.0320557	0.159929	-0.225295	0.132582	0.556325	0.0998087	0.511304	0.727441	Peak_780	chr1	154443201	154454199	+	0	NA	intron (NM_009782, intron 27 of 46)	intron (NM_009782, intron 27 of 46)	-191794	NR_040629
chr1	154457800	154484999	912419419	16	3490	2704	2671	3585	1654	2524	1334	1322	2419.3	1794.01	2269.6	1907.09	2538.02	2507.54	2437.86	2139.62	-0.0964722	0.405667	0.99995	0.0857133	0.455999	0.687718	-0.427007	0.000203539	0.00506114	-0.330535	0.00386882	0.0506506	-0.341294	0.00261015	0.0581886	-0.0107588	0.925107	0.966616	Peak_781	chr1	154457801	154484999	+	0	NA	exon (NM_009782, exon 21 of 47)	exon (NM_009782, exon 21 of 47)	-214494	NR_040629
chr1	154485000	154507599	42914	16	3895	2948	2402	3952	1721	2495	1444	1394	2700.05	1955.89	2041.03	2102.32	2640.83	2478.73	2638.88	2256.15	-0.156096	0.245148	0.99995	0.154459	0.247055	0.498251	-0.379417	0.00442796	0.0388107	-0.223321	0.093077	0.286934	-0.224958	0.0885746	0.463926	-0.00163732	0.990185	0.995933	Peak_782	chr1	154485001	154507599	+	0	NA	intron (NM_009782, intron 7 of 46)	intron (NM_009782, intron 7 of 46)	229620	NM_009782
chr1	154509200	154542199	91412	16	6783	4438	3783	5707	3324	4282	2323	2510	4702.04	2944.45	3214.49	3035.91	5100.6	4254.08	4245.23	4062.37	-0.168504	0.262602	0.99995	0.239334	0.110596	0.326016	-0.644423	1.7427e-05	0.000895696	-0.475919	0.00149465	0.0296557	-0.405089	0.00671718	0.10798	0.0708299	0.636434	0.810841	Peak_783	chr1	154509201	154542199	+	0	NA	intron (NM_009782, intron 7 of 46)	intron (NM_009782, intron 7 of 46)	200220	NM_009782
chr1	154550800	154654199	49129412911	16	19372	15428	12664	19313	9209	12855	7627	7664	13428.9	10235.9	10760.9	10273.8	14131	12771.2	13938.2	12404	-0.156913	0.156523	0.99995	0.214433	0.052437	0.218707	-0.452692	4.21237e-05	0.00165955	-0.295779	0.0074118	0.0721441	-0.238259	0.0307195	0.26483	0.05752	0.602632	0.789843	Peak_784	chr1	154550801	154654199	+	0	NA	intron (NM_009782, intron 6 of 46)	RMER5|LTR|ERV1	123420	NM_009782
chr1	154655800	154673599	2914	16	3897	3023	2485	3585	1917	2473	1445	1425	2701.44	2005.65	2111.56	1907.09	2941.59	2456.88	2640.71	2306.32	-0.22869	0.0787938	0.99995	0.213695	0.0981294	0.306133	-0.513334	7.03687e-05	0.00240082	-0.284645	0.0272437	0.146627	-0.29964	0.0192361	0.201665	-0.0149948	0.907445	0.957426	Peak_785	chr1	154655801	154673599	+	0	NA	intron (NM_009782, intron 3 of 46)	intron (NM_009782, intron 3 of 46)	61220	NM_009782
chr1	154674400	154679599	4	4	450	381	265	511	256	339	223	167	311.944	252.78	225.176	271.833	392.826	336.79	407.528	270.285	-0.39047	0.0591387	0.99995	0.5714	0.00497462	0.0680633	-0.608207	0.00259613	0.0276613	-0.217737	0.281121	0.528214	-0.0368073	0.85287	0.977965	0.18093	0.374015	0.620901	Peak_786	chr1	154674401	154679599	+	0	NA	intron (NM_009782, intron 3 of 46)	intron (NM_009782, intron 3 of 46)	48920	NM_009782
chr1	154681000	154689999	4912	16	1686	1373	1027	1661	789	996	698	632	1168.75	910.937	872.663	883.591	1210.7	989.506	1275.58	1022.88	-0.305375	0.0385706	0.99995	0.28238	0.0526377	0.21915	-0.470127	0.00122343	0.0168939	-0.164752	0.256443	0.502743	-0.187747	0.189976	0.640899	-0.0229943	0.874424	0.942836	Peak_787	chr1	154681001	154689999	+	0	NA	intron (NM_009782, intron 3 of 46)	intron (NM_009782, intron 3 of 46)	40420	NM_009782
chr1	154692400	154732999	4291424	16	12318	10307	8693	12608	4854	6746	4319	4408	8538.96	6838.33	7386.62	6706.99	7448.35	6702.02	7892.88	7134.23	-0.149201	0.151227	0.99995	-0.0542873	0.599913	0.789518	-0.179493	0.0827424	0.230337	-0.030292	0.769337	0.886446	-0.23378	0.0230089	0.224309	-0.203488	0.0489481	0.213066	Peak_788	chr1	154692401	154732999	+	0	NA	intron (NM_009782, intron 1 of 46)	intron (NM_009782, intron 1 of 46)	13220	NM_009782
chr1	154746200	154756199	94129	16	1265	1057	832	1312	639	985	484	496	876.91	701.282	706.968	697.936	980.53	978.578	884.499	802.763	-0.06281	0.68317	0.99995	0.235322	0.122233	0.343225	-0.415618	0.00620298	0.0476562	-0.352808	0.0191947	0.121722	-0.180295	0.226263	0.684943	0.172512	0.253483	0.506841	Peak_789	chr1	154746201	154756199	+	0	NA	Intergenic	Intergenic	-25280	NM_009782
chr1	154770400	154780999	914291	16	1521	1380	931	1653	743	1180	548	594	1054.37	915.581	791.09	879.335	1140.12	1172.31	1001.46	961.373	-0.00290289	0.985478	0.99995	0.214225	0.175797	0.41538	-0.25597	0.104518	0.264327	-0.253068	0.105896	0.308423	-0.0417456	0.788006	0.966741	0.211322	0.178504	0.422237	Peak_790	chr1	154770401	154780999	+	0	NA	Intergenic	B4|SINE|B4	-49780	NM_009782
chr1	154784200	154793199	9412412	16	1216	1314	942	1621	684	854	452	565	842.943	871.792	800.437	862.312	1049.58	848.432	826.02	914.438	-0.0940477	0.51281	0.99995	0.19296	0.173451	0.412236	-0.115886	0.410611	0.611399	-0.0218387	0.875749	0.942814	0.0770733	0.575582	0.910906	0.098912	0.481722	0.705113	Peak_791	chr1	154784201	154793199	+	0	NA	Intergenic	Intergenic	-62780	NM_009782
chr1	154811600	154817199	94	13	382	355	248	460	271	434	186	216	264.806	235.53	210.731	244.703	415.843	431.17	339.911	349.59	0.0505316	0.800963	0.99995	0.668296	0.00084719	0.0304948	-0.65658	0.000930682	0.0141399	-0.707112	0.000294285	0.0113643	0.0117155	0.952129	0.991798	0.718827	0.000269187	0.0160464	Peak_792	chr1	154811601	154817199	+	0	NA	Intergenic	Intergenic	-88480	NM_009782
chr1	15481800	15485599	2149	16	717	581	551	844	352	562	298	305	497.031	385.473	468.196	448.977	540.136	558.336	544.588	493.634	-0.0398232	0.805284	0.99995	0.167648	0.291033	0.544026	-0.376764	0.0172617	0.0887678	-0.336941	0.0308784	0.157	-0.209116	0.172328	0.61842	0.127825	0.414488	0.651077	Peak_793	chr1	15481801	15485599	+	0	NA	intron (NM_001098528, intron 1 of 1)	intron (NM_001098528, intron 1 of 1)	171248	NM_001098528
chr1	154855200	154856599	2	2	144	208	132	244	77	112	65	79	99.8222	138.001	112.163	129.799	118.155	111.27	118.786	127.859	0.00593448	0.982906	0.99995	0.1624	0.547973	0.755523	0.175998	0.506332	0.692331	0.170064	0.510014	0.726143	0.338398	0.177515	0.625574	0.168334	0.523314	NA	Peak_794	chr1	154855201	154856599	+	0	NA	Intergenic	Intergenic	-129980	NM_009782
chr1	154882400	154885199	4291	16	350	353	242	526	182	265	159	183	242.623	234.203	205.632	279.813	279.275	263.272	290.569	296.181	-0.0306622	0.881617	0.99995	0.343308	0.0905918	0.293533	-0.146179	0.464833	0.657708	-0.115517	0.55695	0.757814	0.197129	0.308296	0.764093	0.312646	0.117236	0.336298	Peak_795	chr1	154882401	154885199	+	0	NA	Intergenic	Intergenic	-157880	NM_009782
chr1	154950800	154959199	2419	16	869	873	822	1201	577	760	327	383	602.399	579.204	698.47	638.888	885.393	755.045	597.585	619.875	-0.108501	0.55345	0.99995	0.193246	0.285958	0.539107	-0.286748	0.112173	0.276106	-0.178247	0.320492	0.566731	-0.0935025	0.598131	0.919838	0.0847445	0.637814	0.811494	Peak_796	chr1	154950801	154959199	+	0	NA	Intergenic	ORR1F|LTR|ERVL-MaLR	144636	NM_010500
chr1	154994600	154996799	1249	16	262	293	216	390	119	262	118	118	181.621	194.395	183.54	207.466	182.603	260.292	215.642	190.98	0.19589	0.398956	0.99995	0.122032	0.594075	0.786288	0.0169756	0.940157	0.970924	-0.178914	0.415301	0.650317	0.139008	0.520223	0.889036	0.317922	0.153182	0.386942	Peak_797	chr1	154994601	154996799	+	0	NA	Intergenic	Intergenic	103936	NM_010500
chr1	155020800	155022599	2	2	195	152	137	194	110	120	63	66	135.176	100.847	116.412	103.201	168.792	119.218	115.131	106.819	-0.330464	0.24862	0.99995	0.179519	0.516656	0.733898	-0.483322	0.0802603	0.22607	-0.152858	0.578987	0.772519	-0.303803	0.252465	0.711994	-0.150945	0.584438	0.777568	Peak_798	chr1	155020801	155022599	+	0	NA	Intergenic	B2_Mm2|SINE|B2	77936	NM_010500
chr1	155024000	155099999	1294141224	16	23232	20248	19033	26397	9843	14981	8509	8943	16104.6	13433.8	16172.7	14042.2	15103.8	14883.3	15550	14474	-0.0621772	0.478329	0.99995	-0.074505	0.394251	0.638929	-0.157797	0.0710942	0.209786	-0.0956203	0.273407	0.520302	-0.232303	0.00762321	0.116624	-0.136682	0.117554	0.336794	Peak_799	chr1	155024001	155099999	+	0	NA	Intergenic	Intergenic	37636	NM_010500
chr1	155106400	155118399	921414	16	1581	1709	1524	2201	782	1293	666	750	1095.96	1133.86	1294.97	1170.85	1199.96	1284.57	1217.1	1213.86	0.0492384	0.700971	0.99995	0.0165961	0.895723	0.953806	-0.0683306	0.587907	0.754098	-0.117569	0.34553	0.590146	-0.0517345	0.674024	0.944741	0.0658345	0.598903	0.787719	Peak_800	chr1	155106401	155118399	+	0	NA	Intergenic	B4A|SINE|B4	-12764	NM_010500
chr1	155122000	155123399	129	12	190	196	162	243	69	162	76	92	131.71	130.039	137.655	129.267	105.879	160.944	138.888	148.9	0.350159	0.186616	0.99995	-0.143914	0.580008	0.777456	0.0895804	0.728252	0.849743	-0.260578	0.290494	0.538132	-0.0543341	0.821666	0.972485	0.206244	0.407253	0.64595	Peak_801	chr1	155122001	155123399	+	0	NA	Intergenic	Intergenic	-23064	NM_010500
chr1	155133800	155141599	2491	16	1191	1230	1036	1574	681	938	442	562	825.613	816.061	880.311	837.31	1044.98	931.884	807.745	909.582	-0.0110282	0.939274	0.99995	0.122384	0.391906	0.637149	-0.166912	0.24075	0.445338	-0.155884	0.268244	0.51564	-0.0445284	0.748588	0.959062	0.111356	0.431209	0.665123	Peak_802	chr1	155133801	155141599	+	0	NA	exon (NM_008209, exon 2 of 6)	exon (NM_008209, exon 2 of 6)	9080	NM_008209
chr1	155144400	155150999	2149	16	723	767	534	839	350	529	329	237	501.191	508.877	453.751	446.317	537.067	525.551	601.24	383.578	-0.31311	0.0817865	0.99995	0.251241	0.154298	0.387783	-0.252617	0.149566	0.331545	0.060493	0.729464	0.864157	-0.00137594	0.99359	0.999332	-0.0618689	0.725177	0.864792	Peak_803	chr1	155144401	155150999	+	0	NA	promoter-TSS (NM_008209)	promoter-TSS (NM_008209)	-920	NM_008209
chr1	155155400	155180199	1492491	16	4474	4172	3703	5255	1861	3008	1625	1890	3101.42	2767.97	3146.52	2795.47	2855.66	2988.39	2969.65	3058.92	0.0538782	0.585382	0.99995	-0.101284	0.300343	0.553588	-0.0660214	0.498852	0.685942	-0.1199	0.215649	0.457562	-0.167305	0.0808913	0.444893	-0.0474057	0.625068	0.804037	Peak_804	chr1	155155401	155180199	+	0	NA	intron (NM_021433, intron 1 of 7)	intron (NM_021433, intron 1 of 7)	9097	NM_021433
chr1	155188400	155256199	241912421	16	13375	14612	12243	18826	6365	10305	5664	6806	9271.68	9694.54	10403.1	10014.7	9766.94	10237.8	10350.8	11015.3	0.0790069	0.429057	0.99995	0.032134	0.74716	0.878007	-0.029436	0.767541	0.874468	-0.108443	0.275047	0.521864	0.00269806	0.978284	0.996456	0.111141	0.263728	0.516995	Peak_805	chr1	155188401	155256199	+	0	NA	Intergenic	Intergenic	63597	NM_021433
chr1	155274800	155289199	9421	16	3485	2453	2227	3105	1642	2094	1115	1144	2415.84	1627.48	1892.33	1651.75	2519.61	2080.35	2037.64	1851.53	-0.212571	0.13515	0.99995	0.0814152	0.564105	0.766736	-0.475767	0.000752182	0.012275	-0.263195	0.061778	0.229048	-0.394351	0.00478433	0.086485	-0.131156	0.351869	0.601997	Peak_806	chr1	155274801	155289199	+	0	NA	intron (NM_011273, intron 14 of 14)	intron (NM_011273, intron 14 of 14)	123297	NM_021433
chr1	155289600	155291799	1	1	217	135	110	171	105	130	70	71	150.426	89.5677	93.4693	90.9657	161.12	129.152	127.923	114.912	-0.242854	0.420276	0.99995	0.24328	0.407879	0.650078	-0.6826	0.0204609	0.0986441	-0.439746	0.132895	0.350837	-0.43932	0.123217	0.53819	0.000425169	0.998838	0.999418	Peak_807	chr1	155289601	155291799	+	0	NA	intron (NM_011273, intron 12 of 14)	intron (NM_011273, intron 12 of 14)	126744	NM_011273
chr1	155292400	155313999	49124	16	4028	3552	2860	4312	1909	2773	1605	1559	2792.25	2356.63	2430.2	2293.82	2929.31	2754.92	2933.1	2523.2	-0.150208	0.178996	0.99995	0.166242	0.133705	0.360184	-0.334214	0.00252935	0.0272387	-0.184006	0.095247	0.290483	-0.167972	0.124548	0.541466	0.0160338	0.884602	0.947392	Peak_808	chr1	155292401	155313999	+	0	NA	intron (NM_011273, intron 11 of 14)	intron (NM_011273, intron 11 of 14)	114244	NM_011273
chr1	155349000	155351999	4	4	300	302	231	331	158	274	188	129	207.963	200.366	196.285	176.08	242.447	272.214	343.566	208.783	-0.270378	0.240359	0.99995	0.530144	0.0194285	0.131552	-0.63503	0.00483583	0.04094	-0.364652	0.104158	0.305589	-0.104886	0.634839	0.932687	0.259766	0.250109	0.503599	Peak_809	chr1	155349001	155351999	+	0	NA	intron (NM_011273, intron 2 of 14)	MER20|DNA|hAT-Charlie	66944	NM_011273
chr1	155353200	155379599	49	13	2414	2136	1938	2738	1363	2012	1027	1192	1673.41	1417.16	1646.76	1456.51	2091.49	1998.88	1876.82	1929.22	-0.0149498	0.893395	0.99995	0.258121	0.019648	0.132463	-0.466416	2.39567e-05	0.00111368	-0.451466	3.7599e-05	0.0030733	-0.208295	0.0551047	0.367695	0.243171	0.0267318	0.15699	Peak_810	chr1	155353201	155379599	+	0	NA	intron (NM_011273, intron 2 of 14)	intron (NM_011273, intron 2 of 14)	51044	NM_011273
chr1	155380800	155403999	9241219	16	2330	2131	1803	2717	1244	1848	1003	1089	1615.18	1413.84	1532.05	1445.34	1908.89	1835.95	1832.96	1762.52	-0.0558651	0.611749	0.99995	0.249714	0.0219259	0.140204	-0.3884	0.00034932	0.00732025	-0.332534	0.00203169	0.0357696	-0.138685	0.193482	0.645495	0.193849	0.0729833	0.263376	Peak_811	chr1	155380801	155403999	+	0	NA	intron (NM_011273, intron 1 of 14)	intron (NM_011273, intron 1 of 14)	25044	NM_011273
chr1	155408200	155419799	9214	16	2950	3046	2195	3786	1038	1700	1067	1186	2044.97	2020.91	1865.14	2014.01	1592.79	1688.92	1949.92	1919.51	0.0259701	0.839898	0.99995	-0.144206	0.256999	0.508647	0.189175	0.135776	0.311482	0.163205	0.194794	0.431262	0.0449694	0.717995	0.953483	-0.118236	0.349134	0.599205	Peak_812	chr1	155408201	155419799	+	0	NA	intron (NM_011273, intron 1 of 14)	intron (NM_011273, intron 1 of 14)	3444	NM_011273
chr1	155423200	155428799	2	2	429	514	373	607	184	393	183	221	297.387	341.021	316.946	322.902	282.344	390.438	334.428	357.683	0.28533	0.120927	0.99995	0.00317352	0.986037	0.99425	0.109065	0.542959	0.720647	-0.176265	0.309216	0.55643	0.112238	0.510424	0.884419	0.288504	0.10012	0.310314	Peak_813	chr1	155423201	155428799	+	0	NA	Intergenic	Intergenic	-8556	NM_011273
chr1	155438600	155444399	2419	16	1087	1016	832	1302	426	643	346	392	753.519	674.08	706.968	692.616	653.687	638.808	632.307	634.442	-0.0146656	0.916641	0.99995	-0.183606	0.178489	0.419048	0.0874823	0.519368	0.702032	0.102148	0.444252	0.674181	-0.096124	0.458566	0.860479	-0.198272	0.139634	0.368306	Peak_814	chr1	155438601	155444399	+	0	NA	Intergenic	Intergenic	-24056	NM_011273
chr1	155487800	155496599	9241	16	1566	1519	1139	1878	762	1193	564	660	1085.57	1007.8	967.832	999.027	1169.27	1185.22	1030.7	1068.19	0.0357401	0.787293	0.99995	0.100068	0.444537	0.678824	-0.134021	0.303563	0.512413	-0.169761	0.187333	0.422466	-0.0339526	0.789424	0.966989	0.135808	0.293853	0.547083	Peak_815	chr1	155487801	155496599	+	0	NA	Intergenic	Intergenic	34911	NR_132128
chr1	155513000	155518199	1492	16	711	769	502	882	389	519	289	315	492.872	510.204	426.56	469.191	596.911	515.616	528.141	509.819	-0.135168	0.399201	0.99995	0.291431	0.0643894	0.243456	-0.2026	0.194236	0.390404	-0.0674319	0.662541	0.825532	0.0888313	0.558042	0.904423	0.156263	0.316612	0.569091	Peak_816	chr1	155513001	155518199	+	0	NA	Intergenic	Intergenic	11511	NR_132128
chr1	155530400	155531599	2	2	144	197	124	203	64	110	70	74	99.8222	130.702	105.365	107.989	98.2065	109.283	127.923	119.767	0.0196791	0.946228	0.99995	0.135271	0.635089	0.812555	0.0814636	0.77144	0.876663	0.0617845	0.82134	0.913873	0.216735	0.415872	0.837939	0.15495	0.577701	NA	Peak_817	chr1	155530401	155531599	+	0	NA	Intergenic	Intergenic	-3889	NR_132128
chr1	155557000	155562799	9214	16	1956	2094	1700	2744	633	994	663	794	1355.92	1389.29	1444.53	1459.71	971.323	987.519	1211.62	1285.07	0.0551087	0.714324	0.99995	-0.361055	0.0150261	0.116773	0.386274	0.00906193	0.0600014	0.331166	0.0239053	0.136715	0.0252188	0.861446	0.978937	-0.305947	0.0375216	0.186638	Peak_818	chr1	155557001	155562799	+	0	NA	intron (NM_001145781, intron 1 of 3)	intron (NM_001145781, intron 1 of 3)	1780	NM_026683
chr1	155570800	155582799	92	11	1008	1234	826	1672	553	907	488	564	698.755	818.715	701.869	889.442	848.565	901.087	891.809	912.819	0.0600098	0.647234	0.99995	0.312665	0.0160365	0.120928	-0.0256169	0.841647	0.917183	-0.0856268	0.497319	0.716689	0.287048	0.0214555	0.215352	0.372675	0.00354586	0.056566	Peak_819	chr1	155570801	155582799	+	0	NA	intron (NM_028250, intron 3 of 7)	intron (NM_028250, intron 3 of 7)	18680	NM_026683
chr1	155603200	155610399	4192	16	1413	1226	912	1493	759	1056	572	595	979.505	813.407	774.945	794.221	1164.67	1049.12	1045.32	962.992	-0.134426	0.354295	0.99995	0.332464	0.0206442	0.135836	-0.46026	0.00130439	0.0176157	-0.325834	0.0220487	0.130846	-0.127796	0.364106	0.804773	0.198038	0.165516	0.404226	Peak_820	chr1	155603201	155610399	+	0	NA	intron (NM_028250, intron 4 of 7)	intron (NM_028250, intron 4 of 7)	48680	NM_026683
chr1	155645800	155649599	1	1	399	342	271	430	260	358	134	174	276.591	226.905	230.274	228.744	398.964	355.666	244.882	281.614	-0.0142435	0.951038	0.99995	0.349347	0.128286	0.352054	-0.504629	0.0273835	0.117751	-0.490386	0.0301068	0.154619	-0.155282	0.48777	0.875707	0.335103	0.14002	0.368806	Peak_821	chr1	155645801	155649599	+	0	NA	intron (NM_028250, intron 6 of 7)	intron (NM_028250, intron 6 of 7)	89580	NM_026683
chr1	155654200	155657799	912	12	325	298	288	356	194	284	135	150	225.293	197.712	244.72	189.379	297.688	282.148	246.71	242.771	-0.0496054	0.811166	0.99995	0.21643	0.287679	0.540861	-0.495958	0.0145881	0.0802798	-0.446352	0.0254792	0.141829	-0.279528	0.152917	0.590432	0.166825	0.404926	0.644057	Peak_822	chr1	155654201	155657799	+	0	NA	intron (NM_028250, intron 6 of 7)	intron (NM_028250, intron 6 of 7)	86027	NM_010712
chr1	155671200	155673999	2	2	266	333	220	349	131	230	78	113	184.394	220.934	186.939	185.655	201.016	228.5	142.543	182.888	0.261976	0.287348	0.99995	-0.105255	0.663338	0.829625	0.234596	0.326668	0.534741	-0.027379	0.90584	0.957931	0.129341	0.56838	0.9083	0.15672	0.503321	0.721773	Peak_823	chr1	155671201	155673999	+	0	NA	intron (NM_028250, intron 6 of 7)	B1_Mur2|SINE|Alu	69427	NM_010712
chr1	155781800	155785999	2	2	368	399	362	515	220	352	154	136	255.101	264.722	307.599	273.961	337.585	349.705	281.432	220.112	-0.107483	0.637492	0.99995	0.141683	0.527194	0.741269	-0.202695	0.363063	0.568288	-0.0952117	0.666155	0.827802	-0.0610122	0.778114	0.964912	0.0341995	0.877527	0.944214	Peak_824	chr1	155781801	155785999	+	0	NA	intron (NM_001024945, intron 8 of 11)	intron (NM_001024945, intron 8 of 11)	28999	NM_023268
chr1	155787200	155787399	2	2	9	29	34	16	8	9	1	1	6.23889	19.2405	28.8905	8.51141	12.2758	8.94132	1.82748	1.61847	-0.365609	0.749142	0.99995	-1.2732	0.228078	NA	0.936543	0.375072	NA	1.30215	0.216598	NA	-0.336655	0.725474	0.954858	-1.63881	0.120094	NA	Peak_825	chr1	155787201	155787399	+	0	NA	intron (NM_001024945, intron 7 of 11)	intron (NM_001024945, intron 7 of 11)	25599	NM_023268
chr1	155788000	155792199	12	3	461	590	415	745	143	273	128	201	319.57	391.444	352.634	396.313	219.43	271.22	233.917	325.313	0.389291	0.0462814	0.99995	-0.568662	0.00273784	0.0518874	0.79874	2.08224e-05	0.00101649	0.409449	0.0221563	0.131131	0.230078	0.183376	0.631144	-0.179371	0.322295	0.574866	Peak_826	chr1	155788001	155792199	+	0	NA	intron (NM_001024945, intron 6 of 11)	intron (NM_001024945, intron 6 of 11)	22799	NM_023268
chr1	155810200	155814399	2419	16	1150	1282	1063	1562	417	696	378	432	797.191	850.561	903.253	830.926	639.877	691.462	690.787	699.181	0.0644486	0.647323	0.99995	-0.353994	0.0099424	0.0950407	0.338662	0.0131504	0.0754293	0.274213	0.0407357	0.18191	-0.0153324	0.906308	0.984755	-0.289546	0.0316811	0.171286	Peak_827	chr1	155810201	155814399	+	0	NA	intron (NM_001024945, intron 1 of 11)	intron (NM_001024945, intron 1 of 11)	599	NM_023268
chr1	155842000	155844999	12	3	377	227	236	319	148	167	137	149	261.34	150.606	200.534	169.696	227.102	165.911	250.364	241.153	-0.243228	0.32027	0.99995	0.0438889	0.85376	0.934886	-0.573114	0.0164701	0.0862461	-0.329886	0.16496	0.393425	-0.529225	0.021822	0.217289	-0.199339	0.39972	0.640517	Peak_828	chr1	155842001	155844999	+	0	NA	Intergenic	Intergenic	-30601	NM_001024945
chr1	155866400	155867599	2	2	127	141	113	202	36	113	52	44	88.0376	93.5485	96.0184	107.457	55.2411	112.263	95.0288	71.2128	0.31875	0.369233	0.99995	-0.30315	0.382146	NA	0.432635	0.207445	0.407186	0.113886	0.729874	0.864341	0.129485	0.686734	0.946899	0.0155995	0.962709	NA	Peak_829	chr1	155866401	155867599	+	0	NA	intron (NM_001039184, intron 32 of 37)	intron (NM_001039184, intron 32 of 37)	-54101	NM_001024945
chr1	155969000	155975399	9421	16	2997	3330	2439	3937	926	1614	1085	1309	2077.55	2209.34	2072.47	2094.34	1420.92	1603.48	1982.81	2118.58	0.127827	0.416864	0.99995	-0.287707	0.0657566	0.246384	0.340049	0.0293166	0.122717	0.212222	0.171169	0.401617	0.0523418	0.7339	0.956901	-0.15988	0.303548	0.556771	Peak_830	chr1	155969001	155975399	+	0	NA	intron (NM_001039184, intron 1 of 37)	intron (NM_001039184, intron 1 of 37)	1055	NM_001039184
chr1	156033200	156049399	2194	16	4567	4899	3429	5923	1716	2555	1747	1870	3165.89	3250.31	2913.69	3150.82	2633.16	2538.34	3192.6	3026.55	-0.0670625	0.59547	0.99995	-0.062636	0.617504	0.801487	0.13672	0.274626	0.482801	0.203782	0.102204	0.302221	0.0740835	0.549548	0.901505	-0.129698	0.299357	0.55243	Peak_831	chr1	156033201	156049399	+	0	NA	intron (NM_172843, intron 2 of 6)	intron (NM_172843, intron 2 of 6)	439	NM_022329
chr1	156051400	156051599	4	4	16	24	16	15	11	13	9	6	11.0914	15.9231	13.5955	7.97945	16.8792	12.9152	16.4473	9.71084	-0.541623	0.497918	0.99995	0.437007	0.568557	NA	-0.490672	0.517469	NA	0.0509513	0.946943	NA	-0.0536643	0.941516	0.991277	-0.104616	0.892474	NA	Peak_832	chr1	156051401	156051599	+	0	NA	5' UTR (NM_001160182, exon 3 of 3)	5' UTR (NM_001160182, exon 3 of 3)	10639	NM_022329
chr1	156053400	156059199	4291	16	486	561	370	703	344	415	229	254	336.9	372.204	314.397	373.97	527.86	412.294	418.492	411.092	-0.204193	0.2398	0.99995	0.541675	0.00157525	0.0394868	-0.346316	0.0405098	0.149474	-0.142123	0.397019	0.634997	0.195359	0.237561	0.697212	0.337482	0.0473257	0.209239	Peak_833	chr1	156053401	156059199	+	0	NA	intron (NM_172843, intron 3 of 6)	intron (NM_172843, intron 3 of 6)	15439	NM_022329
chr1	15608200	15612199	2419	16	485	541	404	802	285	335	186	263	336.207	358.934	343.287	426.634	437.326	332.816	339.911	425.659	-0.0469873	0.810433	0.99995	0.197695	0.305155	0.558032	0.0130794	0.945335	0.973708	0.0600668	0.749776	0.875881	0.210774	0.254854	0.714637	0.150707	0.42862	0.662886	Peak_834	chr1	15608201	15612199	+	0	NA	intron (NM_001098528, intron 1 of 1)	intron (NM_001098528, intron 1 of 1)	-195446	NM_009352
chr1	156179000	156185199	921414	16	883	832	730	1203	382	664	338	417	612.104	552.002	620.296	639.952	586.17	659.671	617.688	674.904	0.148792	0.316094	0.99995	-0.0345131	0.81312	0.914097	-0.012229	0.932834	0.967534	-0.161021	0.256852	0.503235	-0.0467421	0.737526	0.957132	0.114279	0.423951	0.659142	Peak_835	chr1	156179001	156185199	+	0	NA	intron (NM_177838, intron 1 of 4)	intron (NM_177838, intron 1 of 4)	22926	NM_177838
chr1	156202800	156208799	9214	16	1472	1224	1394	1550	582	986	528	608	1020.4	812.08	1184.51	824.543	893.065	979.571	964.908	984.032	0.080648	0.545765	0.99995	-0.247002	0.059485	0.233617	-0.181894	0.165573	0.352775	-0.262542	0.0421884	0.185468	-0.428896	0.000712166	0.0240903	-0.166354	0.197566	0.445708	Peak_836	chr1	156202801	156208799	+	0	NA	promoter-TSS (NM_177838)	promoter-TSS (NM_177838)	-774	NM_177838
chr1	156215800	156224999	1924	16	2148	1433	1896	2198	1039	1611	864	907	1489.01	950.744	1611.07	1169.25	1594.32	1600.5	1578.94	1467.96	-0.0469845	0.720556	0.99995	0.0341018	0.793013	0.903003	-0.580813	8.19011e-06	0.000524358	-0.533829	3.68442e-05	0.00303286	-0.546712	1.93333e-05	0.00187411	-0.0128827	0.920515	0.964285	Peak_837	chr1	156215801	156224999	+	0	NA	Intergenic	Intergenic	-15374	NM_177838
chr1	156226600	156231999	2149	16	614	580	520	845	312	504	274	340	425.631	384.809	441.855	449.509	478.757	500.714	500.729	550.281	0.0990978	0.543573	0.99995	0.174874	0.277235	0.529914	-0.229135	0.151648	0.33436	-0.328233	0.0361333	0.170215	-0.0542615	0.725174	0.954858	0.273972	0.0825141	0.27992	Peak_838	chr1	156226601	156231999	+	0	NA	Intergenic	B1F|SINE|Alu	-24274	NM_177838
chr1	156270200	156271999	12	3	238	209	165	367	113	162	87	94	164.984	138.664	140.204	195.23	173.396	160.944	158.991	152.137	-0.0854358	0.744123	0.99995	0.122708	0.630881	0.810093	0.00841415	0.973402	0.987482	0.0938499	0.70564	0.850511	0.131122	0.587544	0.916156	0.0372725	0.882199	0.946349	Peak_839	chr1	156270201	156271999	+	0	NA	intron (NM_001134741, intron 12 of 17)	intron (NM_001134741, intron 12 of 17)	32248	NM_001134741
chr1	156302800	156303799	12	3	218	293	235	406	84	126	78	75	151.12	194.395	199.684	215.977	128.896	125.179	142.543	121.386	-0.134646	0.608714	0.99995	-0.368923	0.141476	0.37153	0.599574	0.0155363	0.0834917	0.73422	0.00257638	0.0408172	0.230651	0.316893	0.771739	-0.503569	0.0412753	0.195619	Peak_840	chr1	156302801	156303799	+	0	NA	promoter-TSS (NM_001134741)	promoter-TSS (NM_001134741)	48	NM_001134741
chr1	156420400	156423399	4291	16	835	809	614	986	316	536	286	281	578.83	536.743	521.729	524.516	484.894	532.505	522.659	454.791	-0.0221063	0.890244	0.99995	-0.129608	0.406804	0.649223	0.0759631	0.624803	0.781306	0.0980694	0.521148	0.733299	-0.0536445	0.718295	0.953533	-0.151714	0.323877	0.576243	Peak_841	chr1	156420401	156423399	+	0	NA	promoter-TSS (NM_001346967)	promoter-TSS (NM_001346967)	-985	NM_001346967
chr1	156425000	156435599	194291	16	1152	1169	830	1307	477	813	421	548	798.578	775.59	705.268	695.276	731.945	807.699	769.368	886.924	0.172805	0.227493	0.99995	-0.00415444	0.976551	0.989988	-0.0296743	0.832793	0.912172	-0.202479	0.142063	0.362719	-0.0338287	0.803551	0.96953	0.16865	0.224046	0.475203	Peak_842	chr1	156425001	156435599	+	0	NA	3' UTR (NM_009230, exon 16 of 16)	3' UTR (NM_009230, exon 16 of 16)	-9385	NM_001346967
chr1	156437400	156446999	294	15	939	1074	651	1155	507	784	336	429	650.924	712.561	553.168	614.417	777.979	778.888	614.033	694.325	0.0818799	0.618939	0.99995	0.210653	0.196558	0.440186	-0.072592	0.653894	0.800756	-0.154472	0.333707	0.579495	0.138061	0.382941	0.817413	0.292533	0.0692632	0.256503	Peak_843	chr1	156437401	156446999	+	0	NA	intron (NM_009230, intron 6 of 15)	intron (NM_009230, intron 6 of 15)	-21285	NM_001346967
chr1	156448000	156460599	1294	16	1795	1692	1302	1943	655	1142	645	681	1244.31	1122.58	1106.34	1033.6	1005.08	1134.55	1178.72	1102.18	0.0369935	0.782285	0.99995	-0.108677	0.409978	0.65161	-0.0170756	0.896684	0.947818	-0.0540691	0.677431	0.833955	-0.125753	0.325712	0.777964	-0.071684	0.582474	0.776304	Peak_844	chr1	156448001	156460599	+	0	NA	intron (NM_009230, intron 3 of 15)	intron (NM_009230, intron 3 of 15)	20028	NM_009230
chr1	156467200	156468999	2	2	188	225	174	285	74	122	80	83	130.323	149.279	147.851	151.609	113.551	121.205	146.198	134.333	-0.0233486	0.930634	0.99995	-0.102788	0.691779	0.846253	0.218	0.394628	0.597654	0.241349	0.334683	0.580478	0.115212	0.631977	0.931607	-0.126137	0.618686	0.799845	Peak_845	chr1	156467201	156468999	+	0	NA	intron (NM_009230, intron 1 of 15)	intron (NM_009230, intron 1 of 15)	6228	NM_009230
chr1	156470200	156478199	2491	16	1559	1502	1187	1903	523	909	520	609	1080.71	996.524	1008.62	1012.33	802.531	903.073	950.288	985.65	0.107532	0.428748	0.99995	-0.25606	0.0549827	0.224074	0.199014	0.134194	0.308961	0.0914824	0.484034	0.706155	-0.0570457	0.656259	0.938223	-0.148528	0.257926	0.511443	Peak_846	chr1	156470201	156478199	+	0	NA	5' UTR (NM_009230, exon 1 of 16)	5' UTR (NM_009230, exon 1 of 16)	128	NM_009230
chr1	15651200	15654199	1492	16	527	440	368	696	271	355	189	190	365.321	291.924	312.697	370.246	415.843	352.685	345.393	307.51	-0.203165	0.306947	0.99995	0.168173	0.387383	0.633434	-0.201772	0.296567	0.504599	0.0013935	0.994207	0.997885	-0.0335986	0.85777	0.978796	-0.0349921	0.856278	0.932973	Peak_847	chr1	15651201	15654199	+	0	NA	intron (NM_001098528, intron 1 of 1)	MER5A1|DNA|hAT-Charlie	-152946	NM_009352
chr1	156557800	156570799	4219	16	3572	3510	2918	4059	1254	1995	1103	1429	2476.14	2328.76	2479.49	2159.24	1924.23	1981.99	2015.71	2312.8	0.12224	0.292288	0.99995	-0.331267	0.00388974	0.060568	0.18801	0.100712	0.258499	0.0657703	0.561977	0.761103	-0.143257	0.201089	0.653502	-0.209027	0.0658139	0.249513	Peak_848	chr1	156557801	156570799	+	0	NA	intron (NM_001136104, intron 1 of 12)	B4A|SINE|B4	5513	NM_001136104
chr1	156572200	156659399	1924290000000	16	14158	13314	10858	16100	6896	9839	5260	5958	9814.46	8833.36	9226.27	8564.61	10581.7	9774.85	9612.53	9642.87	-0.0567293	0.552502	0.99995	0.0850014	0.371979	0.620377	-0.215295	0.0236449	0.10761	-0.158566	0.0949811	0.290159	-0.130294	0.168754	0.613645	0.0282721	0.766091	0.888277	Peak_849	chr1	156572201	156659399	+	0	NA	intron (NM_001136104, intron 1 of 12)	intron (NM_001136104, intron 1 of 12)	57013	NM_001136104
chr1	156672200	156677799	4291	16	918	937	785	1340	354	564	294	388	636.366	621.666	667.031	712.831	543.205	560.323	537.278	627.968	0.133008	0.384252	0.99995	-0.27	0.0708001	0.256818	0.305459	0.0395975	0.147264	0.172451	0.234787	0.479781	0.0354595	0.802169	0.969393	-0.136992	0.348675	0.598646	Peak_850	chr1	156672201	156677799	+	0	NA	promoter-TSS (NM_023141)	promoter-TSS (NM_023141)	-661	NM_023141
chr1	156710200	156711399	2	2	164	138	106	205	63	97	65	63	113.686	91.5581	90.0704	109.052	96.672	96.3676	118.786	101.964	-0.11806	0.699526	0.99995	0.0728426	0.805938	NA	-0.0963951	0.742739	0.858554	0.0216651	0.940235	0.974032	-0.0235525	0.932728	0.989834	-0.0452176	0.876866	NA	Peak_851	chr1	156710201	156711399	+	0	NA	intron (NM_145413, intron 1 of 7)	intron (NM_145413, intron 1 of 7)	8110	NM_145413
chr1	156715400	156721999	1924	16	1637	1806	1606	2415	619	943	593	672	1134.78	1198.22	1364.65	1284.69	949.841	936.852	1083.69	1087.61	-0.00851194	0.952724	0.99995	-0.298052	0.0347063	0.177053	0.289697	0.0394067	0.146845	0.298209	0.0322459	0.160415	-0.00835493	0.951283	0.991798	-0.306564	0.0282828	0.161734	Peak_852	chr1	156715401	156721999	+	0	NA	intron (NM_145413, intron 1 of 7)	CpG	210	NM_145413
chr1	156752000	156752799	12	3	217	173	236	311	86	141	75	92	150.426	114.779	200.534	165.441	131.965	140.081	137.061	148.9	0.101349	0.7186	0.99995	-0.381408	0.162019	0.397727	0.0634253	0.815936	0.903127	-0.0379236	0.886466	0.948164	-0.317982	0.21525	0.670361	-0.280059	0.292243	0.545622	Peak_853	chr1	156752001	156752799	+	0	NA	Intergenic	Intergenic	-33490	NM_145413
chr1	156805000	156815599	92414	16	1423	1276	1296	1791	816	1191	565	672	986.437	846.581	1101.24	952.746	1252.13	1183.23	1032.52	1087.61	-0.0087967	0.950181	0.99995	0.132577	0.341235	0.592849	-0.345653	0.0129056	0.0746003	-0.336856	0.0144963	0.104315	-0.213076	0.117884	0.528884	0.12378	0.369996	0.617691	Peak_854	chr1	156805001	156815599	+	0	NA	intron (NR_027640, intron 19 of 19)	intron (NR_027640, intron 19 of 19)	-28723	NM_028333
chr1	156837200	156843599	9249	15	619	690	536	776	395	507	282	301	429.097	457.79	455.45	412.803	606.118	503.694	515.349	487.161	-0.17981	0.264694	0.99995	0.345441	0.0292119	0.16217	-0.368733	0.0189897	0.0940177	-0.188923	0.225611	0.469088	-0.0232924	0.879012	0.981478	0.165631	0.291873	0.545298	Peak_855	chr1	156837201	156843599	+	0	NA	intron (NM_028333, intron 1 of 4)	intron (NM_028333, intron 1 of 4)	1377	NM_028333
chr1	156845800	156848199	2941	16	328	268	241	356	172	255	122	141	227.373	177.808	204.783	189.379	263.93	253.337	222.952	228.205	-0.0145297	0.945673	0.99995	0.173828	0.405283	0.647923	-0.409418	0.0491251	0.167814	-0.394888	0.0531193	0.210603	-0.23559	0.237951	0.69767	0.159298	0.437085	0.669899	Peak_856	chr1	156845801	156848199	+	0	NA	intron (NM_028333, intron 2 of 4)	intron (NM_028333, intron 2 of 4)	7977	NM_028333
chr1	156856000	156867599	4192	16	1070	1157	810	1430	719	975	562	541	741.734	767.628	688.274	760.707	1103.29	968.643	1027.04	875.594	-0.205924	0.118399	0.99995	0.575152	1.0621e-05	0.00408329	-0.48003	0.000207785	0.00512305	-0.274106	0.033192	0.162916	0.0951222	0.455251	0.858955	0.369228	0.00447533	0.0637808	Peak_857	chr1	156856001	156867599	+	0	NA	TTS (NM_028333)	TTS (NM_028333)	22777	NM_028333
chr1	156911000	156933999	942114	16	2226	1920	1970	2328	1274	1792	934	1127	1543.08	1273.85	1673.95	1238.41	1954.92	1780.32	1706.86	1824.02	-0.0244286	0.835805	0.99995	0.18842	0.106687	0.319721	-0.544882	3.071e-06	0.000253504	-0.520454	7.10385e-06	0.00102968	-0.356462	0.00190459	0.0476198	0.163992	0.157148	0.392503	Peak_858	chr1	156911001	156933999	+	0	NA	intron (NR_027640, intron 1 of 19)	B2_Mm1t|SINE|B2	16887	NM_001159966
chr1	156935200	156941399	4129	16	2910	2620	2118	3272	770	1090	935	932	2017.24	1738.28	1799.71	1740.58	1181.55	1082.89	1708.69	1508.42	-0.159688	0.353914	0.99995	-0.403344	0.0179504	0.12691	0.269293	0.113694	0.278568	0.428981	0.0115058	0.0918125	-0.134051	0.424655	0.844172	-0.563032	0.000923117	0.0286173	Peak_859	chr1	156935201	156941399	+	0	NA	intron (NR_027640, intron 1 of 19)	intron (NR_027640, intron 1 of 19)	1087	NM_001159966
chr1	156992600	156999199	4192	16	866	723	597	818	402	608	367	344	600.32	479.685	507.283	435.146	616.859	604.036	670.684	556.755	-0.145707	0.355728	0.99995	0.214487	0.166432	0.403342	-0.492846	0.00144561	0.0189525	-0.347139	0.0236491	0.135816	-0.278359	0.0644919	0.398062	0.0687801	0.654511	0.821359	Peak_860	chr1	156992601	156999199	+	0	NA	Intergenic	Intergenic	-56274	NM_023884
chr1	157000200	157002199	1	1	200	166	213	206	88	144	78	104	138.642	110.135	180.991	109.584	135.034	143.061	142.543	168.321	0.159574	0.547725	0.99995	-0.201382	0.43602	0.671551	-0.336147	0.195604	0.392057	-0.495721	0.0492021	0.201918	-0.537529	0.0280822	0.25238	-0.0418081	0.867607	0.939354	Peak_861	chr1	157000201	157002199	+	0	NA	Intergenic	Intergenic	-61574	NM_023884
chr1	157013200	157024799	294112	16	1236	1231	1084	1800	621	1037	519	550	856.807	816.725	921.097	957.534	952.91	1030.24	948.461	890.161	0.0179611	0.898636	0.99995	0.0974337	0.484029	0.71021	-0.0988992	0.475163	0.666024	-0.11686	0.393338	0.631823	-0.00146556	0.991343	0.998708	0.115395	0.401829	0.642198	Peak_862	chr1	157013201	157024799	+	0	NA	Intergenic	Intergenic	-79374	NM_023884
chr1	157036200	157041599	9412	16	603	553	500	856	320	449	294	379	418.005	366.896	424.86	455.36	491.032	446.073	537.278	613.402	0.0358222	0.84741	0.99995	0.285956	0.120953	0.341143	-0.319906	0.0809809	0.227414	-0.355728	0.049391	0.202233	-0.0339494	0.849736	0.977485	0.321778	0.0772161	0.270948	Peak_863	chr1	157036201	157041599	+	0	NA	Intergenic	Intergenic	69750	NM_001305059
chr1	157043600	157050799	9142	16	1270	896	931	1121	619	811	493	541	880.376	594.464	791.09	596.331	949.841	805.712	900.947	875.594	-0.141799	0.295287	0.99995	0.146804	0.27	0.522592	-0.636857	1.80689e-06	0.000172813	-0.495058	0.000183361	0.00839846	-0.490053	0.000161224	0.00844184	0.00500546	0.969755	0.986816	Peak_864	chr1	157043601	157050799	+	0	NA	Intergenic	Intergenic	61450	NM_001305059
chr1	157054600	157063799	429129	16	1040	975	757	1171	553	783	324	430	720.938	646.878	643.239	622.929	848.565	777.895	592.103	695.944	0.0316539	0.851775	0.99995	0.0816728	0.625771	0.807053	-0.186048	0.264915	0.472254	-0.217702	0.187297	0.422406	-0.104375	0.522238	0.890456	0.113327	0.494001	0.714595	Peak_865	chr1	157054601	157063799	+	0	NA	Intergenic	Intergenic	49450	NM_001305059
chr1	157073400	157077599	129	12	631	510	415	560	265	376	140	212	437.415	338.367	352.634	297.899	406.636	373.549	255.847	343.116	0.109662	0.613159	0.99995	-0.249389	0.241444	0.491905	-0.0653791	0.758586	0.86906	-0.175041	0.402691	0.639757	-0.314768	0.1247	0.541646	-0.139727	0.504496	0.722572	Peak_866	chr1	157073401	157077599	+	0	NA	Intergenic	B2_Mm2|SINE|B2	33150	NM_001305059
chr1	157085000	157086999	241	7	259	287	232	384	148	184	113	111	179.541	190.414	197.135	204.274	227.102	182.8	206.505	179.651	-0.259609	0.241998	0.99995	0.206367	0.336629	0.589192	-0.136728	0.519294	0.701993	0.122881	0.559512	0.759417	0.0696391	0.731641	0.956068	-0.0532423	0.802795	0.907424	Peak_867	chr1	157085001	157086999	+	0	NA	Intergenic	Intergenic	22650	NM_001305059
chr1	157133800	157138199	4192	16	465	425	514	594	252	423	237	235	322.342	281.972	436.756	315.986	386.688	420.242	433.112	380.341	-0.0294475	0.878977	0.99995	0.112147	0.555388	0.760771	-0.452534	0.0172695	0.0887678	-0.423086	0.0241539	0.137396	-0.340387	0.0647995	0.398999	0.0826992	0.659605	0.824416	Peak_868	chr1	157133801	157138199	+	0	NA	3' UTR (NM_177644, exon 18 of 18)	3' UTR (NM_177644, exon 18 of 18)	-27320	NM_001305063
chr1	157139400	157145399	24	6	598	588	471	809	283	390	218	315	414.539	390.117	400.218	430.358	434.257	387.457	398.39	509.819	0.0973071	0.589045	0.99995	0.0323375	0.855192	0.935566	-0.0217622	0.901542	0.950736	-0.119069	0.490121	0.710835	0.0105753	0.950243	0.991491	0.129645	0.455822	0.684842	Peak_869	chr1	157139401	157145399	+	0	NA	intron (NM_177644, intron 17 of 17)	B1_Mur4|SINE|Alu	-33720	NM_001305063
chr1	157152400	157158999	921	12	647	754	537	873	341	447	274	376	448.507	500.252	456.3	464.404	523.256	444.086	500.729	608.546	0.0297354	0.864796	0.99995	0.179276	0.298189	0.551359	-0.087273	0.609619	0.770238	-0.117008	0.487301	0.708357	0.0920026	0.579553	0.912035	0.209011	0.218574	0.469142	Peak_870	chr1	157152401	157158999	+	0	NA	intron (NM_177644, intron 14 of 17)	Lx8b|LINE|L1	-47020	NM_001305063
chr1	157165600	157187399	942122	16	4161	3768	2915	4892	2001	3285	1741	1927	2884.45	2499.93	2476.94	2602.36	3070.49	3263.58	3181.64	3118.8	0.0304996	0.78295	0.99995	0.220979	0.0448401	0.20164	-0.292866	0.00770166	0.0544141	-0.323365	0.00308619	0.044803	-0.0718865	0.508435	0.88326	0.251479	0.021683	0.140969	Peak_871	chr1	157165601	157187399	+	0	NA	intron (NM_177644, intron 7 of 17)	intron (NM_177644, intron 7 of 17)	-67820	NM_001305063
chr1	157216800	157234599	42199	16	2433	2814	1638	3336	1246	1720	1094	1165	1686.58	1866.99	1391.84	1774.63	1911.96	1708.79	1999.26	1885.52	-0.123231	0.326851	0.99995	0.344151	0.00580591	0.073112	-0.102909	0.40673	0.608088	0.020322	0.869263	0.939538	0.241242	0.0489599	0.344644	0.22092	0.0752617	0.267567	Peak_872	chr1	157216801	157234599	+	0	NA	intron (NM_177644, intron 4 of 17)	intron (NM_177644, intron 4 of 17)	-117020	NM_001305063
chr1	157239400	157250199	4921	16	1421	1657	941	1892	671	980	636	784	985.051	1099.36	799.587	1006.47	1029.63	973.611	1162.28	1268.88	0.0293383	0.852005	0.99995	0.294436	0.0595402	0.233717	-0.0571861	0.712666	0.839935	-0.0865244	0.574294	0.769413	0.23725	0.121027	0.533012	0.323775	0.03675	0.185121	Peak_873	chr1	157239401	157250199	+	0	NA	intron (NM_177644, intron 3 of 17)	intron (NM_177644, intron 3 of 17)	-136120	NM_001305063
chr1	157253400	157259599	2491	16	911	902	611	1168	411	583	393	484	631.514	598.445	519.179	621.333	630.67	579.199	718.199	783.341	0.00884751	0.959186	0.99995	0.226439	0.185824	0.42736	-0.14352	0.398695	0.601353	-0.152367	0.365208	0.607812	0.0829199	0.618449	0.927362	0.235287	0.164795	0.403192	Peak_874	chr1	157253401	157259599	+	0	NA	intron (NM_177644, intron 3 of 17)	intron (NM_177644, intron 3 of 17)	-147820	NM_001305063
chr1	157299000	157308999	49	13	922	888	692	1012	572	847	408	442	639.139	589.156	588.007	538.347	877.72	841.478	745.611	715.365	-0.0579164	0.702749	0.99995	0.404794	0.00710661	0.080517	-0.528441	0.000415612	0.00826495	-0.470525	0.00150742	0.0297386	-0.123647	0.399816	0.828961	0.346878	0.0198799	0.134677	Peak_875	chr1	157299001	157308999	+	0	NA	intron (NM_177644, intron 1 of 17)	RMER15|LTR|ERVL	-108352	NR_027984
chr1	157377000	157378599	1	1	212	250	186	262	107	166	106	101	146.96	165.866	158.048	139.374	164.189	164.918	193.713	163.466	-0.12043	0.621935	0.99995	0.228468	0.337587	0.590097	-0.228554	0.332313	0.5401	-0.108124	0.641554	0.812209	-8.60503e-05	0.999696	0.999887	0.108038	0.645418	0.815841	Peak_876	chr1	157377001	157378599	+	0	NA	intron (NM_177644, intron 1 of 17)	intron (NM_177644, intron 1 of 17)	-34552	NR_027984
chr1	157403600	157419599	9241494	16	3628	4205	3137	5391	1364	2292	1433	1705	2514.96	2789.87	2665.57	2867.81	2093.03	2277.06	2618.78	2759.5	0.0952637	0.470217	0.99995	-0.137851	0.292855	0.545858	0.265175	0.0424823	0.153823	0.169911	0.190951	0.426689	0.127324	0.323792	0.776893	-0.0425869	0.743735	0.875165	Peak_877	chr1	157403601	157419599	+	0	NA	promoter-TSS (NR_027984)	promoter-TSS (NR_027984)	-752	NR_027984
chr1	157424600	157430599	9124	16	1035	710	713	839	458	699	346	445	717.472	471.06	605.851	446.317	702.79	694.443	632.307	720.221	0.0809545	0.592689	0.99995	0.0128131	0.931483	0.969841	-0.54338	0.000278533	0.00626504	-0.624334	2.19691e-05	0.00214961	-0.530567	0.000246687	0.0115478	0.0937675	0.522493	0.735751	Peak_878	chr1	157424601	157430599	+	0	NA	Intergenic	Intergenic	-15005	NM_177644
chr1	157431200	157436199	9241	16	629	564	449	745	315	558	283	239	436.029	374.194	381.525	396.313	483.36	554.362	517.176	386.815	-0.0771937	0.679914	0.99995	0.28938	0.117234	0.335826	-0.3756	0.0409872	0.15052	-0.298406	0.101093	0.300522	-0.0862194	0.631119	0.931334	0.212186	0.246141	0.499355	Peak_879	chr1	157431201	157436199	+	0	NA	Intergenic	Intergenic	-21105	NM_177644
chr1	157436200	157437199	49	13	66	71	42	127	51	63	29	27	45.7518	47.106	35.6883	67.5593	78.2583	62.5893	52.9969	43.6988	-0.294113	0.485374	0.99995	0.691415	0.0959325	NA	-0.19795	0.624616	NA	0.0961629	0.811193	NA	0.493465	0.212695	0.667728	0.397302	0.336457	NA	Peak_880	chr1	157436201	157437199	+	0	NA	Intergenic	Intergenic	-21882	NM_001033284
chr1	157438000	157459999	9214219	16	3811	4320	3186	5642	1758	2645	1614	1902	2641.82	2866.17	2707.21	3001.34	2697.61	2627.76	2949.55	3078.34	0.0134752	0.905678	0.99995	0.0778017	0.490943	0.714891	0.0558795	0.619583	0.778218	0.0424044	0.704769	0.849988	0.133681	0.229016	0.687665	0.0912769	0.416378	0.65303	Peak_881	chr1	157438001	157459999	+	0	NA	Intergenic	Intergenic	-9582	NM_001033284
chr1	157464200	157486599	142949129	16	4699	5034	3435	6776	2138	3061	1718	1890	3257.39	3339.88	2918.79	3604.58	3280.71	3041.04	3139.61	3058.92	-0.0741879	0.48646	0.99995	0.0558089	0.59762	0.78823	0.113158	0.282777	0.490598	0.187345	0.0740294	0.253238	0.168967	0.104202	0.500197	-0.018379	0.861384	0.935994	Peak_882	chr1	157464201	157486599	+	0	NA	intron (NM_001033284, intron 9 of 9)	intron (NM_001033284, intron 9 of 9)	16818	NM_001033284
chr1	157491400	157496599	192	12	524	512	460	689	236	376	193	226	363.242	339.694	390.872	366.523	362.136	373.549	352.703	365.775	0.0489905	0.777598	0.99995	-0.0757601	0.654113	0.824339	-0.0171814	0.918537	0.960088	-0.0661719	0.686945	0.839468	-0.0929415	0.560295	0.905344	-0.0267696	0.871362	0.941241	Peak_883	chr1	157491401	157496599	+	0	NA	Intergenic	Intergenic	-12796	NM_033354
chr1	157510000	157515199	2149	16	651	660	448	916	378	509	257	266	451.279	437.886	380.675	487.278	580.032	505.681	469.662	430.514	-0.162684	0.358925	0.99995	0.336502	0.0540376	0.222233	-0.184125	0.287163	0.494895	-0.0214408	0.900599	0.9549	0.152377	0.366984	0.806696	0.173818	0.315999	0.568562	Peak_884	chr1	157510001	157515199	+	0	NA	intron (NM_033354, intron 2 of 27)	intron (NM_033354, intron 2 of 27)	5804	NR_027641
chr1	157516600	157520199	9412	16	584	519	458	736	260	500	263	261	404.834	344.338	389.172	391.525	398.964	496.74	480.627	422.422	0.0718227	0.684018	0.99995	0.144378	0.406464	0.649016	-0.253261	0.14313	0.322299	-0.325083	0.0556387	0.215952	-0.108883	0.51492	0.886542	0.216201	0.205667	0.454629	Peak_885	chr1	157516601	157520199	+	0	NA	intron (NM_033354, intron 2 of 27)	intron (NM_033354, intron 2 of 27)	-7770	NM_001159986
chr1	157534400	157538199	2194	16	453	581	339	652	242	378	163	224	314.024	385.473	288.055	346.84	371.343	375.536	297.879	362.538	0.138656	0.455802	0.99995	0.155424	0.396453	0.641022	0.125023	0.488876	0.677312	-0.0136333	0.938341	0.973218	0.280446	0.105935	0.503855	0.29408	0.100317	0.310683	Peak_886	chr1	157534401	157538199	+	0	NA	intron (NR_027641, intron 9 of 26)	B4A|SINE|B4	10130	NM_001159986
chr1	157552600	157557799	912	12	548	490	455	631	246	432	192	218	379.879	325.098	386.623	335.669	377.481	429.183	350.876	352.827	0.108866	0.540556	0.99995	-0.072115	0.67879	0.838975	-0.141488	0.414874	0.614956	-0.250354	0.139717	0.360097	-0.213603	0.197037	0.649971	0.0367512	0.828989	0.919813	Peak_887	chr1	157552601	157557799	+	0	NA	intron (NR_027641, intron 16 of 26)	intron (NR_027641, intron 16 of 26)	29030	NM_001159986
chr1	157565200	157571199	9124	16	558	658	471	894	276	570	278	305	386.811	436.56	400.218	475.575	423.515	566.284	508.039	493.634	0.193669	0.247538	0.99995	0.240681	0.147115	0.378564	-0.0267032	0.870626	0.933595	-0.220373	0.168875	0.398358	0.213978	0.177375	0.625574	0.434351	0.00743527	0.0818691	Peak_888	chr1	157565201	157571199	+	0	NA	non-coding (NR_027641, exon 27 of 27)	non-coding (NR_027641, exon 27 of 27)	42030	NM_001159986
chr1	157577200	157581799	2419	16	651	921	460	995	347	483	238	262	451.279	611.051	390.872	529.303	532.463	479.851	434.94	424.04	-0.0966477	0.581259	0.99995	0.201523	0.241814	0.492274	0.233434	0.169206	0.3578	0.330082	0.0493167	0.20218	0.434957	0.00827451	0.122461	0.104875	0.538029	0.746787	Peak_889	chr1	157577201	157581799	+	0	NA	Intergenic	L1Md_F2|LINE|L1	53330	NM_001159986
chr1	157588200	157596799	2941	16	1407	1428	1057	1970	598	938	508	518	975.346	947.427	898.155	1047.97	917.617	931.884	928.359	838.369	-0.0571253	0.670754	0.99995	-0.022135	0.866721	0.940367	0.113068	0.388098	0.591642	0.170193	0.18899	0.424502	0.090933	0.473944	0.86898	-0.0792603	0.543495	0.750168	Peak_890	chr1	157588201	157596799	+	0	NA	Intergenic	Intergenic	66330	NM_001159986
chr1	157703200	157705599	91	10	336	246	321	384	173	298	106	118	232.918	163.212	272.76	204.274	265.464	296.057	193.713	190.98	0.0936688	0.711655	0.99995	-0.133405	0.591871	0.785158	-0.323784	0.193905	0.389974	-0.417453	0.0883601	0.278858	-0.457188	0.0570221	0.373936	-0.0397358	0.870927	0.941099	Peak_891	chr1	157703201	157705599	+	0	NA	Intergenic	Intergenic	178230	NM_001159986
chr1	157719600	157729399	4129	16	2629	2022	1973	2573	1076	1699	1036	959	1822.45	1341.52	1676.5	1368.74	1651.1	1687.92	1893.27	1552.12	-0.126681	0.293819	0.99995	0.017042	0.886233	0.949246	-0.385831	0.00119885	0.0166355	-0.25915	0.0287003	0.150762	-0.368789	0.00160278	0.0424282	-0.109639	0.354703	0.604597	Peak_892	chr1	157719601	157729399	+	0	NA	Intergenic	Intergenic	198330	NM_001159986
chr1	157797800	157801199	241	7	358	476	279	677	176	268	150	125	248.169	315.809	237.072	360.139	270.068	266.253	274.122	202.309	-0.202983	0.329586	0.99995	0.16455	0.41634	0.656789	0.314171	0.114029	0.279169	0.517155	0.00862524	0.0783659	0.478721	0.0121094	0.154649	-0.0384334	0.848047	0.929267	Peak_893	chr1	157797801	157801199	+	0	NA	Intergenic	Intergenic	273330	NM_001159986
chr1	157968600	157970599	2	2	203	266	143	250	109	188	85	74	140.722	176.482	121.51	132.991	167.258	186.774	155.336	119.767	-0.0577459	0.836873	0.99995	0.298286	0.27962	0.532736	-0.0638256	0.814538	0.902219	-0.00607968	0.981907	0.992755	0.23446	0.373202	0.811122	0.24054	0.376403	0.622683	Peak_894	chr1	157968601	157970599	+	0	NA	Intergenic	Intergenic	386660	NM_207583
chr1	15804800	15808599	9412	16	1168	1292	1040	1708	397	579	469	508	809.669	857.196	883.71	908.593	609.187	575.225	857.087	822.185	-0.073557	0.690294	0.99995	-0.210313	0.247581	0.498818	0.271314	0.134357	0.309213	0.344871	0.0553508	0.215272	0.061001	0.730662	0.95603	-0.28387	0.116116	0.334779	Peak_895	chr1	15804801	15808599	+	0	NA	intron (NM_009352, intron 1 of 9)	intron (NM_009352, intron 1 of 9)	1054	NM_001286628
chr1	158079400	158084999	9412	16	1156	992	750	1234	531	705	460	478	801.35	658.157	637.291	656.442	814.807	700.404	840.64	773.63	-0.169911	0.259837	0.99995	0.200385	0.176913	0.416745	-0.332256	0.0246048	0.11029	-0.162345	0.269025	0.516355	-0.131871	0.361176	0.803054	0.0304745	0.836261	0.923587	Peak_896	chr1	158079401	158084999	+	0	NA	Intergenic	Intergenic	274060	NM_207583
chr1	158120400	158133599	914212	16	1820	1796	1378	2097	878	1357	669	776	1261.64	1191.58	1170.92	1115.53	1347.27	1348.15	1222.58	1255.94	0.019728	0.873472	0.99995	0.0797662	0.514459	0.732047	-0.157061	0.197465	0.394381	-0.176789	0.142431	0.363262	-0.0772943	0.515856	0.886849	0.0994942	0.411023	0.648399	Peak_897	chr1	158120401	158133599	+	0	NA	Intergenic	Intergenic	229260	NM_207583
chr1	158177800	158181399	1942	16	500	431	357	464	273	433	176	216	346.605	285.953	303.35	246.831	418.912	430.177	321.636	349.59	0.0770663	0.699319	0.99995	0.190723	0.333182	0.58598	-0.480325	0.0146355	0.0804261	-0.557391	0.00396943	0.0513912	-0.289601	0.129412	0.550201	0.267789	0.167121	0.406861	Peak_898	chr1	158177801	158181399	+	0	NA	Intergenic	B2_Mm2|SINE|B2	176660	NM_207583
chr1	158183400	158187999	4192	16	686	514	484	654	343	516	294	259	475.542	341.021	411.265	347.904	526.325	512.636	537.278	419.185	-0.183476	0.278904	0.99995	0.260512	0.11719	0.335805	-0.626032	0.000166475	0.00440221	-0.442556	0.00732095	0.0716483	-0.36552	0.023848	0.229567	0.0770359	0.64064	0.812849	Peak_899	chr1	158183401	158187999	+	0	NA	Intergenic	Intergenic	170560	NM_207583
chr1	158189600	158197199	1294	16	1947	1603	1461	2076	852	1240	718	694	1349.68	1063.53	1241.44	1104.36	1307.37	1231.92	1312.13	1123.22	-0.150957	0.216654	0.99995	0.0151231	0.899733	0.95531	-0.27271	0.0228638	0.105596	-0.121753	0.306372	0.553878	-0.257587	0.027447	0.248785	-0.135834	0.25457	0.50776	Peak_900	chr1	158189601	158197199	+	0	NA	Intergenic	Intergenic	162860	NM_207583
chr1	158237000	158253399	924141	16	2382	2275	1625	2733	1154	1566	884	880	1651.23	1509.38	1380.8	1453.86	1770.79	1555.79	1615.49	1424.26	-0.183377	0.151264	0.99995	0.159249	0.207354	0.45329	-0.193413	0.12438	0.294329	-0.0100364	0.936191	0.972607	-0.0341641	0.782669	0.965998	-0.0241277	0.847902	0.929199	Peak_901	chr1	158237001	158253399	+	0	NA	TTS (NM_207583)	TTS (NM_207583)	111060	NM_207583
chr1	158264600	158269199	924	15	411	519	300	555	184	382	213	186	284.909	344.338	254.916	295.24	282.344	379.509	389.253	301.036	0.0310988	0.882123	0.99995	0.30929	0.13593	0.363743	-0.0670738	0.743452	0.859124	-0.0981726	0.626588	0.802457	0.242217	0.224415	0.682988	0.340389	0.0956867	0.303327	Peak_902	chr1	158264601	158269199	+	0	NA	intron (NM_207583, intron 3 of 7)	intron (NM_207583, intron 3 of 7)	89360	NM_207583
chr1	158341600	158357399	92149124	16	3410	3329	2886	4193	1249	1947	1052	1275	2363.84	2208.67	2452.29	2230.52	1916.56	1934.31	1922.51	2063.55	0.0571288	0.590749	0.99995	-0.326979	0.00177417	0.0418812	0.209615	0.0445762	0.158491	0.152487	0.139625	0.360004	-0.117364	0.247818	0.707354	-0.26985	0.00911715	0.0914557	Peak_903	chr1	158341601	158357399	+	0	NA	intron (NM_207583, intron 1 of 7)	intron (NM_207583, intron 1 of 7)	6760	NM_207583
chr1	158360200	158367999	1924	16	2290	2242	1898	2909	796	1194	822	911	1587.45	1487.49	1612.77	1547.48	1221.44	1186.22	1502.19	1474.43	-0.0360463	0.79663	0.99995	-0.234259	0.0896236	0.291773	0.157975	0.251209	0.456995	0.194021	0.155826	0.381919	-0.076284	0.571468	0.909611	-0.270305	0.0485615	0.21217	Peak_904	chr1	158360201	158367999	+	0	NA	intron (NM_007495, intron 1 of 22)	intron (NM_007495, intron 1 of 22)	1796	NM_001205204
chr1	158389800	158391399	9	9	129	199	126	142	103	134	79	97	89.424	132.029	107.065	75.5388	158.051	133.126	144.371	156.992	-0.0671399	0.826271	0.99995	0.625901	0.0395367	0.18885	-0.550494	0.066938	0.202004	-0.483354	0.103317	0.304293	0.0754074	0.798123	0.96883	0.558762	0.0628266	0.243479	Peak_905	chr1	158389801	158391399	+	0	NA	intron (NM_007495, intron 1 of 22)	intron (NM_007495, intron 1 of 22)	28296	NM_001205204
chr1	158398800	158412199	4912	16	2731	2219	1926	2785	1478	1951	1132	1135	1893.16	1472.23	1636.56	1481.52	2267.96	1938.28	2068.7	1836.97	-0.199718	0.0920642	0.99995	0.296971	0.0114549	0.10168	-0.554666	2.26339e-06	0.000204331	-0.354948	0.00239885	0.0392646	-0.257696	0.0260564	0.241798	0.0972527	0.406104	0.644998	Peak_906	chr1	158398801	158412199	+	0	NA	intron (NM_007495, intron 1 of 22)	PB1D10|SINE|Alu	43196	NM_001205204
chr1	158419600	158431799	294	15	1173	1100	941	1407	677	1047	489	552	813.135	729.811	799.587	748.472	1038.84	1040.17	893.637	893.397	0.00296321	0.982993	0.99995	0.262548	0.05634	0.226957	-0.388069	0.00462113	0.0398305	-0.391032	0.00390074	0.0508972	-0.125521	0.348974	0.795933	0.265511	0.0509996	0.217669	Peak_907	chr1	158419601	158431799	+	0	NA	intron (NM_007495, intron 1 of 22)	intron (NM_007495, intron 1 of 22)	63396	NM_001205204
chr1	158452800	158455399	9	9	259	211	189	201	161	220	77	108	179.541	139.991	160.597	106.925	247.051	218.566	140.716	174.795	0.0199018	0.943075	0.99995	0.195716	0.476543	0.704285	-0.661881	0.0162963	0.0857296	-0.681783	0.0120626	0.0941298	-0.466165	0.0816295	0.446579	0.215618	0.426218	0.661004	Peak_908	chr1	158452801	158455399	+	0	NA	intron (NM_007495, intron 1 of 22)	intron (NM_007495, intron 1 of 22)	-51525	NR_030441
chr1	158461200	158478199	9142	16	2648	2231	1800	2502	1408	1962	1066	1168	1835.62	1480.19	1529.5	1330.97	2160.54	1949.21	1948.09	1890.38	-0.0979196	0.441143	0.99995	0.287865	0.0225753	0.142251	-0.548653	1.35362e-05	0.000749435	-0.450733	0.000329109	0.0121523	-0.260788	0.0363481	0.291994	0.189945	0.130595	0.355631	Peak_909	chr1	158461201	158478199	+	0	NA	intron (NM_007495, intron 1 of 22)	intron (NM_007495, intron 1 of 22)	-35925	NR_030441
chr1	158481800	158496999	91249	16	1679	1627	1155	1872	924	1298	687	750	1163.9	1079.46	981.427	995.835	1417.86	1289.54	1255.48	1213.86	-0.0945779	0.480919	0.99995	0.31745	0.016953	0.123911	-0.366876	0.00558633	0.0448454	-0.272299	0.0384223	0.175881	-0.0494264	0.704367	0.949314	0.222872	0.0915422	0.296366	Peak_910	chr1	158481801	158496999	+	0	NA	intron (NM_007495, intron 2 of 22)	intron (NM_007495, intron 2 of 22)	-16225	NR_030441
chr1	158501000	158522799	41929	16	3112	2779	2265	3100	1585	2405	1215	1302	2157.27	1843.77	1924.62	1649.09	2432.14	2389.32	2220.39	2107.25	-0.0479971	0.694973	0.99995	0.188893	0.120185	0.339974	-0.414617	0.00063718	0.0109941	-0.36662	0.00240202	0.0392646	-0.225724	0.05979	0.383818	0.140896	0.243991	0.496975	Peak_911	chr1	158501001	158522799	+	0	NA	intron (NM_001205204, intron 7 of 22)	intron (NM_001205204, intron 7 of 22)	6275	NR_030441
chr1	158529000	158555399	4192241	16	3899	3788	2793	4566	1892	2987	1591	1729	2702.82	2513.2	2373.27	2428.94	2903.23	2967.53	2907.52	2798.34	-0.0103628	0.924166	0.99995	0.194469	0.0721893	0.259725	-0.233697	0.0302675	0.125072	-0.223334	0.0373055	0.173077	-0.0392282	0.712704	0.951916	0.184106	0.0869246	0.288208	Peak_912	chr1	158529001	158555399	+	0	NA	intron (NM_007495, intron 8 of 22)	MLT-int|LTR|ERVL-MaLR	36575	NR_030441
chr1	158568000	158582199	14291	16	1911	2014	1252	2534	914	1370	786	764	1324.72	1336.22	1063.85	1347.99	1402.51	1361.07	1436.4	1236.51	-0.126009	0.345911	0.99995	0.247716	0.0611735	0.236996	-0.0805942	0.54002	0.718654	0.0454145	0.728406	0.863605	0.167122	0.196438	0.649401	0.121707	0.354973	0.604721	Peak_913	chr1	158568001	158582199	+	0	NA	intron (NM_007495, intron 9 of 22)	intron (NM_007495, intron 9 of 22)	69475	NR_030441
chr1	158596400	158597999	2	2	233	214	130	277	83	150	105	87	161.518	141.981	110.464	147.354	127.362	149.022	191.885	140.807	-0.130293	0.645306	0.99995	0.219811	0.427571	0.665103	-0.134713	0.62321	0.780338	-0.00441997	0.986986	0.994766	0.0850982	0.747843	0.95877	0.0895182	0.743782	0.875198	Peak_914	chr1	158596401	158597999	+	0	NA	exon (NM_001205204, exon 12 of 23)	exon (NM_001205204, exon 12 of 23)	91575	NR_030441
chr1	158604600	158607799	2	2	323	475	219	536	187	305	137	123	223.907	315.146	186.089	285.132	286.947	303.011	250.364	199.072	-0.0851792	0.711073	0.99995	0.39005	0.0856209	0.284536	0.157088	0.48084	0.670799	0.242267	0.271102	0.517999	0.547138	0.011672	0.151392	0.304871	0.174006	0.416609	Peak_915	chr1	158604601	158607799	+	0	NA	intron (NM_007495, intron 14 of 22)	intron (NM_007495, intron 14 of 22)	100575	NR_030441
chr1	158628400	158631199	2	2	280	316	211	333	115	222	91	70	194.099	209.655	179.291	177.144	176.465	220.553	166.3	113.293	-0.0162115	0.954174	0.99995	-0.123245	0.654744	0.824558	0.172168	0.529236	0.710138	0.188379	0.484518	0.706533	0.0489229	0.852242	0.977957	-0.139456	0.607455	0.792881	Peak_916	chr1	158628401	158631199	+	0	NA	intron (NM_007495, intron 16 of 22)	intron (NM_007495, intron 16 of 22)	124175	NR_030441
chr1	158639000	158642199	19	10	315	240	284	337	151	295	134	154	218.361	159.231	241.321	179.272	231.706	293.077	244.882	249.245	0.194028	0.359051	0.99995	0.0523191	0.801528	0.907963	-0.490761	0.0186126	0.092832	-0.684789	0.000729159	0.019737	-0.438442	0.0276824	0.250299	0.246347	0.22326	0.474317	Peak_917	chr1	158639001	158642199	+	0	NA	intron (NM_007495, intron 16 of 22)	intron (NM_007495, intron 16 of 22)	134975	NR_030441
chr1	158649000	158656199	2914	16	800	832	617	959	408	644	370	483	554.568	552.002	524.278	510.153	626.066	639.801	676.167	781.723	0.121769	0.430498	0.99995	0.269894	0.0779453	0.270356	-0.293616	0.0535205	0.176665	-0.415385	0.00545553	0.0604956	-0.0237214	0.872733	0.98061	0.391664	0.00927261	0.0921069	Peak_918	chr1	158649001	158656199	+	0	NA	intron (NM_007495, intron 16 of 22)	intron (NM_007495, intron 16 of 22)	146975	NR_030441
chr1	158669600	158671199	2	2	151	214	76	235	79	131	74	51	104.675	141.981	64.5788	125.011	121.224	130.146	135.233	82.5422	-0.249489	0.439926	0.99995	0.591031	0.063365	0.241278	0.0587874	0.849957	0.921966	0.308276	0.318186	0.564553	0.649818	0.0325025	0.273703	0.341543	0.280468	NA	Peak_919	chr1	158669601	158671199	+	0	NA	intron (NM_007495, intron 20 of 22)	intron (NM_007495, intron 20 of 22)	164775	NR_030441
chr1	159135200	159135399	2	2	65	83	40	75	33	29	22	24	45.0586	55.0675	33.9888	39.8972	50.6377	28.8109	40.2045	38.8434	-0.4486	0.34325	0.99995	0.201168	0.656336	NA	0.055186	0.901121	NA	0.503786	0.2586	NA	0.256354	0.544807	0.89935	-0.247432	0.585609	NA	Peak_920	chr1	159135201	159135399	+	0	NA	Intergenic	Intergenic	-97026	NM_011931
chr1	159209800	159212799	2	2	357	438	215	548	124	226	110	115	247.476	290.597	182.69	291.516	190.275	224.527	201.023	186.124	0.0790631	0.731884	0.99995	-0.141356	0.529266	0.742803	0.574168	0.00941905	0.0614761	0.495105	0.0216175	0.129545	0.432813	0.0383938	0.30145	-0.0622925	0.776254	0.893429	Peak_921	chr1	159209801	159212799	+	0	NA	Intergenic	L1M4b|LINE|L1	-21026	NM_011931
chr1	159229600	159239999	9142921	16	2109	2297	1584	2483	777	1208	757	904	1461.98	1523.98	1345.96	1320.86	1192.29	1200.12	1383.4	1463.1	0.0459059	0.745132	0.99995	-0.126173	0.366208	0.615375	0.144104	0.300397	0.509112	0.0981978	0.476474	0.70027	0.017931	0.895333	0.983464	-0.0802668	0.561959	0.7635	Peak_922	chr1	159229601	159239999	+	0	NA	intron (NM_011931, intron 1 of 19)	MTD|LTR|ERVL-MaLR	2474	NM_011931
chr1	159281000	159282799	9	9	178	177	124	220	87	161	66	115	123.391	117.433	105.365	117.032	133.499	159.95	120.614	186.124	0.43681	0.097327	0.99995	0.151372	0.563377	0.766214	-0.118468	0.647007	0.796326	-0.555278	0.024559	0.138753	0.0329033	0.893331	0.983257	0.588182	0.0188206	0.131539	Peak_923	chr1	159281001	159282799	+	0	NA	intron (NM_011931, intron 9 of 19)	intron (NM_011931, intron 9 of 19)	-11873	NR_144489
chr1	159387600	159400199	1249	16	2734	2695	2181	3517	1244	1857	997	1168	1895.24	1788.04	1853.24	1870.91	1908.89	1844.89	1822	1890.38	0.00069944	0.994834	0.99995	-0.00645421	0.951747	0.979304	-0.0283206	0.789807	0.888031	-0.0290201	0.782727	0.893602	-0.0347749	0.737671	0.957132	-0.00575477	0.956562	0.980154	Peak_924	chr1	159387601	159400199	+	0	NA	Intergenic	Intergenic	53542	NR_039543
chr1	159412200	159414199	2	2	229	286	145	402	111	137	92	128	158.745	189.751	123.21	213.849	170.327	136.107	168.128	207.165	0.00322581	0.990288	0.99995	0.26043	0.31795	0.571608	0.254734	0.319238	0.527476	0.251508	0.316324	0.562709	0.515164	0.0366317	0.293473	0.263656	0.303268	0.556596	Peak_925	chr1	159412201	159414199	+	0	NA	Intergenic	Intergenic	72842	NR_039543
chr1	159422400	159425399	421	7	325	330	275	484	216	267	145	135	225.293	218.943	233.673	257.47	331.447	265.259	264.984	218.494	-0.297441	0.162669	0.99995	0.382003	0.0666176	0.248179	-0.326017	0.113713	0.278599	-0.0285767	0.8893	0.94944	0.0559858	0.779898	0.965101	0.0845625	0.683565	0.838615	Peak_926	chr1	159422401	159425399	+	0	NA	Intergenic	Intergenic	83542	NR_039543
chr1	159442400	159446599	29	11	294	503	345	607	197	321	137	221	203.804	333.723	293.154	322.902	302.292	318.907	250.364	357.683	0.285184	0.184111	0.99995	0.160375	0.451403	0.684013	0.245358	0.242174	0.446848	-0.0398262	0.845352	0.92672	0.405733	0.044937	0.328945	0.445559	0.0317243	0.171379	Peak_927	chr1	159442401	159446599	+	0	NA	Intergenic	Intergenic	-79269	NM_022312
chr1	159517000	159519599	2419	16	498	485	330	550	175	285	205	184	345.218	321.78	280.408	292.58	268.533	283.142	374.633	297.799	-0.143601	0.491696	0.99995	0.0327793	0.872238	0.94243	-0.061818	0.76017	0.869956	0.0817825	0.683308	0.837838	-0.0290387	0.881768	0.981582	-0.110821	0.582898	0.776526	Peak_928	chr1	159517001	159519599	+	0	NA	Intergenic	Intergenic	-5469	NM_022312
chr1	159522400	159527599	1492	16	1745	1969	1395	2380	687	950	624	713	1209.65	1306.36	1185.36	1266.07	1054.19	943.806	1140.35	1153.97	-0.0693264	0.603251	0.99995	-0.127112	0.332055	0.585077	0.22994	0.0776892	0.2218	0.299266	0.0205045	0.126092	0.102827	0.417182	0.839018	-0.196439	0.130421	0.355399	Peak_929	chr1	159522401	159527599	+	0	NA	intron (NM_022312, intron 1 of 22)	intron (NM_022312, intron 1 of 22)	1231	NM_022312
chr1	159529600	159539399	24192	16	1232	1240	942	1426	525	856	502	506	854.034	822.696	800.437	758.579	805.6	850.419	917.394	818.948	-0.0427407	0.755255	0.99995	0.0562831	0.676186	0.837542	-0.122708	0.360071	0.565521	-0.0799674	0.54616	0.750441	-0.066425	0.609536	0.924728	0.0135424	0.919012	0.963685	Peak_930	chr1	159529601	159539399	+	0	NA	intron (NM_022312, intron 1 of 22)	intron (NM_022312, intron 1 of 22)	10731	NM_022312
chr1	159544200	159548399	91	10	374	284	245	363	172	267	146	176	259.26	188.424	208.182	193.103	263.93	265.259	266.812	284.851	0.048969	0.81322	0.99995	0.180165	0.376444	0.623828	-0.475691	0.0192819	0.0949822	-0.52466	0.00840045	0.0773569	-0.295527	0.130361	0.551596	0.229134	0.250734	0.504336	Peak_931	chr1	159544201	159548399	+	0	NA	intron (NM_022312, intron 1 of 22)	intron (NM_022312, intron 1 of 22)	22531	NM_022312
chr1	159549600	159563599	12492914	16	1785	1765	1289	2023	908	1232	774	808	1237.38	1171.01	1095.29	1076.16	1393.3	1223.97	1414.47	1307.73	-0.150765	0.227263	0.99995	0.266458	0.0307409	0.166378	-0.321679	0.00880068	0.0589994	-0.170914	0.161452	0.389087	-0.0552211	0.646764	0.935745	0.115693	0.345387	0.595862	Peak_932	chr1	159549601	159563599	+	0	NA	intron (NM_022312, intron 1 of 22)	intron (NM_022312, intron 1 of 22)	32831	NM_022312
chr1	159564600	159572599	4912	16	897	1085	731	1328	552	827	464	437	621.809	719.859	621.146	706.447	847.031	821.608	847.95	707.273	-0.143949	0.298665	0.99995	0.447469	0.00107396	0.0336484	-0.249123	0.0655538	0.199582	-0.105174	0.433013	0.665449	0.198346	0.134128	0.559216	0.30352	0.0252998	0.152476	Peak_933	chr1	159564601	159572599	+	0	NA	intron (NM_022312, intron 1 of 22)	intron (NM_022312, intron 1 of 22)	44831	NM_022312
chr1	159577200	159603799	42919	16	3159	3477	2642	4439	1969	2875	1446	1602	2189.85	2306.87	2244.96	2361.38	3021.38	2856.26	2642.53	2592.79	-0.0552741	0.620757	0.99995	0.35386	0.00144909	0.0378833	-0.279659	0.0115144	0.0696983	-0.224385	0.0416134	0.183766	0.0742009	0.498097	0.879519	0.298586	0.00692396	0.078938	Peak_934	chr1	159577201	159603799	+	0	NA	intron (NM_022312, intron 1 of 22)	intron (NM_022312, intron 1 of 22)	66731	NM_022312
chr1	159604400	159622399	19421	16	2380	2238	1700	2754	1137	1664	918	1119	1649.84	1484.83	1444.53	1465.03	1744.7	1653.15	1677.62	1811.07	0.015443	0.897065	0.99995	0.144934	0.220392	0.469213	-0.214745	0.0684415	0.204912	-0.230188	0.0488102	0.201016	-0.069811	0.54627	0.899966	0.160377	0.171352	0.412981	Peak_935	chr1	159604401	159622399	+	0	NA	intron (NM_022312, intron 1 of 22)	intron (NM_022312, intron 1 of 22)	89631	NM_022312
chr1	159624200	159633999	4921	16	1178	1054	744	1157	589	878	451	545	816.601	699.291	632.192	615.481	903.806	872.276	824.193	882.068	0.0206196	0.894173	0.99995	0.25339	0.0990194	0.307503	-0.396102	0.00966747	0.0625464	-0.416721	0.00594713	0.0637068	-0.142712	0.341601	0.791075	0.274009	0.0714822	0.260482	Peak_936	chr1	159624201	159633999	+	0	NA	intron (NM_022312, intron 1 of 22)	intron (NM_022312, intron 1 of 22)	105331	NM_022312
chr1	159654600	159701199	491212000000	16	5287	5858	4373	7049	3234	4762	2626	3199	3665	3886.57	3715.83	3749.81	4962.5	4730.95	4798.96	5177.5	0.0205182	0.834772	0.99995	0.403514	3.88829e-05	0.00717281	-0.35446	0.00028987	0.00645116	-0.374978	0.000117616	0.00638314	0.049054	0.613358	0.926053	0.424032	1.40971e-05	0.00359739	Peak_937	chr1	159654601	159701199	+	0	NA	intron (NM_022312, intron 1 of 22)	intron (NM_022312, intron 1 of 22)	154131	NM_022312
chr1	159702800	159706599	142	7	570	599	367	590	229	434	181	221	395.13	397.415	311.847	313.858	351.395	431.17	330.773	357.683	0.214394	0.285882	0.99995	-0.0527574	0.789949	0.901386	0.0575022	0.770087	0.875786	-0.156892	0.414652	0.649779	0.00474475	0.98001	0.996807	0.161637	0.403939	0.643436	Peak_938	chr1	159702801	159706599	+	0	NA	intron (NM_022312, intron 1 of 22)	intron (NM_022312, intron 1 of 22)	180931	NM_022312
chr1	159722800	159727399	4	4	230	269	281	364	212	259	154	153	159.438	178.472	238.772	193.635	325.309	257.311	281.432	247.626	-0.26559	0.244966	0.99995	0.614341	0.00647195	0.0769948	-0.706449	0.00161628	0.0204174	-0.440859	0.0481355	0.199558	-0.0921076	0.675749	0.944996	0.348751	0.120575	0.341313	Peak_939	chr1	159722801	159727399	+	0	NA	intron (NM_022312, intron 1 of 22)	B4A|SINE|B4	201331	NM_022312
chr1	159730800	159748399	9412	16	2350	2278	1723	2682	1258	2011	1042	1067	1629.04	1511.37	1464.07	1426.73	1930.37	1997.89	1904.23	1726.91	-0.03949	0.744052	0.99995	0.309547	0.00995348	0.095087	-0.384581	0.00131427	0.0176928	-0.345091	0.00370834	0.0494937	-0.0750339	0.525023	0.891201	0.270057	0.0236132	0.147671	Peak_940	chr1	159730801	159748399	+	0	NA	intron (NM_022312, intron 2 of 22)	intron (NM_022312, intron 2 of 22)	215831	NM_022312
chr1	159758200	159784399	942121291	16	2676	3222	2363	3944	1711	2502	1373	1619	1855.03	2137.68	2007.89	2098.06	2625.49	2485.69	2509.13	2620.31	-0.00927159	0.930518	0.99995	0.411344	0.000101032	0.0112737	-0.278061	0.00822435	0.0568422	-0.268789	0.0101059	0.0856184	0.133283	0.199778	0.652502	0.402073	0.000130064	0.0112774	Peak_941	chr1	159758201	159784399	+	0	NA	intron (NM_022312, intron 2 of 22)	intron (NM_022312, intron 2 of 22)	247531	NM_022312
chr1	159785400	159794199	42914	16	810	865	579	895	412	703	306	376	561.5	573.897	491.988	476.107	632.204	698.417	559.208	608.546	0.13567	0.410417	0.99995	0.177944	0.275522	0.528119	-0.185318	0.253096	0.459339	-0.320988	0.0440883	0.189758	-0.00737376	0.962718	0.994283	0.313614	0.0506879	0.216936	Peak_942	chr1	159785401	159794199	+	0	NA	intron (NM_022312, intron 2 of 22)	intron (NM_022312, intron 2 of 22)	-254580	NR_028111
chr1	159798400	159804399	2491	16	738	712	595	902	400	656	385	362	511.589	472.387	505.584	479.831	613.79	651.723	703.579	585.887	-0.0845092	0.574271	0.99995	0.370993	0.0124557	0.106186	-0.466166	0.00158002	0.0200914	-0.381657	0.00888819	0.0796307	-0.095173	0.508186	0.883237	0.286484	0.051	0.217669	Peak_943	chr1	159798401	159804399	+	0	NA	intron (NM_022312, intron 2 of 22)	intron (NM_022312, intron 2 of 22)	-242980	NR_028111
chr1	159812000	159826399	1294	16	1954	2177	1530	2641	1117	1654	890	913	1354.53	1444.36	1300.07	1404.91	1714.01	1643.22	1626.46	1477.67	-0.0962156	0.408048	0.99995	0.331772	0.0039701	0.0611029	-0.23011	0.044364	0.158073	-0.133895	0.238725	0.48412	0.101662	0.366177	0.806029	0.235557	0.0394565	0.191358	Peak_944	chr1	159812001	159826399	+	0	NA	intron (NM_022312, intron 2 of 22)	intron (NM_022312, intron 2 of 22)	-225180	NR_028111
chr1	159826800	159831399	942	15	294	383	212	323	168	288	134	167	203.804	254.107	180.141	171.824	257.792	286.122	244.882	270.285	0.147582	0.521707	0.99995	0.388022	0.0900621	0.292581	-0.243631	0.281397	0.48924	-0.391213	0.0772864	0.259659	0.144391	0.511537	0.885049	0.535604	0.0169157	0.125751	Peak_945	chr1	159826801	159831399	+	0	NA	intron (NM_022312, intron 2 of 22)	intron (NM_022312, intron 2 of 22)	-215280	NR_028111
chr1	159832000	159857399	129441	16	4717	4686	3616	6308	2221	3363	1832	1865	3269.87	3108.99	3072.59	3355.62	3408.07	3341.07	3347.94	3018.45	-0.0860205	0.418409	0.99995	0.0910187	0.388248	0.634143	-0.0634915	0.546172	0.723431	0.022529	0.829733	0.918764	0.0275272	0.791134	0.9673	0.00499818	0.962053	0.983107	Peak_946	chr1	159832001	159857399	+	0	NA	intron (NM_022312, intron 2 of 22)	CT-rich|Low_complexity|Low_complexity	-199680	NR_028111
chr1	159859800	159867799	49	13	735	784	499	773	479	773	370	307	509.509	520.156	424.011	411.207	735.014	767.96	676.167	496.871	-0.150561	0.44877	0.99995	0.595601	0.00259539	0.0505925	-0.60146	0.00223896	0.0251321	-0.450899	0.0213404	0.128867	-0.00585841	0.976013	0.996237	0.44504	0.0237719	0.148205	Peak_947	chr1	159859801	159867799	+	0	NA	intron (NM_022312, intron 7 of 22)	intron (NM_022312, intron 7 of 22)	-180580	NR_028111
chr1	159869200	159870799	4	4	152	143	144	156	44	145	110	81	105.368	94.8754	122.36	82.9862	67.5169	144.055	201.023	131.096	0.0495512	0.892291	0.99995	0.227045	0.530756	0.743959	-0.583555	0.10707	0.268289	-0.633107	0.0765518	0.258307	-0.35651	0.313396	0.768511	0.276596	0.439182	NA	Peak_948	chr1	159869201	159870799	+	0	NA	intron (NM_022312, intron 8 of 22)	intron (NM_022312, intron 8 of 22)	-174380	NR_028111
chr1	159884400	159892999	4912	16	1436	1451	874	1603	613	793	501	465	995.449	962.687	742.656	852.737	940.634	787.83	915.566	752.59	-0.268152	0.0875156	0.99995	0.0933771	0.54502	0.753376	-0.0328937	0.830333	0.911083	0.235258	0.124324	0.33781	0.0604833	0.687477	0.94693	-0.174775	0.255945	0.509182	Peak_949	chr1	159884401	159892999	+	0	NA	intron (NM_022312, intron 13 of 22)	intron (NM_022312, intron 13 of 22)	-155680	NR_028111
chr1	159952000	159953999	2	2	237	335	176	391	120	156	87	103	164.291	222.261	149.551	207.998	184.137	154.983	158.991	166.703	-0.100246	0.671882	0.99995	0.130474	0.570126	0.770845	0.322519	0.151552	0.334218	0.422765	0.0555357	0.215732	0.452993	0.033761	0.279751	0.0302286	0.893482	0.951875	Peak_950	chr1	159952001	159953999	+	0	NA	Intergenic	Intergenic	-91380	NR_028111
chr1	159998400	160000799	149	14	352	225	213	284	205	300	173	154	244.01	149.279	180.991	151.078	314.568	298.044	316.154	249.245	-0.198049	0.359458	0.99995	0.565737	0.00805503	0.0857417	-1.07007	5.98555e-07	7.31318e-05	-0.872025	4.18382e-05	0.00329294	-0.504336	0.0164198	0.18508	0.367688	0.0828048	0.280291	Peak_951	chr1	159998401	160000799	+	0	NA	Intergenic	Intergenic	-44780	NR_028111
chr1	160043800	160045599	12	3	233	298	278	398	122	194	109	128	161.518	197.712	236.222	211.721	187.206	192.735	199.195	207.165	0.0477056	0.844347	0.99995	-0.0385401	0.871042	0.942143	0.0853505	0.716776	0.842778	0.0376448	0.870147	0.939883	0.0468104	0.834758	0.974626	0.00916557	0.968549	0.986352	Peak_952	chr1	160043801	160045599	+	0	NA	non-coding (NR_028111, exon 1 of 3)	non-coding (NR_028111, exon 1 of 3)	320	NM_001162896
chr1	160149000	160150599	2	2	166	198	169	264	71	161	76	98	115.073	131.366	143.603	140.438	108.948	159.95	138.888	158.61	0.368085	0.17064	0.99995	-0.0640504	0.808677	0.911839	0.139537	0.593477	0.758231	-0.228548	0.361017	0.604418	0.0754869	0.758741	0.960579	0.304034	0.230337	0.482219	Peak_953	chr1	160149001	160150599	+	0	NA	intron (NM_177839, intron 1 of 21)	intron (NM_177839, intron 1 of 21)	3775	NM_177839
chr1	160183600	160184999	2	2	191	210	124	232	100	147	73	90	132.403	139.328	105.365	123.415	153.448	146.042	133.406	145.663	0.0214179	0.935809	0.99995	0.270093	0.301276	0.554685	-0.131107	0.610574	0.771053	-0.152525	0.544391	0.749465	0.138986	0.573173	0.91021	0.291511	0.253968	0.507411	Peak_954	chr1	160183601	160184999	+	0	NA	Intergenic	MER45B|DNA|hAT-Tip100	-10915	NM_025474
chr1	160193400	160196999	1429	16	1023	1191	846	1297	365	647	316	377	709.153	790.186	718.864	689.956	560.084	642.782	577.483	610.165	0.141771	0.335267	0.99995	-0.328466	0.0222046	0.141162	0.37931	0.00783409	0.0550166	0.23754	0.0882586	0.278745	0.0508441	0.707789	0.950308	-0.186695	0.183477	0.428208	Peak_955	chr1	160193401	160196999	+	0	NA	promoter-TSS (NM_025474)	promoter-TSS (NM_025474)	-15	NM_025474
chr1	160207600	160216599	2491	16	2876	2979	2043	3682	1003	1388	1154	1167	1993.67	1976.46	1735.98	1958.69	1539.08	1378.95	2108.91	1888.76	-0.160798	0.325197	0.99995	-0.0336821	0.835506	0.92544	0.110704	0.493999	0.68182	0.271502	0.0926562	0.286204	0.0770224	0.630697	0.931233	-0.19448	0.229409	0.481246	Peak_956	chr1	160207601	160216599	+	0	NA	intron (NM_009786, intron 1 of 5)	intron (NM_009786, intron 1 of 5)	792	NM_009786
chr1	160231200	160232399	1	1	221	182	143	194	68	122	62	84	153.199	120.751	121.51	103.201	104.344	121.205	113.304	135.952	0.237024	0.405513	0.99995	-0.340793	0.218127	0.466431	0.0410039	0.881997	0.939721	-0.19602	0.460981	0.68752	-0.299789	0.243514	0.703722	-0.103769	0.696883	0.846639	Peak_957	chr1	160231201	160232399	+	0	NA	exon (NM_001038621, exon 7 of 9)	exon (NM_001038621, exon 7 of 9)	-18908	NM_009786
chr1	160234000	160242799	9421	16	753	837	629	912	420	694	340	349	521.987	555.32	534.474	485.15	644.48	689.475	621.342	564.847	-0.00760609	0.961609	0.99995	0.261559	0.0937132	0.299252	-0.284476	0.0664763	0.201157	-0.27687	0.070339	0.245686	-0.0229173	0.879334	0.981478	0.253953	0.0992317	0.308584	Peak_958	chr1	160234001	160242799	+	0	NA	intron (NM_001038621, intron 5 of 8)	intron (NM_001038621, intron 5 of 8)	-25508	NM_009786
chr1	160244600	160252799	9142	16	856	842	609	986	458	614	431	482	593.387	558.637	517.48	524.516	702.79	609.997	787.643	780.104	-0.105717	0.513608	0.99995	0.421615	0.00852219	0.0882709	-0.459705	0.00391513	0.0360772	-0.353988	0.0251453	0.140704	-0.0380898	0.80769	0.969623	0.315898	0.0469737	0.208644	Peak_959	chr1	160244601	160252799	+	0	NA	intron (NM_001038621, intron 3 of 8)	intron (NM_001038621, intron 3 of 8)	-35808	NM_009786
chr1	160278400	160282799	94	13	349	361	278	429	197	333	187	180	241.93	239.511	236.222	228.212	302.292	330.829	341.738	291.325	-0.0423191	0.825343	0.99995	0.427099	0.0240554	0.146973	-0.459894	0.0141517	0.0789286	-0.417575	0.0235395	0.135427	-0.0327948	0.856865	0.978725	0.38478	0.0388554	0.189711	Peak_960	chr1	160278401	160282799	+	0	NA	intron (NM_001038621, intron 2 of 8)	intron (NM_001038621, intron 2 of 8)	15372	NR_035448
chr1	160303600	160307399	9	9	317	327	238	440	156	359	190	185	219.747	216.953	202.234	234.064	239.378	356.659	347.221	299.418	0.172726	0.424053	0.99995	0.468446	0.0296471	0.163226	-0.372699	0.080109	0.225835	-0.545426	0.00888899	0.0796307	0.0957462	0.644939	0.93547	0.641172	0.00237121	0.0467639	Peak_961	chr1	160303601	160307399	+	0	NA	intron (NM_001038621, intron 2 of 8)	intron (NM_001038621, intron 2 of 8)	-9528	NR_035448
chr1	160309200	160313199	9	9	207	332	202	308	160	259	110	189	143.494	220.27	171.644	163.845	245.516	257.311	201.023	305.892	0.32607	0.167266	0.99995	0.508633	0.0316748	0.169047	-0.223627	0.336737	0.544173	-0.549698	0.0151108	0.106423	0.285005	0.209091	0.662948	0.834703	0.000289613	0.01673	Peak_962	chr1	160309201	160313199	+	0	NA	intron (NM_001038621, intron 2 of 8)	intron (NM_001038621, intron 2 of 8)	-15228	NR_035448
chr1	160329000	160336199	2149	16	980	641	621	805	532	682	394	377	679.345	425.281	527.677	428.23	816.341	677.553	720.026	610.165	-0.253159	0.119208	0.99995	0.347443	0.0300171	0.164288	-0.849326	1.21641e-07	2.1424e-05	-0.596167	0.000193529	0.00870775	-0.501883	0.00144488	0.0393199	0.0942841	0.554546	0.758178	Peak_963	chr1	160329001	160336199	+	0	NA	intron (NM_001038621, intron 2 of 8)	B3|SINE|B2	18971	NM_001038621
chr1	160348400	160354399	2491	16	1798	1751	1233	2122	614	1094	700	796	1246.39	1161.73	1047.71	1128.83	942.168	1086.87	1279.23	1288.31	0.0961935	0.542357	0.99995	-0.0495808	0.751363	0.880549	0.0464928	0.765656	0.87341	-0.0497008	0.747817	0.874759	-0.00308808	0.983912	0.997453	0.0466127	0.76375	0.887004	Peak_964	chr1	160348401	160354399	+	0	NA	5' UTR (NM_001038621, exon 1 of 9)	5' UTR (NM_001038621, exon 1 of 9)	171	NM_001038621
chr1	160366400	160380999	914249	16	1385	1539	1041	1804	676	1066	623	782	960.095	1021.07	884.559	959.661	1037.31	1059.05	1138.52	1265.65	0.0924942	0.496933	0.99995	0.236624	0.0797975	0.273734	-0.134899	0.314699	0.523261	-0.227393	0.086156	0.275026	0.101725	0.438816	0.852202	0.329118	0.0136327	0.113169	Peak_965	chr1	160366401	160380999	+	0	NA	intron (NM_013862, intron 18 of 20)	intron (NM_013862, intron 18 of 20)	-22129	NM_001038621
chr1	160395200	160416199	91244299	16	2895	2350	1961	2823	1403	1953	972	1089	2006.84	1559.14	1666.3	1501.73	2152.87	1940.27	1776.31	1762.52	-0.0854361	0.524248	0.99995	0.0977054	0.462786	0.693473	-0.361605	0.00653116	0.0492056	-0.276169	0.0369201	0.172042	-0.2639	0.0443417	0.32665	0.0122693	0.926204	0.966998	Peak_966	chr1	160395201	160416199	+	0	NA	intron (NM_013862, intron 17 of 20)	T-rich|Low_complexity|Low_complexity	-54129	NM_001038621
chr1	160428400	160449799	1294	16	4682	3733	3042	4743	2269	3178	1850	1867	3245.61	2476.71	2584.85	2523.1	3481.73	3157.28	3380.83	3021.69	-0.151048	0.209429	0.99995	0.234619	0.0499203	0.213046	-0.45695	0.000132301	0.0037583	-0.305902	0.0103144	0.0863506	-0.222331	0.0607775	0.386624	0.0835712	0.483849	0.706452	Peak_967	chr1	160428401	160449799	+	0	NA	intron (NM_013862, intron 17 of 20)	Lx7|LINE|L1	-87529	NM_001038621
chr1	160451400	160451799	4	4	48	33	24	39	24	29	21	10	33.2741	21.8943	20.3933	20.7466	36.8274	28.8109	38.377	16.1847	-0.70678	0.214243	0.99995	0.478529	0.378861	NA	-0.818707	0.131797	NA	-0.111927	0.839789	NA	-0.340178	0.519092	0.888571	-0.228251	0.680427	NA	Peak_968	chr1	160451401	160451799	+	0	NA	intron (NM_013862, intron 15 of 20)	intron (NM_013862, intron 15 of 20)	-100029	NM_001038621
chr1	160463000	160474999	4912	16	1893	1246	1089	1632	815	1155	726	798	1312.25	826.677	925.346	868.164	1250.6	1147.47	1326.75	1291.54	-0.0810388	0.607143	0.99995	0.202015	0.196365	0.440001	-0.604096	0.000112404	0.00337377	-0.523057	0.000776572	0.0204543	-0.402081	0.0091897	0.130459	0.120976	0.436788	0.669636	Peak_969	chr1	160463001	160474999	+	0	NA	intron (NM_013862, intron 14 of 20)	intron (NM_013862, intron 14 of 20)	108753	NM_001146330
chr1	160479400	160486199	4219	16	709	723	487	976	502	666	375	367	491.486	479.685	413.814	519.196	770.307	661.658	685.304	593.98	-0.211335	0.178391	0.99995	0.684694	1.11805e-05	0.00409208	-0.543964	0.000418032	0.00829541	-0.332629	0.0300455	0.15444	0.14073	0.354875	0.799493	0.473359	0.00226242	0.0457041	Peak_970	chr1	160479401	160486199	+	0	NA	intron (NM_013862, intron 13 of 20)	intron (NM_013862, intron 13 of 20)	94953	NM_001146330
chr1	160508000	160511599	24	6	442	442	289	456	198	281	210	232	306.399	293.251	245.569	242.575	303.826	279.168	383.77	375.486	-0.0768677	0.724635	0.99995	0.311788	0.147683	0.379254	-0.358347	0.0940416	0.24802	-0.281479	0.183779	0.417662	-0.0465593	0.823571	0.973058	0.23492	0.270355	0.523416	Peak_971	chr1	160508001	160511599	+	0	NA	intron (NM_013862, intron 13 of 20)	intron (NM_013862, intron 13 of 20)	67953	NM_001146330
chr1	160516800	160557999	4121924	16	6779	6243	4540	7548	3192	5000	2659	2991	4699.27	4142.01	3857.73	4015.26	4898.05	4967.4	4859.26	4840.85	0.00768353	0.945141	0.99995	0.188965	0.089446	0.291526	-0.258489	0.0199935	0.097133	-0.266172	0.0162335	0.110864	-0.0695237	0.528623	0.892751	0.196648	0.0761844	0.269291	Peak_972	chr1	160516801	160557999	+	0	NA	intron (NM_013862, intron 13 of 20)	L1VL4|LINE|L1	40353	NM_001146330
chr1	160558400	160582599	4921	16	7060	6025	4522	7567	2602	3989	2628	2578	4894.06	3997.37	3842.44	4025.36	3992.71	3962.99	4802.61	4172.43	-0.112328	0.386494	0.99995	0.00874196	0.946026	0.976286	-0.132085	0.305954	0.514735	-0.0197568	0.878063	0.943961	-0.123343	0.335948	0.785972	-0.103586	0.421555	0.65738	Peak_973	chr1	160558401	160582599	+	0	NA	intron (NM_013862, intron 13 of 20)	intron (NM_013862, intron 13 of 20)	7253	NM_001146330
chr1	160584800	160622199	419214	16	6918	6013	4331	7495	3247	4940	2714	3023	4795.62	3989.41	3680.14	3987.06	4982.44	4907.79	4959.77	4892.65	-0.0207152	0.865031	0.99995	0.229738	0.0586736	0.232207	-0.317831	0.00883034	0.0591218	-0.297116	0.0141221	0.10289	-0.0880927	0.465503	0.864252	0.209023	0.08461	0.283766	Peak_974	chr1	160584801	160622199	+	0	NA	intron (NM_013862, intron 13 of 20)	intron (NM_013862, intron 13 of 20)	-25747	NM_001146330
chr1	160653000	160682599	49124	16	5014	3801	3449	4634	2324	3392	1958	2025	3475.75	2521.83	2930.69	2465.12	3566.12	3369.88	3578.2	3277.41	-0.103692	0.34933	0.99995	0.156733	0.15452	0.388081	-0.5187	2.45249e-06	0.000216599	-0.415008	0.000154999	0.00755144	-0.361967	0.000896492	0.0282579	0.053041	0.628768	0.806127	Peak_975	chr1	160653001	160682599	+	0	NA	intron (NM_013862, intron 11 of 20)	Lx9|LINE|L1	-90047	NM_001146330
chr1	160690600	160697799	9421	16	765	795	611	860	412	589	285	403	530.305	527.454	519.179	457.488	632.204	585.16	520.831	652.245	0.0958886	0.552679	0.99995	0.138286	0.385841	0.631995	-0.231272	0.144862	0.32457	-0.327161	0.035917	0.169671	-0.0929864	0.545567	0.899688	0.234174	0.135311	0.362197	Peak_976	chr1	160690601	160697799	+	0	NA	intron (NM_013862, intron 10 of 20)	B3|SINE|B2	98738	NM_013862
chr1	160709600	160719599	9142	16	1360	1147	835	1397	633	839	507	526	942.765	760.994	709.517	743.152	971.323	833.53	926.531	851.317	-0.172735	0.255584	0.99995	0.198522	0.185222	0.426638	-0.33604	0.0244634	0.109998	-0.163305	0.271663	0.518645	-0.137518	0.347631	0.794687	0.0257865	0.86264	0.936534	Peak_977	chr1	160709601	160719599	+	0	NA	intron (NM_013862, intron 7 of 20)	LTR41B|LTR|ERVL	78338	NM_013862
[truncated: 46,619 more rows]
[truncated: 8 more columns]
