# Supplementary material for: Age-related and disease locus-specific mechanisms contribute to early remodelling of chromatin structure in Huntington’s disease mice
Source: Nat Commun. 2021 Jan 13;12:364. doi: 10.1038/s41467-020-20605-2 (PMC7807045; doi:10.1038/s41467-020-20605-2)
Supplement: Supplementary file 9 — Source Data [file 41467_2020_20605_MOESM9_ESM.zip › RNAPII differential enrichment deseq2.xlsx]

## Sheet: Feuil1
chromosome	start	end	ID	Peak	WT6 (raw read counts)	Q1406 (raw read counts)	WT6 (raw read counts).1	Q1406 (raw read counts).1	WT2 (raw read counts)	Q1402 (raw read counts)	WT2 (raw read counts).1	Q1402 (raw read counts).1	WT6 (normalized read counts)	Q1406 (normalized read counts)	WT6 (normalized read counts).1	Q1406 (normalized read counts).1	WT2 (normalized read counts)	Q1402 (normalized read counts)	WT2 (normalized read counts).1	Q1402 (normalized read counts).1	log2(Q1402/WT2)	P-value (Q1402 vs WT2)	Adjusted p-value (Q1402 vs WT2)	log2(WT2/WT6)	P-value (WT2 vs WT6)	Adjusted p-value (WT2 vs WT6)	log2(Q1406/WT2)	P-value (Q1406 vs WT2)	Adjusted p-value (Q1406 vs WT2)	log2(Q1406/Q1402)	P-value (Q1406 vs Q1402)	Adjusted p-value (Q1406 vs Q1402)	log2(Q1406/WT6)	P-value (Q1406 vs WT6)	Adjusted p-value (Q1406 vs WT6)	log2(Q1402/WT6)	P-value (Q1402 vs WT6)	Adjusted p-value (Q1402 vs WT6)	PeakID (cmd=annotatePeaks.pl allres.bed mm10)	Chr	Start	End	Strand	Peak Score	Focus Ratio/Region Size	Annotation	Detailed Annotation	Distance to TSS	Nearest PromoterID
chr1	10020600	10024599	6	Peak92	666	746	104	468	247	143	88	91	205.844	265.001	133.214	313.79	200.65	183.473	253.438	309.865	0.105767	0.764255	0.999932	0.392775	0.255492	0.469617	0.36186	0.289011	0.535977	0.256093	0.456059	0.706073	0.754635	0.0247632	0.995422	0.498542	0.151611	0.339007	Peak_1	chr1	10020601	10024599	+	0	NA	Intergenic	Lx6|LINE|L1	-13464	NM_145692
chr1	10025200	10025799	4	Peak93	12	22	6	6	53	21	24	11	3.70891	7.81506	7.68543	4.02295	43.0544	26.9435	69.1196	37.4562	-0.80293	0.340933	0.999932	3.38902	0.000116834	0.00257878	-3.19296	0.000174107	0.00473912	-2.39003	0.00623599	0.0515961	0.196059	0.829256	0.99976	2.58609	0.00414993	0.0293874	Peak_2	chr1	10025201	10025799	+	0	NA	intron (NR_102282, intron 7 of 7)	RSINE1|SINE|B4	12659	NR_102282
chr1	10027600	10028399	4	Peak94	33	42	2	18	67	34	38	28	10.1995	14.9197	2.56181	12.0689	54.4273	43.6228	109.439	95.343	-0.245195	0.735044	0.999932	3.49227	5.58759e-06	0.000295843	-2.56998	0.000409249	0.00829212	-2.32479	0.00156742	0.0209132	0.922286	0.236496	0.99976	3.24707	2.89991e-05	0.000825194	Peak_3	chr1	10027601	10028399	+	0	NA	intron (NR_102282, intron 6 of 7)	MIRb|SINE|MIR	10159	NR_102282
chr1	10033400	10040399	16	Peak95	4304	3642	781	1686	1189	804	329	291	1330.26	1293.75	1000.39	1130.45	965.881	1031.55	947.514	990.886	0.0808063	0.672827	0.999932	-0.288963	0.122289	0.290923	0.341307	0.0669662	0.21922	0.260501	0.164516	0.401139	0.0523441	0.774795	0.99976	-0.208157	0.26843	0.488417	Peak_4	chr1	10033401	10040399	+	0	NA	intron (NM_001277101, intron 1 of 7)	MIRb|SINE|MIR	1259	NR_102282
chr1	10073800	10074599	4	Peak96	28	24	9	50	56	24	29	29	8.65412	8.52552	11.5281	33.5246	45.4915	30.7926	83.5195	98.7481	-0.0122612	0.987875	0.999932	2.68203	0.00124113	0.0132623	-1.61632	0.0431324	0.165982	-1.60405	0.0461583	0.184681	1.06571	0.1982	0.99976	2.66977	0.00139835	0.0136085	Peak_5	chr1	10073801	10074599	+	0	NA	intron (NM_026493, intron 7 of 29)	intron (NM_026493, intron 7 of 29)	35982	NM_026493
chr1	10077000	10077799	4	Peak97	65	46	9	25	34	15	38	25	20.0899	16.3406	11.5281	16.7623	27.6198	19.2454	109.439	85.1277	-0.408097	0.62825	0.999932	2.04249	0.0154682	0.0726554	-2.00957	0.0159372	0.0881517	-1.60147	0.0581056	0.214028	0.0329271	0.968949	0.99976	1.6344	0.0558934	0.173439	Peak_6	chr1	10077001	10077799	+	0	NA	intron (NM_026493, intron 9 of 29)	intron (NM_026493, intron 9 of 29)	39182	NM_026493
chr1	101266000	101266399	4	Peak1588	0	6	12	48	70	20	157	125	0	2.13138	15.3709	32.1836	56.8643	25.6605	452.157	425.638	-0.174213	0.942438	0.999932	5.08041	0.0367799	0.130247	-3.89331	0.107215	0.292956	-3.7191	0.123966	0.339732	1.1871	0.626284	0.99976	4.9062	0.0437947	0.147255	Peak_7	chr1	101266001	101266399	+	0	NA	Intergenic	L1Md_A|LINE|L1	110432	NR_037989
chr1	10129000	10142199	16	Peak98	2157	2401	341	997	1069	732	406	269	666.676	852.907	436.789	668.481	868.399	939.174	1169.27	915.974	-0.126626	0.596469	0.999932	0.867074	0.00025055	0.00439907	-0.412121	0.0797168	0.24378	-0.285495	0.227794	0.485621	0.454952	0.0522068	0.99976	0.740448	0.00189013	0.0167908	Peak_8	chr1	10129001	10142199	+	0	NA	intron (NM_026493, intron 29 of 29)	intron (NM_026493, intron 29 of 29)	97070	NM_001102430
chr1	10143800	10147199	2	Peak99	328	368	64	292	167	130	69	18	101.377	130.725	81.9779	195.784	135.662	166.793	198.719	61.2919	-0.482201	0.304672	0.999932	0.842069	0.0658086	0.192891	-0.0205874	0.963651	0.984428	0.461614	0.316894	0.582696	0.821481	0.0672719	0.99976	0.359868	0.441	0.656475	Peak_9	chr1	10143801	10147199	+	0	NA	intron (NM_001102430, intron 33 of 37)	intron (NM_001102430, intron 33 of 37)	87170	NM_001102430
chr1	10150000	10151999	4	Peak100	211	245	80	79	165	84	54	49	65.215	87.0313	102.472	52.9689	134.037	107.774	155.519	166.85	-0.0922925	0.840504	0.999932	0.80004	0.0754274	0.211157	-1.03231	0.0211098	0.105454	-0.940013	0.037898	0.162801	-0.232266	0.600972	0.99976	0.707747	0.119934	0.290301	Peak_10	chr1	10150001	10151999	+	0	NA	intron (NM_001102430, intron 32 of 37)	RLTR11A2|LTR|ERVK	81670	NM_001102430
chr1	10152800	10152999	4	Peak101	25	23	1	8	21	4	14	6	7.72689	8.17029	1.28091	5.36394	17.0593	5.1321	40.3198	20.4306	-1.23242	0.320162	0.999932	2.51314	0.0400349	0.138088	-2.04181	0.0866585	0.257004	-0.809388	0.515343	0.75288	0.47134	0.701208	0.99976	1.28073	0.315147	0.538503	Peak_11	chr1	10152801	10152999	+	0	NA	intron (NM_001102430, intron 31 of 37)	intron (NM_001102430, intron 31 of 37)	79770	NM_001102430
chr1	10153000	10153799	2	Peak102	82	111	43	50	59	34	15	9	25.3442	39.4305	55.0789	33.5246	47.9285	43.6228	43.1997	30.646	-0.274429	0.694821	0.999932	0.219927	0.742596	0.863557	-0.325806	0.624358	0.812944	-0.051377	0.93989	0.977866	-0.105879	0.87073	0.99976	-0.0545024	0.936632	0.970349	Peak_12	chr1	10153001	10153799	+	0	NA	exon (NM_001102430, exon 31 of 38)	exon (NM_001102430, exon 31 of 38)	79270	NM_001102430
chr1	10157200	10161399	11	Peak103	394	483	146	291	325	176	84	110	121.776	171.576	187.012	195.113	264.013	225.812	241.919	374.562	0.220198	0.524479	0.999932	0.734432	0.0317175	0.118016	-0.470352	0.164664	0.382823	-0.69055	0.0420093	0.173521	0.26408	0.431166	0.99976	0.95463	0.0053854	0.0351311	Peak_13	chr1	10157201	10161399	+	0	NA	intron (NM_001102430, intron 26 of 37)	RMER5|LTR|ERV1	73370	NM_001102430
chr1	10172600	10176799	13	Peak104	315	233	41	232	342	190	159	153	97.3588	82.7686	52.5171	155.554	277.823	243.775	457.917	520.981	0.0506453	0.905978	0.999932	2.25486	1.96839e-07	2.63435e-05	-1.62159	0.000143936	0.00417253	-1.67223	9.33522e-05	0.0030716	0.633272	0.143263	0.99976	2.3055	1.14321e-07	1.24044e-05	Peak_14	chr1	10172601	10176799	+	0	NA	intron (NM_001102430, intron 18 of 37)	intron (NM_001102430, intron 18 of 37)	57970	NM_001102430
chr1	10197200	10198999	9	Peak105	178	131	39	56	95	115	40	62	55.0155	46.5351	49.9553	37.5476	77.173	147.548	115.199	211.117	0.91343	0.0450389	0.999932	0.836973	0.0672157	0.195754	-1.15756	0.0109166	0.0693717	-2.07099	3.84884e-06	0.000358818	-0.320586	0.476131	0.99976	1.7504	0.000103572	0.00208762	Peak_15	chr1	10197201	10198999	+	0	NA	intron (NM_001102430, intron 9 of 37)	intron (NM_001102430, intron 9 of 37)	34570	NM_001102430
chr1	102005200	102005599	13	Peak1589	0	8	96	198	562	150	1540	1252	0	2.84184	122.967	132.757	456.539	192.454	4435.17	4263.19	-0.134823	0.962072	0.999932	5.3168	0.0609514	0.183221	-5.1736	0.0681502	0.221507	-5.03878	0.0756567	0.250946	0.143199	0.959766	0.99976	5.18198	0.0678029	0.197712	Peak_16	chr1	102005201	102005599	+	0	NA	Intergenic	L1Md_A|LINE|L1	849632	NR_037989
chr1	10206200	10207399	4	Peak106	36	59	4	54	106	51	47	23	11.1267	20.9586	5.12362	36.2066	86.1088	65.4343	135.359	78.3175	-0.615881	0.308738	0.999932	3.6339	1.62637e-08	4.31592e-06	-1.94846	0.00101984	0.0149076	-1.33257	0.0279865	0.135438	1.68545	0.00894068	0.88154	3.01802	4.16814e-06	0.000198716	Peak_17	chr1	10206201	10207399	+	0	NA	intron (NM_001102430, intron 6 of 37)	L2b|LINE|L2	25870	NM_001102430
chr1	10212200	10214599	9	Peak107	318	140	37	103	112	142	71	36	98.2861	49.7322	47.3935	69.0607	90.9829	182.19	204.479	122.584	0.091834	0.857853	0.999932	0.961717	0.0584186	0.177981	-1.28773	0.010986	0.0696345	-1.37957	0.0067104	0.0542533	-0.326015	0.51797	0.99976	1.05355	0.0391155	0.136373	Peak_18	chr1	10212201	10214599	+	0	NA	intron (NM_001102430, intron 4 of 37)	intron (NM_001102430, intron 4 of 37)	19270	NM_001102430
chr1	10223400	10224199	2	Peak108	101	47	40	40	64	23	16	9	31.2166	16.6958	51.2362	26.8197	51.9902	29.5096	46.0797	30.646	-0.716505	0.319385	0.999932	0.277803	0.682403	0.826293	-1.19142	0.0808492	0.246044	-0.474911	0.504063	0.744623	-0.913614	0.172453	0.99976	-0.438703	0.535168	0.730246	Peak_19	chr1	10223401	10224199	+	0	NA	intron (NM_001102430, intron 1 of 37)	intron (NM_001102430, intron 1 of 37)	8870	NM_001102430
chr1	10228200	10228999	2	Peak109	45	117	17	79	32	18	20	15	13.9084	41.5619	21.7754	52.9689	25.9951	23.0944	57.5996	51.0766	-0.17676	0.815849	0.999932	1.20856	0.104833	0.263386	0.227764	0.752594	0.886168	0.404524	0.58275	0.797401	1.43633	0.0466841	0.99976	1.0318	0.173752	0.370287	Peak_20	chr1	10228201	10228999	+	0	NA	intron (NM_001102430, intron 1 of 37)	intron (NM_001102430, intron 1 of 37)	4070	NM_001102430
chr1	10231400	10234399	16	Peak110	2152	1691	426	900	566	342	221	190	665.131	600.694	545.666	603.443	459.789	438.794	636.476	646.97	-0.0168118	0.946794	0.999932	-0.162198	0.509228	0.704885	0.150152	0.539655	0.754848	0.166963	0.498802	0.740501	-0.0120462	0.960058	0.99976	-0.17901	0.469998	0.680701	Peak_21	chr1	10231401	10234399	+	0	NA	promoter-TSS (NM_001102430)	promoter-TSS (NM_001102430)	-230	NM_001102430
chr1	103784400	103786199	9	Peak1590	28	57	0	35	58	84	68	42	8.65412	20.2481	0	23.4672	47.1161	107.774	195.839	143.014	0.0709649	0.920385	0.999932	4.46598	1.2692e-08	3.57223e-06	-2.4453	0.000610179	0.0106011	-2.51627	0.000440073	0.00870401	2.02068	0.0105524	0.905893	4.53694	8.17955e-09	1.78209e-06	Peak_22	chr1	103784401	103786199	+	0	NA	Intergenic	Intergenic	-983519	NM_011800
chr1	10423800	10424199	13	Peak111	0	0	108	342	236	108	1112	992	0	0	138.338	229.308	191.714	138.567	3202.54	3377.87	0.0508817	0.988997	0.999932	4.61823	0.210846	0.414638	-3.88789	0.292043	0.539085	-3.93877	0.285769	0.551584	0.730336	0.843164	0.99976	4.66911	0.205858	0.413008	Peak_23	chr1	10423801	10424199	+	0	NA	intron (NM_177834, intron 6 of 10)	L1Md_A|LINE|L1	-191330	NM_001102430
chr1	104768000	104772399	16	Peak1591	1226	973	320	685	266	348	101	93	378.927	345.639	409.89	459.287	216.084	446.493	290.878	316.675	0.628924	0.0288223	0.999932	-0.657629	0.0190823	0.0837035	0.686462	0.0139658	0.0809187	0.0575379	0.835575	0.933689	0.028833	0.91489	0.99976	-0.0287049	0.917917	0.960584	Peak_24	chr1	104768001	104772399	+	0	NA	intron (NM_011800, intron 1 of 11)	intron (NM_011800, intron 1 of 11)	1381	NM_011800
chr1	105355200	105356999	2	Peak1592	232	173	50	243	112	60	27	25	71.7056	61.4548	64.0453	162.93	90.9829	76.9815	77.7595	85.1277	-0.0742612	0.891144	0.999932	0.31923	0.544277	0.731097	0.393693	0.448818	0.686429	0.467955	0.374531	0.637499	0.712924	0.162412	0.99976	0.244969	0.646135	0.807887	Peak_25	chr1	105355201	105356999	+	0	NA	intron (NM_178779, intron 1 of 2)	CpG	610	NM_178779
chr1	105515000	105516199	2	Peak1593	203	150	34	89	60	49	17	18	62.7424	53.2845	43.5508	59.6738	48.7408	62.8682	48.9597	61.2919	0.348163	0.541656	0.999932	-0.139278	0.800204	0.896562	0.208028	0.70291	0.860275	-0.140135	0.797547	0.91511	0.0687493	0.895857	0.99976	0.208885	0.704699	0.843916	Peak_26	chr1	105515001	105516199	+	0	NA	Intergenic	RodERV21-int|LTR|ERV1	148076	NM_013784
chr1	105663000	105669399	16	Peak1594	5229	4048	1038	1752	1423	766	365	312	1616.16	1437.97	1329.58	1174.7	1155.97	982.797	1051.19	1062.39	-0.117362	0.526406	0.999932	-0.415554	0.0212604	0.0900277	0.240568	0.181414	0.405809	0.35793	0.0489634	0.191871	-0.174987	0.322441	0.99976	-0.532916	0.00344419	0.0257773	Peak_27	chr1	105663001	105669399	+	0	NA	intron (NM_173187, intron 1 of 28)	intron (NM_173187, intron 1 of 28)	2339	NM_173187
chr1	105670400	105672399	13	Peak1595	166	164	30	77	104	119	94	74	51.3066	58.2577	38.4272	51.6279	84.4841	152.68	270.718	251.978	0.20963	0.681765	0.999932	1.93175	0.00018371	0.00349222	-1.65413	0.00115363	0.0161711	-1.86376	0.000258311	0.00615808	0.277612	0.590081	0.99976	2.14138	3.51256e-05	0.000949495	Peak_28	chr1	105670401	105672399	+	0	NA	intron (NM_173187, intron 1 of 28)	intron (NM_173187, intron 1 of 28)	7539	NM_173187
chr1	105673400	105673599	9	Peak1596	21	15	0	7	45	28	6	16	6.49059	5.32845	0	4.69344	36.5556	35.9247	17.2799	54.4817	0.695573	0.492961	0.999932	2.83276	0.00864396	0.0491702	-2.45796	0.0180323	0.0951939	-3.15353	0.00226493	0.0265547	0.374803	0.732392	0.99976	3.52834	0.00100377	0.0107111	Peak_29	chr1	105673401	105673599	+	0	NA	intron (NM_173187, intron 1 of 28)	intron (NM_173187, intron 1 of 28)	9639	NM_173187
chr1	105681000	105684599	4	Peak1597	332	301	94	231	240	111	128	110	102.613	106.924	120.405	154.884	194.963	142.416	368.638	374.562	-0.135419	0.758997	0.999932	1.32497	0.00253716	0.0216472	-1.09175	0.0121352	0.0741526	-0.956334	0.0291349	0.138672	0.233212	0.592584	0.99976	1.18955	0.00711069	0.0425487	Peak_30	chr1	105681001	105684599	+	0	NA	intron (NM_029349, intron 2 of 27)	intron (NM_029349, intron 2 of 27)	18939	NM_173187
chr1	105685600	105686999	4	Peak1598	153	91	51	140	91	58	51	39	47.2886	32.3259	65.3262	93.8689	73.9236	74.4154	146.879	132.799	-0.0888316	0.881222	0.999932	0.956198	0.103279	0.260924	-0.790886	0.174113	0.396346	-0.702054	0.231821	0.490513	0.165312	0.775432	0.99976	0.867366	0.142966	0.325966	Peak_31	chr1	105685601	105686999	+	0	NA	intron (NM_029349, intron 2 of 27)	intron (NM_029349, intron 2 of 27)	22439	NM_173187
chr1	105689600	105694199	13	Peak1599	391	323	81	207	311	228	143	137	120.849	114.739	103.753	138.792	252.64	292.53	411.837	466.5	0.194919	0.568794	0.999932	1.53708	7.41676e-06	0.00036051	-1.37361	5.04961e-05	0.00219911	-1.56853	3.93305e-06	0.000363123	0.163463	0.631498	0.99976	1.73199	4.77446e-07	3.79668e-05	Peak_32	chr1	105689601	105694199	+	0	NA	intron (NM_173187, intron 5 of 28)	intron (NM_173187, intron 5 of 28)	28039	NM_173187
chr1	105695200	105697799	4	Peak1600	231	238	60	120	176	70	83	100	71.3965	84.5447	76.8543	80.459	142.973	89.8117	239.039	340.511	0.153503	0.762078	0.999932	1.35216	0.00758814	0.0450983	-1.19432	0.0173774	0.0930805	-1.34782	0.00743957	0.0579145	0.157846	0.753667	0.99976	1.50566	0.00303252	0.0234952	Peak_33	chr1	105695201	105697799	+	0	NA	intron (NM_173187, intron 9 of 28)	intron (NM_173187, intron 9 of 28)	32639	NM_173187
chr1	105699400	105700399	4	Peak1601	56	60	12	28	42	50	59	35	17.3082	21.3138	15.3709	18.7738	34.1186	64.1512	169.919	119.179	-0.131783	0.850188	0.999932	2.58858	0.000278299	0.00469972	-2.30045	0.000975591	0.0145166	-2.16867	0.00203588	0.0247568	0.288133	0.68793	0.99976	2.4568	0.000615945	0.00763397	Peak_34	chr1	105699401	105700399	+	0	NA	intron (NM_173187, intron 10 of 28)	L1M3|LINE|L1	36039	NM_173187
chr1	105702400	105703599	4	Peak1602	44	78	16	74	139	96	41	44	13.5993	27.7079	20.4945	49.6164	112.916	123.17	118.079	149.825	0.234369	0.640799	0.999932	2.81533	1.00287e-07	1.64911e-05	-1.59075	0.00142198	0.0185392	-1.82512	0.000263023	0.00624477	1.22458	0.0200281	0.982383	3.0497	8.70249e-09	1.84e-06	Peak_35	chr1	105702401	105703599	+	0	NA	intron (NM_173187, intron 10 of 28)	intron (NM_173187, intron 10 of 28)	39139	NM_173187
chr1	105710600	105712599	4	Peak1603	232	211	50	150	105	64	70	65	71.7056	74.9535	64.0453	100.574	85.2965	82.1136	201.599	221.332	0.0783086	0.882181	0.999932	1.04242	0.0467724	0.153688	-0.679103	0.190551	0.418792	-0.757412	0.146408	0.374065	0.363316	0.482507	0.99976	1.12073	0.0334291	0.122443	Peak_36	chr1	105710601	105712599	+	0	NA	intron (NM_173187, intron 11 of 28)	intron (NM_173187, intron 11 of 28)	47739	NM_173187
chr1	105734200	105734599	4	Peak1604	64	34	18	8	33	13	23	14	19.7808	12.0778	23.0563	5.36394	26.8075	16.6793	66.2396	47.6715	-0.554835	0.526747	0.999932	1.08626	0.203469	0.405575	-2.34903	0.00673481	0.0506105	-1.7942	0.0430767	0.176223	-1.26277	0.144237	0.99976	0.531426	0.543374	0.73578	Peak_37	chr1	105734201	105734599	+	0	NA	intron (NM_173187, intron 20 of 28)	intron (NM_173187, intron 20 of 28)	-46323	NM_009399
chr1	105739000	105739199	4	Peak1605	12	25	1	20	29	19	17	15	3.70891	8.88075	1.28091	13.4098	23.5581	24.3775	48.9597	51.0766	0.0584762	0.949151	0.999932	3.64381	0.000309529	0.00503324	-1.67511	0.0650327	0.215338	-1.73358	0.0580075	0.213859	1.96871	0.0507981	0.99976	3.70229	0.000268811	0.00424035	Peak_38	chr1	105739001	105739199	+	0	NA	intron (NM_173187, intron 22 of 28)	intron (NM_173187, intron 22 of 28)	-41623	NM_009399
chr1	105740200	105742599	4	Peak1606	157	267	96	105	164	109	66	47	48.5249	94.8464	122.967	70.4017	133.225	139.85	190.079	160.04	-0.0993814	0.835363	0.999932	0.934172	0.0475786	0.155515	-0.94908	0.0426493	0.164786	-0.849699	0.0722603	0.244198	-0.0149083	0.974478	0.99976	0.834791	0.0794939	0.220176	Peak_39	chr1	105740201	105742599	+	0	NA	intron (NM_173187, intron 24 of 28)	intron (NM_173187, intron 24 of 28)	-39323	NM_009399
chr1	105743800	105745199	4	Peak1607	106	176	59	53	96	40	53	27	32.762	62.5205	75.5734	35.5361	77.9853	51.321	152.639	91.9379	-0.69515	0.253121	0.999932	1.09607	0.0645041	0.1904	-1.20087	0.0415487	0.162254	-0.505716	0.402122	0.662698	-0.104794	0.858569	0.99976	0.400922	0.509054	0.711034	Peak_40	chr1	105743801	105745199	+	0	NA	intron (NM_173187, intron 25 of 28)	intron (NM_173187, intron 25 of 28)	-36223	NM_009399
chr1	105746400	105746999	4	Peak1608	66	59	6	18	37	13	21	6	20.399	20.9586	7.68543	12.0689	30.0569	16.6793	60.4796	20.4306	-1.27419	0.164405	0.999932	1.60093	0.0677231	0.19662	-1.41312	0.101862	0.284233	-0.138929	0.878784	0.95201	0.187814	0.829202	0.99976	0.326742	0.723288	0.855652	Peak_41	chr1	105746401	105746999	+	0	NA	intron (NM_173187, intron 26 of 28)	intron (NM_173187, intron 26 of 28)	-34023	NM_009399
chr1	105753800	105755599	4	Peak1609	275	127	28	112	112	61	68	37	84.9958	45.1142	35.8653	75.0951	90.9829	78.2645	195.839	125.989	-0.486051	0.388201	0.999932	1.18944	0.0317388	0.118082	-1.23481	0.0247925	0.117163	-0.748757	0.180711	0.423577	-0.0453635	0.934247	0.99976	0.703393	0.211546	0.42025	Peak_42	chr1	105753801	105755599	+	0	NA	3' UTR (NM_029349, exon 28 of 28)	3' UTR (NM_029349, exon 28 of 28)	-26023	NM_009399
chr1	105756400	105761999	16	Peak1610	1263	1040	264	662	511	327	172	105	390.363	369.439	338.159	443.866	415.109	419.549	495.357	357.536	-0.208498	0.40316	0.999932	0.306583	0.204601	0.406993	-0.154745	0.518791	0.740113	0.0537533	0.825508	0.928799	0.151838	0.519819	0.99976	0.0980848	0.689658	0.835034	Peak_43	chr1	105756401	105761999	+	0	NA	Intergenic	Intergenic	-21523	NM_009399
chr1	105780400	105781799	3	Peak1611	405	262	86	131	116	58	24	26	125.176	93.0702	110.158	87.8344	94.2323	74.4154	69.1196	88.5328	-0.0471276	0.917703	0.999932	-0.5035	0.243365	0.45506	0.120336	0.779842	0.900696	0.167464	0.702655	0.86813	-0.383163	0.353703	0.99976	-0.550627	0.210523	0.419075	Peak_44	chr1	105780401	105781799	+	0	NA	intron (NM_009399, intron 1 of 9)	intron (NM_009399, intron 1 of 9)	377	NM_009399
chr1	105989400	105994999	16	Peak1612	5482	4043	1004	1783	1244	824	339	224	1694.35	1436.19	1286.03	1195.49	1010.56	1057.21	976.314	762.744	-0.115328	0.58178	0.999932	-0.587055	0.00408623	0.0299171	0.405058	0.0471833	0.175929	0.520386	0.0114674	0.0763507	-0.181997	0.364773	0.99976	-0.702383	0.000657959	0.00797588	Peak_45	chr1	105989401	105994999	+	0	NA	intron (NM_001122676, intron 1 of 13)	intron (NM_001122676, intron 1 of 13)	1794	NM_001122675
chr1	106044800	106047399	2	Peak1613	274	283	86	177	155	108	38	43	84.6867	100.53	110.158	118.677	125.914	138.567	109.439	146.42	0.261017	0.515509	0.999932	0.297315	0.447022	0.655625	-0.116378	0.763447	0.891784	-0.377396	0.331091	0.597261	0.180937	0.631772	0.99976	0.558332	0.154977	0.34372	Peak_46	chr1	106044801	106047399	+	0	NA	Intergenic	L1VL2|LINE|L1	55694	NM_001122675
chr1	106155200	106155599	1	Peak1614	53	102	50	76	81	47	8	12	16.381	36.2334	64.0453	50.9574	65.8001	60.3022	23.0399	40.8613	0.153794	0.843066	0.999932	0.236556	0.755681	0.871398	-0.0833997	0.912012	0.963617	-0.237194	0.754602	0.894772	0.153157	0.836434	0.99976	0.390351	0.609543	0.783894	Peak_47	chr1	106155201	106155599	+	0	NA	intron (NR_040630, intron 2 of 2)	intron (NR_040630, intron 2 of 2)	16124	NR_040630
chr1	106169800	106182799	16	Peak1615	3935	3241	874	1584	1366	738	415	364	1216.21	1151.3	1119.51	1062.06	1109.67	946.872	1195.19	1239.46	-0.0846226	0.644911	0.999932	-0.0238549	0.894283	0.94799	-0.0548674	0.759094	0.889657	0.0297552	0.869065	0.947903	-0.0787222	0.65525	0.99976	-0.108477	0.549171	0.740456	Peak_48	chr1	106169801	106182799	+	0	NA	intron (NM_133821, intron 1 of 16)	intron (NM_133821, intron 1 of 16)	4431	NM_133821
chr1	106184800	106192199	16	Peak1616	1006	884	198	416	447	300	162	184	310.93	314.023	253.619	278.925	363.119	384.907	466.557	626.54	0.278689	0.329915	0.999932	0.537271	0.0573228	0.17597	-0.471874	0.0928596	0.268551	-0.750563	0.00761876	0.0588417	0.0653974	0.813897	0.99976	0.815961	0.0039511	0.0284523	Peak_49	chr1	106184801	106192199	+	0	NA	intron (NM_133821, intron 1 of 16)	MER5A1|DNA|hAT-Charlie	16631	NM_133821
chr1	106193800	106194999	1	Peak1617	101	116	58	70	64	13	26	18	31.2166	41.2067	74.2925	46.9344	51.9902	16.6793	74.8795	61.2919	-0.775201	0.283942	0.999932	0.272748	0.692456	0.833087	-0.508704	0.45905	0.694724	0.266497	0.707925	0.870623	-0.235956	0.727381	0.99976	-0.502453	0.481474	0.690091	Peak_50	chr1	106193801	106194999	+	0	NA	intron (NM_133821, intron 1 of 16)	intron (NM_133821, intron 1 of 16)	22531	NM_133821
chr1	106196000	106201599	3	Peak1618	673	707	204	365	284	241	97	111	208.008	251.148	261.305	244.73	230.707	309.209	279.358	377.967	0.432732	0.132213	0.999932	0.115494	0.68142	0.825588	-0.0262952	0.924923	0.968423	-0.459027	0.0993741	0.297584	0.089199	0.743176	0.99976	0.548226	0.0509348	0.162964	Peak_51	chr1	106196001	106201599	+	0	NA	intron (NM_133821, intron 1 of 16)	intron (NM_133821, intron 1 of 16)	26931	NM_133821
chr1	106213800	106214999	1	Peak1619	183	100	62	75	75	29	19	19	56.5608	35.523	79.4161	50.2869	60.9261	37.2077	54.7197	64.697	-0.237264	0.692236	0.999932	-0.213493	0.707779	0.84278	-0.444951	0.435021	0.674131	-0.207687	0.721953	0.87809	-0.658444	0.233715	0.99976	-0.450757	0.439591	0.655238	Peak_52	chr1	106213801	106214999	+	0	NA	intron (NM_133821, intron 1 of 16)	intron (NM_133821, intron 1 of 16)	42531	NM_133821
chr1	106215800	106215999	1	Peak1620	37	41	13	15	22	5	2	7	11.4358	14.5644	16.6518	10.0574	17.8716	6.41512	5.75996	23.8357	0.179233	0.880831	0.999932	-0.147301	0.898109	0.949941	-0.0211189	0.985271	0.993897	-0.200352	0.862048	0.945208	-0.16842	0.87897	0.99976	0.0319324	0.978025	0.989946	Peak_53	chr1	106215801	106215999	+	0	NA	intron (NM_133821, intron 1 of 16)	Lx5|LINE|L1	44031	NM_133821
chr1	106220600	106222599	2	Peak1621	258	212	62	201	137	100	37	46	79.7415	75.3087	79.4161	134.769	111.292	128.302	106.559	156.635	0.372678	0.398273	0.999932	0.455818	0.293091	0.510451	-0.0630475	0.88286	0.950659	-0.435725	0.308565	0.575243	0.39277	0.349745	0.99976	0.828496	0.0560254	0.173721	Peak_54	chr1	106220601	106222599	+	0	NA	intron (NM_133821, intron 1 of 16)	ORR1C1|LTR|ERVL-MaLR	49731	NM_133821
chr1	106222800	106227999	7	Peak1622	651	711	123	400	274	240	161	117	201.208	252.568	157.551	268.197	222.583	307.926	463.677	398.397	0.0597857	0.86172	0.999932	0.899191	0.00813984	0.0472754	-0.37063	0.270349	0.51536	-0.430416	0.203011	0.453435	0.528561	0.114209	0.99976	0.958977	0.00500127	0.033409	Peak_55	chr1	106222801	106227999	+	0	NA	intron (NM_133821, intron 1 of 16)	intron (NM_133821, intron 1 of 16)	53531	NM_133821
chr1	106228800	106233999	16	Peak1623	763	736	116	382	286	252	151	128	235.825	261.449	148.585	256.128	232.331	323.322	434.877	435.854	0.200327	0.559955	0.999932	0.756095	0.0263687	0.104547	-0.341596	0.311316	0.559495	-0.541923	0.109239	0.314901	0.414499	0.216124	0.99976	0.956422	0.00509083	0.0337982	Peak_56	chr1	106228801	106233999	+	0	NA	intron (NM_133821, intron 1 of 16)	Lx7|LINE|L1	59531	NM_133821
chr1	106235800	106247599	16	Peak1624	1771	1525	376	840	746	464	299	262	547.373	541.726	481.62	563.213	606.011	595.323	861.115	892.138	0.0181378	0.941177	0.999932	0.496189	0.0406472	0.139514	-0.396875	0.0997813	0.280924	-0.415013	0.0870256	0.27437	0.099314	0.677811	0.99976	0.514327	0.0348635	0.12643	Peak_57	chr1	106235801	106247599	+	0	NA	intron (NM_133821, intron 1 of 16)	intron (NM_133821, intron 1 of 16)	69831	NM_133821
chr1	106256200	106259399	2	Peak1625	240	377	90	272	214	80	69	63	74.1782	133.922	115.281	182.374	173.842	102.642	198.719	214.522	-0.264975	0.53551	0.999932	0.988755	0.0184749	0.0819303	-0.232721	0.573567	0.779618	0.0322533	0.938764	0.977446	0.756034	0.0663214	0.99976	0.723781	0.0892626	0.238225	Peak_58	chr1	106256201	106259399	+	0	NA	intron (NM_133821, intron 1 of 16)	L1_Mur1|LINE|L1	85931	NM_133821
chr1	106264800	106267599	2	Peak1626	322	307	62	254	134	162	76	53	99.5224	109.056	79.4161	170.305	108.855	207.85	218.879	180.471	0.287654	0.497947	0.999932	0.826094	0.0494632	0.15943	-0.198346	0.632282	0.817489	-0.486	0.241863	0.501926	0.627748	0.12688	0.99976	1.11375	0.00819473	0.0468212	Peak_59	chr1	106264801	106267599	+	0	NA	intron (NM_133821, intron 1 of 16)	intron (NM_133821, intron 1 of 16)	94331	NM_133821
chr1	106279400	106285199	11	Peak1627	602	598	179	333	414	226	128	129	186.064	212.427	229.282	223.274	336.312	289.964	368.638	439.259	0.0325992	0.911008	0.999932	0.767468	0.00749028	0.0447525	-0.690052	0.0152857	0.085759	-0.722651	0.0117494	0.0776159	0.0774153	0.78372	0.99976	0.800067	0.00568088	0.0364141	Peak_60	chr1	106279401	106285199	+	0	NA	intron (NM_133821, intron 2 of 16)	intron (NM_133821, intron 2 of 16)	110431	NM_133821
chr1	106287200	106288799	9	Peak1628	139	181	28	49	105	76	23	34	42.9615	64.2966	35.8653	32.8541	85.2965	97.5099	66.2396	115.774	0.467209	0.38758	0.999932	0.94854	0.0780842	0.216194	-0.646818	0.222346	0.45904	-1.11403	0.0350964	0.1553	0.301722	0.566395	0.99976	1.41575	0.00837929	0.047583	Peak_61	chr1	106287201	106288799	+	0	NA	intron (NM_133821, intron 3 of 16)	Lx9|LINE|L1	116131	NM_133821
chr1	106303600	106307199	9	Peak1629	291	405	100	240	213	220	79	90	89.941	143.868	128.091	160.918	173.03	282.265	227.519	306.46	0.570295	0.089911	0.999932	0.880319	0.00862571	0.0491155	-0.377221	0.252156	0.494765	-0.947516	0.00383187	0.0374263	0.503098	0.123365	0.99976	1.45061	1.3593e-05	0.00047671	Peak_62	chr1	106303601	106307199	+	0	NA	intron (NM_133821, intron 3 of 16)	ORR1D1-int|LTR|ERVL-MaLR	133531	NM_133821
chr1	106319800	106321199	4	Peak1630	116	274	7	79	155	53	41	35	35.8528	97.333	8.96634	52.9689	125.914	68.0003	118.079	119.179	-0.410374	0.494561	0.999932	2.35572	0.000101992	0.00234714	-0.695764	0.234303	0.473047	-0.28539	0.630837	0.827502	1.65996	0.00561716	0.805364	1.94535	0.00155562	0.0146865	Peak_63	chr1	106319801	106321199	+	0	NA	intron (NM_133821, intron 4 of 16)	intron (NM_133821, intron 4 of 16)	148631	NM_133821
chr1	106335000	106335799	1	Peak1631	116	55	56	25	47	49	14	13	35.8528	19.5376	71.7307	16.7623	38.1803	62.8682	40.3198	44.2664	0.475248	0.482909	0.999932	-0.436218	0.506357	0.702556	-1.10347	0.0979703	0.277675	-1.57872	0.0175489	0.100832	-1.53969	0.0167102	0.95931	0.0390296	0.952433	0.977886	Peak_64	chr1	106335001	106335799	+	0	NA	intron (NM_133821, intron 4 of 16)	intron (NM_133821, intron 4 of 16)	163531	NM_133821
chr1	106338200	106342999	2	Peak1632	494	479	165	339	346	153	67	80	152.683	170.155	211.349	227.297	281.072	196.303	192.959	272.409	-0.0537303	0.878327	0.999932	0.411991	0.229297	0.437565	-0.276964	0.415466	0.657326	-0.223234	0.516129	0.753506	0.135027	0.687211	0.99976	0.35826	0.300957	0.523769	Peak_65	chr1	106338201	106342999	+	0	NA	intron (NM_133821, intron 6 of 16)	intron (NM_133821, intron 6 of 16)	168731	NM_133821
chr1	106345200	106345999	4	Peak1633	69	73	2	17	75	22	39	20	21.3262	25.9318	2.56181	11.3984	60.9261	28.2265	112.319	68.1021	-0.86995	0.295455	0.999932	2.7281	0.00111864	0.0123459	-2.18372	0.00758803	0.0547612	-1.31377	0.115714	0.325812	0.544383	0.51733	0.99976	1.85815	0.0295731	0.112443	Peak_66	chr1	106345201	106345999	+	0	NA	intron (NM_133821, intron 8 of 16)	intron (NM_133821, intron 8 of 16)	173731	NM_133821
chr1	106375800	106375999	2	Peak1634	27	13	8	27	18	6	0	9	8.34504	4.61799	10.2472	18.1033	14.6223	7.69815	0	30.646	1.16614	0.407366	0.999932	-0.168372	0.903752	0.952916	0.452134	0.742883	0.881439	-0.714003	0.595693	0.805591	0.283763	0.831034	0.99976	0.997765	0.463184	0.67512	Peak_67	chr1	106375801	106375999	+	0	NA	intron (NM_133821, intron 12 of 16)	intron (NM_133821, intron 12 of 16)	170731	NR_106164
chr1	106383200	106383799	1	Peak1635	49	88	58	24	31	30	13	2	15.1447	31.2602	74.2925	16.0918	25.1828	38.4907	37.4398	6.81021	-0.353971	0.71435	0.999932	-0.508985	0.582434	0.758971	-0.373566	0.6872	0.851512	-0.0195953	0.983502	0.99422	-0.882551	0.329645	0.99976	-0.862956	0.361453	0.584731	Peak_68	chr1	106383201	106383799	+	0	NA	intron (NM_133821, intron 14 of 16)	intron (NM_133821, intron 14 of 16)	163131	NR_106164
chr1	106389600	106401599	16	Peak1636	2234	2109	481	928	806	656	255	232	690.475	749.18	616.115	622.217	654.752	841.664	734.396	789.985	0.241513	0.230091	0.999932	0.0786438	0.689837	0.831414	-0.0104377	0.957508	0.982125	-0.251951	0.199779	0.449199	0.0682061	0.72272	0.99976	0.320157	0.105293	0.265682	Peak_69	chr1	106389601	106401599	+	0	NA	Intergenic	Intergenic	151031	NR_106164
chr1	106687800	106688999	1	Peak1637	269	186	96	94	120	43	21	17	83.1414	66.0728	122.967	63.0262	97.4817	55.1701	60.4796	57.8868	-0.521685	0.317654	0.999932	-0.336987	0.491284	0.69117	-0.324893	0.507257	0.732015	0.196791	0.698644	0.866074	-0.66188	0.163426	0.99976	-0.858672	0.0909609	0.241398	Peak_70	chr1	106687801	106688999	+	0	NA	intron (NM_009741, intron 1 of 1)	intron (NM_009741, intron 1 of 1)	25890	NM_009741
chr1	106711400	106718999	16	Peak1638	2457	2038	558	926	809	439	190	188	759.399	723.958	714.745	620.876	657.189	563.248	547.197	640.16	-0.0193895	0.926471	0.999932	-0.282402	0.164724	0.353846	0.149824	0.459385	0.695026	0.169214	0.408487	0.66848	-0.132578	0.502459	0.99976	-0.301792	0.141891	0.324497	Peak_71	chr1	106711401	106718999	+	0	NA	promoter-TSS (NM_177410)	promoter-TSS (NM_177410)	-910	NM_177410
chr1	106722800	106723199	1	Peak1639	56	16	26	16	10	20	6	8	17.3082	5.68368	33.3035	10.7279	8.12347	25.6605	17.2799	27.2409	1.1415	0.258991	0.999932	-1.05956	0.28102	0.497279	-0.563054	0.573177	0.779332	-1.70455	0.0789903	0.257715	-1.62262	0.0845621	0.99976	0.0819365	0.931508	0.967517	Peak_72	chr1	106722801	106723199	+	0	NA	3' UTR (NM_027534, exon 10 of 10)	3' UTR (NM_027534, exon 10 of 10)	-8710	NM_177410
chr1	106756600	106763799	16	Peak1640	4771	3545	862	1963	1337	746	371	272	1474.6	1259.29	1104.14	1316.18	1086.11	957.136	1068.47	926.189	-0.19326	0.299236	0.999932	-0.263666	0.145305	0.326044	0.256472	0.155236	0.369729	0.449732	0.0137901	0.0862064	-0.00719363	0.967653	0.99976	-0.456926	0.0126311	0.0628517	Peak_73	chr1	106756601	106763799	+	0	NA	promoter-TSS (NM_027534)	promoter-TSS (NM_027534)	-458	NM_001316750
chr1	106764800	106766799	2	Peak1641	362	388	78	190	161	123	40	37	111.885	137.829	99.9106	127.393	130.788	157.812	115.199	125.989	0.211961	0.58273	0.999932	0.220723	0.555349	0.739213	0.0991256	0.788561	0.905245	-0.112835	0.761614	0.898107	0.319849	0.374233	0.99976	0.432684	0.250529	0.467479	Peak_74	chr1	106764801	106766799	+	0	NA	Intergenic	Intergenic	-6058	NM_001316750
chr1	106790000	106791999	9	Peak1642	117	174	34	93	88	83	29	41	36.1619	61.81	43.5508	62.3558	71.4866	106.491	83.5195	139.609	0.664629	0.165749	0.999932	0.961196	0.0451275	0.150016	-0.306937	0.512057	0.735515	-0.971567	0.0361916	0.158262	0.654259	0.158572	0.99976	1.62583	0.000628556	0.00773864	Peak_75	chr1	106790001	106791999	+	0	NA	intron (NM_009190, intron 2 of 10)	intron (NM_009190, intron 2 of 10)	5725	NM_009190
chr1	106793000	106798599	16	Peak1643	2832	2044	454	1029	724	557	236	182	875.302	726.09	581.531	689.936	588.139	714.645	679.676	619.729	0.0865812	0.709855	0.999932	-0.215134	0.344179	0.561641	0.166472	0.462629	0.697389	0.0798904	0.726006	0.880306	-0.0486628	0.826933	0.99976	-0.128553	0.574139	0.758419	Peak_76	chr1	106793001	106798599	+	0	NA	intron (NM_009190, intron 1 of 10)	intron (NM_009190, intron 1 of 10)	925	NM_009190
chr1	107113800	107113999	4	Peak1644	0	0	10	38	47	34	169	128	0	0	12.8091	25.4787	38.1803	43.6228	486.717	435.854	-0.130737	0.966116	0.999932	5.37974	0.0823741	0.224327	-4.36749	0.156558	0.37178	-4.23676	0.169397	0.408324	1.01225	0.744229	0.99976	5.24901	0.090146	0.239825	Peak_77	chr1	107113801	107113999	+	0	NA	Intergenic	L1Md_F2|LINE|L1	-30420	NM_201376
chr1	10992800	10995199	16	Peak112	1094	1035	174	440	228	205	80	82	338.129	367.663	222.878	295.016	185.215	263.02	230.399	279.219	0.396658	0.206942	0.999932	-0.461403	0.130186	0.302731	0.691438	0.0224155	0.109715	0.294779	0.330032	0.595957	0.230035	0.432139	0.99976	-0.0647445	0.831722	0.917571	Peak_78	chr1	10992801	10995199	+	0	NA	intron (NM_029525, intron 1 of 39)	CpG	535	NM_029525
chr1	109981400	109984599	16	Peak1645	3076	2260	399	1013	697	395	118	122	950.717	802.82	511.081	679.208	566.206	506.795	339.838	415.423	0.0143844	0.962177	0.999932	-0.678677	0.022134	0.0926611	0.69213	0.0193515	0.0997367	0.677745	0.0228368	0.119493	0.0134529	0.963117	0.99976	-0.664293	0.0260141	0.102983	Peak_79	chr1	109981401	109984599	+	0	NA	promoter-TSS (NM_172853)	promoter-TSS (NM_172853)	100	NM_001316743
chr1	109999000	109999799	4	Peak1646	34	17	6	21	48	10	35	36	10.5086	6.03891	7.68543	14.0803	38.9927	12.8302	100.799	122.584	-0.0698475	0.937906	0.999932	2.89006	0.00172181	0.0166933	-2.79402	0.00203975	0.0234085	-2.72417	0.00278504	0.0302685	0.096038	0.918274	0.99976	2.82021	0.00234831	0.0196567	Peak_80	chr1	109999001	109999799	+	0	NA	intron (NM_001316744, intron 3 of 12)	intron (NM_001316744, intron 3 of 12)	15677	NM_172853
chr1	110000800	110003399	13	Peak1647	170	152	18	84	118	129	66	39	52.5429	53.9949	23.0563	56.3213	95.857	165.51	190.079	132.799	0.0991004	0.844624	0.999932	1.83722	0.000312114	0.00505919	-1.34575	0.00705196	0.0521818	-1.44485	0.0040033	0.0385233	0.491464	0.331455	0.99976	1.93632	0.00015639	0.00284479	Peak_81	chr1	110000801	110003399	+	0	NA	intron (NM_001316744, intron 3 of 12)	intron (NM_001316744, intron 3 of 12)	18377	NM_172853
chr1	110051000	110053399	9	Peak1648	92	106	14	90	90	136	58	68	28.435	37.6544	17.9327	60.3443	73.1113	174.491	167.039	231.547	0.789278	0.118476	0.999932	2.28656	1.31316e-05	0.000543037	-1.26171	0.0124024	0.0752013	-2.05099	4.1924e-05	0.00178015	1.02485	0.048726	0.99976	3.07584	3.53277e-09	9.26904e-07	Peak_82	chr1	110051001	110053399	+	0	NA	intron (NM_001316744, intron 4 of 12)	intron (NM_001316744, intron 4 of 12)	68477	NM_172853
chr1	110056400	110058199	4	Peak1649	54	72	0	50	152	60	67	55	16.6901	25.5766	0	33.5246	123.477	76.9815	192.959	187.281	-0.263468	0.836789	0.999932	4.15322	0.00147806	0.014983	-2.41931	0.0585087	0.201047	-2.15585	0.0924564	0.284651	1.7339	0.185216	0.99976	3.88975	0.0029608	0.0231286	Peak_83	chr1	110056401	110058199	+	0	NA	intron (NM_001316744, intron 5 of 12)	intron (NM_001316744, intron 5 of 12)	73577	NM_172853
chr1	110059000	110059199	4	Peak1650	17	0	6	0	7	6	19	10	5.25429	0	7.68543	0	5.68643	7.69815	54.7197	34.0511	-0.53762	0.680647	0.999932	2.19401	0.0934823	0.244296	-8.341	1.33477e-05	0.000915065	-7.80338	5.25241e-05	0.00205495	-6.14699	0.00145436	0.578375	1.65639	0.21246	0.421447	Peak_84	chr1	110059001	110059199	+	0	NA	intron (NM_001316744, intron 5 of 12)	intron (NM_001316744, intron 5 of 12)	75377	NM_172853
chr1	110107200	110109199	9	Peak1651	58	42	8	41	69	95	83	77	17.9264	14.9197	10.2472	27.4902	56.052	121.887	239.039	262.193	0.398905	0.524431	0.999932	3.29889	5.13065e-07	5.3785e-05	-2.78044	1.25493e-05	0.000885697	-3.17935	5.82819e-07	0.000103306	0.518445	0.43639	0.99976	3.69779	1.79117e-08	3.12714e-06	Peak_85	chr1	110107201	110109199	+	0	NA	intron (NM_001316744, intron 11 of 12)	intron (NM_001316744, intron 11 of 12)	124477	NM_172853
chr1	110124600	110125199	4	Peak1652	1	10	8	4	33	28	30	18	0.309076	3.5523	10.2472	2.68197	26.8075	35.9247	86.3995	61.2919	-0.207496	0.840886	0.999932	3.64246	0.00082174	0.00990194	-4.13863	0.000142419	0.00415578	-3.93113	0.000331653	0.0072514	-0.496167	0.665472	0.99976	3.43496	0.00172507	0.0157883	Peak_86	chr1	110124601	110125199	+	0	NA	intron (NM_001316744, intron 12 of 12)	intron (NM_001316744, intron 12 of 12)	141177	NM_172853
chr1	110974600	110975199	4	Peak1653	35	42	6	20	32	19	33	28	10.8176	14.9197	7.68543	13.4098	25.9951	24.3775	95.0394	95.343	-0.0180803	0.982675	0.999932	2.63243	0.0020982	0.019035	-2.0478	0.0136491	0.0796905	-2.02972	0.0151714	0.0920072	0.584636	0.49612	0.99976	2.61435	0.0024004	0.0199062	Peak_87	chr1	110974601	110975199	+	0	NA	intron (NM_001081386, intron 1 of 11)	intron (NM_001081386, intron 1 of 11)	2472	NM_001081386
chr1	110976200	110978199	4	Peak1654	146	92	42	73	104	92	79	69	45.125	32.6811	53.798	48.9459	84.4841	118.038	227.519	234.952	0.190374	0.717533	0.999932	1.63213	0.00201248	0.0185473	-1.90862	0.000281793	0.00648654	-2.09899	6.80639e-05	0.00248036	-0.276493	0.601351	0.99976	1.8225	0.00058293	0.00734435	Peak_88	chr1	110976201	110978199	+	0	NA	intron (NM_001081386, intron 1 of 11)	L1Md_F3|LINE|L1	172	NM_001081386
chr1	11123200	11125399	9	Peak113	82	90	12	72	110	94	68	78	25.3442	31.9707	15.3709	48.2754	89.3582	120.604	195.839	265.598	0.444359	0.405556	0.999932	2.72979	8.96116e-07	7.82249e-05	-1.80871	0.000720833	0.0118918	-2.25307	2.46721e-05	0.0012454	0.921081	0.0973188	0.99976	3.17415	1.06623e-08	2.19095e-06	Peak_89	chr1	11123201	11125399	+	0	NA	intron (NM_029525, intron 13 of 39)	intron (NM_029525, intron 13 of 39)	130835	NM_029525
chr1	111658000	111661999	9	Peak1655	86	139	46	93	186	168	147	102	26.5805	49.377	58.9216	62.3558	151.097	215.548	423.357	347.321	-0.0181919	0.97002	0.999932	2.77823	1.93901e-08	4.76442e-06	-2.34375	1.34724e-06	0.000220768	-2.32556	1.79216e-06	0.00022018	0.434479	0.382429	0.99976	2.76004	2.7188e-08	4.29459e-06	Peak_90	chr1	111658001	111661999	+	0	NA	Intergenic	L1MA6|LINE|L1	204918	NM_001081316
chr1	111743000	111744599	4	Peak1656	37	34	20	51	100	44	59	16	11.4358	12.0778	25.6181	34.1951	81.2347	56.4531	169.919	54.4817	-1.15628	0.0886531	0.999932	2.80522	3.69957e-05	0.0011554	-2.44203	0.000240078	0.0058804	-1.28575	0.060529	0.219367	0.36319	0.596425	0.99976	1.64894	0.0184318	0.081708	Peak_91	chr1	111743001	111744599	+	0	NA	Intergenic	L1_Mur3|LINE|L1	121118	NM_001081316
chr1	111840800	111843199	9	Peak1657	227	139	33	82	102	122	73	85	70.1602	49.377	42.2699	54.9803	82.8594	156.529	210.239	289.434	0.625935	0.210376	0.999932	1.31984	0.00865349	0.0492123	-1.45395	0.00357309	0.0337814	-2.07989	2.84027e-05	0.0013596	-0.13411	0.788478	0.99976	1.94578	0.00010147	0.00205686	Peak_92	chr1	111840801	111843199	+	0	NA	Intergenic	Intergenic	22918	NM_001081316
chr1	111854800	111855599	9	Peak1658	41	84	30	20	18	36	10	32	12.6721	29.8393	38.4272	13.4098	14.6223	46.1889	28.7998	108.963	1.87611	0.0242936	0.999932	-0.253509	0.760981	0.87486	0.0729324	0.929865	0.970781	-1.80317	0.02337	0.121141	-0.180576	0.820486	0.99976	1.6226	0.0425922	0.144598	Peak_93	chr1	111854801	111855599	+	0	NA	Intergenic	Intergenic	9718	NM_001081316
chr1	111863200	111865599	16	Peak1659	2342	1945	598	875	607	412	187	141	723.855	690.922	765.981	586.68	493.095	528.606	538.557	480.12	-0.019843	0.925265	0.999932	-0.534824	0.00843798	0.0483718	0.316115	0.118348	0.31259	0.335958	0.101305	0.301152	-0.218709	0.265108	0.99976	-0.554667	0.00699593	0.0420854	Peak_94	chr1	111863201	111865599	+	0	NA	5' UTR (NM_001081316, exon 1 of 2)	5' UTR (NM_001081316, exon 1 of 2)	518	NM_001081316
chr1	11212400	11214799	4	Peak114	64	128	34	87	101	70	51	19	19.7808	45.4694	43.5508	58.3328	82.0471	89.8117	146.879	64.697	-0.522955	0.360346	0.999932	1.88352	0.00090848	0.0106272	-1.11975	0.0433234	0.16625	-0.596795	0.291886	0.558701	0.763772	0.174315	0.99976	1.36057	0.0188898	0.0829699	Peak_95	chr1	11212401	11214799	+	0	NA	intron (NM_029525, intron 34 of 39)	intron (NM_029525, intron 34 of 39)	-50363	NM_001033636
chr1	112376800	112380399	10	Peak1660	392	464	190	225	186	188	79	76	121.158	164.827	243.372	150.861	151.097	241.209	227.519	258.788	0.420786	0.274947	0.999932	0.0518725	0.891093	0.946459	-0.238639	0.527134	0.746186	-0.659424	0.0801861	0.260265	-0.186766	0.61388	0.99976	0.472658	0.211614	0.420314	Peak_96	chr1	112376801	112380399	+	0	NA	Intergenic	Intergenic	-513682	NM_001081316
chr1	112387800	112390999	11	Peak1661	457	458	109	265	189	142	66	70	141.248	162.695	139.619	177.68	153.534	182.19	190.079	238.357	0.290706	0.392195	0.999932	0.273495	0.40919	0.622883	0.0019496	0.995251	0.997959	-0.288756	0.379428	0.642314	0.275445	0.38916	0.99976	0.564201	0.0895728	0.238779	Peak_97	chr1	112387801	112390999	+	0	NA	Intergenic	RSINE1|SINE|B4	-524482	NM_001081316
chr1	112414800	112415999	9	Peak1662	71	88	9	58	28	45	23	34	21.9444	31.2602	11.5281	38.8885	22.7457	57.7361	66.2396	115.774	1.00766	0.155762	0.999932	1.29179	0.0733855	0.207238	-0.276308	0.693389	0.854753	-1.28397	0.0628037	0.224406	1.01549	0.148039	0.99976	2.29946	0.00122174	0.0123262	Peak_98	chr1	112414801	112415999	+	0	NA	Intergenic	B4A|SINE|B4	-550482	NM_001081316
chr1	112416000	112417399	7	Peak1663	1666	1044	222	480	348	174	57	30	514.92	370.86	284.361	321.836	282.697	223.246	164.159	102.153	-0.438788	0.268534	0.999932	-0.822741	0.0308849	0.115996	0.609453	0.109217	0.296211	1.04824	0.00691828	0.0552994	-0.213288	0.566779	0.99976	-1.26153	0.0011749	0.0119733	Peak_99	chr1	112416001	112417399	+	0	NA	Intergenic	CpG	-551782	NM_001081316
chr1	11302200	11304199	4	Peak115	37	130	16	87	142	49	61	49	11.4358	46.1799	20.4945	58.3328	115.353	62.8682	175.679	166.85	-0.367802	0.506227	0.999932	3.24658	1.90005e-08	4.71863e-06	-1.46608	0.00695798	0.051742	-1.09827	0.0461494	0.184661	1.78051	0.001964	0.620463	2.87878	8.50407e-07	5.9106e-05	Peak_100	chr1	11302201	11304199	+	0	NA	3' UTR (NM_029525, exon 40 of 40)	3' UTR (NM_029525, exon 40 of 40)	39237	NM_001033636
chr1	113057000	113057399	13	Peak1664	0	4	118	420	320	92	860	873	0	1.42092	151.147	281.607	259.951	118.038	2476.78	2972.66	0.175383	0.953558	0.999932	4.18034	0.165312	0.354765	-3.27359	0.277077	0.522387	-3.44897	0.25215	0.513702	0.906752	0.763487	0.99976	4.35572	0.14828	0.333872	Peak_101	chr1	113057001	113057399	+	0	NA	Intergenic	L1Md_A|LINE|L1	-1192282	NM_001081316
chr1	11413400	11415399	16	Peak116	1821	1537	452	618	472	262	131	102	562.827	545.988	578.969	414.364	383.428	336.152	377.278	347.321	-0.15806	0.516089	0.999932	-0.584038	0.0118422	0.0608623	0.337785	0.14432	0.353859	0.495845	0.035441	0.156141	-0.246253	0.271654	0.99976	-0.742098	0.00169532	0.0156026	Peak_102	chr1	11413401	11415399	+	0	NA	5' UTR (NM_001160369, exon 1 of 14)	5' UTR (NM_001160369, exon 1 of 14)	295	NM_001160371
chr1	115597000	115597199	4	Peak1665	0	6	31	94	46	25	372	357	0	2.13138	39.7081	63.0262	37.368	32.0756	1071.35	1215.62	0.170345	0.951948	0.999932	4.81184	0.0894717	0.237419	-4.08985	0.14827	0.359638	-4.26019	0.132104	0.352095	0.721998	0.79903	0.99976	4.98219	0.0787002	0.218643	Peak_103	chr1	115597001	115597199	+	0	NA	Intergenic	L1Md_A|LINE|L1	-88037	NM_001077425
chr1	115684000	115685799	3	Peak1666	548	436	112	157	154	98	28	20	169.373	154.88	143.461	105.267	125.101	125.736	80.6395	68.1021	-0.0737136	0.871528	0.999932	-0.577911	0.184471	0.38079	0.311453	0.473207	0.705705	0.385166	0.382582	0.644784	-0.266458	0.525865	0.99976	-0.651624	0.140724	0.322679	Peak_104	chr1	115684001	115685799	+	0	NA	promoter-TSS (NM_001077425)	promoter-TSS (NM_001077425)	-237	NM_001077425
chr1	115700000	115702799	9	Peak1667	74	90	18	54	174	109	106	122	22.8716	31.9707	23.0563	36.2066	141.348	139.85	305.278	415.423	0.311669	0.531867	0.999932	3.2615	4.18891e-10	3.13763e-07	-2.69403	9.70104e-08	4.0956e-05	-3.0057	2.74659e-09	1.993e-06	0.567466	0.283168	0.99976	3.57317	7.89257e-12	1.1107e-08	Peak_105	chr1	115700001	115702799	+	0	NA	intron (NM_001077425, intron 1 of 23)	intron (NM_001077425, intron 1 of 23)	16263	NM_001077425
chr1	117957400	117957599	4	Peak1668	0	0	17	64	68	17	212	222	0	0	21.7754	42.9115	55.2396	21.8114	610.556	755.934	0.22412	0.946269	0.999932	4.94569	0.138215	0.315138	-3.95691	0.234508	0.473296	-4.18103	0.209061	0.461741	0.988783	0.767128	0.99976	5.16981	0.121229	0.292441	Peak_106	chr1	117957401	117957599	+	0	NA	Intergenic	L1Md_T|LINE|L1	353632	NM_011650
chr1	118292200	118295599	3	Peak1669	557	574	128	401	231	151	57	48	172.155	203.902	163.956	268.867	187.652	193.737	164.159	163.445	0.0241813	0.942509	0.999932	0.0742307	0.818184	0.90654	0.412897	0.195606	0.425995	0.388716	0.229188	0.487318	0.487128	0.116556	0.99976	0.098412	0.763509	0.88001	Peak_107	chr1	118292201	118295599	+	0	NA	Intergenic	RSINE1|SINE|B4	17232	NM_011650
chr1	118310200	118312199	16	Peak1670	1963	1339	316	596	432	306	135	116	606.716	475.653	404.766	399.613	350.934	392.606	388.798	394.992	0.0963142	0.71634	0.999932	-0.466715	0.0690107	0.199258	0.250438	0.327803	0.576774	0.154124	0.550073	0.776887	-0.216277	0.385534	0.99976	-0.370401	0.152079	0.339742	Peak_108	chr1	118310201	118312199	+	0	NA	promoter-TSS (NM_011650)	promoter-TSS (NM_011650)	-68	NM_011650
chr1	118321000	118322399	16	Peak1671	1020	893	222	313	225	131	47	60	315.257	317.22	284.361	209.864	182.778	168.076	135.359	204.306	0.188699	0.580766	0.999932	-0.89264	0.00630909	0.0397837	0.707845	0.0297937	0.131523	0.519146	0.113568	0.32222	-0.184794	0.554392	0.99976	-0.703941	0.0324507	0.119929	Peak_109	chr1	118321001	118322399	+	0	NA	promoter-TSS (NM_026472)	promoter-TSS (NM_026472)	-143	NM_026472
chr1	118387400	118391199	16	Peak1672	2580	2116	644	1133	664	346	182	136	797.415	751.666	824.903	759.667	539.399	443.927	524.157	463.095	-0.235394	0.238117	0.999932	-0.60608	0.00133852	0.0139849	0.504659	0.00732072	0.0535308	0.740053	0.000122535	0.00366893	-0.101421	0.576698	0.99976	-0.841474	1.36006e-05	0.00047671	Peak_110	chr1	118387401	118391199	+	0	NA	5' UTR (NM_029709, exon 1 of 37)	5' UTR (NM_029709, exon 1 of 37)	242	NM_001293301
chr1	118458000	118460999	16	Peak1673	4800	4212	1031	1976	1272	817	288	185	1483.56	1496.23	1320.61	1324.89	1033.31	1048.23	829.435	629.945	-0.139763	0.534341	0.999932	-0.584179	0.00790135	0.0462839	0.592022	0.0069825	0.0518579	0.731785	0.000943069	0.0147462	0.00784282	0.971063	0.99976	-0.723942	0.00109592	0.0114216	Peak_111	chr1	118458001	118460999	+	0	NA	promoter-TSS (NR_027901)	promoter-TSS (NR_027901)	-235	NR_027901
chr1	118469200	118469599	2	Peak1674	43	33	12	78	11	14	5	7	13.2903	11.7226	15.3709	52.2984	8.93582	17.9623	14.3999	23.8357	0.876256	0.406385	0.999932	-0.344387	0.73755	0.860296	1.5008	0.136795	0.342173	0.624546	0.52704	0.761801	1.15642	0.227264	0.99976	0.531869	0.597298	0.775101	Peak_112	chr1	118469201	118469599	+	0	NA	intron (NM_001293300, intron 7 of 40)	intron (NM_001293300, intron 7 of 40)	-10135	NR_027901
chr1	118481400	118482599	3	Peak1675	293	281	104	164	81	76	33	20	90.5592	99.8196	133.214	109.961	65.8001	97.5099	95.0394	68.1021	0.102659	0.829347	0.999932	-0.495437	0.275795	0.491111	0.414263	0.359616	0.607868	0.311604	0.495644	0.738244	-0.0811739	0.851868	0.99976	-0.392778	0.392874	0.613775	Peak_113	chr1	118481401	118482599	+	0	NA	intron (NM_001293300, intron 8 of 40)	intron (NM_001293300, intron 8 of 40)	-22735	NR_027901
chr1	118509800	118510199	1	Peak1676	31	42	26	27	17	9	3	1	9.58135	14.9197	33.3035	18.1033	13.8099	11.5472	8.63995	3.40511	-0.508052	0.680275	0.999932	-0.857477	0.44856	0.656955	0.51147	0.650449	0.829494	1.01952	0.388577	0.650078	-0.346006	0.747863	0.99976	-1.36553	0.249226	0.465945	Peak_114	chr1	118509801	118510199	+	0	NA	intron (NM_001293300, intron 18 of 40)	intron (NM_001293300, intron 18 of 40)	-50735	NR_027901
chr1	118537000	118539799	4	Peak1677	135	125	81	142	180	85	70	46	41.7252	44.4037	103.753	95.2099	146.223	109.057	201.599	156.635	-0.393308	0.452425	0.999932	1.27977	0.0132939	0.0658225	-1.31572	0.010386	0.0673261	-0.922417	0.0763072	0.252103	-0.0359549	0.944213	0.99976	0.886462	0.0906069	0.240761	Peak_115	chr1	118537001	118539799	+	0	NA	intron (NM_001293300, intron 24 of 40)	B3A|SINE|B2	-79135	NR_027901
chr1	118606400	118610999	3	Peak1678	664	490	169	285	210	127	57	59	205.226	174.063	216.473	191.09	170.593	162.944	164.159	200.901	0.100084	0.759664	0.999932	-0.327757	0.294981	0.512589	0.120713	0.698401	0.857945	0.0206293	0.947793	0.981182	-0.207044	0.490529	0.99976	-0.227673	0.471887	0.682225	Peak_116	chr1	118606401	118610999	+	0	NA	3' UTR (NM_029709, exon 37 of 37)	3' UTR (NM_029709, exon 37 of 37)	-19245	NM_023755
chr1	118611200	118615399	7	Peak1679	1064	808	170	305	372	151	94	97	328.857	287.026	217.754	204.5	302.193	193.737	270.718	330.295	-0.160499	0.641005	0.999932	0.0630292	0.850769	0.924983	-0.223134	0.503892	0.72933	-0.0626349	0.852952	0.941306	-0.160104	0.626054	0.99976	-0.0974696	0.773766	0.885544	Peak_117	chr1	118611201	118615399	+	0	NA	Intergenic	L1Md_F2|LINE|L1	-14645	NM_023755
chr1	119047800	119048599	2	Peak1680	265	298	36	169	35	46	16	11	81.9051	105.859	46.1126	113.313	28.4322	59.0191	46.0797	37.4562	0.468304	0.434252	0.999932	-0.85882	0.131664	0.305099	1.61243	0.00418918	0.037483	1.14413	0.0414247	0.171934	0.75361	0.154847	0.99976	-0.390516	0.49149	0.697323	Peak_118	chr1	119047801	119048599	+	0	NA	intron (NM_001081125, intron 1 of 13)	intron (NM_001081125, intron 1 of 13)	5419	NM_001081125
chr1	119050800	119054399	3	Peak1681	740	537	219	328	139	134	38	46	228.716	190.758	280.518	219.921	112.916	171.925	109.439	156.635	0.567374	0.0974147	0.999932	-1.18565	0.000277116	0.00468997	0.879808	0.00682113	0.0510266	0.312434	0.332754	0.598725	-0.305842	0.316489	0.99976	-0.618276	0.0559639	0.173579	Peak_119	chr1	119050801	119054399	+	0	NA	intron (NM_001081125, intron 1 of 13)	intron (NM_001081125, intron 1 of 13)	1019	NM_001081125
chr1	119329000	119329999	1	Peak1682	285	137	78	62	39	35	12	11	88.0866	48.6665	99.9106	41.5705	31.6815	44.9059	34.5598	37.4562	0.343778	0.567974	0.999932	-1.51239	0.00716597	0.0433853	0.460015	0.415686	0.657483	0.116237	0.837559	0.934691	-1.05237	0.0449047	0.99976	-1.16861	0.0383416	0.134546	Peak_120	chr1	119329001	119329999	+	0	NA	Intergenic	Intergenic	92748	NM_008381
chr1	119420200	119422599	7	Peak1683	621	467	127	311	169	72	45	42	191.936	165.892	162.675	208.523	137.287	92.3778	129.599	143.014	-0.224621	0.558346	0.999932	-0.41082	0.25761	0.472004	0.481319	0.18193	0.406545	0.705939	0.0561988	0.209477	0.0704985	0.839454	0.99976	-0.635441	0.0875681	0.235013	Peak_121	chr1	119420201	119422599	+	0	NA	5' UTR (NM_008381, exon 1 of 2)	5' UTR (NM_008381, exon 1 of 2)	848	NM_008381
chr1	119503600	119505399	16	Peak1684	1165	1131	219	584	346	135	95	64	360.073	401.765	280.518	391.567	281.072	173.208	273.598	217.927	-0.527393	0.0651899	0.999932	-0.214014	0.426329	0.637612	0.514576	0.0538371	0.191024	1.04197	0.000166913	0.00458602	0.300563	0.246239	0.99976	-0.741406	0.00784695	0.0454097	Peak_122	chr1	119503601	119505399	+	0	NA	intron (NM_022327, intron 1 of 4)	CpG	282	NM_022327
chr1	119524600	119531199	16	Peak1685	4111	3216	771	1510	813	536	263	250	1270.61	1142.42	987.578	1012.44	660.438	687.701	757.435	851.277	0.115108	0.578047	0.999932	-0.682707	0.000687324	0.00875827	0.611652	0.00228973	0.0252937	0.496543	0.0138492	0.0864573	-0.0710554	0.716646	0.99976	-0.567599	0.00502304	0.033511	Peak_123	chr1	119524601	119531199	+	0	NA	3' UTR (NM_146103, exon 1 of 1)	3' UTR (NM_146103, exon 1 of 1)	1746	NM_146103
chr1	119648200	119651799	16	Peak1686	1118	921	255	420	386	290	96	88	345.547	327.167	326.631	281.607	313.566	372.077	276.478	299.649	0.191731	0.472464	0.999932	-0.180743	0.484022	0.685408	0.0377568	0.883204	0.950787	-0.153974	0.551505	0.777886	-0.142986	0.566857	0.99976	0.0109875	0.966266	0.984724	Peak_124	chr1	119648201	119651799	+	0	NA	promoter-TSS (NM_001113416)	promoter-TSS (NM_001113416)	-1000	NM_145506
chr1	119653200	119653799	9	Peak1687	40	44	8	24	10	21	21	9	12.363	15.6301	10.2472	16.0918	8.12347	26.9435	60.4796	30.646	-0.180553	0.85444	0.999932	1.50997	0.122303	0.29094	-1.03419	0.280896	0.526765	-0.853638	0.379915	0.642702	0.475783	0.62204	0.99976	1.32942	0.179357	0.378263	Peak_125	chr1	119653201	119653799	+	0	NA	Intergenic	Intergenic	-4500	NM_145506
chr1	119661000	119661599	4	Peak1688	30	29	8	14	28	18	28	11	9.27227	10.3017	10.2472	9.38689	22.7457	23.0944	80.6395	37.4562	-0.754714	0.387394	0.999932	2.36535	0.00673886	0.0415884	-2.34073	0.00639338	0.0489535	-1.58602	0.0722689	0.244201	0.024621	0.977736	0.99976	1.61064	0.0724327	0.206823	Peak_126	chr1	119661001	119661599	+	0	NA	intron (NM_019933, intron 26 of 26)	B3|SINE|B2	-12300	NM_145506
chr1	119663000	119664799	4	Peak1689	68	71	52	33	125	36	41	42	21.0171	25.2213	66.6071	22.1262	101.543	46.1889	118.079	143.014	-0.251461	0.699107	0.999932	1.3637	0.0345192	0.124785	-2.20545	0.000662732	0.0112162	-1.95399	0.00283298	0.0306175	-0.841746	0.194702	0.99976	1.11224	0.0879624	0.235824	Peak_127	chr1	119663001	119664799	+	0	NA	intron (NM_019933, intron 26 of 26)	intron (NM_019933, intron 26 of 26)	-14900	NM_145506
chr1	119679600	119683399	4	Peak1690	256	138	52	117	255	105	161	111	79.1234	49.0217	66.6071	78.4476	207.149	134.718	463.677	377.967	-0.397946	0.404129	0.999932	2.17929	5.23617e-06	0.000283743	-2.38725	5.23231e-07	0.000121494	-1.98931	3.37912e-05	0.00153398	-0.20796	0.665621	0.99976	1.78135	0.000221983	0.00366474	Peak_128	chr1	119679601	119683399	+	0	NA	intron (NM_019933, intron 22 of 26)	MER46C|DNA|TcMar-Tigger	-32500	NM_145506
chr1	119718600	119719399	9	Peak1691	102	45	12	40	45	53	15	12	31.5257	15.9853	15.3709	26.8197	36.5556	68.0003	43.1997	40.8613	0.487024	0.508027	0.999932	0.714716	0.326903	0.544116	-0.89712	0.215108	0.450292	-1.38414	0.0550154	0.206742	-0.182404	0.798495	0.99976	1.20174	0.0982018	0.254038	Peak_129	chr1	119718601	119719399	+	0	NA	intron (NM_019933, intron 12 of 26)	AT_rich|Low_complexity|Low_complexity	-70000	NM_145506
chr1	119720600	119722399	9	Peak1692	124	68	37	63	102	100	49	55	38.3254	24.1556	47.3935	42.241	82.8594	128.302	141.119	187.281	0.508646	0.309217	0.999932	1.37053	0.00647438	0.0404943	-1.74057	0.000512918	0.00952498	-2.24921	6.70638e-06	0.000514784	-0.370037	0.461646	0.99976	1.87917	0.000180742	0.00316742	Peak_130	chr1	119720601	119722399	+	0	NA	intron (NM_019933, intron 12 of 26)	intron (NM_019933, intron 12 of 26)	-72500	NM_145506
chr1	119733000	119735999	9	Peak1693	278	139	117	136	138	140	78	67	85.923	49.377	149.866	91.1869	112.104	179.623	224.639	228.142	0.296815	0.523114	0.999932	0.501261	0.275409	0.49064	-1.24077	0.00702893	0.0520612	-1.53758	0.000849142	0.013692	-0.739508	0.104543	0.99976	0.798076	0.0828416	0.226344	Peak_131	chr1	119733001	119735999	+	0	NA	intron (NM_019933, intron 10 of 26)	URR1B|DNA|hAT-Charlie	-85500	NM_145506
chr1	119757800	119758799	4	Peak1694	31	80	16	47	63	32	38	24	9.58135	28.4184	20.4945	31.5131	51.1779	41.0568	109.439	81.7226	-0.392365	0.563906	0.999932	2.45839	0.000366368	0.00563185	-1.39177	0.0360313	0.148513	-0.999406	0.139048	0.363159	1.06662	0.119784	0.99976	2.06602	0.00321679	0.0245179	Peak_132	chr1	119757801	119758799	+	0	NA	intron (NM_019933, intron 8 of 26)	intron (NM_019933, intron 8 of 26)	78771	NM_019933
chr1	119759600	119761399	4	Peak1695	72	102	43	68	99	40	39	44	22.2534	36.2334	55.0789	45.5935	80.4224	51.321	112.319	149.825	0.0345539	0.955753	0.999932	1.34661	0.0299149	0.113646	-1.22553	0.0458036	0.172516	-1.26009	0.0413062	0.171591	0.121072	0.843924	0.99976	1.38116	0.0268938	0.105405	Peak_133	chr1	119759601	119761399	+	0	NA	intron (NM_019933, intron 8 of 26)	intron (NM_019933, intron 8 of 26)	76571	NM_019933
chr1	119762800	119765799	4	Peak1696	141	187	52	150	209	69	103	91	43.5797	66.428	66.6071	100.574	169.781	88.5287	296.638	309.865	-0.247382	0.631962	0.999932	2.08813	5.68352e-05	0.00155902	-1.47229	0.00394258	0.03595	-1.2249	0.0173357	0.100228	0.615846	0.233583	0.99976	1.84075	0.000428894	0.00591185	Peak_134	chr1	119762801	119765799	+	0	NA	intron (NM_019933, intron 8 of 26)	RLTR11A2|LTR|ERVK	72771	NM_019933
chr1	119769200	119771399	9	Peak1697	136	156	60	105	108	106	48	61	42.0343	55.4159	76.8543	70.4017	87.7335	136.001	138.239	207.712	0.614847	0.197984	0.999932	0.932244	0.0507397	0.162038	-0.821813	0.0815159	0.24715	-1.43666	0.00219397	0.0260452	0.110432	0.81371	0.99976	1.54709	0.0011129	0.0115343	Peak_135	chr1	119769201	119771399	+	0	NA	intron (NM_019933, intron 5 of 26)	B1_Mus2|SINE|Alu	66771	NM_019933
chr1	119782800	119785799	13	Peak1698	129	218	38	113	185	138	100	80	39.8708	77.4401	48.6744	75.7656	150.284	177.057	287.998	272.409	0.0456685	0.912245	0.999932	2.29803	5.36212e-08	1.01854e-05	-1.4891	0.000279219	0.00645154	-1.53477	0.000197281	0.00510118	0.808933	0.0543701	0.99976	2.3437	3.48513e-08	5.13807e-06	Peak_136	chr1	119782801	119785799	+	0	NA	intron (NM_019933, intron 2 of 26)	intron (NM_019933, intron 2 of 26)	52771	NM_019933
chr1	119799000	119805399	13	Peak1699	252	274	157	165	424	287	177	139	77.8871	97.333	201.102	110.631	344.435	368.228	509.757	473.31	-0.018202	0.962129	0.999932	1.63668	1.97865e-05	0.000736841	-2.03047	1.1085e-07	4.43784e-05	-2.01226	1.62877e-07	4.11106e-05	-0.393785	0.305648	0.99976	1.61848	2.65197e-05	0.000768294	Peak_137	chr1	119799001	119805399	+	0	NA	intron (NM_019933, intron 2 of 26)	intron (NM_019933, intron 2 of 26)	34871	NM_019933
chr1	119830600	119834999	9	Peak1700	340	348	44	169	196	205	113	92	105.086	123.62	56.3598	113.313	159.22	263.02	325.438	313.27	0.271437	0.503362	0.999932	1.52709	0.000176423	0.00341156	-1.00391	0.0122627	0.0746075	-1.27534	0.00148896	0.020195	0.523182	0.194234	0.99976	1.79853	1.0302e-05	0.000388659	Peak_138	chr1	119830601	119834999	+	0	NA	intron (NM_019933, intron 1 of 26)	intron (NM_019933, intron 1 of 26)	4271	NM_019933
chr1	119835000	119838199	16	Peak1701	3467	2534	626	1075	773	474	195	187	1071.57	900.152	801.847	720.779	627.945	608.154	561.597	636.755	0.0572792	0.79537	0.999932	-0.654387	0.00224204	0.0199045	0.441925	0.038578	0.155087	0.384646	0.074006	0.247718	-0.212461	0.30792	0.99976	-0.597108	0.00565549	0.0363174	Peak_139	chr1	119835001	119838199	+	0	NA	intron (NM_019933, intron 1 of 26)	intron (NM_019933, intron 1 of 26)	471	NM_019933
chr1	119912200	119913599	16	Peak1702	1667	1151	414	646	438	226	90	81	515.229	408.87	530.295	433.138	355.808	289.964	259.198	275.814	-0.140255	0.586033	0.999932	-0.74091	0.00242925	0.0209848	0.428723	0.0786304	0.241636	0.568977	0.0221044	0.11701	-0.312187	0.183914	0.99976	-0.881165	0.000406137	0.00569647	Peak_140	chr1	119912201	119913599	+	0	NA	intron (NM_175106, intron 1 of 1)	intron (NM_175106, intron 1 of 1)	268	NM_175106
chr1	119997000	119997399	1	Peak1703	144	131	61	57	23	25	12	12	44.5069	46.5351	78.1352	38.218	18.684	32.0756	34.5598	40.8613	0.504294	0.478257	0.999932	-1.25859	0.0620298	0.185562	0.744821	0.269027	0.513972	0.240527	0.719718	0.877078	-0.51377	0.415681	0.99976	-0.754297	0.260882	0.47972	Peak_141	chr1	119997001	119997399	+	0	NA	Intergenic	Intergenic	-1990	NM_001115074
chr1	120109400	120122399	16	Peak1704	6234	5705	1505	2775	1735	1028	484	403	1926.78	2026.59	1927.76	1860.62	1409.42	1318.95	1393.91	1372.26	-0.061466	0.682873	0.999932	-0.458856	0.0016667	0.0162677	0.471556	0.00118558	0.0164549	0.533022	0.000286248	0.0066136	0.0126995	0.928902	0.99976	-0.520322	0.000417324	0.00579734	Peak_142	chr1	120109401	120122399	+	0	NA	intron (NM_001037999, intron 3 of 3)	intron (NM_001037999, intron 3 of 3)	5019	NM_001037999
chr1	120146600	120147199	3	Peak1705	300	142	43	89	93	44	13	6	92.7227	50.4426	55.0789	59.6738	75.5483	56.4531	37.4398	20.4306	-0.521665	0.429585	0.999932	-0.358061	0.566398	0.747804	-0.0819419	0.895448	0.956257	0.439723	0.494584	0.737384	-0.440003	0.468426	0.99976	-0.879726	0.172392	0.36829	Peak_143	chr1	120146601	120147199	+	0	NA	intron (NM_001172074, intron 1 of 4)	L1MD2|LINE|L1	25713	NM_001172074
chr1	120264800	120265599	3	Peak1706	306	335	55	140	85	77	30	26	94.5772	119.002	70.4498	93.8689	69.0495	98.7929	86.3995	88.5328	0.298233	0.522139	0.999932	-0.120513	0.788595	0.890368	0.477226	0.282817	0.528893	0.178993	0.688098	0.860278	0.356713	0.405258	0.99976	0.17772	0.69352	0.83733	Peak_144	chr1	120264801	120265599	+	0	NA	promoter-TSS (NM_133186)	promoter-TSS (NM_133186)	80	NM_133186
chr1	121087200	121087999	2	Peak1707	162	131	43	146	16	28	3	18	50.0703	46.5351	55.0789	97.8918	12.9976	35.9247	8.63995	61.2919	2.0545	0.00615411	0.999932	-2.20197	0.00245541	0.0211439	2.65708	0.000230998	0.00574587	0.602576	0.356182	0.621365	0.45511	0.467637	0.99976	-0.147465	0.822965	0.912929	Peak_145	chr1	121087201	121087999	+	0	NA	intron (NR_110450, intron 1 of 2)	intron (NR_110450, intron 1 of 2)	195	NR_110450
chr1	121296600	121300199	3	Peak1708	400	473	164	250	177	103	39	44	123.63	168.024	210.068	167.623	143.785	132.152	112.319	149.825	0.111197	0.778759	0.999932	-0.346119	0.36322	0.580413	0.371477	0.326257	0.575213	0.260279	0.495615	0.738244	0.0253578	0.944803	0.99976	-0.234921	0.540908	0.733861	Peak_146	chr1	121296601	121300199	+	0	NA	Intergenic	RSINE1|SINE|B4	29278	NM_001271531
chr1	121325400	121328399	16	Peak1709	5324	4133	856	1753	1233	828	322	248	1645.52	1468.17	1096.45	1175.37	1001.62	1062.34	927.354	844.466	-0.0115774	0.958221	0.999932	-0.509473	0.0187039	0.0825832	0.452955	0.0361856	0.148884	0.464532	0.0326992	0.148615	-0.056518	0.790841	0.99976	-0.52105	0.0168144	0.076503	Peak_147	chr1	121325401	121328399	+	0	NA	intron (NM_178082, intron 1 of 5)	intron (NM_178082, intron 1 of 5)	778	NM_001271531
chr1	121431000	121432399	16	Peak1710	2261	1868	267	565	558	283	111	95	698.82	663.569	342.002	378.828	453.29	363.096	319.678	323.485	-0.17822	0.607324	0.999932	-0.426186	0.208679	0.411896	0.422078	0.212017	0.446614	0.600298	0.078606	0.256804	-0.00410816	0.990168	0.99976	-0.604406	0.0772691	0.215985	Peak_148	chr1	121431001	121432399	+	0	NA	intron (NM_001025156, intron 1 of 23)	intron (NM_001025156, intron 1 of 23)	633	NM_001025156
chr1	121547800	121553599	3	Peak1711	967	1019	294	598	335	278	104	101	298.876	361.979	376.586	400.954	272.136	356.681	299.518	343.916	0.303426	0.246204	0.999932	-0.240031	0.343426	0.560784	0.422927	0.0924902	0.267806	0.119501	0.635387	0.830234	0.182895	0.452386	0.99976	0.0633944	0.802904	0.901946	Peak_149	chr1	121547801	121553599	+	0	NA	Intergenic	ID_B1|SINE|B4	17280	NM_025860
chr1	121565200	121565799	1	Peak1712	99	39	21	37	13	38	12	12	30.5985	13.854	26.899	24.8082	10.5605	48.7549	34.5598	40.8613	1.10903	0.185094	0.999932	-0.464765	0.571802	0.751719	-0.124388	0.879714	0.948977	-1.23342	0.12404	0.339867	-0.589153	0.453773	0.99976	0.644263	0.42179	0.640505	Peak_150	chr1	121565201	121565799	+	0	NA	intron (NM_025860, intron 2 of 12)	intron (NM_025860, intron 2 of 12)	2480	NM_025860
chr1	121567200	121568199	16	Peak1713	1534	1071	322	535	296	253	83	90	474.122	380.451	412.451	358.713	240.455	324.605	239.039	306.46	0.400064	0.118445	0.999932	-0.890331	0.000282438	0.00474058	0.624513	0.0106223	0.0682391	0.224449	0.358227	0.623721	-0.265818	0.253344	0.99976	-0.490267	0.0454442	0.15087	Peak_151	chr1	121567201	121568199	+	0	NA	intron (NM_025860, intron 1 of 12)	CpG	280	NM_025860
chr1	121798600	121799199	1	Peak1714	274	167	34	27	59	70	23	10	84.6867	59.3234	43.5508	18.1033	47.9285	89.8117	66.2396	34.0511	0.178048	0.802909	0.999932	-0.200624	0.773135	0.882201	-0.528995	0.447692	0.685329	-0.707042	0.312393	0.578497	-0.729618	0.284782	0.99976	-0.0225762	0.974239	0.988394	Peak_152	chr1	121798601	121799199	+	0	NA	Intergenic	Intergenic	-230920	NM_025860
chr1	122075200	122076399	4	Peak1715	81	92	32	30	101	47	40	45	25.0351	32.6811	40.989	20.1148	82.0471	60.3022	115.199	153.23	0.0919985	0.876755	0.999932	1.59407	0.00732386	0.0440456	-1.87408	0.00151036	0.0192329	-1.96608	0.000931909	0.0146209	-0.280017	0.637981	0.99976	1.68606	0.00478337	0.0324434	Peak_153	chr1	122075201	122076399	+	0	NA	Intergenic	B3A|SINE|B2	-507820	NM_025860
chr1	123409600	123411199	9	Peak1716	76	43	28	33	86	109	51	42	23.4898	15.2749	35.8653	22.1262	69.8619	139.85	146.879	143.014	0.420426	0.428922	0.999932	1.86615	0.000556014	0.00757445	-2.51304	3.57174e-06	0.000413507	-2.93346	6.09053e-08	1.92411e-05	-0.646884	0.239987	0.99976	2.28658	2.28994e-05	0.000688315	Peak_154	chr1	123409601	123411199	+	0	NA	intron (NM_199021, intron 11 of 25)	L1MEg|LINE|L1	635159	NM_199021
chr1	124043400	124046599	3	Peak1717	1007	858	189	493	313	206	67	62	311.239	304.787	242.091	330.553	254.265	264.303	192.959	211.117	0.0834134	0.78395	0.999932	-0.294937	0.313819	0.530958	0.485464	0.0949563	0.272258	0.402051	0.171003	0.410238	0.190528	0.499033	0.99976	-0.211523	0.47448	0.684228	Peak_155	chr1	124043401	124046599	+	0	NA	intron (NM_199021, intron 1 of 25)	intron (NM_199021, intron 1 of 25)	559	NM_199021
chr1	125384400	125392799	16	Peak1718	1343	1412	370	672	673	366	199	149	415.089	501.585	473.935	450.571	546.71	469.587	573.117	507.361	-0.199184	0.364751	0.999932	0.335167	0.115307	0.280037	-0.229968	0.276208	0.521469	-0.0307846	0.886029	0.954979	0.105198	0.612483	0.99976	0.135983	0.529731	0.726434	Peak_156	chr1	125384401	125392799	+	0	NA	Intergenic	Intergenic	47127	NM_023735
chr1	125397000	125399999	11	Peak1719	363	351	108	253	290	117	45	72	112.194	124.686	138.338	169.634	235.581	150.114	129.599	245.168	0.0613678	0.87992	0.999932	0.580717	0.145653	0.326575	-0.343764	0.384821	0.631064	-0.405132	0.309214	0.575778	0.236953	0.544657	0.99976	0.642085	0.110147	0.274113	Peak_157	chr1	125397001	125399999	+	0	NA	intron (NM_001205385, intron 9 of 12)	Tigger17a|DNA|TcMar-Tigger	37227	NM_023735
chr1	125401400	125403599	1	Peak1720	310	290	110	159	119	71	46	15	95.8135	103.017	140.9	106.608	96.6693	91.0948	132.479	51.0766	-0.618199	0.189577	0.999932	-0.0549849	0.901569	0.951781	-0.108159	0.806925	0.914357	0.51004	0.266846	0.53099	-0.163144	0.705652	0.99976	-0.673184	0.144469	0.328235	Peak_158	chr1	125401401	125403599	+	0	NA	intron (NM_001205385, intron 9 of 12)	intron (NM_001205385, intron 9 of 12)	33227	NM_023735
chr1	125405200	125407799	2	Peak1721	284	368	114	204	178	122	39	39	87.7775	130.725	146.023	136.78	144.598	156.529	112.319	132.799	0.164012	0.68864	0.999932	0.174788	0.660532	0.811941	0.0398715	0.919447	0.966241	-0.124141	0.75447	0.894729	0.214659	0.577388	0.99976	0.3388	0.397747	0.618578	Peak_159	chr1	125405201	125407799	+	0	NA	intron (NM_001205385, intron 7 of 12)	B4A|SINE|B4	29227	NM_023735
chr1	125408000	125412399	13	Peak1722	558	467	128	216	276	138	113	102	172.464	165.892	163.956	144.826	224.208	177.057	325.438	347.321	-0.0818955	0.821051	0.999932	0.690102	0.0524641	0.165608	-0.80482	0.0229732	0.111563	-0.722924	0.0430499	0.176147	-0.114717	0.74381	0.99976	0.608207	0.0904157	0.240377	Peak_160	chr1	125408001	125412399	+	0	NA	intron (NM_001205385, intron 5 of 12)	L1Md_F2|LINE|L1	25527	NM_023735
chr1	125415600	125420599	6	Peak1723	656	497	151	294	329	265	107	82	202.754	176.549	193.417	197.125	267.262	340.002	308.158	279.219	0.127159	0.657668	0.999932	0.526784	0.0606174	0.182465	-0.615265	0.0272619	0.124317	-0.742424	0.00817698	0.061666	-0.0884809	0.747101	0.99976	0.653943	0.0207497	0.0884241	Peak_161	chr1	125415601	125420599	+	0	NA	intron (NM_001205385, intron 3 of 12)	intron (NM_001205385, intron 3 of 12)	17627	NM_023735
chr1	125424200	125428199	6	Peak1724	534	401	136	314	265	198	102	80	165.046	142.447	174.203	210.534	215.272	254.039	293.758	272.409	0.0625692	0.849146	0.999932	0.569824	0.0771599	0.214505	-0.515597	0.106877	0.292288	-0.578166	0.0728982	0.245637	0.0542273	0.863617	0.99976	0.632394	0.0516667	0.164489	Peak_162	chr1	125424201	125428199	+	0	NA	intron (NM_001205385, intron 2 of 12)	RLTR12B|LTR|ERVK	9527	NM_023735
chr1	125432000	125436799	16	Peak1725	5574	4293	1112	2030	1478	864	422	317	1722.79	1525	1424.37	1361.1	1200.65	1108.53	1215.35	1079.42	-0.141211	0.409539	0.999932	-0.385255	0.0205677	0.0880446	0.257749	0.120295	0.315732	0.39896	0.0174143	0.1005	-0.127506	0.43354	0.99976	-0.526465	0.00175067	0.0159582	Peak_163	chr1	125432001	125436799	+	0	NA	intron (NM_001205385, intron 2 of 12)	intron (NM_001205385, intron 2 of 12)	1327	NM_023735
chr1	125559800	125561799	16	Peak1726	1674	1755	356	929	498	251	146	133	517.393	623.428	456.002	622.887	404.549	322.039	420.477	452.879	-0.111401	0.64404	0.999932	-0.24484	0.290529	0.507759	0.597723	0.00932813	0.0625196	0.709124	0.00239734	0.0275098	0.352884	0.114849	0.99976	-0.35624	0.129992	0.30615	Peak_164	chr1	125559801	125561799	+	0	NA	promoter-TSS (NM_028787)	promoter-TSS (NM_028787)	-216	NM_028787
chr1	125866600	125869799	9	Peak1727	283	196	66	136	110	125	56	57	87.4684	69.6251	84.5397	91.1869	89.3582	160.378	161.279	194.091	0.530418	0.214741	0.999932	0.501624	0.235212	0.445157	-0.605115	0.149166	0.360864	-1.13553	0.00655752	0.0534078	-0.103491	0.801963	0.99976	1.03204	0.0141852	0.0680882	Peak_165	chr1	125866601	125869799	+	0	NA	3' UTR (NM_001311090, exon 3 of 3)	3' UTR (NM_001311090, exon 3 of 3)	43187	NM_001311090
chr1	125910400	125913399	16	Peak1728	1793	1237	398	651	568	286	102	99	554.173	439.419	509.8	436.49	461.413	366.945	293.758	337.106	-0.122164	0.641038	0.999932	-0.47007	0.0622172	0.185849	0.187632	0.455579	0.691951	0.309796	0.224685	0.481996	-0.282438	0.248877	0.99976	-0.592234	0.0205795	0.0878842	Peak_166	chr1	125910401	125913399	+	0	NA	promoter-TSS (NM_001311090)	promoter-TSS (NM_001311090)	314	NM_145100
chr1	126737800	126738399	2	Peak1729	93	156	22	75	34	31	19	13	28.744	55.4159	28.1799	50.2869	27.6198	39.7738	54.7197	44.2664	0.0796885	0.905549	0.999932	0.472354	0.467741	0.67238	0.42048	0.509141	0.733413	0.340791	0.597143	0.806541	0.892834	0.151684	0.99976	0.552043	0.401636	0.62221	Peak_167	chr1	126737801	126738399	+	0	NA	intron (NM_001081756, intron 1 of 16)	intron (NM_001081756, intron 1 of 16)	92532	NM_001081756
chr1	12691400	12693799	16	Peak117	393	348	133	214	263	188	72	64	121.467	123.62	170.36	143.485	213.647	241.209	207.359	217.927	0.129176	0.701122	0.999932	0.546765	0.0970765	0.250471	-0.660964	0.0433835	0.166383	-0.79014	0.0164992	0.0971538	-0.114199	0.723144	0.99976	0.675941	0.0416633	0.142362	Peak_168	chr1	12691401	12693799	+	0	NA	5' UTR (NM_001198566, exon 1 of 21)	5' UTR (NM_001198566, exon 1 of 21)	170	NM_001198566
chr1	127204800	127207999	16	Peak1730	2371	1867	526	1069	589	361	144	143	732.818	663.214	673.756	716.756	478.473	463.172	414.717	486.93	0.0745329	0.725724	0.999932	-0.646439	0.00148181	0.0150022	0.61593	0.00234921	0.0257245	0.541397	0.00816668	0.0616083	-0.0305086	0.87584	0.99976	-0.571906	0.00540798	0.035242	Peak_169	chr1	127204801	127207999	+	0	NA	intron (NM_145128, intron 1 of 17)	intron (NM_145128, intron 1 of 17)	1414	NM_145128
chr1	127461000	127462399	1	Peak1731	268	224	105	77	111	60	29	18	82.8323	79.5715	134.495	51.6279	90.1706	76.9815	83.5195	61.2919	-0.315862	0.536085	0.999932	-0.303338	0.531537	0.72139	-0.403336	0.406005	0.650011	-0.0874738	0.860517	0.94476	-0.706674	0.133898	0.99976	-0.6192	0.213049	0.422116	Peak_170	chr1	127461001	127462399	+	0	NA	intron (NM_145128, intron 14 of 17)	intron (NM_145128, intron 14 of 17)	216321	NM_028135
chr1	127482800	127482999	1	Peak1732	34	28	27	11	26	0	3	3	10.5086	9.94644	34.5844	7.37541	21.121	0	8.63995	10.2153	-1.91587	0.191306	0.999932	-0.528891	0.679846	0.824527	-0.823747	0.523457	0.743431	1.09212	0.450132	0.70174	-1.35264	0.28253	0.99976	-2.44476	0.089043	0.237858	Peak_171	chr1	127482801	127482999	+	0	NA	TTS (NM_145128)	TTS (NM_145128)	195121	NM_028135
chr1	12748400	12748799	4	Peak118	50	14	65	181	78	12	56	37	15.4538	4.97322	83.2588	121.359	63.3631	15.3963	161.279	125.989	-0.676364	0.685489	0.999932	1.18934	0.474964	0.678072	-0.828551	0.618166	0.80965	-0.152186	0.927282	0.972826	0.360788	0.828161	0.99976	0.512974	0.758714	0.877118	Peak_172	chr1	12748401	12748799	+	0	NA	intron (NM_172294, intron 2 of 21)	intron (NM_172294, intron 2 of 21)	30055	NM_172294
chr1	127486400	127493199	16	Peak1733	900	1038	309	516	516	405	155	189	278.168	368.729	395.8	345.974	419.171	519.625	446.397	643.565	0.420715	0.0973795	0.999932	0.370034	0.139487	0.31715	-0.272105	0.273669	0.518674	-0.69282	0.00526161	0.0463949	0.097929	0.689143	0.99976	0.790749	0.001569	0.0147858	Peak_173	chr1	127486401	127493199	+	0	NA	TTS (NM_028135)	TTS (NM_028135)	188221	NM_028135
chr1	127677600	127677799	2	Peak1734	95	144	14	101	20	14	9	8	29.3622	51.1531	17.9327	67.7197	16.2469	17.9623	25.9198	27.2409	0.111004	0.890487	0.999932	-0.248058	0.744372	0.864735	1.54798	0.0377285	0.152756	1.43698	0.0576287	0.212935	1.29993	0.0664654	0.99976	-0.137055	0.859162	0.931774	Peak_174	chr1	127677601	127677799	+	0	NA	5' UTR (NM_028135, exon 1 of 8)	5' UTR (NM_028135, exon 1 of 8)	321	NM_028135
chr1	127766600	127769399	4	Peak1735	213	191	100	156	160	106	53	42	65.8331	67.8489	128.091	104.597	129.976	136.001	152.639	143.014	-0.012458	0.978065	0.999932	0.560331	0.206528	0.409323	-0.710193	0.107376	0.293274	-0.697735	0.11722	0.328581	-0.149863	0.730888	0.99976	0.547873	0.221229	0.431699	Peak_175	chr1	127766601	127769399	+	0	NA	TTS (NM_001033041)	TTS (NM_001033041)	6054	NR_045298
chr1	127769400	127777999	16	Peak1736	5838	4055	978	2290	1476	917	421	339	1804.38	1440.46	1252.73	1535.43	1199.02	1176.53	1212.47	1154.33	-0.0479679	0.802062	0.999932	-0.34766	0.0635176	0.188435	0.303485	0.104413	0.288128	0.351453	0.0618566	0.222356	-0.0441758	0.81042	0.99976	-0.395628	0.0360056	0.12912	Peak_176	chr1	127769401	127777999	+	0	NA	promoter-TSS (NM_028399)	promoter-TSS (NM_028399)	354	NR_045298
chr1	127778800	127780399	1	Peak1737	228	247	68	134	117	53	29	32	70.4693	87.7418	87.1016	89.8459	95.0446	68.0003	83.5195	108.963	-0.0601173	0.898982	0.999932	0.200486	0.65987	0.811427	-0.0183358	0.967566	0.986104	0.0417815	0.927383	0.972826	0.18215	0.678763	0.99976	0.140369	0.761746	0.879069	Peak_177	chr1	127778801	127780399	+	0	NA	intron (NM_028399, intron 2 of 8)	URR1B|DNA|hAT-Charlie	5436	NM_028399
chr1	127781400	127783199	1	Peak1738	251	201	110	47	129	118	17	25	77.578	71.4012	140.9	31.5131	104.793	151.397	48.9597	85.1277	0.602228	0.297067	0.999932	-0.452627	0.424536	0.636188	-0.609262	0.284441	0.530711	-1.21149	0.0323816	0.14763	-1.06189	0.0558117	0.99976	0.149601	0.79074	0.895221	Peak_178	chr1	127781401	127783199	+	0	NA	intron (NM_028399, intron 2 of 8)	L1MB2|LINE|L1	8136	NM_028399
chr1	127784000	127793999	3	Peak1739	1194	1018	319	758	727	344	197	208	369.036	361.624	408.609	508.233	590.577	441.361	567.357	708.262	-0.0298857	0.911156	0.999932	0.578673	0.0283049	0.10954	-0.416969	0.111828	0.300763	-0.387083	0.142727	0.368831	0.161704	0.534085	0.99976	0.548787	0.0388892	0.135862	Peak_179	chr1	127784001	127793999	+	0	NA	intron (NM_028399, intron 2 of 8)	intron (NM_028399, intron 2 of 8)	14836	NM_028399
chr1	127796400	127798799	4	Peak1740	303	234	88	162	186	112	58	44	93.6499	83.1238	112.72	108.62	151.097	143.699	167.039	149.825	-0.112345	0.77092	0.999932	0.627245	0.0944441	0.245857	-0.728681	0.050222	0.183199	-0.616337	0.103023	0.304074	-0.101437	0.782259	0.99976	0.5149	0.176441	0.374135	Peak_180	chr1	127796401	127798799	+	0	NA	intron (NM_028399, intron 5 of 8)	intron (NM_028399, intron 5 of 8)	23436	NM_028399
chr1	127799600	127803599	2	Peak1741	692	532	119	313	288	140	75	71	213.88	188.982	152.428	209.864	233.956	179.623	215.999	241.763	-0.119595	0.718811	0.999932	0.288604	0.369476	0.586792	-0.18031	0.571899	0.778376	-0.0607144	0.851308	0.940428	0.108295	0.729378	0.99976	0.169009	0.604656	0.780266	Peak_181	chr1	127799601	127803599	+	0	NA	intron (NM_028399, intron 7 of 8)	intron (NM_028399, intron 7 of 8)	27436	NM_028399
chr1	127806400	127815799	16	Peak1742	2856	2121	558	975	1033	613	212	254	882.72	753.443	714.745	653.73	839.155	786.494	610.556	864.897	0.170082	0.435923	0.999932	-0.13032	0.542494	0.729733	-0.0558938	0.793352	0.907783	-0.225975	0.291425	0.558254	-0.186214	0.374716	0.99976	0.0397618	0.853141	0.928562	Peak_182	chr1	127806401	127815799	+	0	NA	Intergenic	Intergenic	29190	NM_011737
chr1	127867800	127871599	16	Peak1743	3537	2822	738	1307	911	580	231	182	1093.2	1002.46	945.308	876.333	740.048	744.154	665.276	619.729	-0.0388098	0.845497	0.999932	-0.53357	0.00556203	0.0365347	0.413896	0.0309742	0.135014	0.452706	0.0196051	0.108105	-0.119674	0.522368	0.99976	-0.57238	0.00326322	0.0247864	Peak_183	chr1	127867801	127871599	+	0	NA	intron (NM_178690, intron 2 of 23)	intron (NM_178690, intron 2 of 23)	927	NM_178690
chr1	127873000	127874399	4	Peak1744	97	143	30	67	121	40	68	32	29.9803	50.7979	38.4272	44.923	98.294	51.321	195.839	108.963	-0.897405	0.101506	0.999932	2.09644	0.000107932	0.00243716	-1.59207	0.00267835	0.027988	-0.694668	0.203525	0.454256	0.504365	0.350046	0.99976	1.19903	0.0313922	0.1172	Peak_184	chr1	127873001	127874399	+	0	NA	intron (NM_178690, intron 2 of 23)	B3|SINE|B2	4927	NM_178690
chr1	127884000	127884199	9	Peak1745	24	38	9	6	19	9	8	7	7.41782	13.4987	11.5281	4.02295	15.4346	11.5472	23.0399	23.8357	-0.143937	0.89902	0.999932	1.02387	0.35676	0.574942	-1.0844	0.324111	0.573006	-0.940466	0.400126	0.660796	-0.0605375	0.955877	0.99976	0.879929	0.435682	0.652014	Peak_185	chr1	127884001	127884199	+	0	NA	intron (NM_178690, intron 3 of 23)	intron (NM_178690, intron 3 of 23)	15327	NM_178690
chr1	127901400	127903599	2	Peak1746	256	251	78	241	106	102	59	64	79.1234	89.1627	99.9106	161.589	86.1088	130.869	169.919	217.927	0.461842	0.327104	0.999932	0.48831	0.294838	0.512417	0.00129173	0.997764	0.998926	-0.46055	0.316769	0.582624	0.489602	0.281652	0.99976	0.950152	0.0410877	0.140945	Peak_186	chr1	127901401	127903599	+	0	NA	intron (NM_178690, intron 6 of 23)	B1_Mur1|SINE|Alu	33727	NM_178690
chr1	127916200	127920399	9	Peak1747	312	360	82	213	180	214	112	111	96.4316	127.883	105.034	142.815	146.223	274.567	322.558	377.967	0.501456	0.189411	0.999932	1.18754	0.00192019	0.0179182	-0.758563	0.0445336	0.169177	-1.26002	0.000820899	0.013381	0.428977	0.255557	0.99976	1.689	9.72212e-06	0.000371783	Peak_187	chr1	127916201	127920399	+	0	NA	intron (NM_178690, intron 10 of 23)	intron (NM_178690, intron 10 of 23)	49527	NM_178690
chr1	127935200	127938799	9	Peak1748	364	290	122	209	193	168	69	77	112.504	103.017	156.27	140.133	156.783	215.548	198.719	262.193	0.43212	0.233593	0.999932	0.402243	0.260205	0.474774	-0.53726	0.130177	0.331886	-0.96938	0.0062362	0.0515961	-0.135017	0.698672	0.99976	0.834363	0.019325	0.0841966	Peak_188	chr1	127935201	127938799	+	0	NA	intron (NM_178690, intron 18 of 23)	intron (NM_178690, intron 18 of 23)	68227	NM_178690
chr1	127940800	127950399	16	Peak1749	2045	2007	386	868	876	510	227	160	632.06	712.946	494.429	581.987	711.616	654.343	653.756	544.817	-0.181907	0.418662	0.999932	0.274629	0.210522	0.414213	-0.0786692	0.718125	0.868684	0.103238	0.639933	0.832903	0.19596	0.362031	0.99976	0.0927222	0.676278	0.827352	Peak_189	chr1	127940801	127950399	+	0	NA	Intergenic	Intergenic	76827	NM_178690
chr1	127959200	127960999	1	Peak1750	369	218	85	187	117	40	8	16	114.049	77.4401	108.877	125.382	95.0446	51.321	23.0399	54.4817	-0.246694	0.682382	0.999932	-0.834209	0.144451	0.324814	0.693187	0.223804	0.460908	0.939881	0.106809	0.31077	-0.141023	0.79779	0.99976	-1.0809	0.064432	0.191221	Peak_190	chr1	127959201	127960999	+	0	NA	exon (NM_001285945, exon 19 of 21)	exon (NM_001285945, exon 19 of 21)	91327	NM_178690
chr1	127990000	127992199	1	Peak1751	666	416	132	147	116	74	52	30	205.844	147.776	169.079	98.5623	94.2323	94.9438	149.759	102.153	-0.279637	0.510318	0.999932	-0.659319	0.100542	0.256618	0.0533952	0.894194	0.955699	0.333032	0.418597	0.676797	-0.605924	0.118054	0.99976	-0.938956	0.0225805	0.0938293	Peak_191	chr1	127990001	127992199	+	0	NA	intron (NM_027678, intron 11 of 20)	MTE2a|LTR|ERVL-MaLR	111371	NM_027678
chr1	128077400	128078399	4	Peak1752	140	150	30	55	91	31	74	66	43.2706	53.2845	38.4272	36.8771	73.9236	39.7738	213.119	224.737	-0.132474	0.842186	0.999932	1.78366	0.00740615	0.0444089	-1.64173	0.0128899	0.0770109	-1.50926	0.0230605	0.120153	0.141923	0.830958	0.99976	1.65118	0.0137201	0.0665028	Peak_192	chr1	128077401	128078399	+	0	NA	intron (NM_027678, intron 2 of 20)	intron (NM_027678, intron 2 of 20)	24571	NM_027678
chr1	128102200	128110599	16	Peak1753	3573	2863	580	1539	1282	733	379	276	1104.33	1017.02	742.925	1031.89	1041.43	940.457	1091.51	939.809	-0.180235	0.380653	0.999932	0.198107	0.325576	0.542627	-0.0564279	0.77852	0.900081	0.123807	0.541058	0.770464	0.141679	0.475233	0.99976	0.0178721	0.929995	0.966684	Peak_193	chr1	128102201	128110599	+	0	NA	intron (NM_181750, intron 1 of 26)	intron (NM_181750, intron 1 of 26)	3094	NM_181750
chr1	128113800	128116199	11	Peak1754	279	268	45	122	114	158	52	45	86.2321	95.2016	57.6407	81.8	92.6076	202.718	149.759	153.23	0.600128	0.166611	0.999932	0.698268	0.105316	0.264143	-0.418559	0.325273	0.574077	-1.01869	0.016013	0.095327	0.279709	0.505547	0.99976	1.2984	0.00245038	0.0201944	Peak_194	chr1	128113801	128116199	+	0	NA	intron (NM_181750, intron 1 of 26)	intron (NM_181750, intron 1 of 26)	11694	NM_181750
chr1	128116800	128116999	1	Peak1755	34	20	10	18	8	6	8	3	10.5086	7.1046	12.8091	12.0689	6.49878	7.69815	23.0399	10.2153	-0.66414	0.59967	0.999932	0.263809	0.824163	0.909578	-0.546672	0.64367	0.825041	0.117468	0.924256	0.971953	-0.282863	0.806614	0.99976	-0.400331	0.746968	0.870079	Peak_195	chr1	128116801	128116999	+	0	NA	intron (NM_181750, intron 1 of 26)	Tigger15a|DNA|TcMar-Tigger	13594	NM_181750
chr1	128119800	128120599	4	Peak1756	119	66	16	31	92	13	33	7	36.78	23.4452	20.4945	20.7853	74.736	16.6793	95.0394	23.8357	-2.10329	0.00329272	0.999932	1.52478	0.0193107	0.0843166	-1.927	0.0030046	0.030261	0.17629	0.805756	0.919188	-0.402224	0.538005	0.99976	-0.578514	0.421061	0.639893	Peak_196	chr1	128119801	128120599	+	0	NA	intron (NM_181750, intron 1 of 26)	RSINE1|SINE|B4	16894	NM_181750
chr1	128126400	128129799	6	Peak1757	313	300	82	329	243	154	120	71	96.7407	106.569	105.034	220.592	197.4	197.586	345.598	241.763	-0.294609	0.469512	0.999932	1.41222	0.00046813	0.00665434	-0.717905	0.0711799	0.227837	-0.423296	0.293247	0.560054	0.694314	0.0818801	0.99976	1.11761	0.00621846	0.0388256	Peak_197	chr1	128126401	128129799	+	0	NA	intron (NM_181750, intron 1 of 26)	intron (NM_181750, intron 1 of 26)	24794	NM_181750
chr1	128130600	128130999	4	Peak1758	33	35	5	11	38	32	8	7	10.1995	12.433	6.40453	7.37541	30.8692	41.0568	23.0399	23.8357	0.277685	0.763476	0.999932	1.67582	0.0723092	0.205297	-1.44895	0.112416	0.301777	-1.72664	0.059201	0.216361	0.226866	0.806241	0.99976	1.9535	0.0366445	0.130576	Peak_198	chr1	128130601	128130999	+	0	NA	intron (NM_181750, intron 1 of 26)	intron (NM_181750, intron 1 of 26)	27494	NM_181750
chr1	128131200	128132399	1	Peak1759	152	103	101	62	96	39	14	14	46.9795	36.5887	129.371	41.5705	77.9853	50.038	40.3198	47.6715	-0.311729	0.631416	0.999932	-0.514867	0.406081	0.619955	-0.639432	0.304816	0.552674	-0.327704	0.606927	0.812264	-1.1543	0.0569176	0.99976	-0.826596	0.192056	0.39507	Peak_199	chr1	128131201	128132399	+	0	NA	intron (NM_181750, intron 1 of 26)	intron (NM_181750, intron 1 of 26)	28494	NM_181750
chr1	128133000	128137799	9	Peak1760	470	439	130	228	266	256	126	136	145.266	155.946	166.518	152.872	216.084	328.454	362.878	463.095	0.464192	0.154405	0.999932	0.873015	0.00713674	0.0432617	-0.880345	0.00623692	0.0481614	-1.34454	2.84274e-05	0.0013596	-0.00732919	0.981713	0.99976	1.33721	3.64094e-05	0.000976241	Peak_200	chr1	128133001	128137799	+	0	NA	intron (NM_181750, intron 1 of 26)	intron (NM_181750, intron 1 of 26)	32094	NM_181750
chr1	128138800	128139399	4	Peak1761	112	46	2	81	32	28	30	13	34.6165	16.3406	2.56181	54.3099	25.9951	35.9247	86.3995	44.2664	-0.461422	0.629817	0.999932	1.49221	0.1153	0.280035	-0.643853	0.490529	0.719325	-0.18243	0.847298	0.93865	0.848354	0.365495	0.99976	1.03078	0.28338	0.505209	Peak_201	chr1	128138801	128139399	+	0	NA	intron (NM_181750, intron 1 of 26)	intron (NM_181750, intron 1 of 26)	35794	NM_181750
chr1	128140600	128157199	16	Peak1762	2915	2273	533	1376	1466	927	521	387	900.956	807.438	682.722	922.597	1190.9	1189.36	1500.47	1317.78	-0.0987584	0.62128	0.999932	0.751788	0.000142648	0.0029495	-0.631741	0.00131438	0.0175756	-0.532983	0.00708413	0.0561124	0.120047	0.539507	0.99976	0.65303	0.00102883	0.0108698	Peak_202	chr1	128140601	128157199	+	0	NA	intron (NM_181750, intron 1 of 26)	intron (NM_181750, intron 1 of 26)	45594	NM_181750
chr1	128158800	128161999	13	Peak1763	422	428	164	227	266	172	95	69	130.43	152.038	210.068	152.202	216.084	220.68	273.598	234.952	-0.0945083	0.782534	0.999932	0.529815	0.11283	0.276085	-0.673544	0.0426306	0.164786	-0.579035	0.0851768	0.270451	-0.143729	0.661208	0.99976	0.435307	0.198124	0.403035	Peak_203	chr1	128158801	128161999	+	0	NA	intron (NM_181750, intron 3 of 26)	intron (NM_181750, intron 3 of 26)	-41961	NR_029543
chr1	128164000	128164599	9	Peak1764	110	42	18	15	19	50	6	16	33.9983	14.9197	23.0563	10.0574	15.4346	64.1512	17.2799	54.4817	1.88178	0.0163971	0.999932	-0.836102	0.281454	0.497666	-0.360783	0.645982	0.826543	-2.24257	0.00250313	0.028303	-1.19689	0.102773	0.99976	1.04568	0.153234	0.341303	Peak_204	chr1	128164001	128164599	+	0	NA	intron (NM_181750, intron 5 of 26)	intron (NM_181750, intron 5 of 26)	-38061	NR_029543
chr1	128165400	128167399	9	Peak1765	299	222	44	134	136	142	40	53	92.4136	78.861	56.3598	89.8459	110.479	182.19	115.199	180.471	0.688072	0.0983008	0.999932	0.570095	0.167506	0.358073	-0.418847	0.304686	0.552527	-1.10692	0.00618844	0.0513749	0.151248	0.706081	0.99976	1.25817	0.00211541	0.0182296	Peak_205	chr1	128165401	128167399	+	0	NA	intron (NM_181750, intron 5 of 26)	intron (NM_181750, intron 5 of 26)	-35961	NR_029543
chr1	128167800	128172199	13	Peak1766	522	349	90	236	397	198	163	125	161.338	123.975	115.281	158.236	322.502	254.039	469.437	425.638	-0.227897	0.505591	0.999932	1.48992	1.19493e-05	0.000510925	-1.47943	1.1633e-05	0.00084412	-1.25153	0.00024109	0.00588038	0.0104934	0.975293	0.99976	1.26203	0.000240692	0.00390152	Peak_206	chr1	128167801	128172199	+	0	NA	intron (NM_181750, intron 7 of 26)	intron (NM_181750, intron 7 of 26)	-32361	NR_029543
chr1	128173400	128174799	4	Peak1767	155	145	34	92	114	69	57	36	47.9067	51.5083	43.5508	61.6853	92.6076	88.5287	164.159	122.584	-0.272388	0.575338	0.999932	1.45261	0.00250164	0.021415	-1.15486	0.0145222	0.0829024	-0.882476	0.0664287	0.232195	0.297743	0.530755	0.99976	1.18022	0.015718	0.07312	Peak_207	chr1	128173401	128174799	+	0	NA	intron (NM_181750, intron 7 of 26)	intron (NM_181750, intron 7 of 26)	-28261	NR_029543
chr1	128175600	128179399	13	Peak1768	518	500	78	213	342	174	151	132	160.101	177.615	99.9106	142.815	277.823	223.246	434.877	449.474	-0.0919028	0.808705	0.999932	1.42336	0.000166999	0.00327509	-1.1373	0.00238641	0.0259249	-1.0454	0.00555074	0.047896	0.286051	0.446139	0.99976	1.33145	0.000468595	0.00628614	Peak_208	chr1	128175601	128179399	+	0	NA	intron (NM_181750, intron 9 of 26)	B1_Mur1|SINE|Alu	-24861	NR_029543
chr1	128180600	128189599	6	Peak1769	1356	1044	244	593	735	338	218	216	419.107	370.86	312.541	397.602	597.075	433.662	627.836	735.503	-0.084836	0.753004	0.999932	0.733451	0.00582362	0.037667	-0.671484	0.011112	0.0701211	-0.586648	0.0277012	0.134597	0.0619672	0.813605	0.99976	0.648615	0.0155093	0.072409	Peak_209	chr1	128180601	128189599	+	0	NA	intron (NM_181750, intron 15 of 26)	B1_Mm|SINE|Alu	-17261	NR_029543
chr1	128193400	128201799	14	Peak1770	1251	948	236	462	539	337	257	188	386.654	336.758	302.294	309.767	437.855	432.379	740.156	640.16	-0.132409	0.649133	0.999932	0.751127	0.0089395	0.0503149	-0.848354	0.00302409	0.0303127	-0.715945	0.0130202	0.0828982	-0.0972269	0.732592	0.99976	0.618718	0.0325922	0.120259	Peak_210	chr1	128193401	128201799	+	0	NA	intron (NM_181750, intron 19 of 26)	intron (NM_181750, intron 19 of 26)	-4761	NR_029543
chr1	128202800	128203199	4	Peak1771	12	30	6	32	35	20	14	10	3.70891	10.6569	7.68543	21.4557	28.4322	25.6605	40.3198	34.0511	-0.201348	0.822833	0.999932	2.67342	0.00408155	0.0298876	-1.09158	0.211286	0.445682	-0.890232	0.315875	0.581802	1.58184	0.0854262	0.99976	2.47207	0.00885517	0.0494272	Peak_211	chr1	128202801	128203199	+	0	NA	TTS (NR_029543)	TTS (NR_029543)	639	NR_029543
chr1	128203200	128209999	16	Peak1772	854	701	296	388	519	331	184	172	263.951	249.016	379.148	260.151	421.608	424.681	529.917	585.678	0.0832718	0.762311	0.999932	0.566605	0.0367266	0.130128	-0.892702	0.000964122	0.0144014	-0.975974	0.000332363	0.00726342	-0.326097	0.223413	0.99976	0.649876	0.0171927	0.077721	Peak_212	chr1	128203201	128209999	+	0	NA	intron (NM_181750, intron 19 of 26)	intron (NM_181750, intron 19 of 26)	4239	NR_029543
chr1	128210800	128213199	9	Peak1773	346	318	98	133	236	182	72	70	106.94	112.963	125.529	89.1754	191.714	233.511	207.359	238.357	0.245852	0.469091	0.999932	0.783474	0.0193183	0.0843418	-0.970862	0.00350274	0.0334363	-1.21671	0.000266621	0.00630764	-0.187388	0.568939	0.99976	1.02933	0.00219648	0.0187508	Peak_213	chr1	128210801	128213199	+	0	NA	intron (NM_181750, intron 20 of 26)	intron (NM_181750, intron 20 of 26)	9639	NR_029543
chr1	128214200	128218799	15	Peak1774	471	648	118	210	320	183	111	81	145.575	230.189	151.147	140.803	259.951	234.794	319.678	275.814	-0.181493	0.586747	0.999932	0.95753	0.00350602	0.0270285	-0.627501	0.0528664	0.189088	-0.446008	0.174567	0.41546	0.330028	0.306129	0.99976	0.776037	0.0195308	0.0848623	Peak_214	chr1	128214201	128218799	+	0	NA	exon (NM_181750, exon 21 of 27)	exon (NM_181750, exon 21 of 27)	14139	NR_029543
chr1	128218800	128224599	13	Peak1775	723	484	175	283	448	251	212	125	223.462	171.931	224.158	189.749	363.932	322.039	610.556	425.638	-0.376364	0.209541	0.999932	1.10373	0.000184862	0.00350694	-1.41268	1.56145e-06	0.000247487	-1.03632	0.000513771	0.00969504	-0.308951	0.292669	0.99976	0.727368	0.0151334	0.0711692	Peak_215	chr1	128218801	128224599	+	0	NA	exon (NM_181750, exon 22 of 27)	exon (NM_181750, exon 22 of 27)	19339	NR_029543
chr1	128225000	128225399	2	Peak1776	95	56	2	49	36	12	5	6	29.3622	19.8929	2.56181	32.8541	29.2445	15.3963	14.3999	20.4306	-0.345348	0.751972	0.999932	0.425101	0.686588	0.829177	0.228669	0.826033	0.923532	0.574018	0.589642	0.801934	0.65377	0.523185	0.99976	0.0797523	0.940978	0.972357	Peak_216	chr1	128225001	128225399	+	0	NA	intron (NM_181750, intron 23 of 26)	B1_Mus1|SINE|Alu	-18981	NM_026390
chr1	128226200	128234599	16	Peak1777	1176	1054	202	515	755	450	198	175	363.473	374.412	258.743	345.303	613.322	577.361	570.237	595.894	-0.017492	0.941472	0.999932	0.91686	9.60781e-05	0.00225689	-0.720015	0.00198242	0.0229871	-0.702523	0.00276733	0.030182	0.196846	0.395246	0.99976	0.899368	0.000147956	0.00273748	Peak_217	chr1	128226201	128234599	+	0	NA	intron (NM_181750, intron 23 of 26)	intron (NM_181750, intron 23 of 26)	-13781	NM_026390
chr1	128235000	128246399	16	Peak1778	5010	4551	1165	2022	1553	1040	522	393	1548.47	1616.65	1492.25	1355.73	1261.58	1334.35	1503.35	1338.21	-0.0422366	0.804086	0.999932	-0.144735	0.384905	0.60078	0.112334	0.49869	0.725174	0.154571	0.355577	0.620721	-0.0324005	0.842968	0.99976	-0.186971	0.265304	0.484629	Peak_218	chr1	128235001	128246399	+	0	NA	Intergenic	AT_rich|Low_complexity|Low_complexity	-3481	NM_026390
chr1	128248000	128250199	3	Peak1779	206	237	95	150	103	80	52	26	63.6696	84.1895	121.686	100.574	83.6718	102.642	149.759	88.5328	-0.245686	0.618911	0.999932	0.322618	0.499696	0.697606	-0.306594	0.518442	0.739858	-0.0609079	0.899727	0.960957	0.0160238	0.972631	0.99976	0.0769317	0.874353	0.939603	Peak_219	chr1	128248001	128250199	+	0	NA	intron (NM_026390, intron 1 of 12)	intron (NM_026390, intron 1 of 12)	4919	NM_026390
chr1	128271000	128272999	9	Peak1780	232	149	88	87	99	106	39	36	71.7056	52.9293	112.72	58.3328	80.4224	136.001	112.319	122.584	0.455448	0.321905	0.999932	0.0568	0.89945	0.950668	-0.769366	0.0875715	0.258737	-1.22481	0.00640545	0.0525285	-0.712566	0.104356	0.99976	0.512247	0.253321	0.470796	Peak_220	chr1	128271001	128272999	+	0	NA	intron (NM_026390, intron 10 of 12)	B1_Mur3|SINE|Alu	27819	NM_026390
chr1	128275400	128275599	9	Peak1781	20	31	12	15	14	6	4	6	6.18151	11.0121	15.3709	10.0574	11.3729	7.69815	11.5199	20.4306	0.225471	0.853106	0.999932	0.132044	0.910669	0.955966	-0.116946	0.920112	0.966458	-0.342417	0.770437	0.902726	0.0150983	0.989349	0.99976	0.357515	0.762736	0.879468	Peak_221	chr1	128275401	128275599	+	0	NA	intron (NM_026390, intron 12 of 12)	intron (NM_026390, intron 12 of 12)	31319	NM_026390
chr1	128275600	128276599	4	Peak1782	112	92	18	114	70	28	27	10	34.6165	32.6811	23.0563	76.4361	56.8643	35.9247	77.7595	34.0511	-0.92215	0.174918	0.999932	1.18261	0.0691182	0.199394	-0.295013	0.643482	0.824914	0.627137	0.346735	0.612258	0.887601	0.163336	0.99976	0.260464	0.701342	0.842221	Peak_222	chr1	128275601	128276599	+	0	NA	intron (NM_026390, intron 12 of 12)	ORR1B1|LTR|ERVL-MaLR	31919	NM_026390
chr1	128277400	128284999	7	Peak1783	1125	1162	349	497	496	351	151	125	347.71	412.777	447.036	333.235	402.924	450.342	434.877	425.638	0.0720141	0.774158	0.999932	0.0796254	0.744435	0.864743	-0.160457	0.509047	0.733324	-0.232471	0.342672	0.608275	-0.0808314	0.734255	0.99976	0.15164	0.538017	0.73189	Peak_223	chr1	128277401	128284999	+	0	NA	Intergenic	B1_Mm|SINE|Alu	37019	NM_026390
chr1	128359200	128360999	16	Peak1784	646	648	213	202	232	124	66	45	199.663	230.189	272.833	135.439	188.465	159.095	190.079	153.23	-0.27421	0.457783	0.999932	-0.312258	0.377005	0.59405	-0.0438815	0.900981	0.958841	0.230329	0.522327	0.757838	-0.356139	0.300184	0.99976	-0.586468	0.104049	0.263611	Peak_224	chr1	128359201	128360999	+	0	NA	promoter-TSS (NM_008567)	promoter-TSS (NM_008567)	-395	NM_001313695
chr1	128402400	128404399	4	Peak1785	69	110	26	104	127	107	75	48	21.3262	39.0753	33.3035	69.7312	103.168	137.284	215.999	163.445	-0.0647677	0.897705	0.999932	2.56073	7.06688e-07	6.69767e-05	-1.53436	0.00205072	0.0234744	-1.4696	0.00339831	0.0346319	1.02636	0.0459685	0.99976	2.49596	1.59965e-06	9.59755e-05	Peak_225	chr1	128402401	128404399	+	0	NA	intron (NM_177445, intron 4 of 15)	intron (NM_177445, intron 4 of 15)	14016	NM_177445
chr1	128412600	128417799	16	Peak1786	4393	3659	822	1474	1283	817	318	269	1357.77	1299.79	1052.9	988.305	1042.24	1048.23	915.834	915.974	0.00470781	0.981791	0.999932	-0.299017	0.138808	0.316071	0.221311	0.272025	0.517188	0.216603	0.285408	0.551323	-0.0777061	0.695342	0.99976	-0.294309	0.14768	0.33315	Peak_226	chr1	128412601	128417799	+	0	NA	intron (NM_177445, intron 2 of 15)	(CAAA)n|Simple_repeat|Simple_repeat	2216	NM_177445
chr1	128592200	128592999	4	Peak1787	260	265	48	70	84	69	39	21	80.3597	94.1359	61.4835	46.9344	68.2372	88.5287	112.319	71.5072	-0.130059	0.810023	0.999932	0.307739	0.557272	0.740775	-0.317175	0.542502	0.756843	-0.187116	0.723381	0.878835	-0.00943544	0.985285	0.99976	0.177681	0.738472	0.864956	Peak_227	chr1	128592201	128592999	+	0	NA	promoter-TSS (NM_009911)	promoter-TSS (NM_009911)	-301	NM_009911
chr1	12864200	12866199	14	Peak119	476	291	142	127	195	108	40	41	147.12	103.372	181.889	85.1525	158.408	138.567	115.199	139.609	-0.000170765	0.999649	0.999932	-0.235309	0.527962	0.718844	-0.557215	0.136017	0.340868	-0.557045	0.141332	0.366888	-0.792524	0.028915	0.995422	-0.23548	0.5331	0.729178	Peak_228	chr1	12864201	12866199	+	0	NA	Intergenic	Intergenic	125935	NM_172841
chr1	12868200	12868599	4	Peak120	13	31	1	18	27	9	19	8	4.01798	11.0121	1.28091	12.0689	21.9334	11.5472	54.7197	27.2409	-1.00825	0.325142	0.999932	3.65082	0.000709624	0.00893572	-1.69678	0.0850477	0.25388	-0.688527	0.500845	0.742041	1.95405	0.0694914	0.99976	2.64257	0.0175502	0.0788844	Peak_229	chr1	12868201	12868599	+	0	NA	3' UTR (NM_172841, exon 9 of 9)	3' UTR (NM_172841, exon 9 of 9)	122735	NM_172841
chr1	12989800	12993999	16	Peak121	1654	1425	288	639	538	363	161	114	511.211	506.203	368.901	428.444	437.043	465.738	463.677	388.182	-0.0635486	0.801752	0.999932	0.0210276	0.931822	0.966883	0.0580686	0.812182	0.917127	0.121617	0.62272	0.822361	0.0790961	0.741409	0.99976	-0.042521	0.864178	0.934021	Peak_230	chr1	12989801	12993999	+	0	NA	promoter-TSS (NM_172841)	promoter-TSS (NM_172841)	-765	NM_172841
chr1	130462200	130463199	2	Peak1788	196	181	44	94	44	30	43	19	60.5788	64.2966	56.3598	63.0262	35.7433	38.4907	123.839	64.697	-0.607683	0.341466	0.999932	0.387241	0.52742	0.718498	-0.266747	0.661053	0.836009	0.340936	0.586241	0.799843	0.120495	0.840786	0.99976	-0.220442	0.726683	0.857964	Peak_231	chr1	130462201	130463199	+	0	NA	promoter-TSS (NM_010016)	promoter-TSS (NM_010016)	44	NM_010016
chr1	130685400	130686999	1	Peak1789	114	156	77	57	130	66	22	17	35.2346	55.4159	98.6297	38.218	105.605	84.6796	63.3596	57.8868	-0.248398	0.68594	0.999932	0.390865	0.513055	0.707554	-0.870623	0.144574	0.354282	-0.622225	0.304451	0.571122	-0.479758	0.415308	0.99976	0.142467	0.814355	0.908553	Peak_232	chr1	130685401	130686999	+	0	NA	Intergenic	IAPEY2_LTR|LTR|ERVK	-4629	NR_028304
chr1	130687000	130687199	9	Peak1790	6	20	4	9	14	6	0	3	1.85445	7.1046	5.12362	6.03443	11.3729	7.69815	0	10.2153	0.481735	0.777662	0.999932	0.934868	0.581652	0.7584	0.0543482	0.973742	0.989264	-0.427386	0.795065	0.913785	0.989216	0.545359	0.99976	1.4166	0.40224	0.622792	Peak_233	chr1	130687001	130687199	+	0	NA	Intergenic	ORR1A4-int|LTR|ERVL-MaLR	-5529	NR_028304
chr1	130714200	130727199	16	Peak1791	8744	7136	1672	3149	2648	1553	793	595	2702.56	2534.92	2141.67	2111.38	2151.1	1992.54	2283.83	2026.04	-0.141153	0.394066	0.999932	-0.131574	0.419601	0.632128	0.0694388	0.669504	0.840591	0.210591	0.198385	0.447385	-0.0621355	0.699728	0.99976	-0.272727	0.0964533	0.251077	Peak_234	chr1	130714201	130727199	+	0	NA	3' UTR (NM_178691, exon 2 of 2)	3' UTR (NM_178691, exon 2 of 2)	3373	NM_178691
chr1	130729600	130730999	1	Peak1792	143	147	71	117	120	56	24	8	44.1978	52.2188	90.9443	78.4476	97.4817	71.8494	69.1196	27.2409	-0.700957	0.257496	0.999932	0.34153	0.564008	0.745792	-0.372112	0.527309	0.746273	0.328846	0.588506	0.801204	-0.0305818	0.957971	0.99976	-0.359428	0.556407	0.745601	Peak_235	chr1	130729601	130730999	+	0	NA	Intergenic	Intergenic	-1047	NM_001162415
chr1	130740800	130741399	5	Peak1793	405	183	47	62	142	46	34	13	125.176	65.0071	60.2025	41.5705	115.353	59.0191	97.9194	44.2664	-1.02918	0.0640491	0.999932	0.190194	0.716162	0.847524	-1.00187	0.0560427	0.195896	0.0273088	0.960338	0.98599	-0.811679	0.115757	0.99976	-0.838988	0.125736	0.299473	Peak_236	chr1	130740801	130741399	+	0	NA	exon (NM_177604, exon 3 of 4)	exon (NM_177604, exon 3 of 4)	9124	NM_177604
chr1	131096000	131098599	16	Peak1794	1982	1602	373	796	466	434	136	128	612.588	569.078	477.778	533.712	378.554	556.833	391.678	435.854	0.381893	0.109741	0.999932	-0.510333	0.0277821	0.108212	0.52074	0.0240703	0.114943	0.138848	0.547391	0.775097	0.0104076	0.962888	0.99976	-0.12844	0.579639	0.762561	Peak_237	chr1	131096001	131098599	+	0	NA	exon (NM_008551, exon 1 of 10)	exon (NM_008551, exon 1 of 10)	543	NM_008551
chr1	131137800	131138999	16	Peak1795	1386	1104	282	401	378	176	122	57	428.379	392.174	361.215	268.867	307.067	225.812	351.358	194.091	-0.629081	0.0329729	0.999932	-0.274061	0.326867	0.544076	0.0171084	0.951058	0.979741	0.646189	0.0249254	0.126243	-0.256953	0.345314	0.99976	-0.903142	0.00177207	0.016091	Peak_238	chr1	131137801	131138999	+	0	NA	promoter-TSS (NM_145508)	promoter-TSS (NM_145508)	-166	NM_145508
chr1	131152200	131153799	16	Peak1796	2855	2467	455	1092	701	465	155	76	882.411	876.352	582.812	732.177	569.455	596.607	446.397	258.788	-0.227375	0.470773	0.999932	-0.525298	0.0883939	0.235512	0.656114	0.0328956	0.140463	0.883489	0.0044301	0.0411962	0.130815	0.666313	0.99976	-0.752674	0.0155741	0.0726021	Peak_239	chr1	131152201	131153799	+	0	NA	promoter-TSS (NM_010709)	promoter-TSS (NM_010709)	-207	NM_001136070
chr1	131173200	131174599	2	Peak1797	143	143	37	124	93	71	24	11	44.1978	50.7979	47.3935	83.141	75.5483	91.0948	69.1196	37.4562	-0.121305	0.836162	0.999932	0.668576	0.241901	0.453326	-0.122524	0.827732	0.924395	-0.00121949	0.998298	0.999492	0.546052	0.326099	0.99976	0.547272	0.34528	0.568328	Peak_240	chr1	131173201	131174599	+	0	NA	TTS (NM_001136070)	TTS (NM_001136070)	20693	NM_010709
chr1	131177000	131178599	6	Peak1798	189	180	68	157	50	56	46	14	58.4153	63.9414	87.1016	105.267	40.6174	71.8494	132.479	47.6715	-0.452686	0.462131	0.999932	0.206815	0.727297	0.853698	0.0183807	0.975102	0.989875	0.471067	0.43438	0.689567	0.225196	0.697594	0.99976	-0.245871	0.685254	0.832863	Peak_241	chr1	131177001	131178599	+	0	NA	3' UTR (NM_018750, exon 6 of 6)	3' UTR (NM_018750, exon 6 of 6)	22385	NM_001311094
chr1	131179800	131186599	12	Peak1799	1688	1368	423	782	591	407	140	122	521.72	485.954	541.823	524.325	480.097	522.191	403.198	415.423	0.0886487	0.700674	0.999932	-0.255352	0.252259	0.466296	0.181557	0.413439	0.655469	0.092908	0.6782	0.85512	-0.073795	0.732752	0.99976	-0.166703	0.458664	0.671215	Peak_242	chr1	131179801	131186599	+	0	NA	intron (NM_001313731, intron 2 of 5)	intron (NM_001313731, intron 2 of 5)	16985	NM_001311094
chr1	131199200	131200199	2	Peak1800	100	105	84	114	55	23	10	12	30.9076	37.2991	107.596	76.4361	44.6791	29.5096	28.7998	40.8613	-0.119453	0.874047	0.999932	-0.857575	0.231018	0.4398	0.592322	0.40692	0.650546	0.711776	0.327782	0.593806	-0.265253	0.699986	0.99976	-0.977028	0.180223	0.379366	Peak_243	chr1	131199201	131200199	+	0	NA	intron (NM_001313731, intron 2 of 5)	intron (NM_001313731, intron 2 of 5)	485	NM_001311094
chr1	131244200	131245599	12	Peak1801	434	308	123	148	113	76	37	47	134.139	109.411	157.551	99.2328	91.7953	97.5099	106.559	160.04	0.354987	0.397027	0.999932	-0.56425	0.161812	0.3497	0.0877077	0.827611	0.924395	-0.267279	0.507373	0.747016	-0.476543	0.217835	0.99976	-0.209263	0.60424	0.779945	Peak_244	chr1	131244201	131245599	+	0	NA	exon (NM_018750, exon 1 of 6)	exon (NM_018750, exon 1 of 6)	278	NM_018750
chr1	131279200	131285999	16	Peak1802	1750	1442	380	799	558	489	161	155	540.882	512.241	486.744	535.723	453.29	627.399	463.677	527.792	0.344707	0.112435	0.999932	-0.169509	0.422575	0.63456	0.193773	0.356312	0.60485	-0.150934	0.472853	0.720767	0.024264	0.905448	0.99976	0.175198	0.407591	0.627645	Peak_245	chr1	131279201	131285999	+	0	NA	Intergenic	Intergenic	-3037	NM_019777
chr1	131286800	131294599	3	Peak1803	1306	1245	256	640	584	318	119	112	403.653	442.261	327.912	429.115	474.411	408.002	342.718	381.372	-0.0644255	0.801607	0.999932	0.171306	0.491451	0.691291	0.0744392	0.763166	0.891698	0.138865	0.578667	0.79521	0.245745	0.310781	0.99976	0.106881	0.671453	0.824306	Peak_246	chr1	131286801	131294599	+	0	NA	intron (NM_001081011, intron 22 of 22)	intron (NM_001081011, intron 22 of 22)	-11137	NM_019777
chr1	131295600	131299199	6	Peak1804	450	453	144	227	206	154	89	54	139.084	160.919	184.45	152.202	167.344	197.586	256.318	183.876	-0.120809	0.732041	0.999932	0.374309	0.27429	0.489527	-0.409497	0.228505	0.466788	-0.288689	0.40281	0.663352	-0.0351885	0.916193	0.99976	0.2535	0.465529	0.677188	Peak_247	chr1	131295601	131299199	+	0	NA	intron (NM_001081011, intron 20 of 22)	intron (NM_001081011, intron 20 of 22)	-17837	NM_019777
chr1	131329600	131332199	9	Peak1805	151	283	52	131	100	122	60	64	46.6704	100.53	66.6071	87.8344	81.2347	156.529	172.799	217.927	0.589481	0.19747	0.999932	1.1438	0.0126555	0.0637717	-0.386416	0.389947	0.635742	-0.975897	0.0290822	0.138507	0.757384	0.0913188	0.99976	1.73328	0.0001465	0.00271921	Peak_248	chr1	131329601	131332199	+	0	NA	intron (NM_001081011, intron 13 of 22)	intron (NM_001081011, intron 13 of 22)	-51337	NM_019777
chr1	131334200	131334799	1	Peak1806	90	89	39	39	29	22	8	11	27.8168	31.6155	49.9553	26.1492	23.5581	28.2265	23.0399	37.4562	0.469681	0.543866	0.999932	-0.714506	0.334474	0.551835	0.310686	0.674	0.843226	-0.158995	0.828961	0.930485	-0.40382	0.564391	0.99976	-0.244825	0.739992	0.865933	Peak_249	chr1	131334201	131334799	+	0	NA	intron (NM_001081011, intron 11 of 22)	intron (NM_001081011, intron 11 of 22)	-54937	NM_019777
chr1	131340600	131342199	4	Peak1807	99	56	54	65	102	71	46	25	30.5985	19.8929	69.1689	43.582	82.8594	91.0948	132.479	85.1277	-0.266209	0.654175	0.999932	1.12449	0.0547594	0.170536	-1.75921	0.00267515	0.0279673	-1.493	0.0119142	0.0783708	-0.634721	0.27783	0.99976	0.858281	0.148001	0.333486	Peak_250	chr1	131340601	131342199	+	0	NA	intron (NM_001081011, intron 10 of 22)	intron (NM_001081011, intron 10 of 22)	-61837	NM_019777
chr1	131342400	131344199	13	Peak1808	98	152	69	46	86	63	62	57	30.2894	53.9949	88.3825	30.8426	69.8619	80.8306	178.559	194.091	0.150268	0.810702	0.999932	1.06906	0.0868184	0.232486	-1.51344	0.0151535	0.0853728	-1.66371	0.00777144	0.0596046	-0.44438	0.474909	0.99976	1.21933	0.0514987	0.164145	Peak_251	chr1	131342401	131344199	+	0	NA	intron (NM_001081011, intron 10 of 22)	intron (NM_001081011, intron 10 of 22)	-63737	NM_019777
chr1	13134600	13138599	3	Peak122	599	501	156	253	260	173	46	57	185.136	177.97	199.821	169.634	211.21	221.963	132.479	194.091	0.250414	0.466182	0.999932	-0.127105	0.702919	0.839701	-0.0167557	0.959698	0.983068	-0.26717	0.422295	0.679759	-0.143861	0.655272	0.99976	0.123309	0.712502	0.848574	Peak_252	chr1	13134601	13138599	+	0	NA	Intergenic	MT2C_Mm|LTR|ERVL	-9437	NM_001081209
chr1	131346600	131348999	1	Peak1809	225	259	90	136	117	73	25	46	69.542	92.0045	115.281	91.1869	95.0446	93.6608	71.9996	156.635	0.532629	0.26369	0.999932	-0.104834	0.821816	0.908521	0.111624	0.809196	0.915634	-0.421004	0.360081	0.62529	0.00679073	0.987921	0.99976	0.427795	0.35575	0.578811	Peak_253	chr1	131346601	131348999	+	0	NA	intron (NM_001081011, intron 8 of 22)	intron (NM_001081011, intron 8 of 22)	-68237	NM_019777
chr1	131361600	131363999	2	Peak1810	343	252	92	156	116	54	42	20	106.013	89.5179	117.843	104.597	94.2323	69.2833	120.959	68.1021	-0.626019	0.162336	0.999932	-0.0723448	0.862607	0.931852	-0.131486	0.751956	0.886005	0.494534	0.255574	0.517274	-0.20383	0.613904	0.99976	-0.698364	0.109958	0.273834	Peak_254	chr1	131361601	131363999	+	0	NA	intron (NM_001081011, intron 5 of 22)	intron (NM_001081011, intron 5 of 22)	-83237	NM_019777
chr1	131417600	131418399	1	Peak1811	171	186	70	123	66	67	30	9	52.8519	66.0728	89.6634	82.4705	53.6149	85.9627	86.3995	30.646	-0.169254	0.778452	0.999932	-0.0390988	0.946148	0.97391	0.113393	0.843713	0.931064	0.282647	0.629104	0.826396	0.074294	0.894791	0.99976	-0.208353	0.723458	0.85578	Peak_255	chr1	131417601	131418399	+	0	NA	intron (NM_001081011, intron 3 of 22)	intron (NM_001081011, intron 3 of 22)	109361	NM_001081011
chr1	131489600	131491599	4	Peak1812	237	193	75	77	186	85	54	36	73.2509	68.5594	96.0679	51.6279	151.097	109.057	155.519	122.584	-0.411386	0.331676	0.999932	0.869094	0.0344053	0.124545	-1.34278	0.00105733	0.0152587	-0.931391	0.0265692	0.131251	-0.473683	0.244397	0.99976	0.457708	0.276695	0.497742	Peak_256	chr1	131489601	131491599	+	0	NA	intron (NM_001081011, intron 2 of 22)	Tigger13a|DNA|TcMar-Tigger	36761	NM_001081011
chr1	131517400	131531199	16	Peak1813	8329	6619	1592	3607	2376	1604	667	523	2574.29	2351.27	2039.2	2418.46	1930.14	2057.97	1920.95	1780.87	-0.000263785	0.998703	0.999932	-0.263394	0.0985848	0.253245	0.308381	0.0525184	0.188482	0.308645	0.0535695	0.203349	0.0449877	0.77459	0.99976	-0.263658	0.100022	0.256868	Peak_257	chr1	131517401	131531199	+	0	NA	intron (NM_001081011, intron 2 of 22)	intron (NM_001081011, intron 2 of 22)	3061	NM_001081011
chr1	131554800	131555599	3	Peak1814	364	331	141	150	122	106	15	6	112.504	117.581	180.608	100.574	99.1064	136.001	43.1997	20.4306	0.164486	0.794467	0.999932	-0.994568	0.104547	0.262966	0.575968	0.346742	0.59591	0.411482	0.503533	0.744171	-0.4186	0.482422	0.99976	-0.830081	0.177607	0.375834	Peak_258	chr1	131554801	131555599	+	0	NA	Intergenic	Intergenic	27297	NM_175382
chr1	131580400	131580799	2	Peak1815	169	182	36	72	55	48	21	13	52.2338	64.6518	46.1126	48.2754	44.6791	61.5852	60.4796	44.2664	0.0622097	0.916223	0.999932	0.0643091	0.90989	0.955721	0.133296	0.812611	0.917359	0.0710858	0.900676	0.961461	0.197605	0.717151	0.99976	0.126519	0.825969	0.914397	Peak_259	chr1	131580401	131580799	+	0	NA	Intergenic	Intergenic	-18514	NM_011924
chr1	13159000	13160199	2	Peak123	91	105	36	80	14	32	12	7	28.1259	37.2991	46.1126	53.6394	11.3729	41.0568	34.5598	23.8357	0.649475	0.422085	0.999932	-0.78723	0.312107	0.529489	1.09412	0.156552	0.37178	0.444643	0.560433	0.783601	0.306888	0.674899	0.99976	-0.137755	0.858078	0.931259	Peak_260	chr1	13159001	13160199	+	0	NA	intron (NM_001302702, intron 14 of 21)	Lx9|LINE|L1	-32437	NM_001081209
chr1	131657400	131658399	7	Peak1816	856	418	100	193	129	114	33	12	264.569	148.486	128.091	129.405	104.793	146.265	95.0394	40.8613	-0.0360863	0.944763	0.999932	-0.979611	0.0507212	0.162001	0.471077	0.347154	0.596288	0.507163	0.316929	0.58271	-0.508534	0.296126	0.99976	-1.0157	0.0451655	0.150185	Peak_261	chr1	131657401	131658399	+	0	NA	intron (NM_007799, intron 1 of 9)	intron (NM_007799, intron 1 of 9)	19586	NM_007799
chr1	131827000	131850999	16	Peak1817	10758	8026	2176	3715	3625	2173	892	669	3325.04	2851.07	2787.25	2490.88	2944.76	2788.01	2568.94	2278.02	-0.120408	0.463625	0.999932	-0.147449	0.363366	0.580541	-0.0480513	0.766767	0.893582	0.0723566	0.656736	0.842112	-0.1955	0.223816	0.99976	-0.267857	0.100366	0.257456	Peak_262	chr1	131827001	131850999	+	0	NA	intron (NM_173865, intron 2 of 10)	intron (NM_173865, intron 2 of 10)	10988	NM_173865
chr1	13185200	13186799	3	Peak124	187	180	83	64	78	30	35	16	57.7972	63.9414	106.315	42.9115	63.3631	38.4907	100.799	54.4817	-0.824619	0.160982	0.999932	-0.00898178	0.987034	0.994165	-0.58588	0.289063	0.535977	0.238739	0.679172	0.855714	-0.594862	0.27145	0.99976	-0.833601	0.148738	0.334434	Peak_263	chr1	13185201	13186799	+	0	NA	intron (NM_001302702, intron 6 of 21)	intron (NM_001302702, intron 6 of 21)	-58837	NM_001081209
chr1	131909800	131912999	16	Peak1818	4570	3036	856	1538	893	686	265	314	1412.48	1078.48	1096.45	1031.22	725.426	880.155	763.195	1069.2	0.383426	0.0496119	0.999932	-0.760084	6.68517e-05	0.00175302	0.506115	0.00780879	0.0558252	0.122689	0.51885	0.755484	-0.253969	0.170699	0.99976	-0.376658	0.0480862	0.156842	Peak_264	chr1	131909801	131912999	+	0	NA	intron (NM_175294, intron 1 of 6)	intron (NM_175294, intron 1 of 6)	942	NM_001145804
chr1	131914000	131917999	9	Peak1819	383	400	70	238	240	183	70	91	118.376	142.092	89.6634	159.577	194.963	234.794	201.599	309.865	0.445587	0.184202	0.999932	0.91116	0.00630758	0.0397832	-0.394069	0.229106	0.467452	-0.839656	0.0102351	0.0709335	0.517091	0.111585	0.99976	1.35675	4.60011e-05	0.00116801	Peak_265	chr1	131914001	131917999	+	0	NA	intron (NM_175294, intron 1 of 6)	intron (NM_175294, intron 1 of 6)	5542	NM_001145804
chr1	131924200	131925999	4	Peak1820	234	240	56	106	113	65	52	35	72.3237	85.2552	71.7307	71.0721	91.7953	83.3966	149.759	119.179	-0.248749	0.592697	0.999932	0.714983	0.11325	0.27688	-0.594575	0.183223	0.408406	-0.345825	0.447794	0.700072	0.120408	0.78517	0.99976	0.466233	0.310992	0.533878	Peak_266	chr1	131924201	131925999	+	0	NA	intron (NM_175294, intron 4 of 6)	(TG)n|Simple_repeat|Simple_repeat	14642	NM_001145804
chr1	131932400	131944199	7	Peak1821	2533	2222	542	970	947	748	295	251	782.889	789.321	694.251	650.377	769.293	959.703	849.595	854.682	0.174544	0.376194	0.999932	0.124006	0.521331	0.713933	-0.16252	0.3984	0.643346	-0.337065	0.0811505	0.262257	-0.0385146	0.838787	0.99976	0.29855	0.124173	0.296865	Peak_267	chr1	131932401	131944199	+	0	NA	Intergenic	Intergenic	-24615	NM_001177628
chr1	131962600	131963799	2	Peak1822	189	177	26	173	46	30	22	16	58.4153	62.8757	33.3035	115.995	37.368	38.4907	63.3596	54.4817	-0.102181	0.872224	0.999932	0.068894	0.909817	0.955697	0.865752	0.148388	0.359812	0.967933	0.112887	0.32123	0.934646	0.10848	0.99976	-0.0332866	0.957154	0.980095	Peak_268	chr1	131962601	131963799	+	0	NA	intron (NM_001177628, intron 1 of 4)	CpG	285	NM_001177628
chr1	132006600	132009999	16	Peak1823	6173	5241	1284	2642	1554	894	403	389	1907.92	1861.76	1644.68	1771.44	1262.39	1147.02	1160.63	1324.59	0.0181248	0.913277	0.999932	-0.550573	0.00067512	0.0086445	0.580785	0.000321418	0.00710111	0.56266	0.000543011	0.0100635	0.0302121	0.848461	0.99976	-0.532448	0.00110358	0.0114756	Peak_269	chr1	132006601	132009999	+	0	NA	intron (NM_007923, intron 1 of 4)	CpG	695	NM_007923
chr1	132018800	132020599	1	Peak1824	218	169	90	121	84	49	20	15	67.3785	60.0338	115.281	81.1295	68.2372	62.8682	57.5996	51.0766	-0.139321	0.798913	0.999932	-0.506382	0.328025	0.545289	0.147612	0.774989	0.898247	0.286933	0.58654	0.799902	-0.35877	0.470638	0.99976	-0.645703	0.222139	0.432667	Peak_270	chr1	132018801	132020599	+	0	NA	intron (NM_007923, intron 4 of 4)	Tigger5b|DNA|TcMar-Tigger	12095	NM_007923
chr1	132031800	132036199	3	Peak1825	646	522	170	313	264	204	65	65	199.663	185.43	217.754	209.864	214.46	261.737	187.199	221.332	0.266691	0.386603	0.999932	-0.0410367	0.890667	0.946122	-0.0357328	0.904109	0.960068	-0.302424	0.309808	0.576242	-0.0767695	0.789763	0.99976	0.225655	0.451476	0.665372	Peak_271	chr1	132031801	132036199	+	0	NA	intron (NM_172510, intron 9 of 10)	intron (NM_172510, intron 9 of 10)	26395	NM_007923
chr1	132109400	132113799	2	Peak1826	693	700	140	429	233	154	57	70	214.189	248.661	179.327	287.641	189.277	197.586	164.159	238.357	0.276858	0.381591	0.999932	-0.150188	0.623068	0.787855	0.58783	0.0517501	0.186561	0.310972	0.305373	0.572252	0.437641	0.13401	0.99976	0.126669	0.679656	0.829272	Peak_272	chr1	132109401	132113799	+	0	NA	Intergenic	Intergenic	28085	NM_008795
chr1	132125200	132127199	3	Peak1827	463	337	126	216	149	146	27	20	143.102	119.712	161.394	144.826	121.04	187.322	77.7595	68.1021	0.381594	0.419513	0.999932	-0.58296	0.204339	0.406698	0.381185	0.4051	0.649122	-0.000408564	0.999288	0.999718	-0.201775	0.649411	0.99976	-0.201367	0.66099	0.817458	Peak_273	chr1	132125201	132127199	+	0	NA	intron (NM_008795, intron 1 of 15)	intron (NM_008795, intron 1 of 15)	13485	NM_008795
chr1	132138600	132139999	3	Peak1828	343	270	76	109	97	59	24	44	106.013	95.9121	97.3488	73.0836	78.7977	75.6985	69.1196	149.825	0.555659	0.251039	0.999932	-0.450941	0.337259	0.554752	0.184649	0.693304	0.854693	-0.37101	0.425313	0.682051	-0.266292	0.554551	0.99976	0.104718	0.822613	0.91272	Peak_274	chr1	132138601	132139999	+	0	NA	intron (NM_008795, intron 1 of 15)	AT_rich|Low_complexity|Low_complexity	385	NM_008795
chr1	132200000	132201999	7	Peak1829	344	276	54	130	139	86	40	34	106.322	98.0434	69.1689	87.164	112.916	110.34	115.199	115.774	-0.0147236	0.972989	0.999932	0.356758	0.396918	0.611753	-0.297332	0.476161	0.708124	-0.282608	0.504027	0.744592	0.059426	0.884438	0.99976	0.342034	0.422828	0.641326	Peak_275	chr1	132200001	132201999	+	0	NA	intron (NM_001311104, intron 1 of 4)	intron (NM_001311104, intron 1 of 4)	2912	NR_029777
chr1	132298000	132300599	7	Peak1830	536	565	144	464	131	89	64	32	165.665	200.705	184.45	311.108	106.418	114.189	184.319	108.963	-0.338904	0.396342	0.999932	-0.303664	0.422956	0.63476	0.85169	0.0233607	0.11268	1.19059	0.0020337	0.0247368	0.548026	0.132728	0.99976	-0.642567	0.0987052	0.254702	Peak_276	chr1	132298001	132300599	+	0	NA	exon (NM_144810, exon 1 of 5)	exon (NM_144810, exon 1 of 5)	674	NM_144810
chr1	132305600	132307599	3	Peak1831	322	299	105	197	130	84	46	35	99.5224	106.214	134.495	132.087	105.605	107.774	132.479	119.179	-0.0592561	0.886419	0.999932	0.019652	0.960622	0.980835	0.0160828	0.967521	0.986092	0.0753389	0.851162	0.940314	0.0357347	0.925879	0.99976	-0.0396041	0.922008	0.962895	Peak_277	chr1	132305601	132307599	+	0	NA	3' UTR (NM_144810, exon 5 of 5)	3' UTR (NM_144810, exon 5 of 5)	7974	NM_144810
chr1	132316000	132317199	1	Peak1832	260	172	77	88	82	37	23	26	80.3597	61.0995	98.6297	59.0033	66.6125	47.4719	66.2396	88.5328	-0.0176937	0.973329	0.999932	-0.422486	0.401734	0.61628	-0.145443	0.772751	0.897119	-0.127749	0.802868	0.917902	-0.567929	0.242045	0.99976	-0.44018	0.389876	0.610963	Peak_278	chr1	132316001	132317199	+	0	NA	intron (NM_001195025, intron 1 of 7)	intron (NM_001195025, intron 1 of 7)	475	NM_001195025
chr1	132352600	132395199	16	Peak1833	16055	14769	3823	7640	4577	2979	1311	1094	4962.21	5246.39	4896.9	5122.56	3718.11	3822.13	3775.66	3725.19	0.0114137	0.925776	0.999932	-0.396331	0.00101407	0.0114947	0.46901	9.70638e-05	0.00331444	0.457597	0.00015333	0.00430771	0.0726797	0.541105	0.99976	-0.384917	0.00148578	0.0142179	Peak_279	chr1	132352601	132395199	+	0	NA	intron (NM_001311107, intron 2 of 4)	intron (NM_001311107, intron 2 of 4)	-5952	NM_001311108
chr1	132395400	132395799	1	Peak1834	41	81	54	6	16	14	4	4	12.6721	28.7736	69.1689	4.02295	12.9976	17.9623	11.5199	13.6204	0.374194	0.747878	0.999932	-1.70527	0.124152	0.293819	0.427682	0.701123	0.859629	0.0534871	0.96173	0.986281	-1.27758	0.226824	0.99976	-1.33107	0.230241	0.443097	Peak_280	chr1	132395401	132395799	+	0	NA	Intergenic	MIRb|SINE|MIR	-4214	NM_178874
chr1	132416200	132434399	16	Peak1835	6099	4884	1130	2704	2111	1134	544	420	1885.05	1734.94	1447.42	1813.01	1714.87	1454.95	1566.71	1430.14	-0.188093	0.271256	0.999932	-0.0234206	0.88882	0.945068	0.109422	0.512248	0.735626	0.297515	0.0774454	0.254534	0.0860013	0.602236	0.99976	-0.211513	0.210876	0.419414	Peak_281	chr1	132416201	132434399	+	0	NA	intron (NM_172516, intron 1 of 12)	intron (NM_172516, intron 1 of 12)	7847	NM_172516
chr1	132436400	132438399	1	Peak1836	388	355	112	186	126	142	29	47	119.921	126.107	143.461	124.712	102.356	182.19	83.5195	160.04	0.867726	0.0239051	0.999932	-0.473802	0.205533	0.408097	0.411256	0.268648	0.513564	-0.45647	0.210897	0.464194	-0.0625457	0.859915	0.99976	0.393924	0.283617	0.505501	Peak_282	chr1	132436401	132438399	+	0	NA	intron (NM_172516, intron 2 of 12)	intron (NM_172516, intron 2 of 12)	19947	NM_172516
chr1	132441400	132445199	2	Peak1837	507	395	136	320	170	146	72	71	156.701	140.316	174.203	214.557	138.099	187.322	207.359	241.763	0.325843	0.37784	0.999932	0.0388695	0.914247	0.95759	0.0611294	0.86456	0.94126	-0.264714	0.460719	0.710713	0.0999989	0.775145	0.99976	0.364712	0.312943	0.536097	Peak_283	chr1	132441401	132445199	+	0	NA	intron (NM_172516, intron 2 of 12)	intron (NM_172516, intron 2 of 12)	25847	NM_172516
chr1	132445600	132447799	1	Peak1838	250	372	111	135	147	83	44	30	77.2689	132.146	142.18	90.5164	119.415	106.491	126.719	102.153	-0.231742	0.610558	0.999932	0.183548	0.675436	0.822079	-0.136445	0.753954	0.887021	0.0952968	0.829966	0.930938	0.0471027	0.912094	0.99976	-0.0481941	0.914095	0.958468	Peak_284	chr1	132445601	132447799	+	0	NA	intron (NM_172516, intron 2 of 12)	intron (NM_172516, intron 2 of 12)	29247	NM_172516
chr1	132454000	132456799	3	Peak1839	368	340	90	184	188	119	36	33	113.74	120.778	115.281	123.371	152.721	152.68	103.679	112.369	0.0411649	0.918453	0.999932	0.191645	0.622217	0.787429	-0.0990704	0.79723	0.909986	-0.140235	0.719213	0.876739	0.0925744	0.805797	0.99976	0.23281	0.553997	0.743974	Peak_285	chr1	132454001	132456799	+	0	NA	exon (NM_172516, exon 6 of 13)	exon (NM_172516, exon 6 of 13)	-21967	NM_172517
chr1	132459600	132471199	16	Peak1840	3258	2298	573	1003	1200	650	293	236	1006.97	816.318	733.959	672.503	974.817	833.966	843.835	803.605	-0.155231	0.466416	0.999932	0.0623201	0.764984	0.877658	-0.292705	0.159253	0.375798	-0.137475	0.512688	0.751032	-0.230385	0.261682	0.99976	-0.0929105	0.658952	0.815977	Peak_286	chr1	132459601	132471199	+	0	NA	3' UTR (NM_172516, exon 13 of 13)	3' UTR (NM_172516, exon 13 of 13)	-11967	NM_172517
chr1	132476000	132480199	16	Peak1841	2037	1751	391	675	601	366	207	170	629.587	622.008	500.834	452.582	488.221	469.587	596.156	578.868	-0.0492862	0.843778	0.999932	-0.0744078	0.760211	0.874473	-0.00130468	0.995714	0.998156	0.0479815	0.844832	0.93806	-0.0757125	0.751125	0.99976	-0.123694	0.615175	0.787703	Peak_287	chr1	132476001	132480199	+	0	NA	intron (NM_172517, intron 1 of 13)	B3A|SINE|B2	733	NM_172517
chr1	132481000	132481999	2	Peak1842	68	152	28	43	24	28	20	16	21.0171	53.9949	35.8653	28.8312	19.4963	35.9247	57.5996	54.4817	0.277547	0.717321	0.999932	0.39119	0.602207	0.773581	0.182903	0.804786	0.913149	-0.094644	0.89854	0.960528	0.574092	0.428849	0.99976	0.668736	0.374318	0.596423	Peak_288	chr1	132481001	132481999	+	0	NA	intron (NM_172517, intron 1 of 13)	intron (NM_172517, intron 1 of 13)	4133	NM_172517
chr1	132502400	132543999	16	Peak1843	16007	13812	3606	7046	4527	3505	1289	1283	4947.37	4906.44	4618.94	4724.29	3677.5	4497	3712.3	4368.75	0.263631	0.0343821	0.999932	-0.373391	0.00242321	0.0209404	0.382491	0.00185243	0.0220243	0.11886	0.333896	0.599966	0.00910052	0.940288	0.99976	-0.10976	0.373183	0.595312	Peak_289	chr1	132502401	132543999	+	0	NA	intron (NM_177129, intron 12 of 22)	intron (NM_177129, intron 12 of 22)	16970	NM_029025
chr1	13253200	13258599	2	Peak125	602	422	164	354	257	202	50	68	186.064	149.907	210.068	237.354	208.773	259.171	143.999	231.547	0.457028	0.195118	0.999932	-0.138317	0.688364	0.8305	0.104573	0.760422	0.890413	-0.352455	0.30293	0.569604	-0.0337439	0.919524	0.99976	0.318711	0.354272	0.577165	Peak_290	chr1	13253201	13258599	+	0	NA	intron (NM_001302702, intron 2 of 21)	intron (NM_001302702, intron 2 of 21)	116529	NM_001302702
chr1	132561400	132585999	16	Peak1844	7071	5922	1818	2348	3050	1786	763	622	2185.47	2103.67	2328.69	1574.32	2477.66	2291.48	2197.43	2117.98	-0.0852217	0.615809	0.999932	0.0540531	0.747188	0.86642	-0.347509	0.0379759	0.153415	-0.262288	0.119138	0.331921	-0.293456	0.0773402	0.99976	-0.0311686	0.853268	0.928635	Peak_291	chr1	132561401	132585999	+	0	NA	intron (NM_001160318, intron 26 of 26)	intron (NM_001160318, intron 26 of 26)	-30760	NM_177129
chr1	132587000	132597999	16	Peak1845	2435	2484	637	1028	1203	666	277	222	752.599	882.391	815.937	689.266	977.254	854.494	797.755	755.934	-0.143229	0.488013	0.999932	0.188661	0.350069	0.567938	-0.182006	0.365206	0.61305	-0.0387763	0.84859	0.939306	0.00665516	0.973238	0.99976	0.0454315	0.823755	0.913404	Peak_292	chr1	132587001	132597999	+	0	NA	intron (NM_182716, intron 24 of 29)	intron (NM_182716, intron 24 of 29)	-49560	NM_177129
chr1	132598400	132603199	5	Peak1846	1065	649	221	275	330	193	90	58	329.166	230.544	283.08	184.385	268.075	247.624	259.198	197.496	-0.229799	0.442857	0.999932	-0.217874	0.446685	0.655228	-0.344697	0.22842	0.466689	-0.114898	0.694076	0.863451	-0.562571	0.0434798	0.99976	-0.447673	0.125559	0.2991	Peak_293	chr1	132598401	132603199	+	0	NA	intron (NM_001160318, intron 19 of 26)	intron (NM_001160318, intron 19 of 26)	42058	NM_001160316
chr1	132607000	132611599	2	Peak1847	656	666	155	352	266	212	98	68	202.754	236.583	198.54	236.013	216.084	272.001	282.238	231.547	0.0451155	0.879925	0.999932	0.292356	0.31297	0.530354	-0.0573196	0.841573	0.930105	-0.102435	0.723855	0.879104	0.235037	0.40249	0.99976	0.337472	0.24921	0.465933	Peak_294	chr1	132607001	132611599	+	0	NA	intron (NM_001160318, intron 14 of 26)	intron (NM_001160318, intron 14 of 26)	33558	NM_001160316
chr1	132612000	132613599	4	Peak1848	210	287	37	106	168	103	43	27	64.9059	101.951	47.3935	71.0721	136.474	132.152	123.839	91.9379	-0.198765	0.662474	0.999932	1.19892	0.00742457	0.0444727	-0.58973	0.17937	0.403309	-0.390966	0.381315	0.64389	0.609192	0.165133	0.99976	1.00016	0.0279569	0.108013	Peak_295	chr1	132612001	132613599	+	0	NA	intron (NM_001160318, intron 10 of 26)	intron (NM_001160318, intron 10 of 26)	30058	NM_001160316
chr1	132620600	132623799	5	Peak1849	641	562	179	203	242	139	76	57	198.118	199.639	229.282	136.11	196.588	178.34	218.879	194.091	-0.15663	0.64403	0.999932	-0.0431171	0.894697	0.948213	-0.294832	0.364003	0.611671	-0.138202	0.675843	0.853626	-0.337949	0.28629	0.99976	-0.199747	0.546754	0.73829	Peak_296	chr1	132620601	132623799	+	0	NA	intron (NM_001160318, intron 7 of 26)	intron (NM_001160318, intron 7 of 26)	20658	NM_001160316
chr1	132625200	132633799	7	Peak1850	1335	1077	248	566	556	425	209	108	412.616	382.583	317.664	379.498	451.665	545.286	601.916	367.752	-0.176717	0.511805	0.999932	0.509296	0.0536093	0.168111	-0.455265	0.0826932	0.249417	-0.278548	0.293797	0.560649	0.054031	0.835223	0.99976	0.332579	0.212627	0.421604	Peak_297	chr1	132625201	132633799	+	0	NA	intron (NM_001160316, intron 5 of 26)	intron (NM_001160316, intron 5 of 26)	13358	NM_001160316
chr1	132634000	132636599	2	Peak1851	317	301	82	173	148	132	36	31	97.977	106.924	105.034	115.995	120.227	169.359	103.679	105.558	0.314438	0.44745	0.999932	0.156293	0.698229	0.836727	-0.019264	0.961519	0.983691	-0.333702	0.404307	0.664844	0.137029	0.724621	0.99976	0.470732	0.243924	0.459839	Peak_298	chr1	132634001	132636599	+	0	NA	intron (NM_001160318, intron 4 of 26)	intron (NM_001160318, intron 4 of 26)	7558	NM_001160316
chr1	132637600	132643799	7	Peak1852	1006	1028	267	484	416	229	158	69	310.93	365.176	342.002	324.518	337.936	293.813	455.037	234.952	-0.55185	0.0445006	0.999932	0.26715	0.309838	0.527104	-0.183705	0.482005	0.712604	0.368145	0.170883	0.410077	0.083445	0.745412	0.99976	-0.2847	0.292686	0.515818	Peak_299	chr1	132637601	132643799	+	0	NA	intron (NM_182716, intron 3 of 29)	intron (NM_182716, intron 3 of 29)	2158	NM_001160316
chr1	132649400	132652399	2	Peak1853	466	461	128	260	229	166	56	38	144.029	163.761	163.956	174.328	186.028	212.982	161.279	129.394	0.00217014	0.995211	0.999932	0.188362	0.590582	0.765145	-0.0493587	0.886938	0.952422	-0.0515289	0.883406	0.953864	0.139003	0.682304	0.99976	0.190532	0.590729	0.770624	Peak_300	chr1	132649401	132652399	+	0	NA	intron (NM_001160318, intron 2 of 26)	intron (NM_001160318, intron 2 of 26)	-8042	NM_001160316
chr1	13265000	13267599	4	Peak126	212	207	73	132	177	96	67	45	65.524	73.5326	93.5061	88.5049	143.785	123.17	192.959	153.23	-0.282652	0.494727	0.999932	1.08595	0.00738268	0.0443133	-1.04232	0.00934356	0.0626072	-0.759668	0.0629328	0.22466	0.0436275	0.913098	0.99976	0.803296	0.0516308	0.16442	Peak_301	chr1	13265001	13267599	+	0	NA	intron (NM_001302702, intron 2 of 21)	intron (NM_001302702, intron 2 of 21)	106129	NM_001302702
chr1	132653200	132657799	2	Peak1854	658	594	185	347	297	194	66	83	203.372	211.007	236.967	232.661	241.267	248.907	190.079	282.624	0.274843	0.363765	0.999932	-0.005355	0.985462	0.993463	0.021108	0.942323	0.975934	-0.253735	0.386093	0.647922	0.015753	0.95572	0.99976	0.269488	0.360772	0.584118	Peak_302	chr1	132653201	132657799	+	0	NA	intron (NM_001160318, intron 2 of 26)	intron (NM_001160318, intron 2 of 26)	-12642	NM_001160316
chr1	132658800	132667199	7	Peak1855	1076	1034	290	565	436	257	150	142	332.565	367.308	371.463	378.828	354.183	329.737	431.997	483.525	0.0391368	0.882496	0.999932	0.151407	0.557197	0.740743	-0.0643373	0.801752	0.911875	-0.103474	0.68896	0.860831	0.0870693	0.729177	0.99976	0.190543	0.463961	0.675893	Peak_303	chr1	132658801	132667199	+	0	NA	intron (NM_001160318, intron 2 of 26)	ORR1A4-int|LTR|ERVL-MaLR	-20142	NM_001160316
chr1	132669600	132677399	3	Peak1856	970	978	308	516	344	236	156	88	299.803	347.415	394.519	345.974	279.447	302.794	449.277	299.649	-0.249532	0.393993	0.999932	0.0528226	0.852075	0.925731	-0.0472753	0.866792	0.942492	0.202256	0.480219	0.726193	0.00554728	0.984012	0.99976	-0.196709	0.494456	0.699651	Peak_304	chr1	132669601	132677399	+	0	NA	intron (NM_182716, intron 1 of 29)	L1MD|LINE|L1	-30642	NM_001160316
chr1	132678200	132681799	3	Peak1857	586	461	174	301	204	182	86	69	181.118	163.761	222.878	201.818	165.719	233.511	247.678	234.952	0.207474	0.534764	0.999932	0.013205	0.967598	0.984602	-0.152651	0.636922	0.820774	-0.360125	0.267884	0.531989	-0.139446	0.658621	0.99976	0.220679	0.49937	0.703305	Peak_305	chr1	132678201	132681799	+	0	NA	intron (NM_182716, intron 1 of 29)	intron (NM_182716, intron 1 of 29)	27326	NM_001160318
chr1	132682000	132684799	1	Peak1858	439	280	176	179	229	131	60	43	135.684	99.4644	225.439	120.018	186.028	168.076	172.799	146.42	-0.185585	0.626334	0.999932	0.0110271	0.976059	0.988857	-0.716777	0.0513824	0.185783	-0.531191	0.155635	0.38844	-0.70575	0.0500274	0.99976	-0.174558	0.640387	0.804191	Peak_306	chr1	132682001	132684799	+	0	NA	intron (NM_182716, intron 1 of 29)	MTE2b-int|LTR|ERVL-MaLR	23926	NM_001160318
chr1	132685400	132688399	3	Peak1859	425	361	128	221	226	164	39	58	131.357	128.238	163.956	148.179	183.591	210.416	112.319	197.496	0.431725	0.244398	0.999932	0.0466423	0.897652	0.949658	-0.135294	0.707361	0.862812	-0.567019	0.115023	0.324574	-0.0886516	0.800745	0.99976	0.478367	0.186352	0.387565	Peak_307	chr1	132685401	132688399	+	0	NA	intron (NM_182716, intron 1 of 29)	intron (NM_182716, intron 1 of 29)	20426	NM_001160318
chr1	132689200	132690599	1	Peak1860	187	151	102	71	79	70	24	28	57.7972	53.6397	130.652	47.6049	64.1754	89.8117	69.1196	95.343	0.476435	0.376639	0.999932	-0.481426	0.357427	0.575532	-0.38875	0.458841	0.694543	-0.865186	0.0981644	0.295352	-0.870176	0.0860385	0.99976	-0.00499028	0.992365	0.996806	Peak_308	chr1	132689201	132690599	+	0	NA	intron (NM_182716, intron 1 of 29)	B4A|SINE|B4	17426	NM_001160318
chr1	132691600	132697999	3	Peak1861	920	819	217	440	506	244	120	83	284.35	290.933	277.956	295.016	411.048	313.058	345.598	282.624	-0.348262	0.179903	0.999932	0.438096	0.079731	0.219355	-0.379837	0.125567	0.324576	-0.0315755	0.901022	0.961675	0.0582588	0.811271	0.99976	0.0898344	0.725538	0.857027	Peak_309	chr1	132691601	132697999	+	0	NA	intron (NM_182716, intron 1 of 29)	intron (NM_182716, intron 1 of 29)	12526	NM_001160318
chr1	132701200	132709799	16	Peak1862	1648	1614	469	888	946	324	277	200	509.357	573.341	600.745	595.397	768.481	415.7	797.755	681.021	-0.536495	0.0265719	0.999932	0.499271	0.0342279	0.124115	-0.421326	0.0725296	0.23012	0.11517	0.629654	0.826698	0.0779448	0.737593	0.99976	-0.0372249	0.876735	0.940723	Peak_310	chr1	132701201	132709799	+	0	NA	intron (NM_182716, intron 1 of 29)	MIR|SINE|MIR	1826	NM_001160318
chr1	132712600	132714599	1	Peak1863	256	203	98	101	124	93	19	29	79.1234	72.1117	125.529	67.7197	100.731	119.321	54.7197	98.7481	0.453815	0.356768	0.999932	-0.335711	0.483047	0.68455	-0.197502	0.679627	0.846458	-0.651316	0.172178	0.411902	-0.533212	0.249244	0.99976	0.118104	0.804627	0.902931	Peak_311	chr1	132712601	132714599	+	0	NA	intron (NM_182716, intron 1 of 29)	B3|SINE|B2	-6274	NM_001160318
chr1	132717400	132721399	1	Peak1864	720	416	262	213	266	176	61	55	222.534	147.776	335.597	142.815	216.084	225.812	175.679	187.281	0.0743898	0.8261	0.999932	-0.48576	0.136302	0.31217	-0.444621	0.174177	0.396413	-0.519011	0.116103	0.326362	-0.930381	0.00338218	0.74089	-0.411371	0.211437	0.420105	Peak_312	chr1	132717401	132721399	+	0	NA	intron (NM_182716, intron 1 of 29)	intron (NM_182716, intron 1 of 29)	-9953	NR_045892
chr1	132722600	132724599	2	Peak1865	268	249	38	123	122	50	42	29	82.8323	88.4522	48.6744	82.4705	99.1064	64.1512	120.959	98.7481	-0.454997	0.356365	0.999932	0.70533	0.137943	0.31478	-0.351471	0.454074	0.690478	0.103525	0.830107	0.930994	0.353859	0.445888	0.99976	0.250333	0.60819	0.782903	Peak_313	chr1	132722601	132724599	+	0	NA	intron (NM_182716, intron 1 of 29)	intron (NM_182716, intron 1 of 29)	-5753	NR_045892
chr1	132725400	132725799	2	Peak1866	19	45	10	26	12	12	3	5	5.87244	15.9853	12.8091	17.4328	9.74817	15.3963	8.63995	17.0255	0.796244	0.489002	0.999932	0.0434753	0.969188	0.985416	0.846437	0.442002	0.680244	0.0501937	0.962962	0.986449	0.889913	0.398459	0.99976	0.839719	0.447669	0.662178	Peak_314	chr1	132725401	132725799	+	0	NA	intron (NM_182716, intron 1 of 29)	intron (NM_182716, intron 1 of 29)	-3753	NR_045892
chr1	132726600	132728999	7	Peak1867	534	305	145	264	154	102	57	39	165.046	108.345	185.731	177.01	125.101	130.869	164.159	132.799	-0.115349	0.770224	0.999932	-0.29393	0.436857	0.647052	-0.00625778	0.986753	0.994203	0.109092	0.775987	0.905017	-0.300188	0.412069	0.99976	-0.40928	0.287142	0.509528	Peak_315	chr1	132726601	132728999	+	0	NA	intron (NM_182716, intron 1 of 29)	intron (NM_182716, intron 1 of 29)	-1553	NR_045892
chr1	132730000	132742999	16	Peak1868	6597	4890	1276	2314	1672	997	470	327	2038.97	1737.07	1634.44	1551.52	1358.24	1279.18	1353.59	1113.47	-0.174901	0.315721	0.999932	-0.440838	0.00945724	0.0522949	0.278655	0.100222	0.281551	0.453556	0.00809853	0.0613541	-0.162183	0.330755	0.99976	-0.615739	0.000333942	0.00496105	Peak_316	chr1	132730001	132742999	+	0	NA	intron (NM_182716, intron 1 of 29)	intron (NM_182716, intron 1 of 29)	5297	NM_182716
chr1	132765800	132766599	7	Peak1869	659	356	64	180	229	180	39	15	203.681	126.462	81.9779	120.689	186.028	230.944	112.319	51.0766	-0.0545871	0.92293	0.999932	0.0645016	0.907413	0.954509	-0.287353	0.603578	0.800402	-0.232766	0.676032	0.853796	-0.222852	0.683844	0.99976	0.00991445	0.98583	0.99351	Peak_317	chr1	132765801	132766599	+	0	NA	Intergenic	Intergenic	-24403	NM_001160317
chr1	132853200	132854999	7	Peak1870	672	527	113	234	204	141	41	16	207.699	187.206	144.742	156.895	165.719	180.906	118.079	54.4817	-0.226901	0.629706	0.999932	-0.303207	0.505017	0.701556	0.262512	0.562423	0.771772	0.489413	0.287472	0.553391	-0.0406959	0.926965	0.99976	-0.530109	0.250937	0.468051	Peak_318	chr1	132853201	132854999	+	0	NA	Intergenic	MIR3|SINE|MIR	-26255	NM_010732
chr1	132858400	132859199	3	Peak1871	432	200	92	90	78	89	15	10	133.521	71.046	117.843	60.3443	63.3631	114.189	43.1997	34.0511	0.510809	0.370993	0.999932	-1.20871	0.0279192	0.108554	0.272272	0.62138	0.810938	-0.238537	0.663803	0.846452	-0.936438	0.0754228	0.99976	-0.697901	0.202255	0.408202	Peak_319	chr1	132858401	132859199	+	0	NA	Intergenic	Intergenic	-21555	NM_010732
chr1	132880000	132891399	16	Peak1872	5600	3702	1084	1752	1539	830	377	262	1730.82	1315.06	1388.5	1174.7	1250.2	1064.91	1085.75	892.138	-0.25285	0.178169	0.999932	-0.415	0.0231189	0.095522	0.0872758	0.63238	0.817587	0.340126	0.0655093	0.230126	-0.327724	0.0678735	0.99976	-0.66785	0.000304625	0.00464896	Peak_320	chr1	132880001	132891399	+	0	NA	intron (NM_010732, intron 1 of 1)	B1_Mur4|SINE|Alu	5345	NM_010732
chr1	132892200	132902999	7	Peak1873	2142	1518	647	669	750	510	194	154	662.04	539.239	828.746	448.559	609.261	654.343	558.717	524.386	0.0199282	0.930015	0.999932	-0.342843	0.119922	0.287164	-0.244333	0.267651	0.51225	-0.264261	0.234516	0.493405	-0.587176	0.00648798	0.834631	-0.322915	0.146395	0.331233	Peak_321	chr1	132892201	132902999	+	0	NA	intron (NM_010732, intron 1 of 1)	intron (NM_010732, intron 1 of 1)	17245	NM_010732
chr1	132904200	132905399	2	Peak1874	199	133	32	67	82	42	26	17	61.5061	47.2456	40.989	44.923	66.6125	53.887	74.8795	57.8868	-0.337735	0.549237	0.999932	0.436936	0.418558	0.631098	-0.60896	0.256475	0.4994	-0.271224	0.622609	0.822331	-0.172023	0.743984	0.99976	0.0992011	0.858016	0.931249	Peak_322	chr1	132904201	132905399	+	0	NA	intron (NM_010732, intron 1 of 1)	intron (NM_010732, intron 1 of 1)	24445	NM_010732
chr1	132905600	132909399	3	Peak1875	596	527	154	353	227	136	50	42	184.209	187.206	197.259	236.684	184.403	174.491	143.999	143.014	-0.0524038	0.879511	0.999932	-0.194123	0.557042	0.740617	0.346165	0.291236	0.53824	0.398569	0.231968	0.490617	0.152042	0.632278	0.99976	-0.246527	0.4631	0.67507	Peak_323	chr1	132905601	132909399	+	0	NA	intron (NM_010732, intron 1 of 1)	intron (NM_010732, intron 1 of 1)	27145	NM_010732
chr1	132909400	132922599	12	Peak1876	2924	1660	670	1065	1072	633	231	241	903.737	589.682	858.206	714.074	870.836	812.155	665.276	820.631	0.0748646	0.715889	0.999932	-0.186268	0.353646	0.571834	-0.251121	0.210528	0.444912	-0.325986	0.106296	0.309998	-0.437389	0.0263013	0.995422	-0.111403	0.581477	0.763812	Peak_324	chr1	132909401	132922599	+	0	NA	intron (NM_010732, intron 1 of 1)	intron (NM_010732, intron 1 of 1)	35645	NM_010732
chr1	132924600	132929799	3	Peak1877	983	794	236	381	317	192	83	70	303.821	282.053	302.294	255.457	257.514	246.341	239.039	238.357	-0.0382802	0.890308	0.999932	-0.281723	0.287494	0.504448	0.109593	0.677585	0.845075	0.147873	0.58105	0.796598	-0.172131	0.499295	0.99976	-0.320004	0.234567	0.448265	Peak_325	chr1	132924601	132929799	+	0	NA	intron (NM_010732, intron 1 of 1)	ORR1A2|LTR|ERVL-MaLR	46845	NM_010732
chr1	132929800	132947799	16	Peak1878	4879	3568	953	1672	1946	1108	403	306	1507.98	1267.46	1220.7	1121.06	1580.83	1421.59	1160.63	1041.96	-0.153273	0.464964	0.999932	0.0119776	0.953759	0.97772	-0.206159	0.317378	0.566037	-0.0528861	0.798876	0.915773	-0.194181	0.341917	0.99976	-0.141295	0.496791	0.701247	Peak_326	chr1	132929801	132947799	+	0	NA	exon (NM_010732, exon 2 of 2)	exon (NM_010732, exon 2 of 2)	58445	NM_010732
chr1	132972000	132987199	16	Peak1879	2988	2574	634	1180	1250	692	320	257	923.518	914.362	812.094	791.181	1015.43	887.853	921.594	875.112	-0.139678	0.451414	0.999932	0.159586	0.377178	0.594251	-0.186902	0.298729	0.5459	-0.0472235	0.795265	0.913799	-0.0273161	0.877438	0.99976	0.0199074	0.913296	0.958	Peak_327	chr1	132972001	132987199	+	0	NA	Intergenic	LTR37A|LTR|ERV1	45816	NR_126506
chr1	13299600	13303199	2	Peak127	355	317	102	257	126	128	59	38	109.722	112.608	130.652	172.316	102.356	164.227	169.919	129.394	0.15656	0.708676	0.999932	0.152948	0.707731	0.84278	0.0944512	0.815297	0.918629	-0.0621086	0.878703	0.951958	0.247399	0.531698	0.99976	0.309508	0.450947	0.664993	Peak_328	chr1	13299601	13303199	+	0	NA	intron (NM_008678, intron 1 of 22)	intron (NM_008678, intron 1 of 22)	71029	NM_001302702
chr1	133020800	133026599	16	Peak1880	2001	1791	477	884	621	436	218	182	618.46	636.217	610.992	592.715	504.468	559.399	627.836	619.729	0.0660365	0.755103	0.999932	-0.132756	0.517786	0.711152	0.13248	0.516421	0.738535	0.0664436	0.747014	0.890953	-0.000275724	0.998896	0.999919	-0.0667193	0.747283	0.870278	Peak_329	chr1	133020801	133026599	+	0	NA	intron (NM_008575, intron 1 of 11)	L1_Mus3|LINE|L1	1716	NR_126506
chr1	133044600	133079599	16	Peak1881	11579	9563	2506	4685	3715	2081	920	798	3578.79	3397.06	3209.95	3141.25	3017.87	2669.97	2649.58	2717.28	-0.0772066	0.586945	0.999932	-0.258115	0.0648766	0.19116	0.202971	0.145775	0.355875	0.280177	0.0459015	0.183957	-0.055144	0.689497	0.99976	-0.335321	0.0171035	0.0774236	Peak_330	chr1	133044601	133079599	+	0	NA	intron (NM_001099276, intron 1 of 32)	(CA)n|Simple_repeat|Simple_repeat	16088	NM_001099276
chr1	133079800	133096199	3	Peak1882	3789	3372	896	1683	1424	973	352	302	1171.09	1197.84	1147.69	1128.44	1156.78	1248.38	1013.75	1028.34	0.0713361	0.685132	0.999932	-0.0896579	0.602167	0.773572	0.0943014	0.581943	0.785464	0.0229653	0.894008	0.958361	0.00464348	0.977995	0.99976	-0.0183218	0.915691	0.959492	Peak_331	chr1	133079801	133096199	+	0	NA	intron (NM_001099276, intron 15 of 32)	MER5B|DNA|hAT-Charlie	41988	NM_001099276
chr1	133098200	133103399	7	Peak1883	987	838	201	393	384	189	127	82	305.058	297.683	257.462	263.503	311.941	242.492	365.758	279.219	-0.37814	0.172228	0.999932	0.25238	0.342176	0.559597	-0.260648	0.323338	0.572022	0.117492	0.66408	0.846452	-0.00826776	0.974529	0.99976	-0.12576	0.64417	0.806602	Peak_332	chr1	133098201	133103399	+	0	NA	exon (NM_001099276, exon 27 of 33)	exon (NM_001099276, exon 27 of 33)	-30366	NM_133819
chr1	133103400	133111399	16	Peak1884	1933	1652	422	653	630	389	164	150	597.443	586.84	540.542	437.831	511.779	499.097	472.317	510.766	0.0312288	0.892876	0.999932	-0.207525	0.355922	0.574143	0.0563778	0.801234	0.911613	0.025149	0.911415	0.966063	-0.151147	0.489612	0.99976	-0.176296	0.437166	0.653116	Peak_333	chr1	133103401	133111399	+	0	NA	3' UTR (NM_001099276, exon 33 of 33)	3' UTR (NM_001099276, exon 33 of 33)	-23766	NM_133819
chr1	133112200	133116399	16	Peak1885	1444	1207	334	601	502	267	117	116	446.305	428.762	427.822	402.966	407.798	342.568	336.958	394.992	-0.0376358	0.876863	0.999932	-0.218967	0.348151	0.565844	0.146569	0.527874	0.746686	0.184205	0.434044	0.68936	-0.0723979	0.748337	0.99976	-0.256603	0.278248	0.499486	Peak_334	chr1	133112201	133116399	+	0	NA	Intergenic	Intergenic	-16866	NM_133819
chr1	133128600	133144599	16	Peak1886	6462	5363	1424	2809	2139	1445	582	445	1997.25	1905.1	1824.01	1883.41	1737.61	1853.97	1676.15	1515.27	-0.0128243	0.935348	0.999932	-0.162843	0.293321	0.510754	0.149009	0.334788	0.583967	0.161833	0.29802	0.56482	-0.0138343	0.927633	0.99976	-0.175668	0.260051	0.478744	Peak_335	chr1	133128601	133144599	+	0	NA	intron (NM_133819, intron 1 of 1)	intron (NM_133819, intron 1 of 1)	5434	NM_133819
chr1	133180800	133186199	16	Peak1887	2986	2228	603	963	796	515	146	107	922.9	791.452	772.386	645.684	646.628	660.758	420.477	364.346	-0.0516273	0.854609	0.999932	-0.654442	0.0174294	0.0787721	0.414946	0.131122	0.333223	0.466574	0.0919632	0.283802	-0.239496	0.375555	0.99976	-0.70607	0.0108839	0.0568303	Peak_336	chr1	133180801	133186199	+	0	NA	Intergenic	Intergenic	52334	NM_133819
chr1	133198000	133202199	2	Peak1888	704	565	142	320	295	231	57	41	217.589	200.705	181.889	214.557	239.642	296.379	164.159	139.609	0.125863	0.738047	0.999932	0.0305363	0.933784	0.967751	0.0197891	0.956825	0.981806	-0.106074	0.772977	0.903381	0.0503255	0.888416	0.99976	0.156399	0.672252	0.824693	Peak_337	chr1	133198001	133202199	+	0	NA	Intergenic	Intergenic	-45997	NM_001160268
chr1	133209600	133211599	2	Peak1889	600	311	55	182	204	123	30	42	185.445	110.476	70.4498	122.03	165.719	157.812	86.3995	143.014	0.227525	0.640389	0.999932	-0.0125784	0.978971	0.990321	-0.149404	0.753347	0.886687	-0.376929	0.429341	0.6855	-0.161983	0.728627	0.99976	0.214947	0.65339	0.812429	Peak_338	chr1	133209601	133211599	+	0	NA	Intergenic	Intergenic	-35497	NM_001160268
chr1	133220800	133223999	2	Peak1890	288	374	89	208	175	70	51	38	89.0138	132.856	114.001	139.462	142.161	89.8117	146.879	129.394	-0.427923	0.288221	0.999932	0.519804	0.177663	0.371937	-0.0843252	0.824581	0.922945	0.343598	0.38073	0.643546	0.435479	0.244482	0.99976	0.0918813	0.816983	0.909871	Peak_339	chr1	133220801	133223999	+	0	NA	Intergenic	Intergenic	-23697	NM_001160268
chr1	133225400	133228199	1	Peak1891	511	304	142	190	229	112	39	48	157.938	107.99	181.889	127.393	186.028	143.699	112.319	163.445	-0.000922256	0.998086	0.999932	-0.149117	0.687399	0.829768	-0.378567	0.306579	0.55455	-0.377645	0.313681	0.579756	-0.527684	0.143236	0.99976	-0.150039	0.689187	0.834803	Peak_340	chr1	133225401	133228199	+	0	NA	Intergenic	Intergenic	-19297	NM_001160268
chr1	133236800	133240199	1	Peak1892	694	395	169	236	302	149	68	33	214.499	140.316	216.473	158.236	245.329	191.171	195.839	112.369	-0.513357	0.14772	0.999932	0.0470085	0.889559	0.945464	-0.578075	0.0874532	0.258502	-0.0647181	0.852446	0.941035	-0.531066	0.10919	0.99976	-0.466348	0.180485	0.379676	Peak_341	chr1	133236801	133240199	+	0	NA	Intergenic	Intergenic	-7597	NM_001160268
chr1	133253400	133258199	3	Peak1893	969	618	236	454	441	278	108	74	299.494	219.532	302.294	304.403	358.245	356.681	311.038	251.978	-0.124844	0.670961	0.999932	0.161313	0.571844	0.751732	-0.364691	0.199422	0.430455	-0.239847	0.404893	0.665144	-0.203378	0.466431	0.99976	0.0364687	0.89961	0.95114	Peak_342	chr1	133253401	133258199	+	0	NA	intron (NR_037984, intron 3 of 3)	intron (NR_037984, intron 3 of 3)	9703	NM_182930
chr1	133263800	133266599	1	Peak1894	352	300	90	123	211	108	36	38	108.795	106.569	115.281	82.4705	171.405	138.567	103.679	129.394	-0.0649965	0.875747	0.999932	0.329966	0.41309	0.626322	-0.568727	0.156348	0.371454	-0.503731	0.215501	0.470183	-0.238761	0.544404	0.99976	0.26497	0.516668	0.716496	Peak_343	chr1	133263801	133266599	+	0	NA	intron (NM_182930, intron 5 of 26)	intron (NM_182930, intron 5 of 26)	4608	NR_037984
chr1	133267400	133268999	1	Peak1895	336	232	84	119	128	66	21	38	103.849	82.4133	107.596	79.7885	103.98	84.6796	60.4796	129.394	0.309114	0.511418	0.999932	-0.318543	0.483788	0.6852	-0.062195	0.890976	0.954199	-0.371309	0.414334	0.673492	-0.380738	0.3852	0.99976	-0.00942917	0.983504	0.992336	Peak_344	chr1	133267401	133268999	+	0	NA	intron (NM_182930, intron 6 of 26)	intron (NM_182930, intron 6 of 26)	1608	NR_037984
chr1	133270600	133276199	3	Peak1896	684	669	166	338	260	144	56	94	211.408	237.649	212.63	226.626	211.21	184.756	161.279	320.08	0.389647	0.250987	0.999932	-0.167985	0.611668	0.780673	0.299443	0.362149	0.609996	-0.0902045	0.783591	0.90878	0.131458	0.680839	0.99976	0.221662	0.502712	0.706036	Peak_345	chr1	133270601	133276199	+	0	NA	intron (NM_182930, intron 8 of 26)	intron (NM_182930, intron 8 of 26)	-3592	NR_037984
chr1	133276600	133282599	3	Peak1897	756	821	224	395	367	231	93	81	233.661	291.644	286.923	264.844	298.131	296.379	267.838	275.814	0.0131388	0.96236	0.999932	0.136543	0.61201	0.780945	-0.0307635	0.908273	0.961861	-0.0439023	0.870955	0.94875	0.10578	0.684999	0.99976	0.149682	0.582712	0.764561	Peak_346	chr1	133276601	133282599	+	0	NA	intron (NM_182930, intron 12 of 26)	intron (NM_182930, intron 12 of 26)	-9792	NR_037984
chr1	133296400	133299999	2	Peak1898	657	566	144	263	324	126	66	63	203.063	201.06	184.45	176.339	263.201	161.661	190.079	214.522	-0.309808	0.353397	0.999932	0.242632	0.449681	0.657987	-0.282709	0.375358	0.621949	0.0270986	0.933761	0.97567	-0.0400773	0.898066	0.99976	-0.0671759	0.837749	0.920395	Peak_347	chr1	133296401	133299999	+	0	NA	intron (NM_182930, intron 25 of 26)	intron (NM_182930, intron 25 of 26)	-11623	NM_026680
chr1	133302000	133305799	16	Peak1899	1642	1192	199	491	774	305	110	73	507.502	423.434	254.9	329.212	628.757	391.323	316.798	248.573	-0.563741	0.126286	0.999932	0.316931	0.38069	0.597051	-0.344015	0.340007	0.589484	0.219726	0.547483	0.775175	-0.0270842	0.939698	0.99976	-0.24681	0.500387	0.703942	Peak_348	chr1	133302001	133305799	+	0	NA	TTS (NM_001160268)	TTS (NM_001160268)	-5923	NM_026680
chr1	133379400	133382399	1	Peak1900	498	548	176	189	137	87	59	60	153.92	194.666	225.439	126.723	111.292	111.623	169.919	204.306	0.160964	0.706263	0.999932	-0.448936	0.278289	0.494104	0.222553	0.589861	0.790769	0.0615888	0.882104	0.953537	-0.226383	0.573238	0.99976	-0.287972	0.489304	0.696237	Peak_349	chr1	133379401	133382399	+	0	NA	TTS (NM_175443)	TTS (NM_175443)	17328	NM_175443
chr1	133417600	133418599	7	Peak1901	434	212	57	128	87	53	30	28	134.139	75.3087	73.0116	85.823	70.6742	68.0003	86.3995	95.343	0.0469595	0.925832	0.999932	-0.433914	0.368876	0.586083	0.0509979	0.915697	0.964854	0.0040384	0.993393	0.997571	-0.382916	0.410604	0.99976	-0.386955	0.428575	0.646139	Peak_350	chr1	133417601	133418599	+	0	NA	intron (NM_011439, intron 1 of 13)	ID4_|SINE|ID	6112	NM_011439
chr1	133422400	133424599	16	Peak1902	1091	853	270	561	241	245	68	65	337.202	303.011	345.844	376.146	195.776	314.341	195.839	221.332	0.475189	0.106224	0.999932	-0.801843	0.00466321	0.0325947	0.79225	0.00496123	0.0416259	0.317061	0.259206	0.521895	-0.00959319	0.971628	0.99976	-0.326654	0.24744	0.463857	Peak_351	chr1	133422401	133424599	+	0	NA	intron (NM_011439, intron 1 of 13)	CpG	712	NM_011439
chr1	133492400	133494199	3	Peak1903	436	437	164	294	132	87	26	46	134.757	155.235	210.068	197.125	107.23	111.623	74.8795	156.635	0.503112	0.230137	0.999932	-0.875969	0.0299376	0.11368	0.917545	0.0222586	0.109212	0.414433	0.299635	0.566308	0.0415769	0.913554	0.99976	-0.372856	0.353288	0.576132	Peak_352	chr1	133492401	133494199	+	0	NA	Intergenic	Intergenic	-69088	NM_011439
chr1	13352400	13356799	2	Peak128	532	476	151	316	161	130	56	65	164.428	169.089	193.417	211.875	130.788	166.793	161.279	221.332	0.409314	0.243855	0.999932	-0.304916	0.369921	0.58728	0.398713	0.23754	0.477175	-0.0106011	0.974921	0.990809	0.0937967	0.773282	0.99976	0.104398	0.758617	0.877107	Peak_353	chr1	13352401	13356799	+	0	NA	intron (NM_008678, intron 1 of 22)	ID_B1|SINE|B4	17829	NM_001302702
chr1	133596600	133603799	16	Peak1904	1419	1425	228	692	634	485	180	136	438.578	506.203	292.046	463.98	515.028	622.267	518.397	463.095	0.0836074	0.745996	0.999932	0.487421	0.0549001	0.170791	-0.0901119	0.720392	0.869819	-0.173719	0.492714	0.735919	0.39731	0.110508	0.99976	0.571029	0.0253509	0.101369	Peak_354	chr1	133596601	133603799	+	0	NA	Intergenic	RSINE1|SINE|B4	10080	NM_009227
chr1	133606600	133610999	16	Peak1905	1527	1231	443	572	482	248	145	113	471.959	437.288	567.441	383.521	391.551	318.19	417.597	384.777	-0.21252	0.386747	0.999932	-0.360547	0.124752	0.294668	0.0263347	0.910506	0.962682	0.238854	0.317352	0.583122	-0.334212	0.142499	0.99976	-0.573067	0.0166925	0.0761719	Peak_355	chr1	133606601	133610999	+	0	NA	intron (NM_009227, intron 3 of 4)	intron (NM_009227, intron 3 of 4)	1480	NM_009227
chr1	133613000	133619799	16	Peak1906	1118	1304	276	649	603	391	151	137	345.547	463.22	353.53	435.149	489.845	501.663	434.877	466.5	0.0629274	0.780086	0.999932	0.412458	0.0604192	0.182093	-0.048839	0.822047	0.92182	-0.111766	0.610166	0.814471	0.363618	0.0882965	0.99976	0.475385	0.0320181	0.118858	Peak_356	chr1	133613001	133619799	+	0	NA	Intergenic	B1_Mur2|SINE|Alu	-6120	NM_009227
chr1	133629000	133633399	3	Peak1907	512	492	198	354	315	189	70	46	158.247	174.773	253.619	237.354	255.889	242.492	201.599	156.635	-0.184912	0.614796	0.999932	0.177071	0.619794	0.785751	-0.165587	0.640869	0.823381	0.0193251	0.957189	0.984908	0.0114833	0.973768	0.99976	-0.00784183	0.982712	0.991961	Peak_357	chr1	133629001	133633399	+	0	NA	intron (NM_001276767, intron 12 of 17)	RLTR19-int|LTR|ERVK	-20920	NM_009227
chr1	133634600	133635799	4	Peak1908	144	116	14	110	86	31	32	10	44.5069	41.2067	17.9327	73.7541	69.8619	39.7738	92.1594	34.0511	-1.10705	0.0943928	0.999932	1.31548	0.0376821	0.132473	-0.48802	0.431854	0.67115	0.619026	0.341935	0.607664	0.827459	0.18341	0.99976	0.208434	0.753197	0.873981	Peak_358	chr1	133634601	133635799	+	0	NA	intron (NM_001276767, intron 11 of 17)	B2_Mm2|SINE|B2	-24920	NM_009227
chr1	133639000	133641799	1	Peak1909	255	363	93	172	149	122	43	37	78.8143	128.948	119.124	115.325	121.04	156.529	123.839	125.989	0.222215	0.585692	0.999932	0.325447	0.412816	0.626059	-0.000328392	0.999333	0.999709	-0.222543	0.572826	0.79155	0.325118	0.397227	0.99976	0.547661	0.170329	0.365815	Peak_359	chr1	133639001	133641799	+	0	NA	intron (NM_001276767, intron 6 of 17)	intron (NM_001276767, intron 6 of 17)	20485	NM_001166552
chr1	133642200	133649199	7	Peak1910	876	840	344	634	571	345	166	95	270.75	298.393	440.631	425.092	463.85	442.644	478.077	323.485	-0.283173	0.346191	0.999932	0.415536	0.157764	0.343696	-0.382287	0.191612	0.420377	-0.0991144	0.738112	0.886729	0.0332494	0.908686	0.99976	0.132364	0.656723	0.814532	Peak_360	chr1	133642201	133649199	+	0	NA	intron (NM_001276767, intron 5 of 17)	intron (NM_001276767, intron 5 of 17)	15185	NM_001166552
chr1	133651600	133661999	16	Peak1911	3401	2773	611	1378	1179	709	326	331	1051.17	985.052	782.633	923.938	957.758	909.665	938.874	1127.09	0.0938247	0.641357	0.999932	0.0433271	0.826569	0.910891	0.00898688	0.9636	0.984428	-0.0848378	0.668166	0.849126	0.052314	0.787599	0.99976	0.137152	0.490107	0.696575	Peak_361	chr1	133651601	133661999	+	0	NA	exon (NM_001166552, exon 1 of 1)	exon (NM_001166552, exon 1 of 1)	4085	NM_001166552
chr1	13366400	13368399	1	Peak129	491	363	152	172	160	136	47	12	151.756	128.948	194.698	115.325	129.976	174.491	135.359	40.8613	-0.232512	0.640994	0.999932	-0.382112	0.428043	0.639191	-0.116389	0.809095	0.915577	0.116123	0.812252	0.922273	-0.498501	0.290967	0.99976	-0.614624	0.209037	0.41705	Peak_362	chr1	13366401	13368399	+	0	NA	intron (NM_008678, intron 1 of 22)	intron (NM_008678, intron 1 of 22)	5029	NM_001302702
chr1	13371400	13374999	16	Peak130	4386	3786	876	1714	990	623	289	290	1355.61	1344.9	1122.07	1149.22	804.224	799.324	832.315	987.481	0.118522	0.540602	0.999932	-0.603352	0.00136482	0.0141953	0.610524	0.00115166	0.0161482	0.492002	0.00920224	0.0664415	0.00717202	0.968824	0.99976	-0.48483	0.0105198	0.055549	Peak_363	chr1	13371401	13374999	+	0	NA	promoter-TSS (NM_001302702)	promoter-TSS (NM_001302702)	-771	NM_001302702
chr1	133736200	133736799	1	Peak1912	193	131	69	56	67	52	10	9	59.6516	46.5351	88.3825	37.5476	54.4273	66.7173	28.7998	30.646	0.228133	0.726004	0.999932	-0.768792	0.217524	0.423106	-0.0331483	0.957683	0.982144	-0.261282	0.677503	0.85464	-0.80194	0.181141	0.99976	-0.540658	0.388533	0.609804	Peak_364	chr1	133736201	133736799	+	0	NA	intron (NM_213616, intron 6 of 19)	intron (NM_213616, intron 6 of 19)	-9855	NR_105868
chr1	133800200	133801399	16	Peak1913	495	299	90	163	149	103	35	45	152.992	106.214	115.281	109.29	121.04	132.152	100.799	153.23	0.337092	0.395052	0.999932	-0.269429	0.481559	0.683504	-0.0580713	0.879021	0.94864	-0.395163	0.301112	0.567794	-0.3275	0.373626	0.99976	0.0676631	0.859934	0.932065	Peak_365	chr1	133800201	133801399	+	0	NA	Intergenic	Intergenic	-47053	NM_213616
chr1	133839800	133840999	2	Peak1914	143	170	44	56	42	56	15	15	44.1978	60.3891	56.3598	37.5476	34.1186	71.8494	43.1997	51.0766	0.715536	0.248756	0.999932	-0.392574	0.514913	0.709193	0.372033	0.534217	0.751278	-0.343504	0.560991	0.783807	-0.020541	0.971374	0.99976	0.322963	0.587411	0.768281	Peak_366	chr1	133839801	133840999	+	0	NA	Intergenic	Intergenic	66773	NM_054076
chr1	133854400	133855799	3	Peak1915	422	439	159	159	110	118	16	21	130.43	155.946	203.664	106.608	89.3582	151.397	46.0797	71.5072	0.705179	0.160198	0.999932	-1.24051	0.0107413	0.0569434	0.904976	0.0622687	0.209305	0.199797	0.677376	0.854564	-0.335538	0.469255	0.99976	-0.535335	0.265842	0.485157	Peak_367	chr1	133854401	133855799	+	0	NA	Intergenic	(CAAAA)n|Simple_repeat|Simple_repeat	52073	NM_054076
chr1	133886400	133888199	16	Peak1916	2147	1478	263	684	628	323	88	68	663.585	525.03	336.878	458.617	510.154	414.417	253.438	231.547	-0.241642	0.512791	0.999932	-0.377243	0.296639	0.514422	0.345884	0.337599	0.586816	0.587526	0.106574	0.310515	-0.0313584	0.929851	0.99976	-0.618885	0.0898054	0.239234	Peak_368	chr1	133886401	133888199	+	0	NA	Intergenic	Intergenic	19873	NM_054076
chr1	133908000	133911799	7	Peak1917	1198	1035	224	522	388	228	116	88	370.273	367.663	286.923	349.997	315.191	292.53	334.078	299.649	-0.130476	0.622095	0.999932	-0.0306433	0.904062	0.952986	0.149109	0.554624	0.765623	0.279585	0.276265	0.541511	0.118466	0.630073	0.99976	-0.161119	0.533305	0.729333	Peak_369	chr1	133908001	133911799	+	0	NA	TTS (NM_054077)	TTS (NM_054077)	-1901	NM_001160420
chr1	133923200	133924599	3	Peak1918	608	475	174	211	188	106	31	36	187.918	168.734	222.878	141.474	152.721	136.001	89.2795	122.584	0.0610322	0.875748	0.999932	-0.716032	0.0543122	0.169666	0.317696	0.392308	0.637667	0.256664	0.494802	0.737515	-0.398336	0.264502	0.99976	-0.655	0.0820395	0.224986	Peak_370	chr1	133923201	133924599	+	0	NA	Intergenic	Intergenic	-2499	NM_054077
chr1	134045600	134046999	7	Peak1919	727	628	202	254	179	94	72	39	224.698	223.084	258.743	170.305	145.41	120.604	207.359	132.799	-0.459926	0.197861	0.999932	-0.476815	0.155458	0.340333	0.186557	0.57725	0.782251	0.646483	0.0618076	0.222232	-0.290258	0.370177	0.99976	-0.936741	0.00695773	0.041925	Peak_371	chr1	134045601	134046999	+	0	NA	intron (NM_021355, intron 2 of 2)	intron (NM_021355, intron 2 of 2)	8785	NM_021355
chr1	134059600	134062599	16	Peak1920	3065	2086	406	1123	882	515	126	118	947.317	741.01	520.048	752.962	716.49	660.758	362.878	401.803	-0.0242721	0.962335	0.999932	-0.438169	0.390847	0.606143	0.461839	0.365389	0.613205	0.486111	0.341687	0.607455	0.0236701	0.962828	0.99976	-0.462441	0.366084	0.588894	Peak_372	chr1	134059601	134062599	+	0	NA	Intergenic	Intergenic	18055	NM_007570
chr1	134062800	134064199	3	Peak1921	378	349	138	227	78	86	22	27	116.831	123.975	176.765	152.202	63.3631	110.34	63.3596	91.9379	0.689114	0.121227	0.999932	-1.19921	0.00477501	0.0331121	1.12165	0.0080085	0.0567462	0.432535	0.299843	0.566547	-0.0775559	0.844772	0.99976	-0.510091	0.223679	0.434484	Peak_373	chr1	134062801	134064199	+	0	NA	Intergenic	Intergenic	15655	NM_007570
chr1	134071200	134080199	16	Peak1922	7260	6293	1516	3117	1993	1361	588	484	2243.89	2235.46	1941.85	2089.92	1619.01	1746.2	1693.43	1648.07	0.0393245	0.796671	0.999932	-0.341745	0.0220598	0.092446	0.387108	0.0092792	0.0623335	0.347784	0.0201817	0.110263	0.0453637	0.756512	0.99976	-0.30242	0.0440581	0.147847	Peak_374	chr1	134071201	134080199	+	0	NA	3' UTR (NM_007570, exon 2 of 2)	3' UTR (NM_007570, exon 2 of 2)	3455	NM_007570
chr1	134092200	134095199	16	Peak1923	2914	1977	500	1085	722	348	126	158	900.647	702.289	640.453	727.484	586.515	446.493	362.878	538.007	0.0216489	0.934258	0.999932	-0.6819	0.00752413	0.0448427	0.568436	0.025527	0.119346	0.546787	0.0330171	0.149478	-0.113464	0.648615	0.99976	-0.660251	0.010223	0.0543759	Peak_375	chr1	134092201	134095199	+	0	NA	Intergenic	Intergenic	-14545	NM_007570
chr1	134098000	134100799	16	Peak1924	1204	1061	384	760	340	284	90	90	372.127	376.899	491.868	509.574	276.198	364.379	259.198	306.46	0.331026	0.234754	0.999932	-0.678774	0.0117345	0.0604826	0.720369	0.00720731	0.0529684	0.389343	0.146986	0.374975	0.0415956	0.87234	0.99976	-0.347748	0.197315	0.402006	Peak_376	chr1	134098001	134100799	+	0	NA	Intergenic	Intergenic	-11842	NM_001284524
chr1	134188400	134218199	16	Peak1925	8178	7057	2088	3455	2672	1785	649	599	2527.62	2506.86	2674.53	2316.55	2170.59	2290.2	1869.11	2039.66	0.0987194	0.512711	0.999932	-0.359072	0.0153785	0.0723435	0.251124	0.0894231	0.262159	0.152405	0.304613	0.571357	-0.107947	0.459019	0.99976	-0.260352	0.080119	0.221366	Peak_377	chr1	134188401	134218199	+	0	NA	exon (NM_001282945, exon 3 of 3)	exon (NM_001282945, exon 3 of 3)	9852	NM_016749
chr1	134219000	134220599	1	Peak1926	199	182	83	86	50	75	27	20	61.5061	64.6518	106.315	57.6623	40.6174	96.2269	77.7595	68.1021	0.548593	0.325854	0.999932	-0.540657	0.318165	0.535192	0.103334	0.848424	0.933588	-0.445259	0.407491	0.66737	-0.437323	0.400457	0.99976	0.00793589	0.988242	0.99484	Peak_378	chr1	134219001	134220599	+	0	NA	intron (NM_001291930, intron 1 of 1)	intron (NM_001291930, intron 1 of 1)	15056	NM_001291928
chr1	134221800	134225399	3	Peak1927	611	420	138	206	164	122	32	42	188.845	149.197	176.765	138.121	133.225	156.529	92.1594	143.014	0.382908	0.304366	0.999932	-0.665913	0.0626249	0.186597	0.317107	0.373982	0.620894	-0.0658005	0.853653	0.941386	-0.348806	0.306176	0.99976	-0.283006	0.428836	0.646401	Peak_379	chr1	134221801	134225399	+	0	NA	intron (NM_001291930, intron 1 of 1)	intron (NM_001291930, intron 1 of 1)	11256	NM_001291928
chr1	134226200	134236599	16	Peak1928	6199	4383	967	2304	1407	858	359	290	1915.96	1556.97	1238.64	1544.81	1142.97	1100.84	1033.91	987.481	-0.0594947	0.773693	0.999932	-0.536783	0.00806254	0.0469733	0.5075	0.0120651	0.0738896	0.566995	0.00534676	0.0467533	-0.0292828	0.883124	0.99976	-0.596278	0.00346583	0.0258934	Peak_380	chr1	134226201	134236599	+	0	NA	intron (NM_001291930, intron 1 of 1)	intron (NM_001291930, intron 1 of 1)	3456	NM_001291928
chr1	134240800	134242599	7	Peak1929	1558	867	208	422	353	187	82	49	481.54	307.984	266.428	282.948	286.759	239.926	236.159	166.85	-0.349748	0.303031	0.999932	-0.517149	0.11243	0.275527	0.166895	0.607847	0.803175	0.516643	0.119487	0.332413	-0.350254	0.270278	0.99976	-0.866897	0.00910269	0.0502818	Peak_381	chr1	134240801	134242599	+	0	NA	Intergenic	Intergenic	-6243	NM_001008533
chr1	134243600	134245399	3	Peak1930	674	467	136	224	209	128	45	37	208.317	165.892	174.203	150.19	169.781	164.227	129.599	125.989	-0.0452639	0.900729	0.999932	-0.338506	0.328684	0.545906	0.0586118	0.865236	0.94161	0.103876	0.767228	0.901343	-0.279895	0.402084	0.99976	-0.38377	0.275749	0.496579	Peak_382	chr1	134243601	134245399	+	0	NA	Intergenic	Intergenic	-9043	NM_001008533
chr1	134292000	134297199	7	Peak1931	1196	997	215	524	429	302	113	89	369.655	354.164	275.395	351.338	348.497	387.473	325.438	303.054	0.0455481	0.866383	0.999932	0.0576504	0.826322	0.910827	0.0617974	0.812756	0.917395	0.0162493	0.950811	0.982131	0.119448	0.639759	0.99976	0.103199	0.697221	0.839646	Peak_383	chr1	134292001	134297199	+	0	NA	Intergenic	ORR1A2|LTR|ERVL-MaLR	4596	NM_031189
chr1	134298600	134300599	1	Peak1932	223	189	81	117	69	36	24	21	68.9239	67.1384	103.753	78.4476	56.052	46.1889	69.1196	71.5072	-0.109663	0.839359	0.999932	-0.4684	0.360008	0.577885	0.234315	0.645704	0.826325	0.343978	0.50875	0.748095	-0.234085	0.632905	0.99976	-0.578063	0.268636	0.488697	Peak_384	chr1	134298601	134300599	+	0	NA	intron (NM_001144855, intron 26 of 28)	intron (NM_001144855, intron 26 of 28)	9596	NM_031189
chr1	134302000	134305599	7	Peak1933	550	607	155	284	275	229	81	61	169.992	215.625	198.54	190.42	223.396	293.813	233.279	207.712	0.159233	0.613135	0.999932	0.313177	0.30784	0.525108	-0.164886	0.587885	0.789422	-0.32412	0.289964	0.556558	0.148291	0.61903	0.99976	0.472411	0.126439	0.300531	Peak_385	chr1	134302001	134305599	+	0	NA	intron (NM_001144855, intron 24 of 28)	intron (NM_001144855, intron 24 of 28)	13796	NM_031189
chr1	134330400	134333199	2	Peak1934	454	378	116	100	172	102	33	30	140.32	134.277	148.585	67.0492	139.724	130.869	95.0394	102.153	-0.0191886	0.966489	0.999932	-0.273944	0.534307	0.723249	-0.237093	0.590339	0.791177	-0.217904	0.624824	0.823667	-0.511036	0.233835	0.99976	-0.293132	0.511013	0.712207	Peak_386	chr1	134330401	134333199	+	0	NA	intron (NM_001144855, intron 1 of 28)	MIRb|SINE|MIR	1128	NM_001144855
chr1	134336000	134336599	2	Peak1935	33	29	18	45	24	12	0	4	10.1995	10.3017	23.0563	30.1721	19.4963	15.3963	0	13.6204	0.417806	0.741748	0.999932	-0.581142	0.634759	0.795644	0.881005	0.468018	0.701551	0.463199	0.702417	0.868032	0.299863	0.797005	0.99976	-0.163336	0.893647	0.94825	Peak_387	chr1	134336001	134336599	+	0	NA	Intergenic	Intergenic	-3372	NM_001144855
chr1	134343000	134346999	16	Peak1936	3712	2462	376	1075	976	569	202	149	1147.29	874.576	481.62	720.779	792.851	730.041	581.756	507.361	-0.150822	0.764562	0.999932	-0.245079	0.624508	0.788873	0.212349	0.67128	0.841546	0.363171	0.468957	0.717527	-0.0327304	0.947661	0.99976	-0.395901	0.430167	0.647698	Peak_388	chr1	134343001	134346999	+	0	NA	Intergenic	Intergenic	-12072	NM_001144855
chr1	134358600	134359799	2	Peak1937	74	119	35	113	31	17	23	32	22.8716	42.2724	44.8317	75.7656	25.1828	21.8114	66.2396	108.963	0.511982	0.513067	0.999932	0.406044	0.599836	0.771792	0.416366	0.585856	0.788248	-0.0956162	0.900097	0.96113	0.822409	0.274495	0.99976	0.918026	0.234047	0.447614	Peak_389	chr1	134358601	134359799	+	0	NA	intron (NM_020588, intron 3 of 7)	RSINE1|SINE|B4	2799	NM_001042485
chr1	134360600	134363599	16	Peak1938	6580	5006	1197	2377	1567	1090	406	333	2033.72	1778.28	1533.24	1593.76	1272.95	1398.5	1169.27	1133.9	0.0565252	0.76399	0.999932	-0.546913	0.00302768	0.024398	0.46284	0.0119238	0.0733628	0.406315	0.0280889	0.135736	-0.0840733	0.642573	0.99976	-0.490388	0.00817011	0.0467093	Peak_390	chr1	134360601	134363599	+	0	NA	promoter-TSS (NM_001042485)	promoter-TSS (NM_001042485)	-101	NM_020588
chr1	134381600	134382599	2	Peak1939	353	295	50	123	108	41	18	21	109.104	104.793	64.0453	82.4705	87.7335	52.604	51.8397	71.5072	-0.234352	0.664349	0.999932	-0.289464	0.572429	0.752077	0.387619	0.44667	0.684441	0.621971	0.233168	0.491979	0.0981545	0.842309	0.99976	-0.523816	0.318435	0.541888	Peak_391	chr1	134381601	134382599	+	0	NA	Intergenic	PB1D10|SINE|Alu	-3840	NM_173771
chr1	134405600	134406999	16	Peak1940	892	830	211	342	188	130	63	44	275.696	294.841	270.271	229.308	152.721	166.793	181.439	149.825	-0.0523737	0.871613	0.999932	-0.724642	0.0178185	0.0799819	0.667874	0.0281892	0.127048	0.720248	0.0202527	0.110508	-0.0567682	0.8454	0.99976	-0.777016	0.0126792	0.0630336	Peak_392	chr1	134405601	134406999	+	0	NA	intron (NM_028057, intron 1 of 8)	intron (NM_028057, intron 1 of 8)	310	NM_028057
chr1	134413800	134419999	16	Peak1941	3744	3079	919	1550	1013	551	339	268	1157.18	1093.75	1177.15	1039.26	822.908	706.947	976.314	912.569	-0.156977	0.412503	0.999932	-0.38356	0.0387793	0.135123	0.254115	0.16973	0.390229	0.411092	0.0282714	0.136238	-0.129445	0.475316	0.99976	-0.540537	0.00402668	0.0288713	Peak_393	chr1	134413801	134419999	+	0	NA	intron (NM_001306069, intron 1 of 7)	intron (NM_001306069, intron 1 of 7)	1236	NM_001306069
chr1	134429400	134429599	1	Peak1942	29	19	12	15	20	8	3	10	8.96319	6.74937	15.3709	10.0574	16.2469	10.2642	8.63995	34.0511	0.714111	0.53045	0.999932	0.113484	0.919191	0.960062	-0.629539	0.573113	0.779332	-1.34365	0.223932	0.481074	-0.516055	0.634176	0.99976	0.827595	0.454376	0.667866	Peak_394	chr1	134429401	134429599	+	0	NA	intron (NM_028320, intron 6 of 7)	intron (NM_028320, intron 6 of 7)	13836	NM_001306069
chr1	134432200	134435599	7	Peak1943	653	643	182	357	296	245	86	61	201.826	228.413	233.125	239.366	240.455	314.341	247.678	207.712	0.124051	0.686694	0.999932	0.170068	0.569618	0.750272	-0.0600167	0.8397	0.929165	-0.184068	0.538132	0.768453	0.110051	0.704592	0.99976	0.294119	0.329068	0.552133	Peak_395	chr1	134432201	134435599	+	0	NA	TTS (NM_001306069)	TTS (NM_001306069)	18236	NM_001306069
chr1	134454000	134456399	16	Peak1944	3227	2429	590	1050	786	439	256	179	997.387	862.853	755.734	704.017	638.505	563.248	737.276	609.514	-0.22774	0.300244	0.999932	-0.361835	0.0888647	0.236256	0.19597	0.35548	0.604065	0.42371	0.0489572	0.191871	-0.165865	0.424881	0.99976	-0.589575	0.00628622	0.039091	Peak_396	chr1	134454001	134456399	+	0	NA	promoter-TSS (NM_153128)	promoter-TSS (NM_153128)	-331	NM_153128
chr1	134491000	134495599	16	Peak1945	5695	4313	1004	1766	1480	871	327	279	1760.19	1532.11	1286.03	1184.09	1202.27	1117.51	941.754	950.025	-0.0547598	0.798326	0.999932	-0.502472	0.0168033	0.0769041	0.334629	0.110728	0.298788	0.389389	0.0651597	0.229278	-0.167843	0.417289	0.99976	-0.557231	0.00841876	0.0477313	Peak_397	chr1	134491001	134495599	+	0	NA	Intergenic	Intergenic	-1360	NM_145510
chr1	134508000	134510999	2	Peak1946	381	339	74	271	170	93	29	20	117.758	120.423	94.787	181.703	138.099	119.321	83.5195	68.1021	-0.234256	0.615608	0.999932	0.084274	0.850903	0.925085	0.412021	0.353293	0.602229	0.646277	0.153573	0.385281	0.496295	0.252915	0.99976	-0.149982	0.742911	0.867652	Peak_398	chr1	134508001	134510999	+	0	NA	Intergenic	Intergenic	14840	NM_145510
chr1	134555600	134557599	16	Peak1947	2867	2762	617	1195	825	548	240	188	886.12	981.145	790.319	801.238	670.187	703.098	691.196	640.16	-0.0121602	0.951499	0.999932	-0.30489	0.115123	0.279808	0.392053	0.0417444	0.162785	0.404213	0.03778	0.162529	0.0871636	0.642905	0.99976	-0.31705	0.104925	0.26508	Peak_399	chr1	134555601	134557599	+	0	NA	Intergenic	CpG	-3578	NM_152895
chr1	134559800	134565399	16	Peak1948	5128	4291	953	2085	1356	942	314	346	1584.94	1524.29	1220.7	1397.98	1101.54	1208.61	904.315	1178.17	0.243241	0.195187	0.999932	-0.479675	0.00912443	0.0510037	0.534743	0.00354554	0.0336336	0.291502	0.112753	0.320987	0.0550679	0.759546	0.99976	-0.236434	0.199755	0.405305	Peak_400	chr1	134559801	134565399	+	0	NA	intron (NM_152895, intron 1 of 26)	intron (NM_152895, intron 1 of 26)	2422	NM_152895
chr1	134566200	134569199	7	Peak1949	381	414	113	229	241	111	51	58	117.758	147.065	144.742	153.543	195.776	142.416	146.879	197.496	-0.0530718	0.884979	0.999932	0.412991	0.246027	0.458432	-0.208612	0.553852	0.765206	-0.15554	0.663304	0.846154	0.204379	0.554849	0.99976	0.359919	0.318555	0.541983	Peak_401	chr1	134566201	134569199	+	0	NA	intron (NM_152895, intron 1 of 26)	intron (NM_152895, intron 1 of 26)	7522	NM_152895
chr1	134572600	134575999	2	Peak1950	289	358	95	284	223	175	44	35	89.3229	127.172	121.686	190.42	181.153	224.529	126.719	119.179	0.169518	0.689787	0.999932	0.577041	0.167217	0.357696	0.0217198	0.958021	0.982325	-0.147798	0.721519	0.877902	0.598761	0.141806	0.99976	0.74656	0.0753382	0.212264	Peak_402	chr1	134572601	134575999	+	0	NA	intron (NM_152895, intron 1 of 26)	PB1D9|SINE|Alu	14122	NM_152895
chr1	134579000	134592599	16	Peak1951	2199	1631	540	932	944	550	241	214	679.657	579.38	691.689	624.899	766.856	705.664	694.076	728.693	-0.0341781	0.858594	0.999932	0.0976583	0.600072	0.771863	-0.28543	0.123834	0.321653	-0.251252	0.180401	0.423161	-0.187772	0.301857	0.99976	0.0634802	0.736086	0.863664	Peak_403	chr1	134579001	134592599	+	0	NA	intron (NM_152895, intron 2 of 26)	B3|SINE|B2	25622	NM_152895
chr1	134593400	134603999	16	Peak1952	1337	1088	400	706	714	482	271	262	413.234	386.49	512.362	473.367	580.016	618.418	780.475	892.138	0.149619	0.55237	0.999932	0.550467	0.0270125	0.106283	-0.653048	0.00842765	0.0586161	-0.802667	0.0012514	0.0179146	-0.102581	0.676487	0.99976	0.700086	0.00506588	0.0336961	Peak_404	chr1	134593401	134603999	+	0	NA	intron (NM_152895, intron 7 of 26)	intron (NM_152895, intron 7 of 26)	38522	NM_152895
chr1	134605000	134612599	15	Peak1953	871	853	232	445	395	319	185	189	269.205	303.011	297.17	298.369	320.877	409.285	532.797	643.565	0.307952	0.300939	0.999932	0.574126	0.0514607	0.163574	-0.484475	0.0981579	0.278005	-0.792427	0.00688139	0.0551286	0.089651	0.757418	0.99976	0.882078	0.00279456	0.0221769	Peak_405	chr1	134605001	134612599	+	0	NA	intron (NM_152895, intron 13 of 26)	intron (NM_152895, intron 13 of 26)	-37881	NM_009307
chr1	134613200	134616799	6	Peak1954	376	555	152	251	268	122	92	56	116.212	197.153	194.698	168.293	217.709	156.529	264.958	190.686	-0.478345	0.185527	0.999932	0.64453	0.0651895	0.191765	-0.389441	0.260649	0.504009	0.0889036	0.802042	0.917613	0.255089	0.45655	0.99976	0.166186	0.642369	0.805431	Peak_406	chr1	134613201	134616799	+	0	NA	intron (NM_152895, intron 16 of 26)	intron (NM_152895, intron 16 of 26)	-31681	NM_009307
chr1	134628200	134629799	2	Peak1955	203	192	70	151	110	115	25	21	62.7424	68.2041	89.6634	101.244	89.3582	147.548	71.9996	71.5072	0.462806	0.365462	0.999932	0.111985	0.823176	0.909267	0.0504942	0.919047	0.966102	-0.412312	0.405375	0.665502	0.162479	0.737592	0.99976	0.574791	0.250179	0.467049	Peak_407	chr1	134628201	134629799	+	0	NA	intron (NM_152895, intron 25 of 26)	intron (NM_152895, intron 25 of 26)	-17681	NM_009307
chr1	134630600	134643199	16	Peak1956	4155	3492	958	1869	1510	895	360	356	1284.21	1240.46	1227.11	1253.15	1226.64	1148.31	1036.79	1212.22	0.0498357	0.766228	0.999932	-0.142758	0.382599	0.598883	0.131451	0.419505	0.660692	0.081615	0.618751	0.820081	-0.0113069	0.943592	0.99976	-0.0929219	0.572572	0.75749	Peak_408	chr1	134630601	134643199	+	0	NA	Intergenic	Intergenic	-9781	NM_009307
chr1	134708800	134711799	16	Peak1957	2234	994	372	503	589	334	92	91	690.475	353.098	476.497	337.257	478.473	428.53	264.958	309.865	-0.0205842	0.946754	0.999932	-0.630874	0.0355082	0.127264	-0.13139	0.661727	0.836214	-0.110806	0.714331	0.873934	-0.762264	0.00961775	0.895962	-0.651458	0.0312563	0.116843	Peak_409	chr1	134708801	134711799	+	0	NA	intron (NM_009307, intron 2 of 9)	intron (NM_009307, intron 2 of 9)	63619	NM_009307
chr1	134718400	134722399	7	Peak1958	1928	1250	325	639	686	374	84	58	595.898	444.037	416.294	428.444	557.27	479.851	241.919	197.496	-0.236544	0.701185	0.999932	-0.334202	0.585006	0.761018	0.118593	0.846265	0.932287	0.355137	0.562731	0.784994	-0.215609	0.723359	0.99976	-0.570746	0.352536	0.575416	Peak_410	chr1	134718401	134722399	+	0	NA	intron (NM_009307, intron 2 of 9)	L3|LINE|CR1	73719	NM_009307
chr1	134751600	134758399	16	Peak1959	2076	1762	531	700	795	527	184	168	641.641	625.915	680.161	469.344	645.816	676.154	529.917	572.058	0.0843141	0.712308	0.999932	-0.15767	0.479572	0.681766	-0.109615	0.622153	0.811373	-0.193929	0.3864	0.648137	-0.267285	0.220472	0.99976	-0.0733556	0.743826	0.868123	Peak_411	chr1	134751601	134758399	+	0	NA	Intergenic	Intergenic	48721	NR_015606
chr1	134758600	134759399	4	Peak1960	146	78	34	67	65	63	26	11	45.125	27.7079	43.5508	44.923	52.8026	80.8306	74.8795	37.4562	-0.0414774	0.947199	0.999932	0.502043	0.410354	0.623955	-0.800406	0.187398	0.414429	-0.758929	0.216994	0.472043	-0.298363	0.617774	0.99976	0.460566	0.455663	0.668869	Peak_412	chr1	134758601	134759399	+	0	NA	Intergenic	Intergenic	44721	NR_015606
chr1	134865600	134866599	1	Peak1961	374	142	90	83	77	78	28	15	115.594	50.4426	115.281	55.6508	62.5507	100.076	80.6395	51.0766	0.148428	0.77075	0.999932	-0.710909	0.143992	0.324081	-0.412906	0.399064	0.644027	-0.561334	0.255803	0.517525	-1.12381	0.0168949	0.960845	-0.562481	0.251899	0.469222	Peak_413	chr1	134865601	134866599	+	0	NA	intron (NM_001081307, intron 12 of 23)	intron (NM_001081307, intron 12 of 23)	-62379	NR_015606
chr1	134954800	134956599	16	Peak1962	2256	1842	289	891	464	320	163	118	697.275	654.333	370.182	597.408	376.929	410.568	469.437	401.803	-0.0482654	0.867004	0.999932	-0.355617	0.205081	0.407477	0.574927	0.0396483	0.157751	0.623192	0.0270939	0.132867	0.219309	0.42384	0.99976	-0.403883	0.153744	0.341949	Peak_414	chr1	134954801	134956599	+	0	NA	exon (NM_001081307, exon 1 of 24)	exon (NM_001081307, exon 1 of 24)	240	NM_001081307
chr1	134962400	134962799	3	Peak1963	459	322	97	90	71	51	12	22	141.866	114.384	124.248	60.3443	57.6767	65.4343	34.5598	74.9123	0.541291	0.313052	0.999932	-1.47825	0.00378833	0.0284768	0.875412	0.0864071	0.256496	0.33412	0.509994	0.749048	-0.602841	0.208733	0.99976	-0.936961	0.0646796	0.191689	Peak_415	chr1	134962401	134962799	+	0	NA	promoter-TSS (NM_026024)	promoter-TSS (NM_026024)	35	NM_001278115
chr1	134987600	134988199	16	Peak1964	757	616	123	267	191	77	32	40	233.97	218.822	157.551	179.021	155.158	98.7929	92.1594	136.204	-0.136573	0.73869	0.999932	-0.635285	0.102795	0.260198	0.649945	0.0935334	0.269627	0.786518	0.0464604	0.185439	0.0146596	0.968752	0.99976	-0.771858	0.0517559	0.164637	Peak_416	chr1	134987601	134988199	+	0	NA	exon (NM_001033409, exon 18 of 18)	exon (NM_001033409, exon 18 of 18)	25335	NM_001278115
chr1	135018800	135019799	3	Peak1965	362	203	82	168	145	75	12	12	111.885	72.1117	105.034	112.643	117.79	96.2269	34.5598	40.8613	-0.163884	0.783949	0.999932	-0.451247	0.433306	0.643689	0.214744	0.708517	0.863479	0.378628	0.516063	0.753457	-0.236503	0.673125	0.99976	-0.615131	0.292601	0.515788	Peak_417	chr1	135018801	135019799	+	0	NA	intron (NM_001033409, intron 6 of 17)	intron (NM_001033409, intron 6 of 17)	56735	NM_001278115
chr1	135107200	135109399	1	Peak1966	680	199	122	147	139	141	47	11	210.171	70.6907	156.27	98.5623	112.916	180.906	135.359	37.4562	-0.115483	0.828699	0.999932	-0.574296	0.26776	0.48298	-0.548156	0.291808	0.538918	-0.432673	0.410292	0.669852	-1.12245	0.0276575	0.995422	-0.689779	0.187813	0.389586	Peak_418	chr1	135107201	135109399	+	0	NA	TTS (NM_007955)	TTS (NM_007955)	-3024	NM_001033409
chr1	135110200	135112999	1	Peak1967	836	485	229	208	234	153	51	50	258.387	172.286	293.327	139.462	190.089	196.303	146.879	170.255	0.111187	0.738806	0.999932	-0.686826	0.0311331	0.116636	-0.129782	0.684477	0.849462	-0.240969	0.455077	0.705501	-0.816608	0.00786888	0.85961	-0.575639	0.0737185	0.209106	Peak_419	chr1	135110201	135112999	+	0	NA	intron (NM_007955, intron 27 of 37)	B2_Mm1a|SINE|B2	-6324	NM_001033409
chr1	135125200	135132799	16	Peak1968	4173	1963	768	929	972	674	276	152	1289.77	697.316	983.735	622.887	789.602	864.759	794.875	517.576	-0.177369	0.459841	0.999932	-0.524375	0.0252355	0.101546	-0.262261	0.263433	0.50748	-0.0848912	0.719879	0.877183	-0.786636	0.000660352	0.392686	-0.701745	0.00300912	0.0233763	Peak_420	chr1	135125201	135132799	+	0	NA	intron (NM_007955, intron 2 of 37)	intron (NM_007955, intron 2 of 37)	3575	NM_007955
chr1	135144600	135161799	16	Peak1969	9247	7243	1828	3588	2629	1642	675	644	2858.02	2572.93	2341.49	2405.73	2135.66	2106.73	1943.99	2192.89	0.0715259	0.643475	0.999932	-0.349402	0.0214592	0.0905752	0.284594	0.0604746	0.205461	0.213068	0.161661	0.397062	-0.0648082	0.664855	0.99976	-0.277876	0.0685688	0.19937	Peak_421	chr1	135144601	135161799	+	0	NA	intron (NM_026823, intron 3 of 6)	ID4|SINE|ID	6366	NM_026823
chr1	135162000	135165199	3	Peak1970	543	526	173	264	223	77	41	37	167.828	186.851	221.597	177.01	181.153	98.7929	118.079	125.989	-0.465008	0.226387	0.999932	-0.341416	0.345774	0.563385	0.252481	0.48358	0.71391	0.717489	0.0541323	0.204615	-0.088935	0.799165	0.99976	-0.806424	0.031174	0.116689	Peak_422	chr1	135162001	135165199	+	0	NA	intron (NM_134438, intron 1 of 1)	intron (NM_134438, intron 1 of 1)	4081	NM_134438
chr1	135166200	135167799	3	Peak1971	491	528	92	202	63	96	24	28	151.756	187.561	117.843	135.439	51.1779	123.17	69.1196	95.343	0.917754	0.0390936	0.999932	-1.21028	0.00464383	0.0325099	1.4656	0.000554433	0.0100031	0.547851	0.185906	0.430345	0.25532	0.518621	0.99976	-0.29253	0.483342	0.691681	Peak_423	chr1	135166201	135167799	+	0	NA	exon (NM_134438, exon 1 of 2)	exon (NM_134438, exon 1 of 2)	681	NM_134438
chr1	135198800	135199999	3	Peak1972	360	265	108	135	85	78	22	10	111.267	94.1359	138.338	90.5164	69.0495	100.076	63.3596	34.0511	0.0861034	0.870839	0.999932	-0.902007	0.0735495	0.207562	0.473056	0.34729	0.596389	0.386953	0.44722	0.699613	-0.428951	0.374042	0.99976	-0.815904	0.10954	0.273106	Peak_424	chr1	135198801	135199999	+	0	NA	Intergenic	Intergenic	-31719	NM_134438
chr1	135248200	135248799	3	Peak1973	732	424	61	177	135	77	21	24	226.243	150.617	78.1352	118.677	109.667	98.7929	60.4796	81.7226	0.0604248	0.909462	0.999932	-0.821341	0.108458	0.269305	0.627792	0.218683	0.454739	0.567367	0.270715	0.535342	-0.193549	0.69568	0.99976	-0.760917	0.140628	0.322539	Peak_425	chr1	135248201	135248799	+	0	NA	Intergenic	Intergenic	9972	NM_001163131
chr1	135261200	135262599	2	Peak1974	310	280	72	159	134	74	40	15	95.8135	99.4644	92.2252	106.608	108.855	94.9438	115.199	51.0766	-0.559896	0.224487	0.999932	0.24727	0.57113	0.751198	-0.117663	0.785704	0.903586	0.442233	0.324356	0.5903	0.129607	0.759659	0.99976	-0.312626	0.489545	0.696332	Peak_426	chr1	135261201	135262599	+	0	NA	TTS (NM_145417)	TTS (NM_145417)	-3428	NM_007921
chr1	135280600	135285199	16	Peak1975	3454	2664	570	1139	726	499	233	175	1067.55	946.332	730.116	763.69	589.764	640.229	671.036	595.894	-0.0190818	0.93419	0.999932	-0.524085	0.0196726	0.0853747	0.446965	0.0460579	0.173024	0.466047	0.0391891	0.166099	-0.0771206	0.725263	0.99976	-0.543167	0.0165366	0.075676	Peak_427	chr1	135280601	135285199	+	0	NA	intron (NM_001159624, intron 1 of 9)	intron (NM_001159624, intron 1 of 9)	1184	NM_145417
chr1	135289200	135300799	16	Peak1976	2033	1661	416	969	944	434	237	235	628.351	590.037	532.857	649.707	766.856	556.833	682.556	800.2	-0.116308	0.60702	0.999932	0.32047	0.147663	0.329353	-0.231137	0.293744	0.540792	-0.114828	0.605555	0.811386	0.0893336	0.681241	0.99976	0.204162	0.361081	0.584427	Peak_428	chr1	135289201	135300799	+	0	NA	Intergenic	MTC-int|LTR|ERVL-MaLR	-10916	NM_001159624
chr1	135301800	135309599	6	Peak1977	821	917	230	654	468	283	136	125	253.751	325.746	294.608	438.502	380.179	363.096	391.678	425.638	0.0238858	0.927885	0.999932	0.497611	0.0537798	0.168494	-0.0155202	0.951474	0.979741	-0.039406	0.878353	0.951755	0.482091	0.0551698	0.99976	0.521497	0.0452249	0.150318	Peak_429	chr1	135301801	135309599	+	0	NA	intron (NM_011590, intron 4 of 5)	intron (NM_011590, intron 4 of 5)	8037	NM_011590
chr1	135312000	135315799	16	Peak1978	4197	3357	588	1490	1130	664	276	170	1297.19	1192.51	753.172	999.033	917.953	851.928	794.875	578.868	-0.251167	0.330864	0.999932	-0.261524	0.302017	0.519388	0.352229	0.163482	0.381028	0.603396	0.0179618	0.102443	0.0907049	0.716742	0.99976	-0.512691	0.0448665	0.149598	Peak_430	chr1	135312001	135315799	+	0	NA	promoter-TSS (NM_011590)	promoter-TSS (NM_011590)	-163	NM_011590
chr1	135328400	135328999	1	Peak1979	249	150	52	28	59	18	8	11	76.9598	53.2845	66.6071	18.7738	47.9285	23.0944	23.0399	37.4562	-0.325402	0.665801	0.999932	-0.96632	0.171981	0.363947	-0.0181045	0.979651	0.991522	0.307297	0.673858	0.852417	-0.984424	0.149312	0.99976	-1.29172	0.075966	0.213448	Peak_431	chr1	135328401	135328999	+	0	NA	intron (NM_053106, intron 1 of 2)	intron (NM_053106, intron 1 of 2)	3887	NM_053106
chr1	135329800	135330199	1	Peak1980	326	87	48	46	88	44	9	2	100.759	30.905	61.4835	30.8426	71.4866	56.4531	25.9198	6.81021	-0.563217	0.474293	0.999932	-0.696131	0.352767	0.570799	-0.705605	0.34932	0.598326	-0.142388	0.854175	0.941716	-1.40174	0.0568619	0.99976	-1.25935	0.101968	0.260045	Peak_432	chr1	135329801	135330199	+	0	NA	intron (NM_053106, intron 1 of 2)	intron (NM_053106, intron 1 of 2)	5187	NM_053106
chr1	135333600	135333999	1	Peak1981	201	113	47	70	112	25	21	23	62.1242	40.141	60.2025	46.9344	90.9829	32.0756	60.4796	78.3175	-0.547726	0.360069	0.999932	0.330716	0.563162	0.74503	-0.824999	0.148677	0.360231	-0.277273	0.637629	0.83173	-0.494283	0.378937	0.99976	-0.21701	0.712746	0.848692	Peak_433	chr1	135333601	135333999	+	0	NA	intron (NM_053106, intron 1 of 2)	intron (NM_053106, intron 1 of 2)	8987	NM_053106
chr1	135365400	135375799	16	Peak1982	4238	3858	1114	1978	1204	819	421	366	1309.86	1370.48	1426.93	1326.23	978.066	1050.8	1212.47	1246.27	0.0708208	0.692921	0.999932	-0.329255	0.0601467	0.181531	0.309711	0.0760684	0.2367	0.23889	0.173822	0.414559	-0.0195438	0.909209	0.99976	-0.258434	0.142508	0.32541	Peak_434	chr1	135365401	135375799	+	0	NA	TTS (NM_175259)	TTS (NM_175259)	4463	NM_175259
chr1	135379200	135387199	16	Peak1983	1426	1740	349	924	691	400	159	131	440.742	618.1	447.036	619.535	561.332	513.21	457.917	446.069	-0.0910841	0.680954	0.999932	0.21243	0.322122	0.539288	0.267389	0.20793	0.441612	0.358473	0.0960038	0.291609	0.479819	0.0211735	0.982383	0.121346	0.576982	0.760625	Peak_435	chr1	135379201	135387199	+	0	NA	3' UTR (NM_153774, exon 24 of 24)	3' UTR (NM_153774, exon 24 of 24)	-8137	NM_175259
chr1	135428000	135435999	16	Peak1984	3995	3447	794	1524	1049	853	337	241	1234.76	1224.48	1017.04	1021.83	852.152	1094.42	970.554	820.631	0.0876846	0.668791	0.999932	-0.313532	0.118177	0.284257	0.307793	0.123892	0.321744	0.220109	0.273688	0.539	-0.00573839	0.976726	0.99976	-0.225847	0.262841	0.481873	Peak_436	chr1	135428001	135435999	+	0	NA	Intergenic	RMER1B|Other|Other	-1509	NM_153774
chr1	135436800	135439799	4	Peak1985	376	514	140	172	239	197	71	38	116.212	182.588	179.327	115.325	194.151	252.756	204.479	129.394	-0.0281899	0.945269	0.999932	0.442763	0.2713	0.486606	-0.413103	0.301792	0.549314	-0.384913	0.340208	0.605928	0.0296596	0.940187	0.99976	0.414573	0.307175	0.530148	Peak_437	chr1	135436801	135439799	+	0	NA	3' UTR (NM_173437, exon 29 of 29)	3' UTR (NM_173437, exon 29 of 29)	-7809	NM_153774
chr1	135509400	135511199	7	Peak1986	448	290	110	238	183	76	50	19	138.466	103.017	140.9	159.577	148.66	97.5099	143.999	64.697	-0.815117	0.0552957	0.999932	0.0696788	0.861328	0.931101	-0.163642	0.68001	0.846708	0.651475	0.116724	0.327652	-0.0939631	0.808745	0.99976	-0.745438	0.0740719	0.209799	Peak_438	chr1	135509401	135511199	+	0	NA	intron (NM_173437, intron 3 of 28)	intron (NM_173437, intron 3 of 28)	-55617	NR_049188
chr1	135542800	135546399	3	Peak1987	500	585	186	344	179	136	60	50	154.538	207.809	238.248	230.649	145.41	174.491	172.799	170.255	0.131076	0.710288	0.999932	-0.302633	0.372473	0.58986	0.47513	0.15834	0.374347	0.344053	0.311357	0.577697	0.172496	0.596467	0.99976	-0.171557	0.616286	0.788364	Peak_439	chr1	135542801	135546399	+	0	NA	intron (NM_173437, intron 1 of 28)	MIR3|SINE|MIR	40755	NM_173437
chr1	135548000	135551199	3	Peak1988	486	324	190	230	173	108	34	37	150.211	115.094	243.372	154.213	140.536	138.567	97.9194	125.989	0.129566	0.752968	0.999932	-0.683901	0.0834172	0.226213	0.145169	0.713094	0.865825	0.0156034	0.968741	0.988602	-0.538731	0.157315	0.99976	-0.554335	0.164123	0.356953	Peak_440	chr1	135548001	135551199	+	0	NA	intron (NM_173437, intron 1 of 28)	intron (NM_173437, intron 1 of 28)	35755	NM_173437
chr1	135564200	135566199	2	Peak1989	198	232	56	194	144	80	44	16	61.197	82.4133	71.7307	130.075	116.978	102.642	126.719	54.4817	-0.58175	0.231285	0.999932	0.877948	0.0609809	0.183298	-0.198097	0.667468	0.839776	0.383653	0.419737	0.677838	0.679852	0.137426	0.99976	0.296198	0.539499	0.732843	Peak_441	chr1	135564201	135566199	+	0	NA	intron (NM_173437, intron 1 of 28)	intron (NM_173437, intron 1 of 28)	20155	NM_173437
chr1	135579800	135587199	16	Peak1990	3282	2798	741	1246	887	568	242	197	1014.39	993.933	949.151	835.433	720.552	728.758	696.956	670.806	-0.0154084	0.93578	0.999932	-0.469605	0.0109326	0.0576484	0.367377	0.0457119	0.172226	0.382785	0.0395184	0.166961	-0.102229	0.568001	0.99976	-0.485014	0.00933894	0.0511681	Peak_442	chr1	135579801	135587199	+	0	NA	intron (NM_173437, intron 1 of 28)	intron (NM_173437, intron 1 of 28)	1855	NM_173437
chr1	135686800	135688999	16	Peak1991	1062	869	174	553	296	228	67	79	328.238	308.695	222.878	370.782	240.455	292.53	192.959	269.003	0.362361	0.237244	0.999932	-0.342346	0.249987	0.46356	0.630839	0.0326867	0.139854	0.268477	0.363548	0.628023	0.288492	0.313331	0.99976	0.020015	0.946401	0.975339	Peak_443	chr1	135686801	135688999	+	0	NA	Intergenic	CpG	-41297	NM_007791
chr1	135708400	135708599	1	Peak1992	151	104	53	19	34	8	1	5	46.6704	36.9439	67.888	12.7393	27.6198	10.2642	2.87998	17.0255	-0.359501	0.723485	0.999932	-1.7585	0.0599251	0.181114	0.570832	0.542981	0.757148	0.930333	0.33932	0.605194	-1.18767	0.181255	0.99976	-2.118	0.0290153	0.110875	Peak_444	chr1	135708401	135708599	+	0	NA	Intergenic	RLTR16|LTR|ERVK	-20697	NM_007791
chr1	135728400	135741599	16	Peak1993	6385	6124	1241	2943	1502	1202	510	445	1973.45	2175.43	1589.6	1973.26	1220.15	1542.2	1468.79	1515.27	0.193123	0.264078	0.999932	-0.416445	0.0141309	0.0684224	0.633236	0.000180791	0.00483637	0.440113	0.00946244	0.0674913	0.216791	0.192433	0.99976	-0.223322	0.18948	0.391721	Peak_445	chr1	135728401	135741599	+	0	NA	intron (NM_007791, intron 1 of 5)	intron (NM_007791, intron 1 of 5)	5803	NM_007791
chr1	135743600	135754199	16	Peak1994	2490	2381	524	1166	632	601	237	250	769.598	845.802	671.194	781.794	513.404	771.098	682.556	851.277	0.452329	0.0309181	0.999932	-0.288954	0.159144	0.345847	0.461987	0.0235937	0.113467	0.00965801	0.962179	0.986293	0.173033	0.384988	0.99976	0.163375	0.425062	0.643475	Peak_446	chr1	135743601	135754199	+	0	NA	intron (NM_007791, intron 4 of 5)	intron (NM_007791, intron 4 of 5)	-17185	NM_013750
chr1	135765600	135767999	16	Peak1995	1499	1326	253	677	250	171	131	151	463.304	471.035	324.069	453.923	203.087	219.397	377.278	514.171	0.335846	0.364756	0.999932	-0.469089	0.197916	0.398717	0.696498	0.0550706	0.193826	0.360652	0.320757	0.586593	0.227409	0.523993	0.99976	-0.133243	0.714693	0.850273	Peak_447	chr1	135765601	135767999	+	0	NA	exon (NM_013750, exon 1 of 2)	exon (NM_013750, exon 1 of 2)	715	NM_013750
chr1	135769400	135771999	2	Peak1996	345	338	54	221	175	85	46	30	106.631	120.068	69.1689	148.179	142.161	109.057	132.479	102.153	-0.378314	0.367386	0.999932	0.626633	0.120827	0.288509	-0.0411641	0.917587	0.965703	0.337149	0.409212	0.668935	0.585469	0.135605	0.99976	0.248319	0.549104	0.740445	Peak_448	chr1	135769401	135771999	+	0	NA	Intergenic	Intergenic	4615	NM_013750
chr1	135780200	135781599	2	Peak1997	264	275	62	208	99	62	43	35	81.596	97.6882	79.4161	139.462	80.4224	79.5475	123.839	119.179	-0.0376394	0.935497	0.999932	0.31061	0.489778	0.690109	0.242914	0.584068	0.786982	0.280553	0.533148	0.766058	0.553524	0.202474	0.99976	0.272971	0.549515	0.740661	Peak_449	chr1	135780201	135781599	+	0	NA	Intergenic	Intergenic	14815	NM_013750
chr1	135782600	135785199	7	Peak1998	718	807	132	487	250	195	81	56	221.916	286.671	169.079	326.53	203.087	250.19	233.279	190.686	0.0438164	0.889102	0.999932	0.136913	0.652324	0.806399	0.499803	0.0957734	0.273495	0.455987	0.132989	0.35354	0.636716	0.0296509	0.995422	0.180729	0.55644	0.745602	Peak_450	chr1	135782601	135785199	+	0	NA	Intergenic	B2_Mm2|SINE|B2	-15521	NM_021467
chr1	13588400	13590199	16	Peak131	1185	958	240	396	307	204	66	75	366.255	340.31	307.417	265.515	249.391	261.737	190.079	255.383	0.215269	0.4682	0.999932	-0.600095	0.0354744	0.127198	0.444571	0.117808	0.311544	0.229303	0.422494	0.679878	-0.155524	0.570355	0.99976	-0.384826	0.179952	0.37906	Peak_451	chr1	13588401	13590199	+	0	NA	intron (NM_028173, intron 1 of 10)	CpG	610	NM_028173
chr1	136017600	136019399	16	Peak1999	1392	1222	318	544	492	222	98	62	430.233	434.091	407.328	364.748	399.675	284.831	282.238	211.117	-0.457452	0.105651	0.999932	-0.277907	0.302437	0.519844	0.209753	0.434467	0.673737	0.667205	0.0154812	0.0932486	-0.0681538	0.794776	0.99976	-0.735359	0.00786743	0.0454844	Peak_452	chr1	136017601	136019399	+	0	NA	intron (NM_001160146, intron 1 of 5)	intron (NM_001160146, intron 1 of 5)	344	NM_001160146
chr1	136035800	136037599	5	Peak2000	337	382	146	91	158	117	42	21	104.159	135.698	187.012	61.0148	128.351	150.114	120.959	71.5072	-0.136335	0.790234	0.999932	-0.208963	0.674489	0.821546	-0.337088	0.497861	0.724717	-0.200753	0.689952	0.861079	-0.546051	0.263125	0.99976	-0.345298	0.492834	0.698313	Peak_453	chr1	136035801	136037599	+	0	NA	Intergenic	Intergenic	-14104	NM_001270609
chr1	136050200	136051799	3	Peak2001	603	341	118	198	131	96	15	31	186.373	121.133	151.147	132.757	106.418	123.17	43.1997	105.558	0.547445	0.232567	0.999932	-1.10373	0.0123894	0.0628536	0.686922	0.119035	0.313732	0.139477	0.750144	0.89247	-0.416803	0.320888	0.99976	-0.55628	0.204757	0.41141	Peak_454	chr1	136050201	136051799	+	0	NA	exon (NM_001270609, exon 1 of 1)	exon (NM_001270609, exon 1 of 1)	196	NM_001270609
chr1	136122200	136129399	3	Peak2002	733	779	252	547	339	266	79	82	226.552	276.724	322.788	366.759	275.386	341.285	227.519	279.219	0.301571	0.324901	0.999932	-0.104058	0.727616	0.853898	0.340807	0.250501	0.49283	0.0392358	0.894956	0.958946	0.236749	0.413223	0.99976	0.197514	0.509362	0.711233	Peak_455	chr1	136122201	136129399	+	0	NA	Intergenic	Intergenic	5383	NR_046168
chr1	136130200	136135999	16	Peak2003	2863	2600	710	1200	836	555	219	199	884.884	923.598	909.443	804.59	679.122	712.079	630.716	677.616	0.0835851	0.660598	0.999932	-0.448507	0.0146646	0.0700363	0.396225	0.030364	0.13328	0.31264	0.0903423	0.28083	-0.0522822	0.768718	0.99976	-0.364922	0.0490088	0.158825	Peak_456	chr1	136130201	136135999	+	0	NA	intron (NM_001039472, intron 1 of 34)	intron (NM_001039472, intron 1 of 34)	1699	NM_001039472
chr1	136136600	136143399	16	Peak2004	4301	3295	863	1618	1015	628	250	210	1329.33	1170.48	1105.42	1084.86	824.533	805.74	719.996	715.072	-0.0232053	0.902949	0.999932	-0.652473	0.000386959	0.00585127	0.539123	0.00327339	0.0318151	0.562328	0.00240253	0.027549	-0.11335	0.525715	0.99976	-0.675678	0.000275987	0.00432417	Peak_457	chr1	136136601	136143399	+	0	NA	intron (NM_001039472, intron 1 of 34)	intron (NM_001039472, intron 1 of 34)	8599	NM_001039472
chr1	136152400	136153599	1	Peak2005	92	92	100	56	55	29	20	9	28.435	32.6811	128.091	37.5476	44.6791	37.2077	57.5996	30.646	-0.562194	0.450678	0.999932	-0.602884	0.393138	0.608111	-0.529554	0.455261	0.691717	0.0326401	0.964387	0.986696	-1.13244	0.101191	0.99976	-1.16508	0.109472	0.273004	Peak_458	chr1	136152401	136153599	+	0	NA	intron (NM_001039472, intron 12 of 34)	intron (NM_001039472, intron 12 of 34)	21599	NM_001039472
chr1	136161200	136167199	2	Peak2006	828	679	183	362	306	204	78	78	255.915	241.201	234.406	242.718	248.578	261.737	224.639	265.598	0.146914	0.603961	0.999932	-0.0466804	0.864324	0.93275	0.023946	0.929655	0.970694	-0.122968	0.653091	0.839752	-0.0227344	0.931161	0.99976	0.100234	0.715991	0.851018	Peak_459	chr1	136161201	136167199	+	0	NA	intron (NM_001039472, intron 26 of 34)	Tigger17a|DNA|TcMar-Tigger	32799	NM_001039472
chr1	136168400	136171599	3	Peak2007	419	381	164	241	156	75	54	48	129.503	135.343	210.068	161.589	126.726	96.2269	155.519	163.445	-0.143387	0.730626	0.999932	-0.266571	0.504894	0.701489	0.0847144	0.831546	0.925734	0.228101	0.573243	0.791856	-0.181856	0.639075	0.99976	-0.409957	0.313152	0.536357	Peak_460	chr1	136168401	136171599	+	0	NA	exon (NM_001039472, exon 30 of 35)	exon (NM_001039472, exon 30 of 35)	38599	NM_001039472
chr1	136174400	136181599	12	Peak2008	1228	1221	424	536	444	348	131	164	379.545	433.736	543.104	359.384	360.682	446.493	377.278	558.437	0.43786	0.0954602	0.999932	-0.315958	0.218704	0.424554	0.108522	0.671687	0.841899	-0.329339	0.197592	0.44655	-0.207437	0.406135	0.99976	0.121902	0.634534	0.800476	Peak_461	chr1	136174401	136181599	+	0	NA	TTS (NM_001039472)	TTS (NM_001039472)	34828	NM_001329610
chr1	136257600	136282399	16	Peak2009	8840	6780	1792	3508	2794	1675	792	687	2732.23	2408.46	2295.38	2352.09	2269.7	2149.07	2280.95	2339.31	-0.0224244	0.879982	0.999932	-0.146372	0.316049	0.533082	0.0653242	0.653781	0.831916	0.0877486	0.549136	0.776171	-0.0810483	0.573337	0.99976	-0.168797	0.250281	0.467202	Peak_462	chr1	136257601	136282399	+	0	NA	3' UTR (NM_001081360, exon 19 of 19)	3' UTR (NM_001081360, exon 19 of 19)	-9127	NM_001101516
chr1	136287200	136288999	4	Peak2010	89	187	61	150	120	88	65	56	27.5077	66.428	78.1352	100.574	97.4817	112.906	187.199	190.686	0.0984379	0.856312	0.999932	1.45268	0.0074979	0.0447703	-0.749663	0.160991	0.377979	-0.848101	0.114411	0.323465	0.703013	0.190368	0.99976	1.55111	0.00447438	0.0308844	Peak_463	chr1	136287201	136288999	+	0	NA	intron (NM_001347110, intron 6 of 16)	intron (NM_001347110, intron 6 of 16)	-27227	NM_001101516
chr1	136289200	136290399	1	Peak2011	141	121	86	54	68	77	37	70	43.5797	42.9828	110.158	36.2066	55.2396	98.7929	106.559	238.357	1.07108	0.065261	0.999932	0.0637262	0.912173	0.956691	-0.991443	0.0874151	0.258441	-2.06252	0.000314183	0.00698756	-0.927716	0.103068	0.99976	1.1348	0.0465177	0.153233	Peak_464	chr1	136289201	136290399	+	0	NA	intron (NM_001347110, intron 6 of 16)	intron (NM_001347110, intron 6 of 16)	-28927	NM_001101516
chr1	136306200	136308399	2	Peak2012	331	244	60	203	84	78	36	22	102.304	86.6761	76.8543	136.11	68.2372	100.076	103.679	74.9123	0.0789391	0.871615	0.999932	-0.103008	0.82665	0.910928	0.401772	0.388594	0.634476	0.322833	0.493139	0.736184	0.298764	0.508876	0.99976	-0.0240693	0.959619	0.981058	Peak_465	chr1	136306201	136308399	+	0	NA	intron (NM_001347110, intron 2 of 16)	intron (NM_001347110, intron 2 of 16)	38804	NM_001081360
chr1	136318400	136321199	9	Peak2013	284	219	34	151	179	167	56	67	87.7775	77.7953	43.5508	101.244	145.41	214.265	161.279	228.142	0.532	0.199361	0.999932	1.17624	0.00464622	0.0325201	-0.774768	0.0579884	0.199954	-1.30677	0.00132905	0.0186808	0.401475	0.325318	0.99976	1.70824	3.69347e-05	0.00098634	Peak_466	chr1	136318401	136321199	+	0	NA	intron (NM_001347110, intron 2 of 16)	intron (NM_001347110, intron 2 of 16)	26304	NM_001081360
chr1	136341800	136347599	16	Peak2014	7654	5515	1319	2211	1880	1154	525	373	2365.67	1959.09	1689.51	1482.46	1527.21	1480.61	1511.99	1270.1	-0.139786	0.48416	0.999932	-0.41898	0.0329334	0.120948	0.180119	0.358591	0.607086	0.319906	0.105213	0.308145	-0.238861	0.218369	0.99976	-0.558767	0.00470854	0.0320764	Peak_467	chr1	136341801	136347599	+	0	NA	intron (NM_001347110, intron 1 of 16)	intron (NM_001347110, intron 1 of 16)	1404	NM_001081360
chr1	136362600	136363199	2	Peak2015	159	183	54	90	28	57	12	22	49.143	65.0071	69.1689	60.3443	22.7457	73.1324	34.5598	74.9123	1.42759	0.0159283	0.999932	-1.09089	0.0585974	0.178401	1.19017	0.0375759	0.152324	-0.237425	0.663092	0.846059	0.0992725	0.850925	0.99976	0.336698	0.540196	0.733338	Peak_468	chr1	136362601	136363199	+	0	NA	Intergenic	Intergenic	-16796	NM_001347110
chr1	136401000	136401799	3	Peak2016	482	240	72	143	117	70	15	14	148.974	85.2552	92.2252	95.8804	95.0446	89.8117	43.1997	47.6715	-0.0182611	0.973308	0.999932	-0.759842	0.144893	0.325473	0.334359	0.52059	0.741443	0.35262	0.504006	0.744592	-0.425484	0.396957	0.99976	-0.778104	0.140923	0.322928	Peak_469	chr1	136401001	136401799	+	0	NA	Intergenic	Intergenic	-13871	NM_026500
chr1	136412600	136417399	16	Peak2017	4193	3490	819	1681	992	625	360	314	1295.95	1239.75	1049.06	1127.1	805.849	801.89	1036.79	1069.2	0.0208659	0.920608	0.999932	-0.360859	0.0781313	0.216261	0.37149	0.0689342	0.222932	0.350624	0.0880217	0.276179	0.0106313	0.957804	0.99976	-0.339993	0.0990607	0.255224	Peak_470	chr1	136412601	136417399	+	0	NA	promoter-TSS (NM_026500)	promoter-TSS (NM_026500)	-271	NM_026500
chr1	13658800	13660799	16	Peak132	1911	1560	414	588	471	241	90	90	590.644	554.159	530.295	394.249	382.616	309.209	259.198	306.46	-0.0832719	0.76488	0.999932	-0.782712	0.00339164	0.0264533	0.542027	0.041992	0.163185	0.625299	0.0206831	0.112021	-0.240685	0.352049	0.99976	-0.865984	0.00138824	0.0135469	Peak_471	chr1	13658801	13660799	+	0	NA	intron (NM_145381, intron 1 of 6)	intron (NM_145381, intron 1 of 6)	709	NM_145381
chr1	136613400	136613999	1	Peak2018	237	205	50	108	55	49	22	24	73.2509	72.8221	64.0453	72.4131	44.6791	62.8682	63.3596	81.7226	0.435608	0.410099	0.999932	-0.387707	0.445885	0.654474	0.462926	0.358752	0.607196	0.0273184	0.956722	0.984643	0.0752191	0.876017	0.99976	0.0479007	0.924817	0.96441	Peak_472	chr1	136613401	136613999	+	0	NA	Intergenic	Intergenic	-11201	NM_177643
chr1	136623800	136638199	16	Peak2019	7588	6050	1260	2374	2304	1406	692	487	2345.27	2149.14	1613.94	1591.75	1871.65	1803.93	1992.95	1658.29	-0.155453	0.438235	0.999932	-0.0396679	0.841288	0.919778	-0.0446888	0.82123	0.921424	0.110764	0.577413	0.794537	-0.0843567	0.667444	0.99976	-0.195121	0.327133	0.550332	Peak_473	chr1	136623801	136638199	+	0	NA	TTS (NM_001160251)	TTS (NM_001160251)	6099	NM_001160251
chr1	136670400	136670799	1	Peak2020	193	166	71	83	70	53	3	11	59.6516	58.9682	90.9443	55.6508	56.8643	68.0003	8.63995	37.4562	0.603474	0.401089	0.999932	-1.07538	0.122085	0.290616	0.691234	0.319534	0.568114	0.0877597	0.898691	0.960557	-0.384147	0.563575	0.99976	-0.471907	0.494309	0.699542	Peak_474	chr1	136670401	136670799	+	0	NA	Intergenic	Intergenic	-12796	NR_045324
chr1	137767400	137768199	2	Peak2021	130	194	52	111	48	45	30	21	40.1798	68.9146	66.6071	74.4246	38.9927	57.7361	86.3995	71.5072	0.0863569	0.883528	0.999932	0.196212	0.731169	0.856079	0.249777	0.658027	0.834512	0.163421	0.774325	0.904076	0.445989	0.418216	0.99976	0.282569	0.624151	0.793816	Peak_475	chr1	137767401	137768199	+	0	NA	Intergenic	Intergenic	-198655	NR_029795
chr1	137898000	137905599	16	Peak2022	3520	3100	815	1581	1213	964	384	339	1087.95	1101.21	1043.94	1060.05	985.377	1236.84	1105.91	1154.33	0.20267	0.227035	0.999932	-0.0349532	0.831326	0.913972	0.053938	0.741151	0.880575	-0.148732	0.364219	0.628513	0.0189848	0.905643	0.99976	0.167717	0.308611	0.531658	Peak_476	chr1	137898001	137905599	+	0	NA	Intergenic	Intergenic	-64655	NR_029795
chr1	137906200	137908199	4	Peak2023	168	127	50	172	154	82	55	50	51.9247	45.1142	64.0453	115.325	125.101	105.208	158.399	170.255	-0.0525226	0.917529	0.999932	1.28977	0.0104292	0.0557474	-0.821969	0.0977975	0.27734	-0.769447	0.124403	0.34046	0.467803	0.346624	0.99976	1.23725	0.0148307	0.070129	Peak_477	chr1	137906201	137908199	+	0	NA	Intergenic	Intergenic	-59255	NR_029795
chr1	137912400	137914399	9	Peak2024	165	214	63	56	113	77	39	49	50.9975	76.0192	80.697	37.5476	91.7953	98.7929	112.319	166.85	0.36822	0.477581	0.999932	0.640511	0.211634	0.415608	-0.823283	0.10636	0.291459	-1.1915	0.0194386	0.107532	-0.182772	0.7169	0.99976	1.00873	0.0491625	0.15919	Peak_478	chr1	137912401	137914399	+	0	NA	Intergenic	Intergenic	-53055	NR_029795
chr1	137917600	137920799	9	Peak2025	331	447	90	120	202	213	66	84	102.304	158.788	115.281	80.459	164.094	273.284	190.079	286.029	0.666133	0.0809298	0.999932	0.699802	0.0656126	0.192539	-0.547759	0.14543	0.355313	-1.21389	0.00116152	0.0170309	0.152043	0.682846	0.99976	1.36594	0.000297636	0.00456932	Peak_479	chr1	137917601	137920799	+	0	NA	Intergenic	Intergenic	-47255	NR_029795
chr1	137921000	137923999	13	Peak2026	273	282	90	185	305	153	138	109	84.3777	100.175	115.281	124.041	247.766	196.303	397.438	371.157	-0.193269	0.612051	0.999932	1.69191	8.68965e-06	0.000402742	-1.51219	5.79803e-05	0.00240944	-1.31893	0.000512052	0.00967047	0.179715	0.635321	0.99976	1.49864	9.47751e-05	0.00195756	Peak_480	chr1	137921001	137923999	+	0	NA	Intergenic	Intergenic	-43955	NR_029795
chr1	137924800	137930799	15	Peak2027	860	815	179	500	392	357	150	125	265.805	289.512	229.282	335.246	318.44	458.04	431.997	425.638	0.257687	0.33037	0.999932	0.575372	0.0273034	0.106974	-0.248012	0.336016	0.5851	-0.505699	0.0504668	0.195714	0.32736	0.198147	0.99976	0.833059	0.00143953	0.0139072	Peak_481	chr1	137924801	137930799	+	0	NA	Intergenic	Intergenic	-38655	NR_029795
chr1	137931600	137933999	1	Peak2028	308	255	123	193	118	66	30	27	95.1953	90.5836	157.551	129.405	95.857	84.6796	86.3995	91.9379	-0.0602587	0.896747	0.999932	-0.4476	0.311644	0.529013	0.258921	0.556744	0.767266	0.31918	0.476288	0.723647	-0.188679	0.657314	0.99976	-0.507858	0.258957	0.477523	Peak_482	chr1	137931601	137933999	+	0	NA	Intergenic	Intergenic	-33655	NR_029795
chr1	137937200	137940399	15	Peak2029	203	334	84	275	215	177	104	104	62.7424	118.647	107.596	184.385	174.655	227.095	299.518	354.131	0.300305	0.46101	0.999932	1.48318	0.000285432	0.00477217	-0.629068	0.117118	0.310249	-0.929372	0.0207426	0.112219	0.85411	0.0341982	0.996339	1.78348	1.30999e-05	0.000462982	Peak_483	chr1	137937201	137940399	+	0	NA	Intergenic	Intergenic	-27655	NR_029795
chr1	137941000	137945199	13	Peak2030	256	390	111	207	251	208	149	123	79.1234	138.54	142.18	138.792	203.899	266.869	429.117	418.828	0.124885	0.754029	0.999932	1.51755	0.000142362	0.00294621	-1.16806	0.00306905	0.0305917	-1.29295	0.00108897	0.0163094	0.349487	0.377705	0.99976	1.64243	4.06444e-05	0.00106761	Peak_484	chr1	137941001	137945199	+	0	NA	Intergenic	Intergenic	-23355	NR_029795
chr1	137948600	137950999	9	Peak2031	230	239	106	185	154	147	76	75	71.0874	84.8999	135.776	124.041	125.101	188.605	218.879	255.383	0.383154	0.380176	0.999932	0.731691	0.0912289	0.240624	-0.697594	0.104747	0.28854	-1.08075	0.0119286	0.0784131	0.0340962	0.936268	0.99976	1.11484	0.010043	0.0537759	Peak_485	chr1	137948601	137950999	+	0	NA	Intergenic	Intergenic	-16655	NR_029795
chr1	137957800	137967999	13	Peak2032	970	1176	228	627	625	526	295	283	299.803	417.75	292.046	420.398	507.717	674.871	849.595	963.645	0.278525	0.292692	0.999932	1.17979	8.02179e-06	0.000378975	-0.678793	0.00944154	0.0630652	-0.957318	0.000255633	0.00609737	0.500999	0.0552516	0.99976	1.45832	3.53794e-08	5.19942e-06	Peak_486	chr1	137957801	137967999	+	0	NA	Intergenic	Intergenic	-3555	NR_029795
chr1	137970400	137979199	16	Peak2033	1226	1203	273	620	559	431	199	175	378.927	427.342	349.687	415.705	454.102	552.984	573.117	595.894	0.171364	0.449687	0.999932	0.478325	0.031492	0.117438	-0.270855	0.218892	0.455009	-0.442219	0.0458464	0.183789	0.20747	0.339169	0.99976	0.649689	0.00365745	0.0269137	Peak_487	chr1	137970401	137979199	+	0	NA	Intergenic	Lx5c|LINE|L1	8161	NR_029820
chr1	138476400	138476799	4	Peak2034	12	23	7	10	50	14	32	8	3.70891	8.17029	8.96634	6.70492	40.6174	17.9623	92.1594	27.2409	-1.56269	0.0721603	0.999932	3.48084	7.75426e-05	0.00193032	-3.12246	0.000235035	0.0057997	-1.55977	0.0805527	0.261015	0.35838	0.691784	0.99976	1.91815	0.0376802	0.133039	Peak_488	chr1	138476401	138476799	+	0	NA	Intergenic	Lx9|LINE|L1	143157	NM_021605
chr1	138479600	138480799	4	Peak2035	77	103	48	58	63	60	43	31	23.7988	36.5887	61.4835	38.8885	51.1779	76.9815	123.839	105.558	0.0866182	0.889155	0.999932	1.03888	0.0915871	0.241213	-1.17438	0.0548364	0.193269	-1.261	0.0404101	0.169325	-0.135499	0.824074	0.99976	1.1255	0.0692137	0.200767	Peak_489	chr1	138479601	138480799	+	0	NA	Intergenic	L1M2|LINE|L1	139557	NM_021605
chr1	138617000	138620199	16	Peak2036	2246	1999	490	1223	557	430	167	171	694.184	710.105	627.644	820.012	452.477	551.701	480.957	582.273	0.281983	0.176189	0.999932	-0.5095	0.0113921	0.0594105	0.716479	0.000341544	0.007398	0.434497	0.03038	0.142036	0.206979	0.284193	0.99976	-0.227518	0.259981	0.478652	Peak_490	chr1	138617001	138620199	+	0	NA	intron (NM_001311148, intron 1 of 7)	intron (NM_001311148, intron 1 of 7)	1157	NM_021605
chr1	138853400	138855599	3	Peak2037	265	523	142	208	128	140	66	22	81.9051	185.785	181.889	139.462	103.98	179.623	190.079	74.9123	-0.144734	0.773885	0.999932	0.149389	0.761325	0.875015	0.172685	0.723886	0.87202	0.317419	0.520663	0.756866	0.322074	0.503993	0.99976	0.00465492	0.992529	0.996806	Peak_491	chr1	138853401	138855599	+	0	NA	intron (NM_001081226, intron 1 of 2)	intron (NM_001081226, intron 1 of 2)	2354	NM_001081226
chr1	138856600	138857199	16	Peak2038	1426	1300	306	493	382	240	123	122	440.742	461.799	391.957	330.553	310.317	307.926	354.238	415.423	0.113405	0.681538	0.999932	-0.336614	0.208807	0.412077	0.264907	0.320575	0.569333	0.151502	0.572797	0.79155	-0.0717076	0.782598	0.99976	-0.22321	0.407999	0.628046	Peak_492	chr1	138856601	138857199	+	0	NA	promoter-TSS (NM_001081226)	promoter-TSS (NM_001081226)	-46	NM_001081226
chr1	138961600	138965599	16	Peak2039	2174	1589	406	857	530	352	162	170	671.931	564.46	520.048	574.612	430.544	451.625	466.557	578.868	0.191202	0.414643	0.999932	-0.421433	0.063761	0.188891	0.349456	0.12271	0.319717	0.158253	0.486786	0.731501	-0.0719771	0.743859	0.99976	-0.23023	0.31362	0.536718	Peak_493	chr1	138961601	138965599	+	0	NA	promoter-TSS (NM_001166501)	promoter-TSS (NM_001166501)	-109	NM_001166501
chr1	139176600	139178399	1	Peak2040	200	175	120	83	101	80	27	23	61.8151	62.1652	153.709	55.6508	82.0471	102.642	77.7595	78.3175	0.191647	0.720705	0.999932	-0.404668	0.435516	0.645827	-0.441685	0.3959	0.64106	-0.633332	0.225982	0.483511	-0.846353	0.0940983	0.99976	-0.213021	0.68308	0.831404	Peak_494	chr1	139176601	139178399	+	0	NA	Intergenic	Intergenic	199576	NM_133239
chr1	139181600	139181799	4	Peak2041	38	21	1	0	24	2	8	7	11.7449	7.45983	1.28091	0	19.4963	2.56605	23.0399	23.8357	-0.764863	0.626494	0.999932	1.63335	0.291448	0.508656	-2.45746	0.113977	0.304607	-1.6926	0.286165	0.551982	-0.824111	0.598202	0.99976	0.868485	0.582676	0.764543	Peak_495	chr1	139181601	139181799	+	0	NA	Intergenic	Intergenic	195376	NM_133239
chr1	139405400	139406399	9	Peak2042	18	14	7	16	85	88	40	48	5.56336	4.97322	8.96634	10.7279	69.0495	112.906	115.199	163.445	0.597415	0.304051	0.999932	3.73486	8.87603e-09	2.87325e-06	-3.58035	9.37424e-09	9.90462e-06	-4.17776	1.74969e-11	8.12554e-08	0.154514	0.821639	0.99976	4.33228	2.1645e-11	2.12652e-08	Peak_496	chr1	139405401	139406399	+	0	NA	Intergenic	Intergenic	-16483	NM_172643
chr1	139421600	139424399	16	Peak2043	3584	2932	778	1439	863	495	273	211	1107.73	1041.53	996.544	964.838	701.056	635.097	786.235	718.478	-0.136925	0.468146	0.999932	-0.509882	0.00494546	0.0339393	0.439397	0.0150603	0.0850438	0.576322	0.00168616	0.0218607	-0.0704852	0.688758	0.99976	-0.646807	0.000444466	0.00605199	Peak_497	chr1	139421601	139424399	+	0	NA	intron (NM_172643, intron 1 of 10)	intron (NM_172643, intron 1 of 10)	617	NM_172643
chr1	139443600	139443799	9	Peak2044	29	1	0	5	5	8	1	6	8.96319	0.35523	0	3.35246	4.06174	10.2642	2.87998	20.4306	2.08476	0.263524	0.999932	-0.424371	0.820161	0.907771	-1.00665	0.596475	0.795391	-3.0914	0.0878324	0.27579	-1.43102	0.430003	0.99976	1.66039	0.349516	0.572278	Peak_498	chr1	139443601	139443799	+	0	NA	intron (NM_172643, intron 10 of 10)	intron (NM_172643, intron 10 of 10)	-11073	NM_009791
chr1	139445000	139446199	9	Peak2045	83	77	23	22	28	48	17	30	25.6533	27.3527	29.4608	14.7508	22.7457	61.5852	48.9597	102.153	1.23563	0.0763704	0.999932	0.322005	0.643967	0.801292	-0.687972	0.321494	0.570333	-1.9236	0.00450972	0.0417126	-0.365967	0.588678	0.99976	1.55763	0.0220156	0.092217	Peak_499	chr1	139445001	139446199	+	0	NA	intron (NM_172643, intron 10 of 10)	intron (NM_172643, intron 10 of 10)	-9173	NM_009791
chr1	139453400	139455199	12	Peak2046	490	335	120	285	158	139	58	40	151.447	119.002	153.709	191.09	128.351	178.34	167.039	136.204	0.126348	0.745895	0.999932	-0.0649633	0.863399	0.932341	0.083221	0.824449	0.922945	-0.0431266	0.909201	0.965136	0.0182577	0.960155	0.99976	0.0613843	0.871856	0.938027	Peak_500	chr1	139453401	139455199	+	0	NA	promoter-TSS (NM_009791)	promoter-TSS (NM_009791)	-473	NM_009791
chr1	140245400	140246599	3	Peak2047	322	250	60	157	64	47	28	25	99.5224	88.8075	76.8543	105.267	51.9902	60.3022	80.6395	85.1277	0.145002	0.774886	0.999932	-0.462139	0.339053	0.556521	0.588337	0.220039	0.456248	0.443335	0.360348	0.625407	0.126198	0.783774	0.99976	-0.317136	0.516045	0.716168	Peak_501	chr1	140245401	140246599	+	0	NA	promoter-TSS (NM_001081027)	promoter-TSS (NM_001081027)	-257	NM_001081027
chr1	141330800	141331199	4	Peak2048	0	9	6	40	52	20	137	136	0	3.19707	7.68543	26.8197	42.2421	25.6605	394.558	463.095	0.162054	0.943001	0.999932	5.89996	0.0107254	0.0568984	-3.86569	0.0888852	0.261097	-4.02774	0.0763223	0.252103	2.03427	0.380189	0.99976	6.06201	0.0087588	0.0491067	Peak_502	chr1	141330801	141331199	+	0	NA	Intergenic	L1Md_F2|LINE|L1	-674598	NR_040604
chr1	141391600	141393799	9	Peak2049	20	40	12	28	70	93	78	64	6.18151	14.2092	15.3709	18.7738	56.8643	119.321	224.639	217.927	0.28106	0.654331	0.999932	3.79565	1.73342e-08	4.42308e-06	-3.06807	1.74094e-06	0.000263125	-3.34913	1.83964e-07	4.42658e-05	0.727584	0.289522	0.99976	4.07671	1.45479e-09	4.89569e-07	Peak_503	chr1	141391601	141393799	+	0	NA	Intergenic	B3A|SINE|B2	-736298	NR_040604
chr1	141445200	141446799	9	Peak2050	20	12	13	22	70	88	32	64	6.18151	4.26276	16.6518	14.7508	56.8643	112.906	92.1594	217.927	1.15855	0.0784366	0.999932	2.80419	6.07822e-05	0.00163826	-3.00488	1.32461e-05	0.000913651	-4.16343	1.0378e-09	1.09535e-06	-0.20069	0.780982	0.99976	3.96274	1.0134e-08	2.101e-06	Peak_504	chr1	141445201	141446799	+	0	NA	Intergenic	Intergenic	-789598	NR_040604
chr1	141860400	141862199	9	Peak2051	4	74	2	34	96	79	45	59	1.2363	26.287	2.56181	22.7967	77.9853	101.359	129.599	200.901	0.543385	0.327536	0.999932	6.0151	1.37672e-13	1.59837e-09	-2.05159	0.000247462	0.00600344	-2.59498	3.30416e-06	0.000327176	3.96351	1.15605e-06	0.0076696	6.55849	6.49863e-16	1.50898e-11	Peak_505	chr1	141860401	141862199	+	0	NA	Intergenic	Intergenic	-1204898	NR_040604
chr1	14309600	14310399	7	Peak133	420	400	98	247	119	82	35	21	129.812	142.092	125.529	165.612	96.6693	105.208	100.799	71.5072	-0.120477	0.772992	0.999932	-0.376011	0.34011	0.557529	0.642092	0.100201	0.281532	0.762569	0.0564262	0.210089	0.266081	0.478123	0.99976	-0.496488	0.2182	0.428067	Peak_506	chr1	14309601	14310399	+	0	NA	5' UTR (NM_001252192, exon 1 of 17)	5' UTR (NM_001252192, exon 1 of 17)	199	NM_001310459
chr1	143596200	143604599	16	Peak2052	1146	1102	248	535	509	363	231	176	354.201	391.463	317.664	358.713	413.485	465.738	665.276	599.299	-0.00958093	0.971509	0.999932	0.660462	0.0124592	0.0631222	-0.503997	0.0548169	0.193251	-0.494416	0.0614427	0.221348	0.156465	0.547842	0.99976	0.650881	0.014478	0.0690305	Peak_507	chr1	143596201	143604599	+	0	NA	Intergenic	ID4|SINE|ID	-40297	NM_020025
chr1	143611000	143613599	4	Peak2053	148	174	60	94	168	107	77	74	45.7432	61.81	76.8543	63.0262	136.474	137.284	221.759	251.978	0.11666	0.795213	0.999932	1.55613	0.000547588	0.00749925	-1.50024	0.000749624	0.0122364	-1.6169	0.000299751	0.00677586	0.0558934	0.900705	0.99976	1.6728	0.000217223	0.00359638	Peak_508	chr1	143611001	143613599	+	0	NA	intron (NM_145991, intron 15 of 16)	intron (NM_145991, intron 15 of 16)	-28397	NM_020025
chr1	143614800	143616999	4	Peak2054	84	129	52	77	199	62	85	57	25.9624	45.8247	66.6071	51.6279	161.657	79.5475	244.799	194.091	-0.593884	0.264229	0.999932	2.17276	4.39245e-05	0.0013043	-2.05091	9.48211e-05	0.00326426	-1.45703	0.00630382	0.0519981	0.12185	0.819255	0.99976	1.57888	0.00343873	0.0257572	Peak_509	chr1	143614801	143616999	+	0	NA	intron (NM_145991, intron 14 of 16)	intron (NM_145991, intron 14 of 16)	-24797	NM_020025
chr1	143637600	143653199	16	Peak2055	2610	2292	548	1160	1389	1128	670	549	806.688	814.187	701.936	777.771	1128.35	1447.25	1929.59	1869.4	0.12273	0.594049	0.999932	1.0066	1.14838e-05	0.000497024	-0.931321	4.60297e-05	0.00205936	-1.05405	4.17322e-06	0.000376319	0.0752812	0.741461	0.99976	1.12933	9.00767e-07	6.13458e-05	Peak_510	chr1	143637601	143653199	+	0	NA	intron (NM_020025, intron 1 of 1)	intron (NM_020025, intron 1 of 1)	4703	NM_020025
chr1	143656000	143656999	4	Peak2056	13	56	18	43	45	40	39	39	4.01798	19.8929	23.0563	28.8312	36.5556	51.321	112.319	132.799	0.3165	0.69088	0.999932	2.54464	0.00186078	0.0175319	-1.58243	0.045984	0.172916	-1.89893	0.0166995	0.0979319	0.96221	0.237985	0.99976	2.86114	0.000471082	0.00630099	Peak_511	chr1	143656001	143656999	+	0	NA	intron (NM_145991, intron 10 of 16)	intron (NM_145991, intron 10 of 16)	15803	NM_020025
chr1	143669800	143670799	4	Peak2057	70	80	10	48	92	48	39	15	21.6353	28.4184	12.8091	32.1836	74.736	61.5852	112.319	51.0766	-0.698379	0.247358	0.999932	2.36948	8.94033e-05	0.00213575	-1.60918	0.00585639	0.0463086	-0.910798	0.130034	0.348611	0.760303	0.207127	0.99976	1.6711	0.00720584	0.0429061	Peak_512	chr1	143669801	143670799	+	0	NA	intron (NM_145991, intron 8 of 16)	B1_Mur3|SINE|Alu	29603	NM_020025
chr1	143680400	143682399	9	Peak2058	132	136	94	79	149	90	61	65	40.798	48.3113	120.405	52.9689	121.04	115.472	175.679	221.332	0.175197	0.739165	0.999932	0.900248	0.0847119	0.228593	-1.53816	0.0032385	0.0316024	-1.71336	0.00107806	0.0162285	-0.637916	0.219971	0.99976	1.07545	0.0400635	0.138581	Peak_513	chr1	143680401	143682399	+	0	NA	intron (NM_145991, intron 6 of 16)	L1MEc|LINE|L1	21493	NM_145991
chr1	143690800	143694199	9	Peak2059	204	214	16	106	194	170	54	73	63.0514	76.0192	20.4945	71.0721	157.595	218.114	155.519	248.573	0.570789	0.20964	0.999932	1.83266	7.54806e-05	0.00189887	-1.08952	0.0158381	0.0877293	-1.66031	0.000223709	0.00558103	0.743138	0.104665	0.99976	2.40345	1.88833e-07	1.82946e-05	Peak_514	chr1	143690801	143694199	+	0	NA	intron (NM_145991, intron 3 of 16)	L2a|LINE|L2	10393	NM_145991
chr1	143699800	143703399	16	Peak2060	2445	2226	464	978	600	356	212	169	755.69	790.742	594.34	655.741	487.408	456.757	610.556	575.463	-0.0899215	0.704037	0.999932	-0.314901	0.169848	0.360979	0.410601	0.0722084	0.229558	0.500522	0.030285	0.141752	0.0956997	0.668586	0.99976	-0.404823	0.0810592	0.223075	Peak_515	chr1	143699801	143703399	+	0	NA	intron (NM_145991, intron 1 of 16)	intron (NM_145991, intron 1 of 16)	1293	NM_145991
chr1	143738600	143755399	16	Peak2061	4992	4330	1140	2094	1744	1102	530	453	1542.91	1538.15	1460.23	1404.01	1416.73	1413.89	1526.39	1542.51	0.00597777	0.969681	0.999932	-0.0335075	0.827575	0.911675	0.00339587	0.982321	0.992613	-0.00258191	0.986656	0.995272	-0.0301117	0.841806	0.99976	-0.0275298	0.858987	0.931693	Peak_516	chr1	143738601	143755399	+	0	NA	3' UTR (NM_023505, exon 4 of 4)	3' UTR (NM_023505, exon 4 of 4)	6553	NM_001038594
chr1	143755800	143758799	13	Peak2062	351	270	83	173	237	111	85	85	108.486	95.9121	106.315	115.995	192.526	142.416	244.799	289.434	-0.0399785	0.918736	0.999932	1.01345	0.0088176	0.0498405	-1.03689	0.00690828	0.0515126	-0.996913	0.0100593	0.0702377	-0.0234367	0.951128	0.99976	0.973476	0.0126485	0.0629174	Peak_517	chr1	143755801	143758799	+	0	NA	3' UTR (NM_013835, exon 9 of 9)	3' UTR (NM_013835, exon 9 of 9)	16853	NM_001038594
chr1	143768400	143772199	2	Peak2063	383	438	144	320	235	126	85	79	118.376	155.591	184.45	214.557	190.902	161.661	244.799	269.003	-0.0298609	0.937398	0.999932	0.528053	0.15629	0.341493	-0.225842	0.540667	0.755669	-0.195981	0.598965	0.807594	0.302212	0.407415	0.99976	0.498193	0.18515	0.385978	Peak_518	chr1	143768401	143772199	+	0	NA	intron (NM_013835, intron 2 of 8)	intron (NM_013835, intron 2 of 8)	6751	NM_013835
chr1	143773400	143774199	9	Peak2064	71	137	44	68	63	38	16	12	21.9444	48.6665	56.3598	45.5935	51.1779	48.7549	46.0797	40.8613	-0.112503	0.867766	0.999932	0.361716	0.579458	0.756822	-0.0517636	0.936064	0.973164	0.0607399	0.92626	0.972607	0.309952	0.624143	0.99976	0.249212	0.707246	0.845527	Peak_519	chr1	143773401	143774199	+	0	NA	intron (NM_013835, intron 1 of 8)	Lx9|LINE|L1	3251	NM_013835
chr1	143775000	143779599	16	Peak2065	4226	2829	782	1439	880	590	235	239	1306.15	1004.95	1001.67	964.838	714.866	756.985	676.796	813.82	0.167749	0.392379	0.999932	-0.731396	0.000119847	0.0026241	0.498344	0.00862061	0.0594684	0.330595	0.0830268	0.26597	-0.233053	0.206704	0.99976	-0.563647	0.00319085	0.0243803	Peak_520	chr1	143775001	143779599	+	0	NA	promoter-TSS (NM_001159866)	promoter-TSS (NM_001159866)	22	NM_019562
chr1	143780800	143784399	2	Peak2066	336	368	53	254	139	132	86	73	103.849	130.725	67.888	170.305	112.916	169.359	247.678	248.573	0.232867	0.59192	0.999932	1.01597	0.0185988	0.0822676	-0.227448	0.592658	0.79277	-0.460315	0.280225	0.545875	0.788526	0.0626271	0.99976	1.24884	0.0039096	0.0282235	Peak_521	chr1	143780801	143784399	+	0	NA	intron (NM_019562, intron 1 of 10)	intron (NM_019562, intron 1 of 10)	5322	NM_019562
chr1	143916600	143917999	1	Peak2067	292	202	102	134	46	62	18	17	90.2501	71.7564	130.652	89.8459	37.368	79.5475	51.8397	57.8868	0.688586	0.194852	0.999932	-1.33681	0.00829099	0.0478243	0.893796	0.0770977	0.238742	0.20521	0.680642	0.856288	-0.443013	0.348018	0.99976	-0.648223	0.19425	0.39803	Peak_522	chr1	143916601	143917999	+	0	NA	Intergenic	Intergenic	86849	NM_009061
chr1	143937600	143941199	7	Peak2068	991	787	212	446	302	216	74	67	306.294	279.566	271.552	299.039	245.329	277.133	213.119	228.142	0.143115	0.617104	0.999932	-0.326689	0.234757	0.444657	0.323509	0.236431	0.475771	0.180394	0.512864	0.751244	-0.00317944	0.990388	0.99976	-0.183573	0.508055	0.710344	Peak_523	chr1	143937601	143941199	+	0	NA	Intergenic	Intergenic	64749	NM_009061
chr1	143998000	144006999	16	Peak2069	13658	11052	2335	5052	4124	2402	958	833	4221.36	3926	2990.91	3387.33	3350.12	3081.83	2759.02	2836.45	-0.047489	0.790653	0.999932	-0.238623	0.178204	0.372684	0.256786	0.14687	0.357551	0.304275	0.0865961	0.273542	0.0181635	0.917756	0.99976	-0.286112	0.107562	0.269709	Peak_524	chr1	143998001	144006999	+	0	NA	intron (NM_009061, intron 3 of 4)	intron (NM_009061, intron 3 of 4)	1649	NM_009061
chr1	144168800	144169999	3	Peak2070	238	358	58	249	140	72	25	12	73.56	127.172	74.2925	166.953	113.729	92.3778	71.9996	40.8613	-0.445574	0.376917	0.999932	0.359498	0.455334	0.662377	0.631122	0.183084	0.4082	1.0767	0.0275458	0.134246	0.99062	0.0331747	0.995422	-0.0860766	0.862186	0.933005	Peak_525	chr1	144168801	144169999	+	0	NA	intron (NM_153171, intron 3 of 5)	intron (NM_153171, intron 3 of 5)	7972	NM_153171
chr1	144189800	144190799	3	Peak2071	312	232	64	98	57	26	21	9	96.4316	82.4133	81.9779	65.7082	46.3038	33.3586	60.4796	30.646	-0.701252	0.223951	0.999932	-0.77205	0.138795	0.316071	0.501268	0.334865	0.584037	1.20252	0.0296651	0.140038	-0.270782	0.584572	0.99976	-1.4733	0.00790147	0.0455888	Peak_526	chr1	144189801	144190799	+	0	NA	Intergenic	Intergenic	-12928	NM_153171
chr1	144539400	144541199	9	Peak2072	27	67	5	30	54	62	36	54	8.34504	23.8004	6.40453	20.1148	43.8668	79.5475	103.679	183.876	0.855124	0.172753	0.999932	3.23421	2.27769e-06	0.000153325	-1.69951	0.00712326	0.0525153	-2.55463	4.458e-05	0.0018419	1.5347	0.0246158	0.995422	4.08933	1.70355e-09	5.45606e-07	Peak_527	chr1	144539401	144541199	+	0	NA	intron (NR_110891, intron 2 of 3)	intron (NR_110891, intron 2 of 3)	27367	NM_001290269
chr1	144555600	144557799	9	Peak2073	16	49	28	64	74	94	89	105	4.94521	17.4063	35.8653	42.9115	60.1137	120.604	256.318	357.536	0.599223	0.626656	0.999932	2.98242	0.0165264	0.0760189	-2.38752	0.0531907	0.189736	-2.98674	0.0155139	0.0933727	0.594902	0.633158	0.99976	3.58165	0.00397034	0.0285643	Peak_528	chr1	144555601	144557799	+	0	NA	intron (NM_001290269, intron 1 of 4)	intron (NM_001290269, intron 1 of 4)	10967	NM_001290269
chr1	144600200	144601999	4	Peak2074	76	30	4	48	146	76	66	84	23.4898	10.6569	5.12362	32.1836	118.603	97.5099	190.079	286.029	0.304663	0.638424	0.999932	3.30456	1.01068e-06	8.4978e-05	-2.86343	1.34314e-05	0.000915065	-3.16809	1.48127e-06	0.000196125	0.441136	0.51972	0.99976	3.60923	9.40489e-08	1.05754e-05	Peak_529	chr1	144600201	144601999	+	0	NA	Intergenic	Lx|LINE|L1	-33433	NR_110891
chr1	144656600	144658399	4	Peak2075	10	36	14	26	150	38	65	66	3.09076	12.7883	17.9327	17.4328	121.852	48.7549	187.199	224.737	-0.198099	0.780137	0.999932	4.05059	7.24592e-08	1.27462e-05	-3.35454	3.34549e-06	0.000400424	-3.15644	1.359e-05	0.000823228	0.696044	0.364275	0.99976	3.85249	3.46415e-07	2.97366e-05	Peak_530	chr1	144656601	144658399	+	0	NA	Intergenic	Intergenic	-89833	NR_110891
chr1	145325600	145325999	9	Peak2076	0	0	0	35	26	26	16	9	0	0	0	23.4672	21.121	33.3586	46.0797	30.646	-0.0642328	0.979659	0.999932	8.17601	0.00466971	0.0326154	-1.51881	0.545646	0.759126	-1.45458	0.56334	0.785465	6.6572	0.0211647	0.982383	8.11178	0.00505312	0.0336412	Peak_531	chr1	145325601	145325999	+	0	NA	Intergenic	Intergenic	-550379	NM_022881
chr1	146295400	146297199	9	Peak2077	24	55	22	36	88	90	111	98	7.41782	19.5376	28.1799	24.1377	71.4866	115.472	319.678	333.7	0.202517	0.844891	0.999932	3.49205	0.000903831	0.0105781	-3.15546	0.00245135	0.026352	-3.35798	0.00127223	0.0181457	0.336584	0.750628	0.99976	3.69456	0.0004486	0.00608262	Peak_532	chr1	146295401	146297199	+	0	NA	Intergenic	Intergenic	-199366	NM_153539
chr1	146493400	146496199	7	Peak2078	740	767	169	411	201	138	74	59	228.716	272.461	216.473	275.572	163.282	177.057	213.119	200.901	0.0185593	0.952693	0.999932	-0.267463	0.370324	0.587659	0.565027	0.0560938	0.195986	0.546468	0.0687256	0.236974	0.297564	0.296958	0.99976	-0.248904	0.411311	0.631301	Peak_533	chr1	146493401	146496199	+	0	NA	promoter-TSS (NM_153539)	promoter-TSS (NM_153539)	-866	NM_153539
chr1	146497000	146500599	16	Peak2079	1020	1057	200	543	343	169	99	81	315.257	375.478	256.181	364.077	278.635	216.831	285.118	275.814	-0.212057	0.448047	0.999932	-0.0289188	0.913805	0.957359	0.39357	0.136947	0.342408	0.605627	0.0251151	0.126846	0.364652	0.156965	0.99976	-0.240975	0.377231	0.599268	Peak_534	chr1	146497001	146500599	+	0	NA	intron (NM_001145807, intron 1 of 7)	intron (NM_001145807, intron 1 of 7)	1113	NM_001145807
chr1	146501400	146503999	13	Peak2080	77	128	12	28	186	186	173	157	23.7988	45.4694	15.3709	18.7738	151.097	238.643	498.237	534.602	0.254815	0.759895	0.999932	4.02326	2.44497e-06	0.000161975	-3.32145	7.65616e-05	0.00286783	-3.57627	2.07043e-05	0.00110306	0.701803	0.414393	0.99976	4.27807	5.44837e-07	4.19315e-05	Peak_535	chr1	146501401	146503999	+	0	NA	intron (NM_001145807, intron 1 of 7)	intron (NM_001145807, intron 1 of 7)	5013	NM_001145807
chr1	146528200	146532199	4	Peak2081	143	196	10	140	282	198	167	179	44.1978	69.6251	12.8091	93.8689	229.082	254.039	480.957	609.514	0.282494	0.715825	0.999932	3.59182	5.42286e-06	0.000291479	-2.1149	0.00646029	0.0492556	-2.3974	0.00202456	0.0246515	1.47691	0.0617213	0.99976	3.87431	9.36975e-07	6.33378e-05	Peak_536	chr1	146528201	146532199	+	0	NA	intron (NM_001145807, intron 2 of 7)	intron (NM_001145807, intron 2 of 7)	32513	NM_001145807
chr1	146533000	146534399	4	Peak2082	40	55	18	56	81	21	53	44	12.363	19.5376	23.0563	37.5476	65.8001	26.9435	152.639	149.825	-0.331064	0.653875	0.999932	2.64671	0.000417135	0.00614976	-1.9243	0.00857528	0.0592702	-1.59323	0.0311285	0.144215	0.722412	0.335956	0.99976	2.31565	0.00221841	0.0188617	Peak_537	chr1	146533001	146534399	+	0	NA	intron (NM_001145807, intron 2 of 7)	intron (NM_001145807, intron 2 of 7)	36013	NM_001145807
chr1	146629400	146631799	9	Peak2083	21	110	19	80	119	109	72	89	6.49059	39.0753	24.3372	53.6394	96.6693	139.85	207.359	303.054	0.549356	0.337158	0.999932	3.43027	1.70411e-08	4.42116e-06	-1.69517	0.00308166	0.0306723	-2.24452	8.5727e-05	0.00290596	1.7351	0.00428049	0.768614	3.97963	5.50844e-11	3.93557e-08	Peak_538	chr1	146629401	146631799	+	0	NA	intron (NM_001145807, intron 2 of 7)	intron (NM_001145807, intron 2 of 7)	132913	NM_001145807
chr1	146653400	146654999	4	Peak2084	36	76	30	45	138	41	61	56	11.1267	26.9975	38.4272	30.1721	112.104	52.604	175.679	190.686	-0.266722	0.680642	0.999932	2.60313	7.62023e-05	0.00190876	-2.32217	0.000330288	0.00721815	-2.05545	0.00162279	0.0213309	0.280961	0.671299	0.99976	2.33641	0.000427566	0.00589729	Peak_539	chr1	146653401	146654999	+	0	NA	intron (NM_001145807, intron 2 of 7)	intron (NM_001145807, intron 2 of 7)	156513	NM_001145807
chr1	146655800	146658399	13	Peak2085	32	89	70	50	218	98	140	134	9.89042	31.6155	89.6634	33.5246	177.092	125.736	403.198	456.284	0.00277679	0.998098	0.999932	2.55752	0.0286078	0.110319	-3.15238	0.00697015	0.0517993	-3.15515	0.00695698	0.0554457	-0.594857	0.611943	0.99976	2.5603	0.0285382	0.109548	Peak_540	chr1	146655801	146658399	+	0	NA	intron (NM_001145807, intron 2 of 7)	intron (NM_001145807, intron 2 of 7)	159413	NM_001145807
chr1	146680400	146683199	13	Peak2086	108	87	36	52	178	87	103	80	33.3802	30.905	46.1126	34.8656	144.598	111.623	296.638	272.409	-0.208569	0.671654	0.999932	2.47477	7.18109e-07	6.7645e-05	-2.72869	3.6465e-08	2.16065e-05	-2.52012	4.5412e-07	8.89845e-05	-0.253928	0.616275	0.99976	2.2662	6.72443e-06	0.000282098	Peak_541	chr1	146680401	146683199	+	0	NA	intron (NM_001145807, intron 2 of 7)	intron (NM_001145807, intron 2 of 7)	184113	NM_001145807
chr1	146684000	146684399	4	Peak2087	20	18	20	17	25	16	21	10	6.18151	6.39414	25.6181	11.3984	20.3087	20.5284	60.4796	34.0511	-0.552025	0.572424	0.999932	1.36612	0.154484	0.338871	-2.15553	0.0252812	0.118676	-1.60351	0.103304	0.304618	-0.789412	0.413796	0.99976	0.814093	0.406284	0.626396	Peak_542	chr1	146684001	146684399	+	0	NA	intron (NM_001145807, intron 3 of 7)	intron (NM_001145807, intron 3 of 7)	186513	NM_001145807
chr1	146708000	146708599	4	Peak2088	25	18	12	9	75	39	35	18	7.72689	6.39414	15.3709	6.03443	60.9261	50.038	100.799	61.2919	-0.529088	0.43783	0.999932	2.86878	4.20395e-05	0.00126609	-3.67633	2.34539e-07	7.11895e-05	-3.14724	1.40062e-05	0.000840374	-0.807548	0.276405	0.99976	2.33969	0.00104955	0.0110349	Peak_543	chr1	146708001	146708599	+	0	NA	intron (NM_001145807, intron 4 of 7)	intron (NM_001145807, intron 4 of 7)	210613	NM_001145807
chr1	146746400	146748399	9	Peak2089	40	92	8	20	89	96	63	90	12.363	32.6811	10.2472	13.4098	72.2989	123.17	181.439	306.46	0.771895	0.189998	0.999932	3.43203	5.55859e-08	1.04089e-05	-2.40695	5.76074e-05	0.002408	-3.17884	9.29406e-08	2.68084e-05	1.02508	0.10793	0.99976	4.20392	2.30451e-11	2.12652e-08	Peak_544	chr1	146746401	146748399	+	0	NA	intron (NM_001145807, intron 5 of 7)	intron (NM_001145807, intron 5 of 7)	249713	NM_001145807
chr1	146798600	146800799	4	Peak2090	125	94	30	94	128	103	84	44	38.6345	33.3916	38.4272	63.0262	103.98	132.152	241.919	149.825	-0.270612	0.591636	0.999932	2.13627	2.57828e-05	0.000887587	-1.82564	0.000250911	0.00605316	-1.55503	0.00205349	0.024903	0.310629	0.540681	0.99976	1.86566	0.000279491	0.00435849	Peak_545	chr1	146798601	146800799	+	0	NA	intron (NM_001145807, intron 6 of 7)	intron (NM_001145807, intron 6 of 7)	302013	NM_001145807
chr1	147402000	147403799	9	Peak2091	48	54	4	56	57	89	66	97	14.8356	19.1824	5.12362	37.5476	46.3038	114.189	190.079	330.295	0.931729	0.162102	0.999932	3.41804	1.41312e-06	0.000109925	-2.0341	0.00248198	0.0265767	-2.96583	9.10083e-06	0.000633833	1.38394	0.0514214	0.99976	4.34977	6.80453e-10	2.74785e-07	Peak_546	chr1	147402001	147403799	+	0	NA	Intergenic	Intergenic	905213	NM_001145807
chr1	14755200	14756399	2	Peak134	340	338	38	135	80	53	13	21	105.086	120.068	48.6744	90.5164	64.9878	68.0003	37.4398	71.5072	0.394652	0.486174	0.999932	-0.563225	0.302123	0.519516	0.994647	0.0659858	0.217301	0.599995	0.267197	0.531428	0.431422	0.405682	0.99976	-0.168573	0.757336	0.876375	Peak_547	chr1	14755201	14756399	+	0	NA	5' UTR (NM_010827, exon 1 of 2)	5' UTR (NM_010827, exon 1 of 2)	166	NM_010827
chr1	147720600	147721999	4	Peak2092	14	12	10	56	121	38	75	55	4.32706	4.26276	12.8091	37.5476	98.294	48.7549	215.999	187.281	-0.418565	0.736683	0.999932	4.24398	0.000869439	0.0103001	-2.91698	0.0193053	0.0996045	-2.49842	0.0456713	0.183396	1.327	0.299813	0.99976	3.82542	0.00275815	0.0219531	Peak_548	chr1	147720601	147721999	+	0	NA	Intergenic	Intergenic	1223613	NM_001145807
chr1	148732600	148733599	9	Peak2093	3	26	6	35	52	40	37	45	0.927227	9.23598	7.68543	23.4672	42.2421	51.321	106.559	153.23	0.462849	0.572172	0.999932	4.42447	1.61725e-06	0.000120168	-2.17704	0.00830433	0.0580628	-2.63989	0.00135149	0.0189046	2.24743	0.0152598	0.94669	4.88732	1.13611e-07	1.23852e-05	Peak_549	chr1	148732601	148733599	+	0	NA	Intergenic	L1_Mur1|LINE|L1	1189339	NM_001305632
chr1	148869600	148872599	9	Peak2094	48	54	12	42	135	113	108	79	14.8356	19.1824	15.3709	28.1607	109.667	144.982	311.038	269.003	-0.0131237	0.979692	0.999932	3.77715	6.62833e-12	1.76072e-08	-3.13724	2.42789e-09	4.69797e-06	-3.12412	3.35004e-09	2.35721e-06	0.639907	0.254977	0.99976	3.76403	9.60448e-12	1.31186e-08	Peak_550	chr1	148869601	148872599	+	0	NA	Intergenic	Intergenic	1051339	NM_001305632
chr1	150099600	150100399	3	Peak2095	383	476	79	291	99	72	25	29	118.376	169.089	101.192	195.113	80.4224	92.3778	71.9996	98.7481	0.307607	0.460509	0.999932	-0.521308	0.188012	0.385589	1.2427	0.00146267	0.0188403	0.935097	0.0171338	0.0995556	0.721396	0.0512519	0.99976	-0.213701	0.591019	0.770675	Peak_551	chr1	150099601	150100399	+	0	NA	promoter-TSS (NM_011198)	promoter-TSS (NM_011198)	-31	NM_011198
chr1	150391600	150396399	16	Peak2096	5805	4027	1016	2032	1563	916	378	356	1794.18	1430.51	1301.4	1362.44	1269.7	1175.25	1088.63	1212.22	0.0109362	0.953996	0.999932	-0.39127	0.0350638	0.12623	0.238629	0.197705	0.428377	0.227693	0.221857	0.478338	-0.152641	0.402672	0.99976	-0.380334	0.0417206	0.142484	Peak_552	chr1	150391601	150396399	+	0	NA	promoter-TSS (NM_145511)	promoter-TSS (NM_145511)	-945	NM_145511
chr1	150449400	150454399	6	Peak2097	649	498	118	292	367	139	197	111	200.59	176.904	151.147	195.784	298.131	178.34	567.357	377.967	-0.649737	0.0886497	0.999932	1.27483	0.000700621	0.0088661	-1.20044	0.00132274	0.0176568	-0.550703	0.146843	0.374814	0.0743891	0.842369	0.99976	0.625093	0.101615	0.259533	Peak_553	chr1	150449401	150454399	+	0	NA	exon (NM_021400, exon 10 of 13)	exon (NM_021400, exon 10 of 13)	14265	NM_021400
chr1	150864200	150865599	9	Peak2098	16	26	30	60	40	83	33	43	4.94521	9.23598	38.4272	40.2295	32.4939	106.491	95.0394	146.42	1.01649	0.225878	0.999932	1.59792	0.0603784	0.182017	-1.34934	0.108567	0.295335	-2.36583	0.00457665	0.0421847	0.248583	0.768873	0.99976	2.61441	0.00196116	0.0172678	Peak_554	chr1	150864201	150865599	+	0	NA	intron (NM_001024720, intron 2 of 106)	intron (NM_001024720, intron 2 of 106)	128535	NM_001024720
chr1	150993000	150993599	2	Peak2099	206	141	39	118	33	22	12	10	63.6696	50.0874	49.9553	79.1181	26.8075	28.2265	34.5598	34.0511	0.0302706	0.964081	0.999932	-0.927005	0.13861	0.315857	1.09866	0.077011	0.238521	1.06839	0.091933	0.283754	0.171653	0.76908	0.99976	-0.896734	0.16018	0.351408	Peak_555	chr1	150993001	150993599	+	0	NA	5' UTR (NM_001024720, exon 1 of 107)	5' UTR (NM_001024720, exon 1 of 107)	135	NM_001024720
chr1	151077200	151079799	1	Peak2100	422	332	130	129	167	78	41	23	130.43	117.936	166.518	86.4935	135.662	100.076	118.079	78.3175	-0.496189	0.241432	0.999932	-0.208998	0.600719	0.772418	-0.316913	0.427025	0.667039	0.179277	0.664058	0.846452	-0.525911	0.175119	0.99976	-0.705188	0.0878213	0.235543	Peak_556	chr1	151077201	151079799	+	0	NA	Intergenic	Intergenic	-59534	NR_038011
chr1	151082400	151085199	1	Peak2101	332	139	114	144	108	73	20	53	102.613	49.377	146.023	96.5508	87.7335	93.6608	57.5996	180.471	0.855495	0.0978421	0.999932	-0.735018	0.146292	0.327348	-0.033919	0.946629	0.97766	-0.889414	0.0752836	0.25003	-0.768937	0.115704	0.99976	0.120477	0.809315	0.905573	Peak_557	chr1	151082401	151085199	+	0	NA	Intergenic	ORR1D2|LTR|ERVL-MaLR	-54234	NR_038011
chr1	151085600	151088399	7	Peak2102	1464	974	282	632	274	274	67	41	452.487	345.994	361.215	423.751	222.583	351.549	192.959	139.609	0.274535	0.442384	0.999932	-0.964781	0.00542283	0.0359869	0.880027	0.0109899	0.0696345	0.605492	0.0808961	0.261726	-0.084754	0.800922	0.99976	-0.690246	0.0471715	0.154696	Peak_558	chr1	151085601	151088399	+	0	NA	Intergenic	Intergenic	-51034	NR_038011
chr1	151137800	151139399	2	Peak2103	399	291	39	188	135	103	41	36	123.321	103.372	49.9553	126.052	109.667	132.152	118.079	122.584	0.170134	0.720472	0.999932	0.357065	0.442998	0.652194	0.0130458	0.97741	0.990765	-0.157089	0.734519	0.884642	0.370111	0.413854	0.99976	0.527199	0.25989	0.478541	Peak_559	chr1	151137801	151139399	+	0	NA	non-coding (NR_038011, exon 1 of 7)	non-coding (NR_038011, exon 1 of 7)	566	NR_038011
chr1	151342200	151372799	16	Peak2104	17058	12947	2965	5674	5456	3421	1451	1178	5272.21	4599.16	3797.88	3804.37	4432.17	4389.23	4178.85	4011.22	-0.0352769	0.834679	0.999932	-0.0760581	0.650471	0.80507	-0.0355506	0.832112	0.926009	-0.000273665	0.998701	0.99958	-0.111609	0.503723	0.99976	-0.111335	0.508165	0.710391	Peak_560	chr1	151342201	151372799	+	0	NA	TTS (NM_001039511)	TTS (NM_001039511)	13002	NM_001039511
chr1	151413200	151415199	2	Peak2105	178	181	77	147	103	65	31	20	55.0155	64.2966	98.6297	98.5623	83.6718	83.3966	89.2795	68.1021	-0.171784	0.740832	0.999932	0.189308	0.704929	0.840964	-0.0876077	0.859766	0.939081	0.0841763	0.86766	0.947317	0.101701	0.833956	0.99976	0.0175243	0.972542	0.987702	Peak_561	chr1	151413201	151415199	+	0	NA	intron (NM_025819, intron 4 of 19)	L1_Mus3|LINE|L1	14235	NM_025819
chr1	151427000	151437199	16	Peak2106	5036	4680	1118	2344	1688	1051	485	370	1556.51	1662.48	1432.05	1571.63	1371.24	1348.46	1396.79	1259.89	-0.0815424	0.60114	0.999932	-0.113273	0.455757	0.662702	0.225748	0.135338	0.339892	0.30729	0.044199	0.179276	0.112475	0.448839	0.99976	-0.194816	0.204125	0.410615	Peak_562	chr1	151427001	151437199	+	0	NA	intron (NM_026876, intron 1 of 14)	intron (NM_026876, intron 1 of 14)	3452	NM_026876
chr1	151444000	151444599	9	Peak2107	50	50	34	20	23	17	24	16	15.4538	17.7615	43.5508	13.4098	18.684	21.8114	69.1196	54.4817	-0.192871	0.826387	0.999932	0.550246	0.521627	0.714131	-1.43138	0.0968446	0.275597	-1.23851	0.156291	0.389406	-0.88113	0.301497	0.99976	0.357376	0.68131	0.830404	Peak_563	chr1	151444001	151444599	+	0	NA	intron (NM_026876, intron 7 of 14)	intron (NM_026876, intron 7 of 14)	1907	NR_106150
chr1	151445600	151448199	2	Peak2108	262	224	102	203	130	69	57	27	80.9778	79.5715	130.652	136.11	105.605	88.5287	164.159	91.9379	-0.55899	0.23996	0.999932	0.342662	0.452592	0.660063	-0.304932	0.501057	0.727161	0.254058	0.585805	0.799459	0.0377297	0.932632	0.99976	-0.216329	0.644718	0.807027	Peak_564	chr1	151445601	151448199	+	0	NA	intron (NM_026876, intron 7 of 14)	intron (NM_026876, intron 7 of 14)	4507	NR_106150
chr1	151455600	151457999	2	Peak2109	220	208	80	160	143	55	46	43	67.9966	73.8878	102.472	107.279	116.166	70.5664	132.479	146.42	-0.233226	0.630683	0.999932	0.55354	0.240638	0.451562	-0.454178	0.331717	0.580902	-0.220952	0.642345	0.833953	0.0993622	0.829755	0.99976	0.320314	0.504151	0.70727	Peak_565	chr1	151455601	151457999	+	0	NA	intron (NM_026876, intron 13 of 14)	intron (NM_026876, intron 13 of 14)	14407	NR_106150
chr1	151458800	151461599	7	Peak2110	425	472	124	185	217	107	64	62	131.357	167.669	158.832	124.041	176.279	137.284	184.319	211.117	-0.0747323	0.840674	0.999932	0.318188	0.377578	0.594548	-0.29905	0.403465	0.647519	-0.224318	0.536454	0.767922	0.0191382	0.956572	0.99976	0.243456	0.505338	0.708015	Peak_566	chr1	151458801	151461599	+	0	NA	Intergenic	B1_Mus1|SINE|Alu	17807	NR_106150
chr1	151462400	151468199	3	Peak2111	996	860	193	422	440	268	135	87	307.839	305.498	247.215	282.948	357.433	343.851	388.798	296.244	-0.206245	0.437353	0.999932	0.413021	0.108245	0.26899	-0.3366	0.186985	0.413868	-0.130355	0.615579	0.817822	0.0764207	0.760784	0.99976	0.206776	0.429342	0.646834	Peak_567	chr1	151462401	151468199	+	0	NA	Intergenic	RMER20A|LTR|ERVK	22907	NR_106150
chr1	151499400	151501799	16	Peak2112	2030	1558	400	1014	464	365	206	153	627.424	553.448	512.362	679.879	376.929	468.304	593.276	520.981	0.0450456	0.861828	0.999932	-0.258609	0.305164	0.522313	0.366885	0.143967	0.353421	0.321839	0.203233	0.45382	0.108276	0.660048	0.99976	-0.213563	0.400536	0.621335	Peak_568	chr1	151499401	151501799	+	0	NA	intron (NM_011277, intron 1 of 6)	CpG	223	NM_011277
chr1	151754000	151757199	16	Peak2113	3228	2531	572	1169	851	493	242	200	997.696	899.087	732.678	783.805	691.308	632.531	696.956	681.021	-0.0832812	0.694975	0.999932	-0.324509	0.115224	0.279952	0.279031	0.174064	0.396291	0.362312	0.0808862	0.261721	-0.0454785	0.82103	0.99976	-0.407791	0.0502543	0.16162	Peak_569	chr1	151754001	151757199	+	0	NA	exon (NM_001039644, exon 1 of 20)	exon (NM_001039644, exon 1 of 20)	226	NM_001311166
chr1	151764000	151769599	9	Peak2114	444	379	106	228	204	233	157	133	137.23	134.632	135.776	152.872	165.719	298.945	452.157	452.879	0.302186	0.449655	0.999932	1.14797	0.00401732	0.0295712	-1.07502	0.00667368	0.0503208	-1.37721	0.000515426	0.00971373	0.0729428	0.853824	0.99976	1.45015	0.000281927	0.00438468	Peak_570	chr1	151764001	151769599	+	0	NA	intron (NM_001311165, intron 2 of 20)	intron (NM_001311165, intron 2 of 20)	11426	NM_001311166
chr1	151821000	151825199	6	Peak2115	711	498	109	273	309	191	114	97	219.753	176.904	139.619	183.044	251.015	245.058	328.318	330.295	-0.0114336	0.972398	0.999932	0.658298	0.0424911	0.143917	-0.673604	0.0365913	0.149887	-0.66217	0.0416886	0.172689	-0.0153059	0.961741	0.99976	0.646864	0.0481516	0.156987	Peak_571	chr1	151821001	151825199	+	0	NA	TTS (NM_001039644)	TTS (NM_001039644)	67726	NM_001311166
chr1	151880600	151882399	2	Peak2116	155	265	24	194	103	51	22	29	47.9067	94.1359	30.7417	130.075	83.6718	65.4343	63.3596	98.7481	0.109041	0.834426	0.999932	0.893568	0.0811669	0.221977	0.584661	0.24029	0.480517	0.475621	0.344033	0.609526	1.47823	0.00271476	0.685183	1.00261	0.0524672	0.166166	Peak_572	chr1	151880601	151882399	+	0	NA	Intergenic	Intergenic	126126	NM_001311166
chr1	151947000	151948599	7	Peak2117	359	321	104	214	166	89	34	29	110.958	114.029	133.214	143.485	134.85	114.189	97.9194	98.7481	-0.141204	0.733556	0.999932	-0.0370355	0.925554	0.963419	0.118222	0.763703	0.891944	0.259425	0.517874	0.754738	0.0811864	0.831729	0.99976	-0.178239	0.659266	0.816087	Peak_573	chr1	151947001	151948599	+	0	NA	intron (NM_197990, intron 3 of 5)	intron (NM_197990, intron 3 of 5)	142520	NM_197990
chr1	152088000	152091599	16	Peak2118	2369	2418	560	1101	659	496	179	174	732.2	858.946	717.307	738.212	535.337	636.38	515.517	592.489	0.227512	0.257484	0.999932	-0.461836	0.0173507	0.0785426	0.602494	0.00179361	0.0215959	0.374982	0.0531052	0.202236	0.140659	0.451511	0.99976	-0.234324	0.229581	0.44229	Peak_574	chr1	152088001	152091599	+	0	NA	intron (NM_197990, intron 1 of 5)	CpG	520	NM_197990
chr1	152368400	152370799	1	Peak2119	342	320	106	178	168	131	33	43	105.704	113.674	135.776	119.348	136.474	168.076	95.0394	146.42	0.421493	0.287212	0.999932	-0.0207647	0.957056	0.97922	-0.0205831	0.957128	0.981995	-0.442076	0.24758	0.508271	-0.0413478	0.911385	0.99976	0.400729	0.29803	0.521202	Peak_575	chr1	152368401	152370799	+	0	NA	Intergenic	Intergenic	17082	NM_025677
chr1	152385800	152386999	16	Peak2120	1037	790	236	374	242	74	67	54	320.511	280.632	302.294	250.764	196.588	94.9438	192.959	183.876	-0.543007	0.118368	0.999932	-0.677057	0.0378483	0.132825	0.447706	0.168515	0.388321	0.990713	0.0032859	0.0338503	-0.229351	0.466029	0.99976	-1.22006	0.000305466	0.00465568	Peak_576	chr1	152385801	152386999	+	0	NA	intron (NM_025677, intron 1 of 4)	CpG	282	NM_025677
chr1	152399800	152401199	3	Peak2121	259	319	72	201	130	93	35	32	80.0506	113.318	92.2252	134.769	105.605	119.321	100.799	108.963	0.148395	0.720606	0.999932	0.272655	0.496996	0.695673	0.259003	0.512277	0.735626	0.110609	0.78157	0.907684	0.531658	0.167147	0.99976	0.421049	0.298555	0.521708	Peak_577	chr1	152399801	152401199	+	0	NA	intron (NM_177756, intron 1 of 11)	intron (NM_177756, intron 1 of 11)	633	NM_177756
chr1	152507400	152513599	2	Peak2122	953	834	227	581	473	250	105	96	294.549	296.262	290.765	389.556	384.24	320.756	302.398	326.89	-0.100089	0.713805	0.999932	0.244395	0.355556	0.573793	-0.0191529	0.941788	0.975893	0.080936	0.760919	0.897887	0.225242	0.381538	0.99976	0.144306	0.590561	0.770543	Peak_578	chr1	152507401	152513599	+	0	NA	3' UTR (NM_177756, exon 12 of 12)	3' UTR (NM_177756, exon 12 of 12)	110633	NM_177756
chr1	152524600	152526999	2	Peak2123	316	296	30	209	185	74	33	32	97.6679	105.148	38.4272	140.133	150.284	94.9438	95.0394	108.963	-0.297172	0.55776	0.999932	0.83535	0.0916508	0.241249	-0.0249616	0.959209	0.982864	0.27221	0.583533	0.798	0.810388	0.0944295	0.99976	0.538178	0.285221	0.507322	Peak_579	chr1	152524601	152526999	+	0	NA	intron (NM_001346119, intron 15 of 17)	intron (NM_001346119, intron 15 of 17)	99417	NM_016846
chr1	152588800	152589999	4	Peak2124	66	104	12	91	106	22	45	45	20.399	36.9439	15.3709	61.0148	86.1088	28.2265	129.599	153.23	-0.290745	0.668195	0.999932	2.5571	0.000208245	0.00384835	-1.13126	0.08947	0.26221	-0.840518	0.211973	0.465746	1.42584	0.0372859	0.99976	2.26636	0.00113783	0.0117189	Peak_580	chr1	152588801	152589999	+	0	NA	intron (NM_001346119, intron 2 of 17)	intron (NM_001346119, intron 2 of 17)	35817	NM_016846
chr1	152622200	152625999	16	Peak2125	796	843	294	427	274	215	105	83	246.024	299.459	376.586	286.3	222.583	275.85	302.398	282.624	0.107341	0.726914	0.999932	-0.253822	0.393989	0.609028	0.178033	0.548101	0.761065	0.0706921	0.812929	0.922659	-0.0757888	0.793023	0.99976	-0.146481	0.625429	0.794615	Peak_581	chr1	152622201	152625999	+	0	NA	intron (NM_001346118, intron 2 of 18)	intron (NM_001346118, intron 2 of 18)	1117	NM_016846
chr1	152762800	152774199	16	Peak2126	5651	4459	900	2466	1679	1035	466	397	1746.59	1583.97	1152.81	1653.43	1363.93	1327.93	1342.07	1351.83	-0.0150959	0.938521	0.999932	-0.104753	0.586462	0.762058	0.25801	0.178935	0.402814	0.273106	0.157063	0.390292	0.153257	0.419413	0.99976	-0.119849	0.535895	0.730552	Peak_582	chr1	152762801	152774199	+	0	NA	intron (NM_026369, intron 1 of 3)	intron (NM_026369, intron 1 of 3)	1958	NM_026369
chr1	152774800	152778999	16	Peak2127	1104	961	254	440	387	260	95	120	341.22	341.376	325.35	295.016	314.378	333.586	273.598	408.613	0.313023	0.233398	0.999932	-0.172265	0.499352	0.697321	0.10554	0.677242	0.844825	-0.207482	0.414163	0.673356	-0.0667245	0.786336	0.99976	0.140758	0.581743	0.763966	Peak_583	chr1	152774801	152778999	+	0	NA	Intergenic	Intergenic	10358	NM_026369
chr1	152792600	152793399	6	Peak2128	231	163	38	143	70	60	40	16	71.3965	57.9025	48.6744	95.8804	56.8643	76.9815	115.199	54.4817	-0.323553	0.569207	0.999932	0.462757	0.399249	0.613985	-0.126623	0.8157	0.918865	0.196929	0.722758	0.87857	0.336134	0.529929	0.99976	0.139205	0.803913	0.902588	Peak_584	chr1	152792601	152793399	+	0	NA	Intergenic	Intergenic	-7153	NM_010877
chr1	152799800	152800399	2	Peak2129	289	221	26	119	77	59	12	3	89.3229	78.5058	33.3035	79.7885	62.5507	75.6985	34.5598	10.2153	-0.12073	0.87266	0.999932	-0.325571	0.654415	0.807671	0.672773	0.35207	0.601151	0.793503	0.278921	0.5445	0.347202	0.62296	0.99976	-0.446301	0.544889	0.736778	Peak_585	chr1	152799801	152800399	+	0	NA	promoter-TSS (NM_010877)	promoter-TSS (NM_010877)	-53	NM_010877
chr1	152826000	152835399	16	Peak2130	3035	2554	612	1025	1186	606	208	269	938.045	907.257	783.914	687.254	963.444	777.513	599.036	915.974	0.0955067	0.694774	0.999932	-0.127434	0.594656	0.76789	0.015272	0.949031	0.978875	-0.0802347	0.738016	0.886696	-0.112162	0.634471	0.99976	-0.0319276	0.894369	0.948601	Peak_586	chr1	152826001	152835399	+	0	NA	exon (NM_010877, exon 10 of 16)	exon (NM_010877, exon 10 of 16)	30547	NM_010877
chr1	152835600	152837599	9	Peak2131	436	342	50	138	130	92	36	47	134.757	121.489	64.0453	92.5279	105.605	118.038	103.679	160.04	0.392517	0.397901	0.999932	0.0496333	0.912996	0.956992	0.0341279	0.939679	0.974811	-0.358389	0.426542	0.683192	0.0837611	0.849152	0.99976	0.44215	0.330125	0.553247	Peak_587	chr1	152835601	152837599	+	0	NA	TTS (NM_001160256)	TTS (NM_001160256)	36447	NM_010877
chr1	152838400	152840599	2	Peak2132	460	341	60	227	188	90	47	46	142.175	121.133	76.8543	152.202	152.721	115.472	135.359	156.635	-0.108925	0.797701	0.999932	0.37918	0.358209	0.576391	-0.0855761	0.834144	0.926916	0.0233492	0.955081	0.984041	0.293604	0.465119	0.99976	0.270254	0.518402	0.718087	Peak_588	chr1	152838401	152840599	+	0	NA	intron (NM_001005507, intron 21 of 21)	intron (NM_001005507, intron 21 of 21)	38668	NM_001160257
chr1	152849400	152850599	4	Peak2133	57	98	22	39	109	44	44	27	17.6173	34.8125	28.1799	26.1492	88.5459	56.4531	126.719	91.9379	-0.550931	0.334442	0.999932	2.25998	7.9137e-05	0.00195798	-1.79643	0.00127157	0.0172112	-1.2455	0.0290656	0.138442	0.463552	0.418065	0.99976	1.70905	0.00350629	0.02612	Peak_589	chr1	152849401	152850599	+	0	NA	intron (NM_001005507, intron 12 of 21)	intron (NM_001005507, intron 12 of 21)	28168	NM_001160257
chr1	152854600	152854799	1	Peak2134	36	26	14	11	4	3	4	2	11.1267	9.23598	17.9327	7.37541	3.24939	3.84907	11.5199	6.81021	-0.412125	0.780196	0.999932	-1.09318	0.414443	0.627522	0.305301	0.820084	0.92093	0.717426	0.610552	0.814642	-0.78788	0.533077	0.99976	-1.50531	0.28433	0.506338	Peak_590	chr1	152854601	152854799	+	0	NA	intron (NM_001005507, intron 10 of 21)	intron (NM_001005507, intron 10 of 21)	23468	NM_001160257
chr1	152858800	152859799	1	Peak2135	161	83	62	55	43	19	15	11	49.7612	29.4841	79.4161	36.8771	34.9309	24.3775	43.1997	37.4562	-0.363002	0.596925	0.999932	-0.730476	0.252618	0.466622	-0.220608	0.730796	0.875418	0.142394	0.830183	0.931005	-0.951084	0.121556	0.99976	-1.09348	0.0982628	0.254097	Peak_591	chr1	152858801	152859799	+	0	NA	intron (NM_001005507, intron 7 of 21)	intron (NM_001005507, intron 7 of 21)	18868	NM_001160257
chr1	15286400	15287999	16	Peak135	818	704	180	326	200	121	53	44	252.824	250.082	230.563	218.58	162.469	155.246	152.639	149.825	-0.0492835	0.879297	0.999932	-0.614644	0.0445561	0.148627	0.568409	0.0617306	0.208084	0.617693	0.0465767	0.185747	-0.0462346	0.873726	0.99976	-0.663928	0.0333767	0.122328	Peak_592	chr1	15286401	15287999	+	0	NA	Intergenic	Intergenic	-25252	NM_001098528
chr1	152884400	152886999	4	Peak2136	189	191	69	113	194	92	67	73	58.4153	67.8489	88.3825	75.7656	157.595	118.038	192.959	248.573	0.0415675	0.92481	0.999932	1.26792	0.00378093	0.0284489	-1.28002	0.00316804	0.03121	-1.32158	0.00247799	0.0281033	-0.0120955	0.977772	0.99976	1.30949	0.00297006	0.0231737	Peak_593	chr1	152884401	152886999	+	0	NA	intron (NM_001005507, intron 1 of 21)	intron (NM_001005507, intron 1 of 21)	-7532	NM_001160257
chr1	152898000	152905599	16	Peak2137	7191	5272	1278	2326	1757	999	500	406	2222.56	1872.77	1637	1559.56	1427.29	1281.74	1439.99	1382.47	-0.108298	0.558291	0.999932	-0.432608	0.0170007	0.0774641	0.260581	0.149838	0.361851	0.368879	0.0430124	0.176109	-0.172027	0.335144	0.99976	-0.540906	0.00305395	0.0236375	Peak_594	chr1	152898001	152905599	+	0	NA	intron (NM_001005507, intron 1 of 21)	intron (NM_001005507, intron 1 of 21)	846	NM_001160256
chr1	152954400	152957199	16	Peak2138	1371	956	279	557	421	257	83	50	423.743	339.6	357.373	373.464	341.998	329.737	239.039	170.255	-0.198752	0.539386	0.999932	-0.412153	0.187469	0.384867	0.276589	0.374965	0.621795	0.47534	0.132979	0.35354	-0.135565	0.65665	0.99976	-0.610905	0.0541873	0.169905	Peak_595	chr1	152954401	152957199	+	0	NA	intron (NM_175460, intron 1 of 10)	CpG	699	NM_175460
chr1	153011600	153011999	1	Peak2139	227	140	26	77	74	37	10	4	70.1602	49.7322	33.3035	51.6279	60.1137	47.4719	28.7998	13.6204	-0.49759	0.506736	0.999932	-0.195092	0.783839	0.888132	0.144682	0.838018	0.928576	0.642272	0.378698	0.641475	-0.0504101	0.941779	0.99976	-0.692682	0.34463	0.567962	Peak_596	chr1	153011601	153011999	+	0	NA	intron (NM_175460, intron 1 of 10)	intron (NM_175460, intron 1 of 10)	56699	NM_175460
chr1	153040200	153040999	1	Peak2140	106	80	57	44	52	30	8	13	32.762	28.4184	73.0116	29.5016	42.2421	38.4907	23.0399	44.2664	0.281815	0.697268	0.999932	-0.621929	0.37116	0.588564	-0.223509	0.748617	0.884541	-0.505324	0.470404	0.718816	-0.845438	0.20701	0.99976	-0.340114	0.626094	0.795107	Peak_597	chr1	153040201	153040999	+	0	NA	intron (NM_175460, intron 1 of 10)	intron (NM_175460, intron 1 of 10)	85499	NM_175460
chr1	153118800	153120999	4	Peak2141	588	357	52	114	201	158	86	46	181.736	126.817	66.6071	76.4361	163.282	202.718	247.678	156.635	-0.169366	0.71985	0.999932	0.687478	0.139296	0.31687	-0.995938	0.0317386	0.137098	-0.826573	0.0773557	0.254311	-0.308461	0.503154	0.99976	0.518112	0.269544	0.489754	Peak_598	chr1	153118801	153120999	+	0	NA	TTS (NM_175460)	TTS (NM_175460)	66547	NM_008485
chr1	153213800	153215399	2	Peak2142	274	197	24	205	92	97	35	9	84.6867	69.9803	30.7417	137.451	74.736	124.453	100.799	30.646	-0.112145	0.863761	0.999932	0.563746	0.379442	0.595998	0.24967	0.694052	0.855272	0.361815	0.572474	0.79155	0.813416	0.19569	0.99976	0.451601	0.485639	0.693284	Peak_599	chr1	153213801	153215399	+	0	NA	Intergenic	Intergenic	-28153	NM_008485
chr1	153217000	153218599	9	Peak2143	310	270	32	113	162	68	37	35	95.8135	95.9121	40.989	75.7656	131.6	87.2457	106.559	119.179	-0.235836	0.639254	0.999932	0.776214	0.114189	0.278282	-0.480368	0.323019	0.571706	-0.244532	0.620534	0.821027	0.295846	0.539312	0.99976	0.540378	0.278984	0.500309	Peak_600	chr1	153217001	153218599	+	0	NA	Intergenic	Intergenic	-31353	NM_008485
chr1	153223400	153226999	1	Peak2144	486	363	208	240	186	146	72	40	150.211	128.948	266.428	160.918	151.097	187.322	207.359	136.204	-0.110811	0.778889	0.999932	-0.220881	0.562374	0.744553	-0.290881	0.445117	0.683031	-0.18007	0.640933	0.833448	-0.511763	0.169355	0.99976	-0.331692	0.390686	0.611797	Peak_601	chr1	153223401	153226999	+	0	NA	intron (NM_010683, intron 26 of 27)	RSINE1|SINE|B4	-38753	NM_008485
chr1	153269600	153274999	2	Peak2145	739	602	186	356	291	193	93	89	228.407	213.848	238.248	238.695	236.393	247.624	267.838	303.054	0.12266	0.671359	0.999932	0.104166	0.709947	0.844085	-0.148289	0.593934	0.793583	-0.270949	0.334125	0.600181	-0.044123	0.870768	0.99976	0.226826	0.421931	0.640585	Peak_602	chr1	153269601	153274999	+	0	NA	intron (NM_010683, intron 1 of 27)	intron (NM_010683, intron 1 of 27)	60486	NM_010683
chr1	153315400	153323599	3	Peak2146	1103	944	303	497	417	341	130	95	340.91	335.337	388.114	333.235	338.749	437.511	374.398	323.485	0.118404	0.646394	0.999932	-0.0340437	0.891881	0.946846	-0.0864223	0.728756	0.874364	-0.204826	0.414701	0.673711	-0.120466	0.620473	0.99976	0.0843604	0.738163	0.864878	Peak_603	chr1	153315401	153323599	+	0	NA	intron (NM_010683, intron 1 of 27)	intron (NM_010683, intron 1 of 27)	13286	NM_010683
chr1	153328200	153334199	16	Peak2147	4216	3439	879	1771	975	666	295	278	1303.06	1221.64	1125.92	1187.44	792.039	854.494	849.595	946.62	0.13234	0.457087	0.999932	-0.572546	0.000895045	0.0105097	0.557777	0.00116104	0.016226	0.425437	0.0138374	0.0863953	-0.0147688	0.929563	0.99976	-0.440206	0.01117	0.0578237	Peak_604	chr1	153328201	153334199	+	0	NA	intron (NM_010683, intron 1 of 27)	intron (NM_010683, intron 1 of 27)	1586	NM_010683
chr1	153413400	153415199	7	Peak2148	486	547	166	278	171	119	79	46	150.211	194.311	212.63	186.397	138.911	152.68	227.519	156.635	-0.214597	0.562646	0.999932	-0.00596045	0.986645	0.994029	0.0872848	0.805092	0.913385	0.301882	0.402477	0.663029	0.0813243	0.813939	0.99976	-0.220558	0.543344	0.73578	Peak_605	chr1	153413401	153415199	+	0	NA	promoter-TSS (NR_033736)	promoter-TSS (NR_033736)	-67	NR_033736
chr1	153424000	153426599	16	Peak2149	1697	1524	472	609	547	250	151	93	524.501	541.37	604.587	408.33	444.354	320.756	434.877	316.675	-0.464293	0.0596475	0.999932	-0.356015	0.128766	0.300633	0.11262	0.629866	0.815695	0.576913	0.016345	0.0965473	-0.243396	0.285296	0.99976	-0.820308	0.000662408	0.00802563	Peak_606	chr1	153424001	153426599	+	0	NA	promoter-TSS (NM_001033162)	promoter-TSS (NM_001033162)	91	NM_001033162
chr1	153449400	153478999	16	Peak2150	5301	4513	1280	2711	2417	1459	901	782	1638.41	1603.15	1639.56	1817.7	1963.44	1871.93	2594.86	2662.79	-0.00895134	0.962861	0.999932	0.470543	0.0136353	0.0668026	-0.409465	0.0313888	0.136157	-0.400514	0.03588	0.15724	0.0610773	0.747068	0.99976	0.461591	0.0158629	0.07352	Peak_607	chr1	153449401	153478999	+	0	NA	intron (NM_007842, intron 19 of 27)	B3A|SINE|B2	23460	NM_007842
chr1	153479000	153488599	16	Peak2151	6042	5188	1022	1989	1938	1030	474	400	1867.44	1842.93	1309.09	1333.61	1574.33	1321.52	1365.11	1362.04	-0.135676	0.516009	0.999932	-0.112302	0.585318	0.761184	0.109603	0.593582	0.793311	0.245279	0.235182	0.494269	-0.00269881	0.989419	0.99976	-0.247978	0.231048	0.444136	Peak_608	chr1	153479001	153488599	+	0	NA	exon (NM_007842, exon 2 of 28)	exon (NM_007842, exon 2 of 28)	3860	NM_007842
chr1	153548000	153548399	1	Peak2152	108	40	45	34	17	8	5	6	33.3802	14.2092	57.6407	22.7967	13.8099	10.2642	14.3999	20.4306	0.0488713	0.958874	0.999932	-1.68197	0.0537617	0.168479	0.387895	0.658725	0.83498	0.339024	0.70526	0.869314	-1.29408	0.112723	0.99976	-1.6331	0.066601	0.195439	Peak_609	chr1	153548001	153548399	+	0	NA	intron (NM_028749, intron 1 of 11)	intron (NM_028749, intron 1 of 11)	1514	NM_028749
chr1	153549200	153549799	16	Peak2153	1651	953	190	351	360	200	80	53	510.284	338.534	243.372	235.343	292.445	256.605	230.399	180.471	-0.251303	0.498364	0.999932	-0.528071	0.141853	0.320755	0.126397	0.724835	0.872372	0.3777	0.299566	0.566282	-0.401674	0.25408	0.99976	-0.779374	0.0325035	0.120056	Peak_610	chr1	153549201	153549799	+	0	NA	intron (NM_028749, intron 1 of 11)	intron (NM_028749, intron 1 of 11)	214	NM_028749
chr1	153561200	153561599	2	Peak2154	157	184	33	98	81	32	8	9	48.5249	65.3623	42.2699	65.7082	65.8001	41.0568	23.0399	30.646	-0.35539	0.596973	0.999932	0.0350781	0.956109	0.97883	0.488834	0.437742	0.676723	0.844225	0.193309	0.440581	0.523913	0.392655	0.99976	-0.320312	0.625448	0.794615	Peak_611	chr1	153561201	153561599	+	0	NA	Intergenic	Intergenic	-11686	NM_028749
chr1	153598800	153599199	1	Peak2155	30	61	64	48	21	14	14	1	9.27227	21.669	81.9779	32.1836	17.0593	17.9623	40.3198	3.40511	-1.25042	0.25163	0.999932	-0.685172	0.495968	0.694809	-0.0520499	0.958783	0.982704	1.19837	0.262393	0.525738	-0.737221	0.453285	0.99976	-1.93559	0.0700672	0.202421	Peak_612	chr1	153598801	153599199	+	0	NA	Intergenic	Intergenic	-49286	NM_028749
chr1	153641600	153642999	3	Peak2156	598	457	121	275	190	81	59	44	184.827	162.34	154.99	184.385	154.346	103.925	169.919	149.825	-0.379122	0.301821	0.999932	-0.0813015	0.815156	0.904622	0.102246	0.767226	0.893792	0.481368	0.176203	0.417608	0.0209448	0.950272	0.99976	-0.460423	0.198634	0.403716	Peak_613	chr1	153641601	153642999	+	0	NA	Intergenic	Intergenic	-10737	NM_026380
chr1	153652400	153657599	7	Peak2157	1541	1186	306	639	415	304	143	82	476.286	421.303	391.957	428.444	337.124	390.04	411.837	279.219	-0.12867	0.62578	0.999932	-0.230769	0.363826	0.580963	0.194277	0.442427	0.680545	0.322947	0.20851	0.460863	-0.0364912	0.882447	0.99976	-0.359438	0.163493	0.356109	Peak_614	chr1	153652401	153657599	+	0	NA	intron (NM_026380, intron 1 of 6)	MTEa|LTR|ERVL-MaLR	1963	NM_026380
chr1	153659200	153701799	16	Peak2158	22205	15089	3921	7498	7592	4114	1637	1254	6863.03	5360.06	5022.43	5027.35	6167.34	5278.36	4714.53	4270	-0.1888	0.291578	0.999932	-0.126095	0.478656	0.680967	-0.0693799	0.696512	0.856825	0.11942	0.503056	0.743773	-0.195475	0.270205	0.99976	-0.314895	0.0775837	0.216435	Peak_615	chr1	153659201	153701799	+	0	NA	intron (NM_001347115, intron 4 of 5)	intron (NM_001347115, intron 4 of 5)	14827	NM_001347115
chr1	153737600	153738599	3	Peak2159	590	295	115	138	153	48	17	33	182.355	104.793	147.304	92.5279	124.289	61.5852	48.9597	112.369	-0.0950151	0.850722	0.999932	-0.873747	0.0698081	0.200699	0.130368	0.786957	0.90423	0.225383	0.645551	0.835919	-0.743379	0.110897	0.99976	-0.968763	0.0478267	0.156215	Peak_616	chr1	153737601	153738599	+	0	NA	promoter-TSS (NR_046171)	promoter-TSS (NR_046171)	-271	NR_046171
chr1	153739800	153741999	16	Peak2160	638	549	77	274	162	154	54	60	197.19	195.021	98.6297	183.715	131.6	197.586	155.519	204.306	0.495265	0.20279	0.999932	-0.0782314	0.837111	0.917415	0.411972	0.274722	0.519805	-0.083293	0.824617	0.92833	0.33374	0.363441	0.99976	0.417033	0.271442	0.491816	Peak_617	chr1	153739801	153741999	+	0	NA	exon (NM_011267, exon 2 of 5)	exon (NM_011267, exon 2 of 5)	547	NM_011267
chr1	153898400	153914399	16	Peak2161	16780	15006	3406	7674	3706	2901	1274	1074	5186.29	5330.58	4362.76	5145.36	3010.56	3722.05	3669.1	3657.08	0.148241	0.316382	0.999932	-0.521053	0.000369486	0.00565668	0.653527	7.68897e-06	0.000673669	0.505286	0.000556478	0.0102388	0.132474	0.360005	0.99976	-0.372812	0.0109971	0.0572088	Peak_618	chr1	153898401	153914399	+	0	NA	exon (NM_008131, exon 4 of 7)	exon (NM_008131, exon 4 of 7)	6471	NM_008131
chr1	153994600	153995399	3	Peak2162	156	134	76	161	61	20	11	9	48.2158	47.6008	97.3488	107.949	49.5532	25.6605	31.6798	30.646	-0.583544	0.402678	0.999932	-0.78784	0.221667	0.42855	0.895165	0.162722	0.380069	1.47871	0.027486	0.13404	0.107326	0.861647	0.99976	-1.37138	0.041886	0.14285	Peak_619	chr1	153994601	153995399	+	0	NA	Intergenic	Intergenic	95071	NM_008131
chr1	153996600	153998999	3	Peak2163	375	335	94	155	107	66	24	23	115.903	119.002	120.405	103.926	86.9212	84.6796	69.1196	78.3175	0.0476146	0.914762	0.999932	-0.574668	0.171538	0.3633	0.49386	0.237279	0.476842	0.446245	0.293275	0.560056	-0.0808083	0.839427	0.99976	-0.527054	0.217069	0.426678	Peak_620	chr1	153996601	153998999	+	0	NA	Intergenic	Intergenic	97871	NM_008131
chr1	154034000	154034999	2	Peak2164	55	153	34	112	66	18	16	13	16.9992	54.3502	43.5508	75.0951	53.6149	23.0944	46.0797	44.2664	-0.632764	0.374147	0.999932	0.777929	0.252795	0.466885	0.36414	0.584742	0.787484	0.996905	0.149668	0.379151	1.14207	0.0832118	0.99976	0.145165	0.836945	0.919924	Peak_621	chr1	154034001	154034999	+	0	NA	Intergenic	Intergenic	134571	NM_008131
chr1	154102600	154104199	3	Peak2165	389	360	101	199	147	81	31	33	120.23	127.883	129.371	133.428	119.415	103.925	89.2795	112.369	0.0191188	0.962417	0.999932	-0.229427	0.553058	0.73756	0.298069	0.437297	0.676288	0.27895	0.474104	0.721881	0.0686413	0.852787	0.99976	-0.210309	0.592263	0.771389	Peak_622	chr1	154102601	154104199	+	0	NA	Intergenic	Intergenic	-97787	NM_001204908
chr1	154115200	154119799	3	Peak2166	604	735	160	400	212	210	81	43	186.682	261.094	204.945	268.197	172.218	269.435	233.279	146.42	0.0912536	0.793141	0.999932	0.0338147	0.920291	0.960585	0.403725	0.227863	0.466206	0.312471	0.354683	0.619821	0.437539	0.181183	0.99976	0.125068	0.713556	0.849354	Peak_623	chr1	154115201	154119799	+	0	NA	Intergenic	Intergenic	-83687	NM_001204908
chr1	154150000	154150999	2	Peak2167	344	271	52	181	97	66	39	40	106.322	96.2673	66.6071	121.359	78.7977	84.6796	112.319	136.204	0.204565	0.667013	0.999932	0.099746	0.829098	0.912617	0.210713	0.645098	0.825913	0.00614797	0.989337	0.996097	0.310459	0.486581	0.99976	0.304311	0.512486	0.713341	Peak_624	chr1	154150001	154150999	+	0	NA	Intergenic	Intergenic	-50687	NM_001204908
chr1	154243200	154243399	4	Peak2168	2	4	25	60	52	18	153	174	0.618151	1.42092	32.0226	40.2295	42.2421	23.0944	440.637	592.489	0.350454	0.875637	0.999932	3.90195	0.0827305	0.225028	-3.53734	0.114826	0.306079	-3.8878	0.0830761	0.266054	0.364608	0.871428	0.99976	4.2524	0.0586363	0.179291	Peak_625	chr1	154243201	154243399	+	0	NA	intron (NR_040629, intron 3 of 3)	L1Md_A|LINE|L1	-12389	NR_108050
chr1	154255800	154259399	3	Peak2169	540	482	166	329	319	171	54	41	166.901	171.221	212.63	220.592	259.139	219.397	155.519	139.609	-0.208089	0.579748	0.999932	0.161383	0.657673	0.810035	-0.110607	0.759985	0.890215	0.0974822	0.790924	0.912265	0.0507756	0.886537	0.99976	-0.0467065	0.899495	0.951122	Peak_626	chr1	154255801	154259399	+	0	NA	promoter-TSS (NR_040629)	promoter-TSS (NR_040629)	-694	NR_040629
chr1	154385200	154398799	16	Peak2170	2995	2196	636	1201	1631	916	326	302	925.682	780.085	814.656	805.261	1324.94	1175.25	938.874	1028.34	-0.0457336	0.82062	0.999932	0.388119	0.0507021	0.161973	-0.525688	0.00792237	0.0563531	-0.479954	0.01602	0.0953559	-0.137568	0.483147	0.99976	0.342386	0.0868004	0.233627	Peak_627	chr1	154385201	154398799	+	0	NA	TTS (NM_009782)	TTS (NM_009782)	-135094	NR_040629
chr1	154399200	154402999	3	Peak2171	623	485	149	229	333	174	54	58	192.554	172.286	190.855	153.543	270.512	223.246	155.519	197.496	-0.0426446	0.902291	0.999932	0.183794	0.585789	0.761507	-0.417321	0.214066	0.448983	-0.374676	0.270267	0.534707	-0.233526	0.478541	0.99976	0.14115	0.67913	0.828943	Peak_628	chr1	154399201	154402999	+	0	NA	intron (NM_009782, intron 46 of 46)	intron (NM_009782, intron 46 of 46)	-144194	NR_040629
chr1	154403800	154411799	16	Peak2172	831	958	262	520	586	433	153	147	256.842	340.31	335.597	348.656	476.036	555.55	440.637	500.551	0.205084	0.396538	0.999932	0.646099	0.00669273	0.0413752	-0.416743	0.0771595	0.238854	-0.621827	0.00863401	0.0638362	0.229356	0.325063	0.99976	0.851183	0.000373714	0.00537815	Peak_629	chr1	154403801	154411799	+	0	NA	exon (NM_009782, exon 44 of 47)	exon (NM_009782, exon 44 of 47)	-150894	NR_040629
chr1	154412200	154420799	3	Peak2173	1218	1144	396	622	820	354	114	108	376.454	406.383	507.238	417.046	666.125	454.191	328.318	367.752	-0.28891	0.346657	0.999932	0.198321	0.509369	0.704985	-0.294841	0.325124	0.573923	-0.00593068	0.984386	0.994515	-0.0965193	0.744803	0.99976	-0.0905886	0.765678	0.881307	Peak_630	chr1	154412201	154420799	+	0	NA	intron (NM_009782, intron 38 of 46)	intron (NM_009782, intron 38 of 46)	-159594	NR_040629
chr1	154422800	154423999	4	Peak2174	222	139	50	27	100	74	49	23	68.6148	49.377	64.0453	18.1033	81.2347	94.9438	141.119	78.3175	-0.325083	0.568137	0.999932	0.718202	0.196659	0.396856	-1.67545	0.0027383	0.028388	-1.35036	0.0174734	0.100664	-0.957243	0.0845127	0.99976	0.39312	0.486727	0.69424	Peak_631	chr1	154422801	154423999	+	0	NA	intron (NM_009782, intron 37 of 46)	intron (NM_009782, intron 37 of 46)	-166494	NR_040629
chr1	154424000	154426999	7	Peak2175	416	310	104	200	221	108	58	57	128.575	110.121	133.214	134.098	179.529	138.567	167.039	194.091	-0.0876909	0.810186	0.999932	0.411277	0.244957	0.457302	-0.513128	0.144082	0.353655	-0.425437	0.232887	0.491704	-0.101851	0.767813	0.99976	0.323586	0.367458	0.590129	Peak_632	chr1	154424001	154426999	+	0	NA	intron (NM_009782, intron 37 of 46)	intron (NM_009782, intron 37 of 46)	-168594	NR_040629
chr1	154427200	154429399	6	Peak2176	408	300	66	170	156	99	58	27	126.103	106.569	84.5397	113.984	126.726	127.019	167.039	91.9379	-0.382828	0.365525	0.999932	0.446017	0.273062	0.488387	-0.397304	0.324966	0.573731	-0.0144759	0.972091	0.989911	0.0487124	0.902406	0.99976	0.0631884	0.879551	0.941725	Peak_633	chr1	154427201	154429399	+	0	NA	intron (NM_009782, intron 35 of 46)	intron (NM_009782, intron 35 of 46)	-171394	NR_040629
chr1	154432600	154433999	1	Peak2177	113	147	88	85	95	65	32	29	34.9256	52.2188	112.72	56.9918	77.173	83.3966	92.1594	98.7481	0.106339	0.854867	0.999932	0.222441	0.695538	0.835098	-0.624206	0.271049	0.516094	-0.730545	0.200613	0.450376	-0.401765	0.471206	0.99976	0.32878	0.56549	0.752604	Peak_634	chr1	154432601	154433999	+	0	NA	intron (NM_009782, intron 34 of 46)	intron (NM_009782, intron 34 of 46)	-176394	NR_040629
chr1	154434200	154436199	4	Peak2178	242	169	60	123	226	174	54	38	74.7963	60.0338	76.8543	82.4705	183.591	223.246	155.519	129.394	0.0744807	0.856868	0.999932	1.17143	0.00423774	0.0307117	-1.26614	0.00181765	0.0217797	-1.34062	0.00104308	0.0158565	-0.0947071	0.815337	0.99976	1.24591	0.00252252	0.0205555	Peak_635	chr1	154434201	154436199	+	0	NA	intron (NM_009782, intron 34 of 46)	intron (NM_009782, intron 34 of 46)	-178294	NR_040629
chr1	154448000	154451999	2	Peak2179	430	429	165	258	288	173	75	44	132.903	152.394	211.349	172.987	233.956	221.963	215.999	149.825	-0.255766	0.479482	0.999932	0.406998	0.246101	0.458496	-0.473537	0.174623	0.397037	-0.217771	0.539435	0.769445	-0.0665391	0.846563	0.99976	0.151232	0.671759	0.824462	Peak_636	chr1	154448001	154451999	+	0	NA	intron (NM_009782, intron 26 of 46)	intron (NM_009782, intron 26 of 46)	-193094	NR_040629
chr1	154452800	154453999	2	Peak2180	182	148	62	104	77	74	13	19	56.2518	52.574	79.4161	69.7312	62.5507	94.9438	37.4398	64.697	0.653017	0.244531	0.999932	-0.381093	0.485038	0.686216	0.240937	0.657168	0.834214	-0.41208	0.443365	0.696522	-0.140156	0.788145	0.99976	0.271924	0.61494	0.787677	Peak_637	chr1	154452801	154453999	+	0	NA	intron (NM_009782, intron 25 of 46)	Lx5|LINE|L1	-196494	NR_040629
chr1	154457400	154461399	1	Peak2181	518	424	151	182	286	184	80	85	160.101	150.617	193.417	122.03	232.331	236.077	230.399	289.434	0.170874	0.590869	0.999932	0.39733	0.201001	0.402522	-0.759749	0.0141501	0.0815705	-0.930623	0.00281268	0.0304833	-0.362419	0.233542	0.99976	0.568204	0.0690784	0.200475	Peak_638	chr1	154457401	154461399	+	0	NA	intron (NM_009782, intron 25 of 46)	intron (NM_009782, intron 25 of 46)	-202494	NR_040629
chr1	154464800	154469599	5	Peak2182	786	665	155	328	445	271	93	52	242.933	236.228	198.54	219.921	361.495	347.7	267.838	177.066	-0.242901	0.474878	0.999932	0.518221	0.118806	0.285193	-0.476436	0.149132	0.360845	-0.233535	0.485353	0.730271	0.0417849	0.898288	0.99976	0.27532	0.413471	0.633118	Peak_639	chr1	154464801	154469599	+	0	NA	intron (NM_009782, intron 23 of 46)	intron (NM_009782, intron 23 of 46)	-210294	NR_040629
chr1	154471400	154474399	7	Peak2183	497	422	166	243	253	158	77	35	153.611	149.907	212.63	162.93	205.524	202.718	221.759	119.179	-0.368913	0.312146	0.999932	0.228944	0.514736	0.709033	-0.44654	0.201959	0.433777	-0.0776273	0.828225	0.930199	-0.217597	0.526911	0.99976	-0.13997	0.696778	0.839397	Peak_640	chr1	154471401	154474399	+	0	NA	intron (NM_009782, intron 19 of 46)	intron (NM_009782, intron 19 of 46)	-215994	NR_040629
chr1	154475600	154486999	16	Peak2184	1579	1332	413	689	863	528	253	194	488.03	473.166	529.014	461.969	701.056	677.437	728.636	660.591	-0.0919402	0.642699	0.999932	0.492327	0.0108425	0.0572907	-0.609939	0.00149735	0.0191245	-0.517999	0.00774302	0.0595144	-0.117612	0.53479	0.99976	0.400387	0.0407063	0.14005	Peak_641	chr1	154475601	154486999	+	0	NA	intron (NM_009782, intron 16 of 46)	intron (NM_009782, intron 16 of 46)	-224394	NR_040629
chr1	154491200	154494799	2	Peak2185	342	470	90	280	295	163	50	39	105.704	166.958	115.281	187.738	239.642	209.133	143.999	132.799	-0.166724	0.663868	0.999932	0.827179	0.027554	0.107611	-0.141623	0.701689	0.859914	0.0251011	0.946661	0.980637	0.685556	0.0615805	0.99976	0.660455	0.0828215	0.226304	Peak_642	chr1	154491201	154494799	+	0	NA	intron (NM_009782, intron 8 of 46)	intron (NM_009782, intron 8 of 46)	232920	NM_009782
chr1	154499400	154501799	4	Peak2186	379	358	27	126	177	149	73	42	117.14	127.172	34.5844	84.482	143.785	191.171	210.239	143.014	-0.0594684	0.90624	0.999932	1.16921	0.0196177	0.0852082	-0.725153	0.143544	0.352805	-0.665685	0.182437	0.425918	0.444056	0.370034	0.99976	1.10974	0.0278364	0.107691	Peak_643	chr1	154499401	154501799	+	0	NA	intron (NM_009782, intron 7 of 46)	intron (NM_009782, intron 7 of 46)	225320	NM_009782
chr1	154508800	154509799	1	Peak2187	162	73	61	43	63	77	18	18	50.0703	25.9318	78.1352	28.8312	51.1779	98.7929	51.8397	61.2919	0.664385	0.251386	0.999932	-0.299669	0.595917	0.768858	-0.913452	0.109646	0.296869	-1.57784	0.0052841	0.0464849	-1.21312	0.0277515	0.995422	0.364716	0.514696	0.715087	Peak_644	chr1	154508801	154509799	+	0	NA	intron (NM_009782, intron 7 of 46)	L1_Mus3|LINE|L1	216620	NM_009782
chr1	154512800	154515799	1	Peak2188	424	355	89	191	145	122	57	46	131.048	126.107	114.001	128.064	117.79	156.529	164.159	156.635	0.177775	0.636436	0.999932	0.169547	0.642013	0.800018	-0.123534	0.732602	0.876287	-0.301308	0.407976	0.667973	0.0460129	0.896104	0.99976	0.347321	0.344293	0.567609	Peak_645	chr1	154512801	154515799	+	0	NA	intron (NM_009782, intron 7 of 46)	L1_Mus3|LINE|L1	211620	NM_009782
chr1	154516000	154517399	4	Peak2189	121	131	38	64	82	46	49	33	37.3982	46.5351	48.6744	42.9115	66.6125	59.0191	141.119	112.369	-0.277935	0.622302	0.999932	1.2497	0.0245043	0.0996765	-1.17827	0.0320408	0.138044	-0.900335	0.106965	0.311031	0.0714278	0.896641	0.99976	0.971763	0.085154	0.230613	Peak_646	chr1	154516001	154517399	+	0	NA	intron (NM_009782, intron 7 of 46)	intron (NM_009782, intron 7 of 46)	209220	NM_009782
chr1	154518200	154520199	4	Peak2190	189	247	67	81	186	112	71	62	58.4153	87.7418	85.8206	54.3099	151.097	143.699	204.479	211.117	-0.00693749	0.987154	0.999932	1.30847	0.0022389	0.0198949	-1.30044	0.00214915	0.0242661	-1.2935	0.00246777	0.0280666	0.00803566	0.984895	0.99976	1.30153	0.00256315	0.0208026	Peak_647	chr1	154518201	154520199	+	0	NA	intron (NM_009782, intron 7 of 46)	intron (NM_009782, intron 7 of 46)	206720	NM_009782
chr1	154538000	154541199	11	Peak2191	469	272	52	202	275	142	70	68	144.956	96.6225	66.6071	135.439	223.396	182.19	201.599	231.547	-0.0539322	0.895766	0.999932	0.980718	0.0158614	0.0738822	-0.881719	0.0287254	0.128529	-0.827787	0.041775	0.17297	0.098999	0.805232	0.99976	0.926786	0.0238132	0.0973233	Peak_648	chr1	154538001	154541199	+	0	NA	intron (NM_009782, intron 7 of 46)	intron (NM_009782, intron 7 of 46)	186320	NM_009782
chr1	154542600	154543599	2	Peak2192	124	108	21	25	99	46	24	24	38.3254	38.3648	26.899	16.7623	80.4224	59.0191	69.1196	81.7226	-0.114277	0.854481	0.999932	1.18503	0.0539785	0.168908	-1.42994	0.0192676	0.0994685	-1.31566	0.0334417	0.150678	-0.244909	0.688272	0.99976	1.07076	0.0854345	0.231103	Peak_649	chr1	154542601	154543599	+	0	NA	intron (NM_009782, intron 7 of 46)	intron (NM_009782, intron 7 of 46)	182820	NM_009782
chr1	154555600	154558399	2	Peak2193	346	296	69	227	131	158	47	57	106.94	105.148	88.3825	152.202	106.418	202.718	135.359	194.091	0.737158	0.0580282	0.999932	0.277812	0.469343	0.673452	0.105007	0.781643	0.90165	-0.632151	0.0914805	0.282978	0.382819	0.300102	0.99976	1.01497	0.00752332	0.0440973	Peak_650	chr1	154555601	154558399	+	0	NA	intron (NM_009782, intron 7 of 46)	intron (NM_009782, intron 7 of 46)	168920	NM_009782
chr1	154560800	154568199	14	Peak2194	1028	756	255	361	579	386	182	134	317.73	268.554	326.631	242.048	470.349	495.248	524.157	456.284	-0.0525967	0.822306	0.999932	0.621033	0.00666959	0.0412541	-0.953579	2.89361e-05	0.00152877	-0.900982	9.39643e-05	0.00308389	-0.332545	0.139976	0.99976	0.568437	0.0140943	0.0677506	Peak_651	chr1	154560801	154568199	+	0	NA	intron (NM_009782, intron 6 of 46)	intron (NM_009782, intron 6 of 46)	161420	NM_009782
chr1	154574400	154576999	6	Peak2195	526	332	100	258	244	115	61	41	162.574	117.936	128.091	172.987	198.213	147.548	175.679	139.609	-0.384058	0.303048	0.999932	0.361224	0.313374	0.530728	-0.374549	0.292445	0.539534	0.00950946	0.979196	0.99254	-0.0133246	0.969607	0.99976	-0.022834	0.950407	0.977108	Peak_652	chr1	154574401	154576999	+	0	NA	intron (NM_009782, intron 6 of 46)	intron (NM_009782, intron 6 of 46)	150220	NM_009782
chr1	154580600	154583999	1	Peak2196	539	439	176	221	316	162	77	70	166.592	155.946	225.439	148.179	256.702	207.85	221.759	238.357	-0.11915	0.710936	0.999932	0.308774	0.321327	0.53854	-0.66215	0.0328708	0.140383	-0.543	0.0848044	0.269581	-0.353375	0.246133	0.99976	0.189624	0.548531	0.739914	Peak_653	chr1	154580601	154583999	+	0	NA	intron (NM_009782, intron 6 of 46)	intron (NM_009782, intron 6 of 46)	143620	NM_009782
chr1	154590600	154591199	9	Peak2197	71	62	23	34	42	58	13	18	21.9444	22.0243	29.4608	22.7967	34.1186	74.4154	37.4398	61.2919	0.942872	0.152176	0.999932	0.488775	0.455983	0.662832	-0.666975	0.30496	0.552849	-1.60985	0.0116361	0.0771089	-0.1782	0.779045	0.99976	1.43165	0.0261334	0.103293	Peak_654	chr1	154590601	154591199	+	0	NA	intron (NM_009782, intron 6 of 46)	L2a|LINE|L2	135020	NM_009782
chr1	154595400	154599799	4	Peak2198	460	491	146	268	372	208	91	50	142.175	174.418	187.012	179.692	302.193	266.869	262.078	170.255	-0.348423	0.294185	0.999932	0.796567	0.0138168	0.0673791	-0.67986	0.033968	0.143485	-0.331437	0.310536	0.576921	0.116707	0.713685	0.99976	0.448144	0.174068	0.370541	Peak_655	chr1	154595401	154599799	+	0	NA	intron (NM_009782, intron 6 of 46)	Lx9|LINE|L1	128320	NM_009782
chr1	154602800	154606399	2	Peak2199	459	500	152	254	258	185	59	53	141.866	177.615	194.698	170.305	209.586	237.36	169.919	180.471	0.141388	0.680654	0.999932	0.200426	0.548742	0.734144	-0.139149	0.674782	0.843654	-0.280538	0.40099	0.661667	0.0612768	0.850207	0.99976	0.341814	0.309907	0.532913	Peak_656	chr1	154602801	154606399	+	0	NA	intron (NM_009782, intron 6 of 46)	intron (NM_009782, intron 6 of 46)	121320	NM_009782
chr1	154609800	154617399	5	Peak2200	1212	984	284	403	623	382	203	100	374.6	349.546	363.777	270.208	506.092	490.115	584.636	340.511	-0.367699	0.159502	0.999932	0.55574	0.0291475	0.11162	-0.806201	0.00149226	0.0190964	-0.438503	0.0893138	0.278764	-0.250461	0.319072	0.99976	0.188042	0.467823	0.679225	Peak_657	chr1	154609801	154617399	+	0	NA	intron (NM_009782, intron 6 of 46)	Lx9|LINE|L1	112320	NM_009782
chr1	154617600	154625599	6	Peak2201	1150	920	216	590	631	367	178	121	355.437	326.811	276.676	395.59	512.591	470.87	512.637	412.018	-0.208136	0.401461	0.999932	0.687842	0.0045421	0.0320633	-0.507316	0.0347025	0.145293	-0.29918	0.219657	0.475424	0.180526	0.448051	0.99976	0.479706	0.0510479	0.163201	Peak_658	chr1	154617601	154625599	+	0	NA	intron (NM_009782, intron 6 of 46)	intron (NM_009782, intron 6 of 46)	104320	NM_009782
chr1	154636400	154638599	2	Peak2202	315	271	61	197	168	113	65	42	97.3588	96.2673	78.1352	132.087	136.474	144.982	187.199	143.014	-0.147946	0.711378	0.999932	0.851561	0.0292503	0.111884	-0.488247	0.204875	0.437804	-0.3403	0.384436	0.646504	0.363315	0.341324	0.99976	0.703615	0.0760921	0.213709	Peak_659	chr1	154636401	154638599	+	0	NA	intron (NM_009782, intron 3 of 46)	intron (NM_009782, intron 3 of 46)	88420	NM_009782
chr1	154641200	154645999	2	Peak2203	554	534	146	391	337	197	85	84	171.228	189.693	187.012	262.162	273.761	252.756	244.799	286.029	0.0404297	0.895094	0.999932	0.544839	0.0688962	0.198998	-0.209853	0.478343	0.709471	-0.250282	0.402443	0.663006	0.334986	0.250714	0.99976	0.585269	0.0529463	0.167175	Peak_660	chr1	154641201	154645999	+	0	NA	intron (NM_009782, intron 3 of 46)	intron (NM_009782, intron 3 of 46)	82320	NM_009782
chr1	154650800	154651599	4	Peak2204	85	83	13	73	57	30	33	12	26.2714	29.4841	16.6518	48.9459	46.3038	38.4907	95.0394	40.8613	-0.801994	0.242598	0.999932	1.6518	0.0135754	0.066643	-0.821426	0.208215	0.441973	-0.0194312	0.977091	0.991558	0.830375	0.207851	0.99976	0.849806	0.21983	0.430048	Peak_661	chr1	154650801	154651599	+	0	NA	intron (NM_009782, intron 3 of 46)	L1M5|LINE|L1	74720	NM_009782
chr1	154652800	154654399	4	Peak2205	208	130	22	61	138	60	53	42	64.2877	46.1799	28.1799	40.9	112.104	76.9815	152.639	143.014	-0.284616	0.593054	0.999932	1.46262	0.00556107	0.0365336	-1.58861	0.00239893	0.0260295	-1.304	0.0139995	0.0871146	-0.125994	0.810552	0.99976	1.178	0.0276288	0.107155	Peak_662	chr1	154652801	154654399	+	0	NA	intron (NM_009782, intron 3 of 46)	Tigger7|DNA|TcMar-Tigger	72320	NM_009782
chr1	154659800	154664799	7	Peak2206	1217	871	200	429	427	253	133	110	376.145	309.405	256.181	287.641	346.872	324.605	383.038	374.562	-0.0647787	0.815355	0.999932	0.189157	0.482989	0.68453	-0.283435	0.290709	0.537827	-0.218657	0.420487	0.678436	-0.0942782	0.720501	0.99976	0.124378	0.648435	0.809346	Peak_663	chr1	154659801	154664799	+	0	NA	intron (NM_009782, intron 3 of 46)	intron (NM_009782, intron 3 of 46)	63620	NM_009782
chr1	154674400	154678399	13	Peak2207	605	404	100	206	297	198	129	83	186.991	143.513	128.091	138.121	241.267	254.039	371.518	282.624	-0.176858	0.597287	0.999932	0.923792	0.0049874	0.0341363	-1.10092	0.000763706	0.0124009	-0.924064	0.00527182	0.0464319	-0.17713	0.586193	0.99976	0.746934	0.0249312	0.10033	Peak_664	chr1	154674401	154678399	+	0	NA	intron (NM_009782, intron 3 of 46)	intron (NM_009782, intron 3 of 46)	49520	NM_009782
chr1	154679200	154680199	4	Peak2208	112	104	25	63	85	48	33	29	34.6165	36.9439	32.0226	42.241	69.0495	61.5852	95.0394	98.7481	-0.0432649	0.937368	0.999932	1.27387	0.0193227	0.0843527	-1.03354	0.0535842	0.190527	-0.990279	0.0677824	0.234982	0.240325	0.653928	0.99976	1.2306	0.0255696	0.101918	Peak_665	chr1	154679201	154680199	+	0	NA	intron (NM_009782, intron 3 of 46)	intron (NM_009782, intron 3 of 46)	46220	NM_009782
chr1	154681000	154685199	10	Peak2209	670	541	122	188	328	206	65	86	207.081	192.179	156.27	126.052	266.45	264.303	187.199	292.839	0.27211	0.432122	0.999932	0.329827	0.332521	0.549742	-0.525413	0.120941	0.31685	-0.797523	0.0188459	0.105691	-0.195587	0.55748	0.99976	0.601937	0.077653	0.21655	Peak_666	chr1	154681001	154685199	+	0	NA	intron (NM_009782, intron 3 of 46)	intron (NM_009782, intron 3 of 46)	42820	NM_009782
chr1	154688800	154689799	1	Peak2210	356	248	99	66	115	98	28	30	110.031	88.097	126.81	44.2525	93.4199	125.736	80.6395	102.153	0.389975	0.416475	0.999932	-0.428917	0.356888	0.575052	-0.394928	0.397482	0.642414	-0.784903	0.0924992	0.284707	-0.823845	0.0681923	0.99976	-0.0389421	0.933308	0.968379	Peak_667	chr1	154688801	154689799	+	0	NA	intron (NM_009782, intron 3 of 46)	intron (NM_009782, intron 3 of 46)	36620	NM_009782
chr1	154695400	154697999	6	Peak2211	469	354	104	294	254	187	75	39	144.956	125.751	133.214	197.125	206.336	239.926	215.999	132.799	-0.146492	0.702166	0.999932	0.596864	0.110845	0.273128	-0.389989	0.293269	0.540346	-0.243496	0.517143	0.754276	0.206876	0.572961	0.99976	0.450372	0.234885	0.448678	Peak_668	chr1	154695401	154697999	+	0	NA	intron (NM_009782, intron 3 of 46)	intron (NM_009782, intron 3 of 46)	29220	NM_009782
chr1	154699400	154708599	16	Peak2212	1663	1413	256	717	818	435	227	154	513.993	501.94	327.912	480.743	664.5	558.116	653.756	524.386	-0.281956	0.24963	0.999932	0.634229	0.00818013	0.0474501	-0.42411	0.0748992	0.234376	-0.142154	0.555838	0.780749	0.210119	0.373627	0.99976	0.352272	0.147175	0.332336	Peak_669	chr1	154699401	154708599	+	0	NA	intron (NM_009782, intron 1 of 46)	intron (NM_009782, intron 1 of 46)	21920	NM_009782
chr1	154710600	154727999	16	Peak2213	9459	6341	1855	3286	3022	1494	613	467	2923.55	2252.51	2376.08	2203.24	2454.91	1916.84	1765.43	1590.18	-0.269312	0.146907	0.999932	-0.323248	0.0770105	0.214231	0.0713679	0.695927	0.856355	0.34068	0.0639488	0.227013	-0.25188	0.164066	0.99976	-0.59256	0.00128706	0.0128264	Peak_670	chr1	154710601	154727999	+	0	NA	intron (NM_009782, intron 1 of 46)	intron (NM_009782, intron 1 of 46)	6620	NM_009782
chr1	15483400	15483999	1	Peak136	183	111	44	76	52	37	10	8	56.5608	39.4305	56.3598	50.9574	42.2421	47.4719	28.7998	27.2409	0.0841945	0.899236	0.999932	-0.632436	0.315313	0.532385	0.30745	0.624376	0.812944	0.223255	0.725759	0.880149	-0.324987	0.587897	0.99976	-0.548242	0.390452	0.611555	Peak_671	chr1	15483401	15483999	+	0	NA	intron (NM_001098528, intron 1 of 1)	intron (NM_001098528, intron 1 of 1)	171248	NM_001098528
chr1	155026000	155029799	16	Peak2214	2549	1249	318	540	618	319	129	94	787.834	443.682	407.328	362.066	502.031	409.285	371.518	320.08	-0.260676	0.403884	0.999932	-0.449861	0.138955	0.316312	-0.126217	0.677961	0.845312	0.134459	0.662007	0.845321	-0.576078	0.0541653	0.99976	-0.710537	0.0209131	0.0888569	Peak_672	chr1	155026001	155029799	+	0	NA	Intergenic	(CA)n|Simple_repeat|Simple_repeat	71736	NM_010500
chr1	155031600	155032199	1	Peak2215	117	29	36	44	19	6	7	0	36.1619	10.3017	46.1126	29.5016	15.4346	7.69815	20.1599	0	-1.86341	0.111133	0.999932	-1.22665	0.205493	0.408068	0.170766	0.860615	0.939559	2.03418	0.0735861	0.246846	-1.05588	0.255765	0.99976	-3.09006	0.00642304	0.0396921	Peak_673	chr1	155031601	155032199	+	0	NA	Intergenic	Intergenic	67736	NM_010500
chr1	155032600	155033399	2	Peak2216	284	176	21	78	96	32	23	6	87.7775	62.5205	26.899	52.2984	77.9853	41.0568	66.2396	20.4306	-1.17656	0.0879993	0.999932	0.306689	0.635152	0.795825	-0.335173	0.602107	0.79937	0.841387	0.214457	0.468891	-0.0284842	0.964147	0.99976	-0.869871	0.201537	0.407283	Peak_674	chr1	155032601	155033399	+	0	NA	Intergenic	Intergenic	66636	NM_010500
chr1	155050200	155053599	3	Peak2217	907	635	216	307	280	179	80	66	280.332	225.571	276.676	205.841	227.457	229.661	230.399	224.737	-0.00812047	0.977541	0.999932	-0.28435	0.302026	0.519388	-0.0833339	0.761647	0.890954	-0.0752135	0.787431	0.910361	-0.367684	0.166121	0.99976	-0.29247	0.295696	0.519056	Peak_675	chr1	155050201	155053599	+	0	NA	Intergenic	L3|LINE|CR1	47736	NM_010500
chr1	155059000	155060399	1	Peak2218	294	311	81	96	102	66	38	20	90.8682	110.476	103.753	64.3672	82.8594	84.6796	109.439	68.1021	-0.294561	0.546898	0.999932	-0.0322644	0.944835	0.973393	-0.110512	0.811704	0.916968	0.18405	0.698637	0.866074	-0.142776	0.752106	0.99976	-0.326826	0.493888	0.699209	Peak_676	chr1	155059001	155060399	+	0	NA	Intergenic	Intergenic	39936	NM_010500
chr1	155081800	155084799	16	Peak2219	1632	1368	372	647	499	341	123	103	504.412	485.954	476.497	433.808	405.361	437.511	354.238	350.726	0.0586259	0.80726	0.999932	-0.361028	0.118636	0.284946	0.267677	0.245099	0.486345	0.209051	0.369008	0.632561	-0.0933513	0.67611	0.99976	-0.302402	0.195782	0.400058	Peak_677	chr1	155081801	155084799	+	0	NA	Intergenic	CpG	16336	NM_010500
chr1	155092200	155100599	16	Peak2220	10114	7681	1863	3390	2606	1744	610	434	3125.99	2728.52	2386.33	2272.97	2116.98	2237.6	1756.79	1477.82	-0.0556211	0.787433	0.999932	-0.507143	0.0128562	0.0644199	0.365531	0.0726695	0.230398	0.421152	0.0393769	0.16653	-0.141613	0.483229	0.99976	-0.562764	0.0059562	0.037654	Peak_678	chr1	155092201	155100599	+	0	NA	TTS (NM_010500)	TTS (NM_010500)	3236	NM_010500
chr1	155158000	155159999	16	Peak2221	2132	1721	328	799	553	295	143	139	658.949	611.351	420.137	535.723	449.228	378.492	411.837	473.31	-0.0318872	0.904036	0.999932	-0.330484	0.197835	0.39864	0.410124	0.108493	0.295258	0.442011	0.0867803	0.273838	0.0796393	0.750104	0.99976	-0.362372	0.162082	0.354149	Peak_679	chr1	155158001	155159999	+	0	NA	intron (NM_021433, intron 1 of 7)	CpG	297	NM_021433
chr1	155167400	155169999	2	Peak2222	224	266	71	176	178	126	44	22	69.233	94.4911	90.9443	118.007	144.598	161.661	126.719	74.9123	-0.16124	0.723802	0.999932	0.780406	0.0801817	0.220203	-0.362545	0.410382	0.653012	-0.201305	0.652384	0.839361	0.417861	0.338349	0.99976	0.619166	0.17117	0.366968	Peak_680	chr1	155167401	155169999	+	0	NA	intron (NM_021433, intron 1 of 7)	MLT1A1|LTR|ERVL-MaLR	9997	NM_021433
chr1	155170800	155171799	2	Peak2223	69	106	22	61	55	7	9	11	21.3262	37.6544	28.1799	40.9	44.6791	8.98117	25.9198	37.4562	-0.759755	0.369061	0.999932	0.559261	0.484616	0.68602	0.11921	0.879806	0.949042	0.878966	0.285928	0.5517	0.678471	0.382418	0.99976	-0.200495	0.810254	0.906088	Peak_681	chr1	155170801	155171799	+	0	NA	intron (NM_021433, intron 1 of 7)	B3A|SINE|B2	12597	NM_021433
chr1	155175000	155177399	2	Peak2224	236	162	28	180	93	66	30	30	72.9419	57.5472	35.8653	120.689	75.5483	84.6796	86.3995	102.153	0.204322	0.71257	0.999932	0.534714	0.326114	0.54325	0.139713	0.794668	0.908628	-0.0646088	0.904647	0.963175	0.674428	0.202311	0.99976	0.739037	0.176668	0.374451	Peak_682	chr1	155175001	155177399	+	0	NA	intron (NM_021433, intron 2 of 7)	intron (NM_021433, intron 2 of 7)	17497	NM_021433
chr1	155200200	155216399	16	Peak2225	3695	3612	862	1722	1588	990	421	340	1142.03	1283.09	1104.14	1154.59	1290.01	1270.19	1212.47	1157.74	-0.0421363	0.798707	0.999932	0.157869	0.328253	0.545466	-0.0398697	0.803935	0.912946	0.00226661	0.98884	0.995919	0.117999	0.455797	0.99976	0.115733	0.477473	0.687033	Peak_683	chr1	155200201	155216399	+	0	NA	Intergenic	Intergenic	49597	NM_021433
chr1	155238000	155240399	3	Peak2226	656	397	190	266	208	126	61	47	202.754	141.026	243.372	178.351	168.968	161.661	175.679	160.04	-0.0954592	0.778761	0.999932	-0.369333	0.253693	0.467781	-0.110317	0.732796	0.876287	-0.0148578	0.96399	0.986681	-0.47965	0.124603	0.99976	-0.464792	0.158415	0.348927	Peak_684	chr1	155238001	155240399	+	0	NA	Intergenic	Intergenic	80497	NM_021433
chr1	155243400	155246199	16	Peak2227	604	681	230	438	200	200	98	54	186.682	241.912	294.608	293.675	162.469	256.605	282.238	183.876	0.0328428	0.928322	0.999932	-0.132087	0.709924	0.844085	0.296207	0.401582	0.646109	0.263364	0.45961	0.709631	0.16412	0.63516	0.99976	-0.0992443	0.781676	0.89008	Peak_685	chr1	155243401	155246199	+	0	NA	Intergenic	CpG	86097	NM_021433
chr1	155269200	155274999	16	Peak2228	1303	1151	352	532	542	382	139	115	402.726	408.87	450.879	356.702	440.292	490.115	400.318	391.587	0.076136	0.753066	0.999932	-0.012457	0.957708	0.979568	-0.139285	0.5514	0.763587	-0.215421	0.361045	0.625889	-0.151742	0.506748	0.99976	0.0636789	0.788099	0.893732	Peak_686	chr1	155269201	155274999	+	0	NA	Intergenic	Intergenic	113397	NM_021433
chr1	155275200	155283399	7	Peak2229	1361	1067	337	567	653	502	202	159	420.652	379.03	431.665	380.169	530.463	644.078	581.756	541.412	0.107114	0.622319	0.999932	0.379475	0.0743473	0.209051	-0.545422	0.00992055	0.0652096	-0.652537	0.00218983	0.0260091	-0.165947	0.425229	0.99976	0.48659	0.0230755	0.0952255	Peak_687	chr1	155275201	155283399	+	0	NA	3' UTR (NM_011273, exon 15 of 15)	3' UTR (NM_011273, exon 15 of 15)	120597	NM_021433
chr1	155347000	155348599	9	Peak2230	176	105	74	60	106	73	54	49	54.3973	37.2991	94.787	40.2295	86.1088	93.6608	155.519	166.85	0.111248	0.827471	0.999932	0.688055	0.171261	0.362885	-1.61241	0.00142857	0.0185589	-1.72366	0.000700171	0.0120159	-0.924356	0.0650153	0.99976	0.799303	0.114045	0.280684	Peak_688	chr1	155347001	155348599	+	0	NA	intron (NM_011273, intron 2 of 14)	intron (NM_011273, intron 2 of 14)	69644	NM_011273
chr1	155358400	155358999	4	Peak2231	60	31	50	96	65	13	67	27	18.5445	11.0121	64.0453	64.3672	52.8026	16.6793	192.959	91.9379	-1.19285	0.368863	0.999932	1.57614	0.231731	0.440723	-1.70179	0.195865	0.426259	-0.508943	0.701306	0.867366	-0.125652	0.924013	0.99976	0.383291	0.773052	0.885323	Peak_689	chr1	155358401	155358999	+	0	NA	intron (NM_011273, intron 2 of 14)	intron (NM_011273, intron 2 of 14)	58744	NM_011273
chr1	155372200	155374199	4	Peak2232	134	167	52	126	113	72	50	27	41.4161	59.3234	66.6071	84.482	91.7953	92.3778	143.999	91.9379	-0.330119	0.507563	0.999932	1.12848	0.0206279	0.0881533	-0.693716	0.148246	0.359604	-0.363596	0.457724	0.707637	0.434766	0.363829	0.99976	0.798363	0.108314	0.270944	Peak_690	chr1	155372201	155374199	+	0	NA	intron (NM_011273, intron 2 of 14)	intron (NM_011273, intron 2 of 14)	44244	NM_011273
chr1	155377600	155381799	9	Peak2233	280	224	62	173	236	164	93	108	86.5412	79.5715	79.4161	115.995	191.714	210.416	267.838	367.752	0.325866	0.392813	0.999932	1.44877	0.000153662	0.0031101	-1.22346	0.00119134	0.0165053	-1.54933	4.11143e-05	0.00175803	0.225312	0.552405	0.99976	1.77464	3.60236e-06	0.000178351	Peak_691	chr1	155377601	155381799	+	0	NA	intron (NM_011273, intron 2 of 14)	intron (NM_011273, intron 2 of 14)	37744	NM_011273
chr1	155403200	155404599	4	Peak2234	69	102	38	60	85	49	34	16	21.3262	36.2334	48.6744	40.2295	69.0495	62.8682	97.9194	54.4817	-0.480661	0.431041	0.999932	1.28339	0.0315506	0.11758	-1.11032	0.0594377	0.203112	-0.629662	0.296739	0.563491	0.173064	0.769178	0.99976	0.802727	0.189	0.391213	Peak_692	chr1	155403201	155404599	+	0	NA	intron (NM_011273, intron 1 of 14)	URR1B|DNA|hAT-Charlie	13544	NM_011273
chr1	155410000	155411999	2	Peak2235	133	211	54	124	106	64	27	34	41.1071	74.9535	69.1689	83.141	86.1088	82.1136	77.7595	115.774	0.242429	0.627693	0.999932	0.608677	0.214472	0.419143	-0.0608223	0.899637	0.958304	-0.303251	0.531284	0.764808	0.547855	0.248288	0.99976	0.851106	0.083918	0.228371	Peak_693	chr1	155410001	155411999	+	0	NA	intron (NM_011273, intron 1 of 14)	intron (NM_011273, intron 1 of 14)	6444	NM_011273
chr1	155412400	155418199	16	Peak2236	4747	3535	925	2032	1524	750	389	335	1467.18	1255.74	1184.84	1362.44	1238.02	962.269	1120.31	1140.71	-0.176855	0.333976	0.999932	-0.169125	0.343334	0.560674	0.146338	0.410742	0.65336	0.323193	0.0723107	0.244315	-0.0227871	0.896502	0.99976	-0.34598	0.0551407	0.171907	Peak_694	chr1	155412401	155418199	+	0	NA	intron (NM_011273, intron 1 of 14)	intron (NM_011273, intron 1 of 14)	2144	NM_011273
chr1	155442400	155442999	5	Peak2237	477	190	85	87	111	76	25	20	147.429	67.4937	108.877	58.3328	90.1706	97.5099	71.9996	68.1021	0.0397668	0.93334	0.999932	-0.65049	0.150665	0.333471	-0.382072	0.40104	0.645531	-0.421839	0.36023	0.625385	-1.03256	0.0182671	0.974101	-0.610723	0.183082	0.382849	Peak_695	chr1	155442401	155442999	+	0	NA	Intergenic	Intergenic	-25256	NM_011273
chr1	155557200	155559199	16	Peak2238	2594	1997	472	933	586	396	156	133	801.742	709.394	604.587	625.569	476.036	508.078	449.277	452.879	0.0578506	0.800316	0.999932	-0.606492	0.00594062	0.0381475	0.526042	0.0166284	0.0905725	0.468191	0.0347416	0.15436	-0.0804506	0.705946	0.99976	-0.548641	0.0136886	0.0664194	Peak_696	chr1	155557201	155559199	+	0	NA	promoter-TSS (NM_026683)	promoter-TSS (NM_026683)	80	NM_026683
chr1	155790800	155792999	1	Peak2239	178	152	84	114	47	24	16	14	55.0155	53.9949	107.596	76.4361	38.1803	30.7926	46.0797	47.6715	-0.127598	0.840462	0.999932	-0.947984	0.109945	0.27166	0.644378	0.275955	0.521119	0.771977	0.202676	0.453045	-0.303606	0.589804	0.99976	-1.07558	0.0766544	0.214835	Peak_697	chr1	155790801	155792999	+	0	NA	intron (NM_001024945, intron 5 of 11)	MIRb|SINE|MIR	20999	NM_023268
chr1	155812200	155813999	16	Peak2240	2590	1746	395	914	471	388	154	137	800.506	620.231	505.958	612.83	382.616	497.814	443.517	466.5	0.235084	0.354399	0.999932	-0.67856	0.00591971	0.0380764	0.586555	0.0170141	0.0919082	0.351471	0.154157	0.386162	-0.0920058	0.700426	0.99976	-0.443477	0.0730516	0.207929	Peak_698	chr1	155812201	155813999	+	0	NA	promoter-TSS (NM_023268)	promoter-TSS (NM_023268)	-201	NM_001024945
chr1	155841800	155844199	3	Peak2241	520	396	100	290	172	128	45	28	160.719	140.671	128.091	194.443	139.724	164.227	129.599	95.343	-0.0215552	0.957513	0.999932	-0.10329	0.790879	0.891575	0.306699	0.427466	0.667478	0.328254	0.402063	0.662698	0.203409	0.588659	0.99976	-0.124846	0.751788	0.873095	Peak_699	chr1	155841801	155844199	+	0	NA	Intergenic	B1_Mus2|SINE|Alu	-30101	NM_001024945
chr1	155860800	155864799	2	Peak2242	281	344	38	297	196	154	84	66	86.8503	122.199	48.6744	199.136	159.22	197.586	241.919	224.737	0.0879275	0.830839	0.999932	1.51227	0.000238965	0.00426009	-0.305224	0.447482	0.685081	-0.393152	0.330712	0.596786	1.20704	0.00282654	0.701949	1.6002	0.000110831	0.00219735	Peak_700	chr1	155860801	155864799	+	0	NA	exon (NM_001039184, exon 34 of 38)	exon (NM_001039184, exon 34 of 38)	-49901	NM_001024945
chr1	155951400	155954199	2	Peak2243	254	321	128	217	101	111	43	39	78.5052	114.029	163.956	145.497	82.0471	142.416	123.839	132.799	0.451841	0.326525	0.999932	-0.242489	0.589293	0.764096	0.360972	0.418539	0.660066	-0.0908689	0.838268	0.93501	0.118483	0.784578	0.99976	0.209352	0.640397	0.804191	Peak_701	chr1	155951401	155954199	+	0	NA	intron (NM_001039184, intron 6 of 37)	intron (NM_001039184, intron 6 of 37)	20455	NM_001039184
chr1	155961800	155963399	4	Peak2244	125	114	35	43	136	70	35	22	38.6345	40.4962	44.8317	28.8312	110.479	89.8117	100.799	74.9123	-0.351836	0.491428	0.999932	1.35544	0.00695613	0.0425336	-1.60373	0.00129579	0.0174219	-1.2519	0.0139536	0.0869107	-0.248295	0.619501	0.99976	1.0036	0.0503463	0.161805	Peak_702	chr1	155961801	155963399	+	0	NA	intron (NM_001039184, intron 1 of 37)	intron (NM_001039184, intron 1 of 37)	10655	NM_001039184
chr1	155967400	155968599	1	Peak2245	157	128	56	55	56	71	19	20	48.5249	45.4694	71.7307	36.8771	45.4915	91.0948	54.7197	68.1021	0.703272	0.213459	0.999932	-0.263676	0.63242	0.794095	-0.26151	0.634886	0.819299	-0.964782	0.0763705	0.252161	-0.525186	0.321572	0.99976	0.439596	0.419866	0.638813	Peak_703	chr1	155967401	155968599	+	0	NA	intron (NM_001039184, intron 1 of 37)	ORR1D2|LTR|ERVL-MaLR	5255	NM_001039184
chr1	155969800	155974799	16	Peak2246	6071	4502	1103	1940	1379	953	412	332	1876.4	1599.24	1412.84	1300.75	1120.23	1222.72	1186.55	1130.5	0.0337916	0.859129	0.999932	-0.517736	0.00546334	0.0361369	0.333337	0.07311	0.231251	0.299545	0.109333	0.315094	-0.184399	0.313502	0.99976	-0.483944	0.00981916	0.0529373	Peak_704	chr1	155969801	155974799	+	0	NA	intron (NM_001039184, intron 1 of 37)	intron (NM_001039184, intron 1 of 37)	955	NM_001039184
chr1	156002400	156004599	2	Peak2247	274	340	58	240	109	56	44	53	84.6867	120.778	74.2925	160.918	88.5459	71.8494	126.719	180.471	0.203443	0.674299	0.999932	0.409449	0.388078	0.603791	0.408055	0.383042	0.629413	0.204612	0.663299	0.846154	0.817504	0.0755239	0.99976	0.612892	0.198406	0.403379	Peak_705	chr1	156002401	156004599	+	0	NA	Intergenic	RMER1B|Other|Other	-30245	NM_001039184
chr1	156032600	156038599	16	Peak2248	6913	5232	1176	2322	1672	948	408	322	2136.64	1858.56	1506.34	1556.88	1358.24	1216.31	1175.03	1096.44	-0.132387	0.503734	0.999932	-0.523331	0.00695235	0.0425161	0.427183	0.0272964	0.124409	0.55957	0.00411746	0.0392719	-0.0961477	0.614442	0.99976	-0.655718	0.000790923	0.0090603	Peak_706	chr1	156032601	156038599	+	0	NA	promoter-TSS (NM_001160182)	promoter-TSS (NM_001160182)	-64	NM_172843
chr1	156039800	156047399	16	Peak2249	5186	4144	740	1752	1493	827	370	287	1602.87	1472.07	947.87	1174.7	1212.83	1061.06	1065.59	977.266	-0.161611	0.484664	0.999932	-0.165305	0.467546	0.672215	0.213674	0.346597	0.595728	0.375286	0.100587	0.299828	0.0483689	0.82963	0.99976	-0.326917	0.153539	0.341681	Peak_707	chr1	156039801	156047399	+	0	NA	intron (NM_172843, intron 2 of 6)	B1_Mur3|SINE|Alu	2739	NM_022329
chr1	156051200	156060399	16	Peak2250	1445	1134	372	671	703	314	214	180	446.614	402.831	476.497	449.9	571.08	402.87	616.316	612.919	-0.243358	0.318585	0.999932	0.361644	0.128385	0.299985	-0.475335	0.0446998	0.169587	-0.231977	0.333981	0.600049	-0.113691	0.62685	0.99976	0.118286	0.623786	0.793639	Peak_708	chr1	156051201	156060399	+	0	NA	intron (NM_172843, intron 3 of 6)	intron (NM_172843, intron 3 of 6)	14939	NM_022329
chr1	156068800	156070799	3	Peak2251	310	273	96	172	164	95	43	29	95.8135	96.9778	122.967	115.325	133.225	121.887	123.839	98.7481	-0.20908	0.611013	0.999932	0.249203	0.527481	0.718533	-0.284036	0.46807	0.70157	-0.0749554	0.851327	0.940428	-0.0348323	0.927492	0.99976	0.0401231	0.920657	0.962273	Peak_709	chr1	156068801	156070799	+	0	NA	TTS (NM_172843)	TTS (NM_172843)	28939	NM_022329
chr1	156203800	156206399	7	Peak2252	1102	571	272	394	270	180	82	61	340.601	202.836	348.406	264.174	219.334	230.944	236.159	207.712	-0.0400407	0.892175	0.999932	-0.602349	0.0322091	0.119148	0.0382933	0.891649	0.954584	0.078334	0.783896	0.908875	-0.564056	0.0373775	0.99976	-0.64239	0.0245713	0.0994067	Peak_710	chr1	156203801	156206399	+	0	NA	promoter-TSS (NM_177838)	promoter-TSS (NM_177838)	-74	NM_177838
chr1	156221800	156221999	1	Peak2253	273	98	48	40	58	14	6	15	84.3777	34.8125	61.4835	26.8197	47.1161	17.9623	17.2799	51.0766	-0.0546435	0.942246	0.999932	-1.11215	0.119066	0.285684	-0.133223	0.852749	0.935944	-0.0785791	0.914286	0.967263	-1.24537	0.0702239	0.99976	-1.16679	0.107967	0.270294	Peak_711	chr1	156221801	156221999	+	0	NA	Intergenic	Intergenic	-16874	NM_177838
chr1	156420800	156424199	16	Peak2254	2082	1537	426	701	487	377	130	111	643.496	545.988	545.666	470.015	395.613	483.7	374.398	377.967	0.173689	0.467692	0.999932	-0.627146	0.00653517	0.0407336	0.397491	0.0838383	0.251531	0.223802	0.333433	0.599476	-0.229656	0.302047	0.99976	-0.453457	0.0506971	0.162438	Peak_712	chr1	156420801	156424199	+	0	NA	Intergenic	B2_Mm2|SINE|B2	-1585	NM_001346967
chr1	156472000	156474599	16	Peak2255	1374	965	201	427	305	228	96	68	424.67	342.797	257.462	286.3	247.766	292.53	276.478	231.547	0.0198774	0.94972	0.999932	-0.398198	0.191259	0.389667	0.271248	0.371621	0.618682	0.251371	0.41237	0.67164	-0.12695	0.667821	0.99976	-0.378321	0.218938	0.428982	Peak_713	chr1	156472001	156474599	+	0	NA	intron (NM_009230, intron 1 of 15)	intron (NM_009230, intron 1 of 15)	1028	NM_009230
chr1	156557400	156560999	16	Peak2256	3902	3063	791	1420	962	447	265	225	1206.01	1088.07	1013.2	952.099	781.478	573.512	763.195	766.149	-0.222569	0.27804	0.999932	-0.524614	0.00811978	0.0471884	0.401061	0.0424474	0.164361	0.62363	0.00187589	0.0234879	-0.123553	0.522951	0.99976	-0.747183	0.000202845	0.00342301	Peak_714	chr1	156557401	156560999	+	0	NA	exon (NM_009595, exon 1 of 12)	exon (NM_009595, exon 1 of 12)	413	NM_001136104
chr1	156561400	156563399	9	Peak2257	228	171	48	90	107	146	37	51	70.4693	60.7443	61.4835	60.3443	86.9212	187.322	106.559	173.66	0.922013	0.0265371	0.999932	0.524862	0.204999	0.407455	-0.657648	0.109077	0.296112	-1.57966	9.02537e-05	0.00301483	-0.132786	0.741081	0.99976	1.44687	0.00038052	0.00545241	Peak_715	chr1	156561401	156563399	+	0	NA	intron (NM_001136104, intron 1 of 12)	RLTR20C1_MM|LTR|ERVK	3613	NM_001136104
chr1	156580600	156582199	1	Peak2258	235	228	114	127	131	96	38	12	72.6328	80.9924	146.023	85.1525	106.418	123.17	109.439	40.8613	-0.334865	0.536627	0.999932	-0.00275761	0.995795	0.998196	-0.376762	0.470559	0.70365	-0.0418962	0.937222	0.976983	-0.379519	0.459279	0.99976	-0.337623	0.526421	0.724333	Peak_716	chr1	156580601	156582199	+	0	NA	intron (NM_001136104, intron 1 of 12)	ORR1D2|LTR|ERVL-MaLR	22613	NM_001136104
chr1	156603000	156605799	1	Peak2259	344	233	141	121	166	130	63	56	106.322	82.7686	180.608	81.1295	134.85	166.793	181.439	190.686	0.187768	0.637612	0.999932	0.140384	0.718191	0.848872	-0.929459	0.017168	0.0924145	-1.11723	0.00436931	0.0408517	-0.789075	0.0389643	0.99976	0.328152	0.401289	0.621941	Peak_717	chr1	156603001	156605799	+	0	NA	intron (NM_001136104, intron 1 of 12)	intron (NM_001136104, intron 1 of 12)	45613	NM_001136104
chr1	156610800	156616999	4	Peak2260	896	793	183	412	482	304	181	153	276.932	281.697	234.406	276.243	391.551	390.04	521.277	520.981	-0.00295759	0.991151	0.999932	0.815206	0.00190944	0.0178563	-0.696026	0.00750355	0.0543882	-0.693069	0.00829314	0.0622187	0.11918	0.644686	0.99976	0.812249	0.00216099	0.0185223	Peak_718	chr1	156610801	156616999	+	0	NA	intron (NM_001136104, intron 1 of 12)	RSINE1|SINE|B4	55113	NM_001136104
chr1	156620000	156621199	4	Peak2261	157	94	64	58	55	57	24	21	48.5249	33.3916	81.9779	38.8885	44.6791	73.1324	69.1196	71.5072	0.383411	0.506853	0.999932	-0.213701	0.702841	0.839655	-0.622197	0.268384	0.513165	-1.00561	0.0736061	0.246878	-0.835898	0.12448	0.99976	0.169709	0.761893	0.879097	Peak_719	chr1	156620001	156621199	+	0	NA	intron (NM_001136104, intron 1 of 12)	intron (NM_001136104, intron 1 of 12)	53739	NM_023141
chr1	156622000	156623399	4	Peak2262	158	158	40	68	109	46	32	17	48.834	56.1263	51.2362	45.5935	88.5459	59.0191	92.1594	57.8868	-0.623868	0.234657	0.999932	0.852781	0.0893645	0.237216	-0.822326	0.0977583	0.277304	-0.198458	0.700251	0.866933	0.0304548	0.950654	0.99976	0.228913	0.660196	0.81689	Peak_720	chr1	156622001	156623399	+	0	NA	intron (NM_001136104, intron 3 of 12)	intron (NM_001136104, intron 3 of 12)	51639	NM_023141
chr1	156629600	156635599	3	Peak2263	1104	885	232	476	445	274	101	116	341.22	314.378	297.17	319.154	361.495	351.549	290.878	394.992	0.172147	0.507173	0.999932	0.0411827	0.870239	0.935723	-0.0575597	0.818238	0.920094	-0.229707	0.362119	0.626837	-0.016377	0.94657	0.99976	0.21333	0.400391	0.621204	Peak_721	chr1	156629601	156635599	+	0	NA	intron (NM_001136104, intron 6 of 12)	intron (NM_001136104, intron 6 of 12)	41739	NM_023141
chr1	156637400	156640199	9	Peak2264	305	251	73	157	172	115	65	74	94.2681	89.1627	93.5061	105.267	139.724	147.548	187.199	251.978	0.280106	0.479027	0.999932	0.781638	0.0456594	0.151275	-0.734609	0.0578613	0.199768	-1.01471	0.00895358	0.0652959	0.0470291	0.902405	0.99976	1.06174	0.00675958	0.0410615	Peak_722	chr1	156637401	156640199	+	0	NA	intron (NM_001136104, intron 10 of 12)	intron (NM_001136104, intron 10 of 12)	35539	NM_023141
chr1	156649400	156652599	5	Peak2265	512	372	121	186	203	109	74	56	158.247	132.146	154.99	124.712	164.907	139.85	213.119	190.686	-0.199271	0.57513	0.999932	0.253023	0.459825	0.665989	-0.539203	0.113719	0.304088	-0.339933	0.327985	0.594047	-0.28618	0.391552	0.99976	0.0537525	0.877564	0.940946	Peak_723	chr1	156649401	156652599	+	0	NA	Intergenic	L1MA6|LINE|L1	23339	NM_023141
chr1	156653000	156667599	16	Peak2266	3259	3128	666	1277	1272	830	367	276	1007.28	1111.16	853.083	856.218	1033.31	1064.91	1056.95	939.809	-0.054345	0.781457	0.999932	0.163615	0.394238	0.609285	-0.0847585	0.657522	0.834298	-0.0304136	0.874588	0.950161	0.0788562	0.676158	0.99976	0.10927	0.572376	0.757426	Peak_724	chr1	156653001	156667599	+	0	NA	intron (NM_023141, intron 4 of 5)	intron (NM_023141, intron 4 of 5)	14039	NM_023141
chr1	156668400	156669799	2	Peak2267	148	182	76	72	39	20	6	16	45.7432	64.6518	97.3488	48.2754	31.6815	25.6605	17.2799	54.4817	0.587023	0.414063	0.999932	-1.46418	0.0322946	0.119351	1.14383	0.0937211	0.269967	0.556809	0.410376	0.669943	-0.320345	0.616316	0.99976	-0.877154	0.195689	0.399985	Peak_725	chr1	156668401	156669799	+	0	NA	intron (NM_023141, intron 3 of 5)	RLTR9A3|LTR|ERVK	5239	NM_023141
chr1	156671200	156671999	2	Peak2268	43	58	29	94	16	26	7	11	13.2903	20.6033	37.1463	63.0262	12.9976	33.3586	20.1599	37.4562	1.1367	0.20622	0.999932	-0.613131	0.486004	0.687105	1.37466	0.113589	0.303916	0.237962	0.777924	0.905864	0.761529	0.354969	0.99976	0.523567	0.540479	0.733463	Peak_726	chr1	156671201	156671999	+	0	NA	intron (NM_023141, intron 2 of 5)	B1_Mus1|SINE|Alu	2739	NM_023141
chr1	156672800	156675399	11	Peak2269	602	506	114	295	198	137	39	71	186.064	179.746	146.023	197.795	160.845	175.774	112.319	241.763	0.563873	0.118357	0.999932	-0.261538	0.457222	0.663917	0.436489	0.21102	0.445444	-0.127384	0.713407	0.873582	0.174951	0.603848	0.99976	0.302335	0.387237	0.60851	Peak_727	chr1	156672801	156675399	+	0	NA	exon (NM_023141, exon 1 of 6)	exon (NM_023141, exon 1 of 6)	239	NM_023141
chr1	156676200	156678399	2	Peak2270	186	285	63	129	122	92	24	34	57.4881	101.241	80.697	86.4935	99.1064	118.038	69.1196	115.774	0.446661	0.332315	0.999932	0.331808	0.462372	0.668199	0.130929	0.768519	0.894659	-0.315732	0.476856	0.724054	0.462737	0.28657	0.99976	0.778469	0.0839589	0.228429	Peak_728	chr1	156676201	156678399	+	0	NA	Intergenic	ORR1C2-int|LTR|ERVL-MaLR	-2961	NM_023141
chr1	156716600	156719599	16	Peak2271	1841	1519	404	905	570	384	205	144	569.008	539.594	517.486	606.795	463.038	492.682	590.396	490.335	-0.0848433	0.704993	0.999932	-0.062074	0.774481	0.88297	0.135562	0.52906	0.74766	0.220405	0.312584	0.578666	0.0734875	0.727132	0.99976	-0.146917	0.503339	0.706495	Peak_729	chr1	156716601	156719599	+	0	NA	intron (NM_145413, intron 1 of 7)	intron (NM_145413, intron 1 of 7)	810	NM_145413
chr1	156800600	156802199	2	Peak2272	283	268	57	77	113	71	24	21	87.4684	95.2016	73.0116	51.6279	91.7953	91.0948	69.1196	71.5072	0.0116933	0.982006	0.999932	0.0171614	0.972639	0.987179	-0.144072	0.772177	0.896836	-0.155766	0.757148	0.895961	-0.126911	0.793611	0.99976	0.0288547	0.954565	0.978889	Peak_730	chr1	156800601	156802199	+	0	NA	Intergenic	Intergenic	-37623	NM_028333
chr1	156938200	156942599	16	Peak2273	4705	3452	780	1569	1094	548	277	278	1454.2	1226.25	999.106	1052	888.708	703.098	797.755	946.62	-0.0470803	0.833502	0.999932	-0.541473	0.0133748	0.0660421	0.430632	0.048685	0.179577	0.477712	0.0299354	0.140829	-0.110841	0.605989	0.99976	-0.588553	0.00760285	0.044401	Peak_731	chr1	156938201	156942599	+	0	NA	promoter-TSS (NM_001159968)	promoter-TSS (NM_001159968)	-774	NM_023884
chr1	156945000	156946199	1	Peak2274	133	47	60	83	34	10	22	12	41.1071	16.6958	76.8543	55.6508	27.6198	12.8302	63.3596	40.8613	-0.807164	0.3362	0.999932	-0.404607	0.609285	0.778881	-0.299907	0.70501	0.861688	0.507257	0.537729	0.768349	-0.704513	0.363	0.99976	-1.21177	0.140716	0.322678	Peak_732	chr1	156945001	156946199	+	0	NA	Intergenic	L1VL2|LINE|L1	-5974	NM_023884
chr1	157123800	157126999	7	Peak2275	614	479	121	226	228	191	88	60	189.772	170.155	154.99	151.531	185.215	245.058	253.438	204.306	0.0666582	0.840838	0.999932	0.318492	0.324338	0.541457	-0.425091	0.185575	0.412074	-0.491749	0.129189	0.347318	-0.106598	0.735137	0.99976	0.385151	0.237582	0.452073	Peak_733	chr1	157123801	157126999	+	0	NA	Intergenic	Intergenic	-16720	NM_001305063
chr1	157127400	157131199	3	Peak2276	456	420	155	302	182	162	69	48	140.939	149.197	198.54	202.489	147.847	207.85	198.719	163.445	0.133883	0.716375	0.999932	0.0220009	0.950977	0.976375	0.0375737	0.915807	0.964889	-0.0963096	0.787921	0.910649	0.0595747	0.863699	0.99976	0.155884	0.665387	0.820283	Peak_734	chr1	157127401	157131199	+	0	NA	Intergenic	Intergenic	-20620	NM_001305063
chr1	157134600	157135799	4	Peak2277	185	103	22	61	78	47	43	23	57.179	36.5887	28.1799	40.9	63.3631	60.3022	123.839	78.3175	-0.417262	0.481316	0.999932	1.06674	0.0653461	0.19208	-1.24192	0.0307785	0.134468	-0.824655	0.160088	0.394852	-0.175179	0.759898	0.99976	0.649475	0.271645	0.491975	Peak_735	chr1	157134601	157135799	+	0	NA	TTS (NM_177644)	TTS (NM_177644)	-26520	NM_001305063
chr1	157142600	157143399	4	Peak2278	34	61	6	16	20	47	30	26	10.5086	21.669	7.68543	10.7279	16.2469	60.3022	86.3995	88.5328	0.589813	0.467579	0.999932	2.3984	0.00437035	0.0313063	-1.58256	0.0512688	0.185473	-2.17237	0.0072171	0.0568408	0.815841	0.330431	0.99976	2.98822	0.000364473	0.00528446	Peak_736	chr1	157142601	157143399	+	0	NA	intron (NM_177644, intron 17 of 17)	intron (NM_177644, intron 17 of 17)	-34320	NM_001305063
chr1	157179800	157181999	5	Peak2279	874	562	204	211	345	212	112	63	270.132	199.639	261.305	141.474	280.26	272.001	322.558	214.522	-0.28593	0.353272	0.999932	0.172843	0.561	0.743687	-0.808052	0.00659117	0.0499419	-0.522122	0.0849209	0.269831	-0.63521	0.0296927	0.995422	-0.113087	0.708934	0.846564	Peak_737	chr1	157179801	157181999	+	0	NA	intron (NM_177644, intron 5 of 17)	intron (NM_177644, intron 5 of 17)	-72220	NM_001305063
chr1	157183000	157183999	4	Peak2280	114	106	51	50	58	35	45	32	35.2346	37.6544	65.3262	33.5246	47.1161	44.9059	129.599	108.963	-0.199798	0.758491	0.999932	0.794067	0.213156	0.417396	-1.2686	0.0463553	0.173804	-1.06881	0.0973062	0.293939	-0.474537	0.45312	0.99976	0.594269	0.357343	0.580489	Peak_738	chr1	157183001	157183999	+	0	NA	intron (NM_177644, intron 5 of 17)	intron (NM_177644, intron 5 of 17)	-74820	NM_001305063
chr1	157224800	157229599	9	Peak2281	362	349	73	237	289	274	126	139	111.885	123.975	93.5061	158.907	234.768	351.549	362.878	473.31	0.475207	0.145086	0.999932	1.50831	4.48493e-06	0.000254933	-1.06195	0.00100793	0.0147956	-1.53716	1.84091e-06	0.00022316	0.446352	0.16954	0.99976	1.98351	1.48864e-09	4.97357e-07	Peak_739	chr1	157224801	157229599	+	0	NA	intron (NM_177644, intron 4 of 17)	intron (NM_177644, intron 4 of 17)	-118520	NM_001305063
chr1	157230600	157232799	10	Peak2282	499	425	105	245	179	204	70	72	154.229	150.973	134.495	164.271	145.41	261.737	201.599	245.168	0.576616	0.0835579	0.999932	0.23243	0.477868	0.680345	-0.113635	0.726011	0.873018	-0.690251	0.0321844	0.147082	0.118796	0.707223	0.99976	0.809046	0.0129274	0.0639279	Peak_740	chr1	157230601	157232799	+	0	NA	intron (NM_177644, intron 3 of 17)	intron (NM_177644, intron 3 of 17)	-123020	NM_001305063
chr1	157338000	157343399	9	Peak2283	337	308	65	207	312	245	163	129	104.159	109.411	83.2588	138.792	253.452	314.341	469.437	439.259	0.0701376	0.841245	0.999932	1.91264	5.96071e-08	1.10285e-05	-1.5245	1.12558e-05	0.000829715	-1.59463	4.83078e-06	0.000415713	0.388145	0.269511	0.99976	1.98278	2.22919e-08	3.73287e-06	Peak_741	chr1	157338001	157343399	+	0	NA	intron (NM_177644, intron 1 of 17)	intron (NM_177644, intron 1 of 17)	-71652	NR_027984
chr1	157384600	157385799	9	Peak2284	80	44	68	40	46	68	56	52	24.7261	15.6301	87.1016	26.8197	37.368	87.2457	161.279	177.066	0.435776	0.538278	0.999932	0.818964	0.245735	0.457999	-2.19756	0.00205017	0.0234739	-2.63333	0.000217403	0.0054574	-1.37859	0.052034	0.99976	1.25474	0.0750375	0.21162	Peak_742	chr1	157384601	157385799	+	0	NA	intron (NM_177644, intron 1 of 17)	intron (NM_177644, intron 1 of 17)	-27152	NR_027984
chr1	157404200	157406399	9	Peak2285	180	190	41	145	92	128	33	55	55.6336	67.4937	52.5171	97.2213	74.736	164.227	95.0394	187.281	1.06553	0.0148979	0.999932	0.624364	0.15453	0.338899	-0.0277245	0.94853	0.97867	-1.09325	0.00928567	0.066792	0.596639	0.156654	0.99976	1.68989	8.34102e-05	0.00178918	Peak_743	chr1	157404201	157406399	+	0	NA	intron (NM_177644, intron 1 of 17)	intron (NM_177644, intron 1 of 17)	-7052	NR_027984
chr1	157410400	157413199	16	Peak2286	2442	1872	505	966	632	367	156	149	754.763	664.99	646.857	647.695	513.404	470.87	449.277	507.361	0.00852273	0.968217	0.999932	-0.536577	0.00893209	0.0502979	0.438215	0.0320295	0.13803	0.429692	0.0378356	0.162678	-0.0983627	0.619227	0.99976	-0.528055	0.0110254	0.0572985	Peak_744	chr1	157410401	157413199	+	0	NA	promoter-TSS (NR_027984)	promoter-TSS (NR_027984)	-552	NR_027984
chr1	157443200	157445199	16	Peak2287	879	692	177	322	238	164	61	48	271.678	245.819	226.72	215.898	193.339	210.416	175.679	163.445	0.0306523	0.923753	0.999932	-0.431744	0.158082	0.344178	0.316998	0.297642	0.544707	0.286345	0.353331	0.618612	-0.114746	0.695855	0.99976	-0.401092	0.195708	0.399985	Peak_745	chr1	157443201	157445199	+	0	NA	Intergenic	Intergenic	-14382	NM_001033284
chr1	157446400	157447599	2	Peak2288	106	204	69	150	72	33	18	15	32.762	72.4669	88.3825	100.574	58.489	42.3398	51.8397	51.0766	-0.264549	0.672734	0.999932	-0.0921105	0.877271	0.939462	0.637664	0.279978	0.525681	0.902213	0.135763	0.357915	0.545554	0.341751	0.99976	-0.35666	0.559324	0.747913	Peak_746	chr1	157446401	157447599	+	0	NA	Intergenic	Intergenic	-11582	NM_001033284
chr1	157458400	157458799	1	Peak2289	232	163	57	78	36	53	16	23	71.7056	57.9025	73.0116	52.2984	29.2445	68.0003	46.0797	78.3175	1.00462	0.0745256	0.999932	-0.998249	0.0666887	0.194683	0.607547	0.263222	0.507158	-0.397078	0.452218	0.703348	-0.390702	0.441797	0.99976	0.00637601	0.990394	0.995731	Peak_747	chr1	157458401	157458799	+	0	NA	promoter-TSS (NM_001033284)	promoter-TSS (NM_001033284)	18	NM_001033284
chr1	157592000	157592799	3	Peak2290	214	254	72	120	114	46	19	3	66.1422	90.2284	92.2252	80.459	92.6076	59.0191	54.7197	10.2153	-0.993053	0.123622	0.999932	-0.0679477	0.910488	0.955921	0.185666	0.75739	0.888769	1.17872	0.0615992	0.22174	0.117718	0.841609	0.99976	-1.061	0.0941312	0.247013	Peak_748	chr1	157592001	157592799	+	0	NA	Intergenic	Intergenic	66230	NM_001159986
chr1	157723600	157724799	16	Peak2291	998	480	160	288	253	195	61	40	308.458	170.51	204.945	193.102	205.524	250.19	175.679	136.204	0.0439374	0.905018	0.999932	-0.429534	0.227789	0.435669	-0.0789188	0.824485	0.922945	-0.122856	0.732269	0.883287	-0.508453	0.142525	0.99976	-0.385597	0.283336	0.505207	Peak_749	chr1	157723601	157724799	+	0	NA	Intergenic	Intergenic	198030	NM_001159986
chr1	15805200	15807399	16	Peak137	1864	1357	356	649	528	230	160	123	576.117	482.047	456.002	435.149	428.919	295.096	460.797	418.828	-0.336723	0.188186	0.999932	-0.223809	0.362394	0.579711	0.0487736	0.842138	0.930278	0.385497	0.123035	0.338311	-0.175035	0.465011	0.99976	-0.560532	0.0254082	0.101519	Peak_750	chr1	15805201	15807399	+	0	NA	intron (NM_009352, intron 1 of 9)	B4|SINE|B4	654	NM_001286628
chr1	158125200	158125399	1	Peak2292	36	35	32	17	23	10	4	7	11.1267	12.433	40.989	11.3984	18.684	12.8302	11.5199	23.8357	0.19085	0.857277	0.999932	-0.710365	0.483338	0.684829	-0.381517	0.708286	0.863295	-0.572367	0.577429	0.794537	-1.09188	0.264184	0.99976	-0.519515	0.610924	0.784973	Peak_751	chr1	158125201	158125399	+	0	NA	Intergenic	Intergenic	230960	NM_207583
chr1	158156200	158156399	2	Peak2293	34	62	44	85	32	20	38	28	10.5086	22.0243	56.3598	56.9918	25.9951	25.6605	109.439	95.343	-0.164153	0.853375	0.999932	1.02094	0.245613	0.457863	-0.746779	0.392246	0.637589	-0.582625	0.507816	0.747432	0.274159	0.752883	0.99976	0.856785	0.333624	0.55668	Peak_752	chr1	158156201	158156399	+	0	NA	Intergenic	(GA)n|Simple_repeat|Simple_repeat	199960	NM_207583
chr1	158241600	158244999	5	Peak2294	500	458	147	252	298	163	100	51	154.538	162.695	188.293	168.964	242.08	209.133	287.998	173.66	-0.445162	0.164003	0.999932	0.627326	0.0417739	0.142195	-0.66663	0.0292391	0.130064	-0.221468	0.480512	0.726306	-0.0393036	0.896447	0.99976	0.182164	0.564615	0.751957	Peak_753	chr1	158241601	158244999	+	0	NA	Intergenic	Intergenic	112960	NM_207583
chr1	158351800	158356999	16	Peak2295	2929	2541	626	992	865	572	204	194	905.283	902.639	801.847	665.128	702.68	733.89	587.516	660.591	0.108108	0.621379	0.999932	-0.39741	0.0623902	0.186125	0.274301	0.197007	0.42747	0.166193	0.437141	0.69177	-0.123109	0.554159	0.99976	-0.289302	0.177467	0.375637	Peak_754	chr1	158351801	158356999	+	0	NA	intron (NM_207583, intron 1 of 7)	intron (NM_207583, intron 1 of 7)	1860	NM_207583
chr1	158361400	158366199	16	Peak2296	2136	1741	524	817	498	367	148	117	660.186	618.455	671.194	547.792	404.549	470.87	426.237	398.397	0.0813891	0.712464	0.999932	-0.683987	0.00121136	0.0130584	0.494574	0.0188727	0.09796	0.413185	0.0522732	0.200162	-0.189413	0.350865	0.99976	-0.602598	0.00478526	0.0324484	Peak_755	chr1	158361401	158366199	+	0	NA	intron (NM_007495, intron 1 of 22)	intron (NM_007495, intron 1 of 22)	1496	NM_001205204
chr1	158440800	158441399	4	Peak2297	34	25	9	3	57	17	32	11	10.5086	8.88075	11.5281	2.01148	46.3038	21.8114	92.1594	37.4562	-1.23916	0.145628	0.999932	2.63699	0.00180877	0.017227	-3.58178	2.98316e-05	0.00155371	-2.34262	0.00837351	0.0626293	-0.944794	0.284295	0.99976	1.39783	0.110628	0.274882	Peak_756	chr1	158440801	158441399	+	0	NA	intron (NM_007495, intron 1 of 22)	PB1D10|SINE|Alu	-64525	NR_030441
chr1	158512600	158514399	1	Peak2298	301	246	90	152	120	98	34	27	93.0318	87.3865	115.281	101.915	97.4817	125.736	97.9194	91.9379	0.179124	0.679618	0.999932	-0.0835234	0.841659	0.920054	-0.0477798	0.908468	0.961932	-0.226904	0.587917	0.800859	-0.131303	0.744279	0.99976	0.0956009	0.820464	0.91167	Peak_757	chr1	158512601	158514399	+	0	NA	intron (NM_001205204, intron 7 of 22)	intron (NM_001205204, intron 7 of 22)	7875	NR_030441
chr1	15852000	15854599	1	Peak138	223	256	109	115	127	102	20	22	68.9239	90.9388	139.619	77.1066	103.168	130.869	57.5996	74.9123	0.347751	0.510387	0.999932	-0.318609	0.535591	0.724416	0.0282977	0.955994	0.981333	-0.319453	0.533607	0.766414	-0.290311	0.560508	0.99976	0.029142	0.954845	0.979031	Peak_758	chr1	15852001	15854599	+	0	NA	TTS (NM_001033288)	TTS (NM_001033288)	39422	NM_001033288
chr1	158547600	158548399	1	Peak2299	343	188	67	132	91	64	8	12	106.013	66.7832	85.8206	88.5049	73.9236	82.1136	23.0399	40.8613	0.304483	0.616887	0.999932	-0.906808	0.120998	0.288753	0.594117	0.308564	0.556947	0.289634	0.620532	0.821027	-0.312691	0.576703	0.99976	-0.602325	0.304296	0.527193	Peak_759	chr1	158547601	158548399	+	0	NA	intron (NM_007495, intron 8 of 22)	intron (NM_007495, intron 8 of 22)	42375	NR_030441
chr1	158559000	158560199	1	Peak2300	132	92	73	22	37	42	15	20	40.798	32.6811	93.5061	14.7508	30.0569	53.887	43.1997	68.1021	0.753901	0.280263	0.999932	-0.884956	0.192343	0.391012	-0.57931	0.398407	0.643346	-1.33321	0.0492157	0.192612	-1.46427	0.0260295	0.995422	-0.131055	0.845059	0.924345	Peak_760	chr1	158559001	158560199	+	0	NA	intron (NM_007495, intron 8 of 22)	intron (NM_007495, intron 8 of 22)	53975	NR_030441
chr1	158654400	158657599	1	Peak2301	356	278	126	190	207	84	53	55	110.031	98.7539	161.394	127.393	168.156	107.774	152.639	187.281	-0.160476	0.697191	0.999932	0.260028	0.515369	0.709506	-0.513488	0.197158	0.427612	-0.353012	0.382489	0.644767	-0.25346	0.517129	0.99976	0.099552	0.806198	0.903834	Peak_761	chr1	158654401	158657599	+	0	NA	intron (NM_007495, intron 16 of 22)	intron (NM_007495, intron 16 of 22)	150375	NR_030441
chr1	158691200	158695599	7	Peak2302	823	531	124	256	394	147	116	85	254.369	188.627	158.832	171.646	320.065	188.605	334.078	289.434	-0.475188	0.156045	0.999932	0.645495	0.0474778	0.155226	-0.857427	0.00819163	0.0575173	-0.382239	0.248004	0.50873	-0.211932	0.509699	0.99976	0.170307	0.608238	0.782904	Peak_762	chr1	158691201	158695599	+	0	NA	Intergenic	RMER1C|Other|Other	187775	NR_030441
chr1	159230600	159235999	16	Peak2303	6458	5303	1254	2457	1686	964	434	421	1996.01	1883.78	1606.26	1647.4	1369.62	1236.84	1249.91	1433.55	0.0186632	0.915846	0.999932	-0.459129	0.00788159	0.0462031	0.42798	0.0130231	0.0774458	0.409317	0.0182664	0.103627	-0.0311489	0.854217	0.99976	-0.440465	0.0112957	0.0582536	Peak_763	chr1	159230601	159235999	+	0	NA	intron (NM_011931, intron 1 of 19)	intron (NM_011931, intron 1 of 19)	974	NM_011931
chr1	159238600	159240999	2	Peak2304	159	216	41	221	105	79	53	42	49.143	76.7297	52.5171	148.179	85.2965	101.359	152.639	143.014	0.0519096	0.916308	0.999932	1.1992	0.0143631	0.0691573	-0.0558234	0.907178	0.961502	-0.107733	0.823374	0.927802	1.14338	0.0168584	0.96062	1.25111	0.0112667	0.0581683	Peak_764	chr1	159238601	159240999	+	0	NA	intron (NM_011931, intron 2 of 19)	intron (NM_011931, intron 2 of 19)	7474	NM_011931
chr1	159242200	159244399	4	Peak2305	124	138	39	113	162	111	81	53	38.3254	49.0217	49.9553	75.7656	131.6	142.416	233.279	180.471	-0.163117	0.715757	0.999932	2.04338	5.95305e-06	0.000308894	-1.53175	0.000513056	0.00952498	-1.36864	0.00214622	0.0257082	0.511625	0.254775	0.99976	1.88026	3.75461e-05	0.00100037	Peak_765	chr1	159242201	159244399	+	0	NA	intron (NM_011931, intron 2 of 19)	intron (NM_011931, intron 2 of 19)	10974	NM_011931
chr1	159248200	159250199	4	Peak2306	150	99	25	93	136	89	56	67	46.3614	35.1678	32.0226	62.3558	110.479	114.189	161.279	228.142	0.325091	0.51595	0.999932	1.75124	0.000535266	0.00735219	-1.47238	0.00306392	0.0305799	-1.79747	0.000303343	0.00680725	0.278862	0.579263	0.99976	2.07633	4.09053e-05	0.00107318	Peak_766	chr1	159248201	159250199	+	0	NA	intron (NM_011931, intron 3 of 19)	intron (NM_011931, intron 3 of 19)	16874	NM_011931
chr1	159251200	159251999	4	Peak2307	72	53	10	10	59	29	42	15	22.2534	18.8272	12.8091	6.70492	47.9285	37.2077	120.959	51.0766	-0.92464	0.222001	0.999932	2.20122	0.00334161	0.0261633	-2.66598	0.000366327	0.0077223	-1.74134	0.0235136	0.121646	-0.464765	0.541861	0.99976	1.27658	0.0976429	0.253128	Peak_767	chr1	159251201	159251999	+	0	NA	intron (NM_011931, intron 5 of 19)	intron (NM_011931, intron 5 of 19)	19274	NM_011931
chr1	159254600	159257399	13	Peak2308	188	208	80	144	189	111	107	72	58.1062	73.8878	102.472	96.5508	153.534	142.416	308.158	245.168	-0.250725	0.579054	0.999932	1.52584	0.000683985	0.00873364	-1.41845	0.00143563	0.018623	-1.16772	0.00941917	0.067286	0.107391	0.810177	0.99976	1.27512	0.00497445	0.0332923	Peak_768	chr1	159254601	159257399	+	0	NA	intron (NM_011931, intron 6 of 19)	intron (NM_011931, intron 6 of 19)	23674	NM_011931
chr1	159258200	159261199	13	Peak2309	135	144	82	117	172	148	95	89	41.7252	51.1531	105.034	78.4476	139.724	189.888	273.598	303.054	0.262574	0.588247	0.999932	1.50991	0.00190725	0.0178395	-1.65869	0.000600158	0.0105056	-1.92127	7.20119e-05	0.00257484	-0.148787	0.759198	0.99976	1.77248	0.000273254	0.00429439	Peak_769	chr1	159258201	159261199	+	0	NA	intron (NM_011931, intron 6 of 19)	L1MC|LINE|L1	27374	NM_011931
chr1	159263200	159267999	4	Peak2310	331	330	56	308	381	240	169	166	102.304	117.226	71.7307	206.512	309.504	307.926	486.717	565.248	0.130248	0.729661	0.999932	2.16218	1.43221e-08	3.91246e-06	-1.29178	0.000550354	0.00995653	-1.42203	0.000149085	0.00422095	0.870398	0.0217972	0.982383	2.29243	2.0386e-09	6.35792e-07	Peak_770	chr1	159263201	159267999	+	0	NA	intron (NM_011931, intron 6 of 19)	RLTR11C_MM|LTR|ERVK	-28173	NR_144489
chr1	159269200	159272199	2	Peak2311	280	315	62	225	153	100	40	57	86.5412	111.897	79.4161	150.861	124.289	128.302	115.199	194.091	0.398179	0.327798	0.999932	0.530149	0.185351	0.382071	0.12422	0.752221	0.886043	-0.273959	0.48595	0.730837	0.654368	0.0902976	0.99976	0.928328	0.0202999	0.0870478	Peak_771	chr1	159269201	159272199	+	0	NA	intron (NM_011931, intron 8 of 19)	AT_rich|Low_complexity|Low_complexity	-23073	NR_144489
chr1	159274400	159278199	9	Peak2312	377	345	98	190	162	208	117	109	116.522	122.554	125.529	127.393	131.6	266.869	336.958	371.157	0.472178	0.240722	0.999932	0.918738	0.0220658	0.0924603	-0.87008	0.0289483	0.129112	-1.34226	0.000736003	0.0123822	0.0486587	0.902317	0.99976	1.39092	0.000516329	0.00674306	Peak_772	chr1	159274401	159278199	+	0	NA	intron (NM_011931, intron 8 of 19)	intron (NM_011931, intron 8 of 19)	-17473	NR_144489
chr1	159292000	159293599	1	Peak2313	259	144	48	84	105	82	29	32	80.0506	51.1531	61.4835	56.3213	85.2965	105.208	83.5195	108.963	0.33923	0.469767	0.999932	0.242718	0.595875	0.76885	-0.655349	0.150954	0.363322	-0.994579	0.0295147	0.139664	-0.412631	0.353797	0.99976	0.581947	0.204156	0.410638	Peak_773	chr1	159292001	159293599	+	0	NA	promoter-TSS (NR_144489)	promoter-TSS (NR_144489)	-973	NR_144489
chr1	159300600	159302599	2	Peak2314	137	182	104	159	66	54	40	32	42.3434	64.6518	133.214	106.608	53.6149	69.2833	115.199	108.963	0.0945479	0.877326	0.999932	-0.0683436	0.909013	0.955366	0.054179	0.927491	0.969756	-0.0403689	0.94628	0.980396	-0.0141646	0.98066	0.99976	0.0262043	0.965267	0.984127	Peak_774	chr1	159300601	159302599	+	0	NA	intron (NM_011931, intron 11 of 19)	Lx8b|LINE|L1	7827	NR_144489
chr1	159352400	159360799	15	Peak2315	1271	1158	254	685	629	440	213	183	392.835	411.356	325.35	459.287	510.966	564.531	613.436	623.135	0.0837725	0.714026	0.999932	0.629284	0.00509724	0.034638	-0.360465	0.105156	0.289304	-0.444238	0.0473593	0.187723	0.268819	0.221763	0.99976	0.713056	0.00162106	0.0151078	Peak_775	chr1	159352401	159360799	+	0	NA	Intergenic	Intergenic	16242	NR_039543
chr1	159392800	159393599	3	Peak2316	337	258	77	104	97	51	21	18	104.159	91.6493	98.6297	69.7312	78.7977	65.4343	60.4796	61.2919	-0.153922	0.756324	0.999932	-0.520039	0.265267	0.480046	0.192592	0.678983	0.84597	0.346514	0.467431	0.716362	-0.327448	0.463223	0.99976	-0.673961	0.158782	0.349322	Peak_776	chr1	159392801	159393599	+	0	NA	Intergenic	Intergenic	52842	NR_039543
chr1	159523400	159527599	16	Peak2317	1877	1592	304	691	480	340	128	93	580.135	565.526	389.395	463.31	389.927	436.228	368.638	316.675	0.00315795	0.990847	0.999932	-0.359568	0.17797	0.372361	0.437976	0.0993342	0.280192	0.434819	0.105055	0.307868	0.0784086	0.762717	0.99976	-0.35641	0.185915	0.387076	Peak_777	chr1	159523401	159527599	+	0	NA	intron (NM_022312, intron 1 of 22)	intron (NM_022312, intron 1 of 22)	1731	NM_022312
chr1	159583600	159586399	2	Peak2318	336	293	99	253	170	66	30	46	103.849	104.082	126.81	169.634	138.099	84.6796	86.3995	156.635	0.0384838	0.93407	0.999932	-0.00367956	0.993492	0.997108	0.252688	0.572402	0.778719	0.214204	0.635612	0.830422	0.249009	0.569257	0.99976	0.0348042	0.939092	0.9715	Peak_778	chr1	159583601	159586399	+	0	NA	intron (NM_022312, intron 1 of 22)	intron (NM_022312, intron 1 of 22)	61231	NM_022312
chr1	159613600	159616399	3	Peak2319	656	578	178	238	212	113	66	29	202.754	205.323	228.001	159.577	172.218	144.982	190.079	98.7481	-0.530622	0.13959	0.999932	-0.252998	0.454325	0.661468	0.0203641	0.951798	0.979741	0.550987	0.114451	0.3235	-0.232634	0.477309	0.99976	-0.78362	0.025272	0.101184	Peak_779	chr1	159613601	159616399	+	0	NA	intron (NM_022312, intron 1 of 22)	intron (NM_022312, intron 1 of 22)	91231	NM_022312
chr1	159670600	159671599	1	Peak2320	229	180	65	57	74	56	14	29	70.7783	63.9414	83.2588	38.218	60.1137	71.8494	40.3198	98.7481	0.708032	0.202508	0.999932	-0.574711	0.286914	0.503906	-0.00331704	0.995095	0.997884	-0.711349	0.182226	0.425598	-0.578028	0.263272	0.99976	0.133321	0.802635	0.901831	Peak_780	chr1	159670601	159671599	+	0	NA	intron (NM_022312, intron 1 of 22)	intron (NM_022312, intron 1 of 22)	147331	NM_022312
chr1	159925800	159934599	12	Peak2321	1212	1246	252	768	640	404	126	141	374.6	442.616	322.788	514.938	519.902	518.342	362.878	480.12	0.161983	0.519453	0.999932	0.354328	0.15072	0.333541	0.0965155	0.692634	0.854408	-0.0654673	0.789653	0.911655	0.450843	0.0607582	0.99976	0.51631	0.0372078	0.131836	Peak_781	chr1	159925801	159934599	+	0	NA	Intergenic	Intergenic	-114180	NR_028111
chr1	160044200	160044799	2	Peak2322	261	221	57	206	85	52	9	18	80.6688	78.5058	73.0116	138.121	69.0495	66.7173	25.9198	61.2919	0.356982	0.538776	0.999932	-0.617813	0.26833	0.483481	1.10542	0.0456816	0.172154	0.748439	0.176502	0.417988	0.487608	0.357521	0.99976	-0.260831	0.640605	0.804288	Peak_782	chr1	160044201	160044799	+	0	NA	non-coding (NR_028111, exon 1 of 3)	non-coding (NR_028111, exon 1 of 3)	120	NM_001162896
chr1	160194400	160210799	16	Peak2323	4544	4319	874	2117	1430	1078	493	397	1404.44	1534.24	1119.51	1419.43	1161.66	1383.1	1419.83	1351.83	0.0916053	0.611576	0.999932	0.020783	0.906693	0.954133	0.202216	0.251954	0.494578	0.110611	0.532796	0.765873	0.222999	0.20051	0.99976	0.112388	0.528082	0.725373	Peak_783	chr1	160194401	160210799	+	0	NA	3' UTR (NM_009786, exon 6 of 6)	3' UTR (NM_009786, exon 6 of 6)	7268	NM_001347121
chr1	160210800	160215199	16	Peak2324	5395	3913	947	1978	1153	745	262	301	1667.46	1390.01	1213.02	1326.23	936.636	955.853	754.555	1024.94	0.215478	0.28186	0.999932	-0.762834	9.60563e-05	0.00225689	0.674024	0.000552087	0.00997624	0.458546	0.0191376	0.106565	-0.0888099	0.641887	0.99976	-0.547356	0.00526646	0.0345854	Peak_784	chr1	160210801	160215199	+	0	NA	promoter-TSS (NM_009786)	promoter-TSS (NM_009786)	-108	NM_009786
chr1	160351200	160352999	7	Peak2325	1011	889	216	373	243	168	42	40	312.476	315.799	276.676	250.094	197.4	215.548	120.959	136.204	0.138618	0.696264	0.999932	-0.854843	0.0120201	0.0614899	0.795778	0.0189324	0.0981493	0.65716	0.0545893	0.205774	-0.0590645	0.856473	0.99976	-0.716225	0.0368767	0.131029	Peak_785	chr1	160351201	160352999	+	0	NA	promoter-TSS (NM_001038621)	promoter-TSS (NM_001038621)	-529	NM_001038621
chr1	160471000	160471999	1	Peak2326	255	53	104	56	72	23	19	8	78.8143	18.8272	133.214	37.5476	58.489	29.5096	54.7197	27.2409	-0.991848	0.126532	0.999932	-0.889509	0.132649	0.306685	-1.02694	0.0874756	0.258552	-0.0350937	0.956208	0.98444	-1.91645	0.000961289	0.478598	-1.88136	0.0028339	0.0224097	Peak_786	chr1	160471001	160471999	+	0	NA	intron (NM_013862, intron 14 of 20)	intron (NM_013862, intron 14 of 20)	106253	NM_001146330
chr1	160526000	160526399	4	Peak2327	0	6	3	27	28	23	27	17	0	2.13138	3.84272	18.1033	22.7457	29.5096	77.7595	57.8868	-0.192759	0.865211	0.999932	5.22273	7.5437e-05	0.0018988	-2.31426	0.041388	0.161858	-2.1215	0.0632706	0.225432	2.90847	0.0281743	0.995422	5.02997	0.000148522	0.00274241	Peak_787	chr1	160526001	160526399	+	0	NA	intron (NM_013862, intron 13 of 20)	intron (NM_013862, intron 13 of 20)	51553	NM_001146330
chr1	160527400	160532599	4	Peak2328	560	380	130	301	324	228	190	175	173.082	134.987	166.518	201.818	263.201	292.53	547.197	595.894	0.134455	0.726394	0.999932	1.23505	0.0012722	0.0134826	-1.252	0.00102299	0.0149254	-1.38645	0.00028643	0.00661452	-0.016942	0.964558	0.99976	1.36951	0.000365682	0.00530033	Peak_788	chr1	160527401	160532599	+	0	NA	intron (NM_013862, intron 13 of 20)	intron (NM_013862, intron 13 of 20)	47753	NM_001146330
chr1	160547000	160549799	16	Peak2329	770	722	242	456	362	205	161	99	237.988	256.476	309.979	305.744	294.07	263.02	463.677	337.106	-0.329622	0.283422	0.999932	0.455278	0.127972	0.29936	-0.411911	0.165921	0.384451	-0.0822891	0.785431	0.909547	0.0433664	0.882704	0.99976	0.125655	0.679371	0.829127	Peak_789	chr1	160547001	160549799	+	0	NA	intron (NM_013862, intron 13 of 20)	intron (NM_013862, intron 13 of 20)	29353	NM_001146330
chr1	160554000	160554599	4	Peak2330	13	17	8	21	88	24	55	33	4.01798	6.03891	10.2472	14.0803	71.4866	30.7926	158.399	112.369	-0.709948	0.343183	0.999932	4.12546	2.41226e-07	3.03592e-05	-3.52653	3.64555e-06	0.000414949	-2.81658	0.000269224	0.00634944	0.598931	0.465954	0.99976	3.41552	2.46949e-05	0.000728609	Peak_790	chr1	160554001	160554599	+	0	NA	intron (NM_013862, intron 13 of 20)	intron (NM_013862, intron 13 of 20)	23453	NM_001146330
chr1	160564400	160565399	1	Peak2331	160	89	27	38	83	32	20	30	49.4521	31.6155	34.5844	25.4787	67.4248	41.0568	57.5996	102.153	0.136571	0.828169	0.999932	0.566681	0.358343	0.576427	-1.13581	0.0655294	0.216397	-1.27238	0.0403871	0.169306	-0.569129	0.349481	0.99976	0.703252	0.257403	0.47585	Peak_791	chr1	160564401	160565399	+	0	NA	intron (NM_013862, intron 13 of 20)	MER68|LTR|ERVL	12853	NM_001146330
chr1	160565400	160565799	4	Peak2332	24	29	1	2	19	8	9	15	7.41782	10.3017	1.28091	1.34098	15.4346	10.2642	25.9198	51.0766	0.546636	0.660334	0.999932	2.1033	0.0993244	0.25456	-1.76499	0.156982	0.372378	-2.31162	0.0628904	0.224612	0.338311	0.790766	0.99976	2.64993	0.0372275	0.131842	Peak_792	chr1	160565401	160565799	+	0	NA	intron (NM_013862, intron 13 of 20)	intron (NM_013862, intron 13 of 20)	12153	NM_001146330
chr1	160566400	160580599	16	Peak2333	8649	4897	1817	3052	2665	1751	835	564	2673.2	1739.56	2327.4	2046.34	2164.91	2246.58	2404.79	1920.48	-0.125855	0.437844	0.999932	-0.134364	0.400075	0.614862	-0.269526	0.0911256	0.265301	-0.14367	0.370811	0.634271	-0.403889	0.0105616	0.905893	-0.260219	0.105333	0.265737	Peak_793	chr1	160566401	160580599	+	0	NA	intron (NM_013862, intron 13 of 20)	Lx8b|LINE|L1	4253	NM_001146330
chr1	160592000	160592799	4	Peak2334	45	53	26	12	42	19	19	12	13.9084	18.8272	33.3035	8.0459	34.1186	24.3775	54.7197	40.8613	-0.455284	0.589438	0.999932	0.92733	0.258304	0.472757	-1.68021	0.0411648	0.161392	-1.22493	0.145536	0.372708	-0.752883	0.357498	0.99976	0.472046	0.573743	0.758177	Peak_794	chr1	160592001	160592799	+	0	NA	intron (NM_013862, intron 13 of 20)	intron (NM_013862, intron 13 of 20)	-14647	NM_001146330
chr1	160594400	160597599	13	Peak2335	324	282	70	248	234	149	134	122	100.141	100.175	89.6634	166.282	190.089	191.171	385.918	415.423	0.0737285	0.863782	0.999932	1.57668	0.000247213	0.00436192	-1.09677	0.00987137	0.065025	-1.1705	0.00608617	0.0508144	0.479911	0.261211	0.99976	1.65041	0.000132362	0.00252026	Peak_795	chr1	160594401	160597599	+	0	NA	intron (NM_013862, intron 13 of 20)	intron (NM_013862, intron 13 of 20)	-18247	NM_001146330
chr1	160605400	160607599	13	Peak2336	154	191	41	108	116	92	59	50	47.5977	67.8489	52.5171	72.4131	94.2323	118.038	169.919	170.255	0.140545	0.758058	0.999932	1.37289	0.00256229	0.0218015	-0.880714	0.0484385	0.178971	-1.02126	0.0229072	0.119704	0.492178	0.271772	0.99976	1.51344	0.000946935	0.0102911	Peak_796	chr1	160605401	160607599	+	0	NA	intron (NM_013862, intron 13 of 20)	intron (NM_013862, intron 13 of 20)	-28747	NM_001146330
chr1	160607800	160610999	7	Peak2337	601	416	146	329	279	225	94	72	185.754	147.776	187.012	220.592	226.645	288.681	270.718	245.168	0.122083	0.704718	0.999932	0.405458	0.198223	0.399109	-0.42778	0.171593	0.392725	-0.549863	0.0809325	0.261746	-0.0223215	0.942202	0.99976	0.527541	0.0963517	0.250929	Peak_797	chr1	160607801	160610999	+	0	NA	intron (NM_013862, intron 13 of 20)	intron (NM_013862, intron 13 of 20)	-31647	NM_001146330
chr1	160663600	160664999	7	Peak2338	545	487	100	277	192	78	46	27	168.446	172.997	128.091	185.726	155.971	100.076	132.479	91.9379	-0.591073	0.123173	0.999932	-0.0381468	0.915325	0.958124	0.301154	0.396837	0.641927	0.892227	0.0161455	0.0957965	0.263008	0.446333	0.99976	-0.62922	0.0925766	0.244234	Peak_798	chr1	160663601	160664999	+	0	NA	intron (NM_013862, intron 11 of 20)	intron (NM_013862, intron 11 of 20)	-86547	NM_001146330
chr1	160673600	160675799	12	Peak2339	438	359	112	205	170	130	55	77	135.375	127.528	143.461	137.451	138.099	166.793	158.399	262.193	0.517903	0.153876	0.999932	0.0803603	0.821229	0.908282	-0.152527	0.665861	0.838696	-0.67043	0.056576	0.210389	-0.0721663	0.833752	0.99976	0.598264	0.0910979	0.241665	Peak_799	chr1	160673601	160675799	+	0	NA	intron (NM_013862, intron 11 of 20)	intron (NM_013862, intron 11 of 20)	-96947	NM_001146330
chr1	160739200	160740599	4	Peak2340	48	42	12	57	94	70	70	55	14.8356	14.9197	15.3709	38.218	76.3607	89.8117	201.599	187.281	0.00159585	0.997912	0.999932	3.17767	5.82143e-07	5.91569e-05	-2.3799	0.000100967	0.00338549	-2.3815	0.0001082	0.003386	0.797765	0.213246	0.99976	3.17926	6.47754e-07	4.70762e-05	Peak_800	chr1	160739201	160740599	+	0	NA	intron (NM_013862, intron 2 of 20)	intron (NM_013862, intron 2 of 20)	53038	NM_013862
chr1	160791000	160793399	16	Peak2341	1793	1372	396	665	414	199	117	120	554.173	487.375	507.238	445.877	336.312	255.322	336.958	408.613	-0.0511966	0.84764	0.999932	-0.658826	0.00995355	0.0540252	0.471952	0.064045	0.213311	0.523149	0.0428464	0.175652	-0.186874	0.449501	0.99976	-0.710023	0.00613148	0.0384576	Peak_801	chr1	160791001	160793399	+	0	NA	intron (NM_013862, intron 1 of 20)	CpG	738	NM_013862
chr1	160905200	160909399	16	Peak2342	3086	2605	530	1157	854	498	281	238	953.808	925.374	678.88	775.759	693.745	638.946	809.275	810.415	-0.056146	0.805349	0.999932	-0.131831	0.553902	0.738163	0.185899	0.402143	0.646369	0.242045	0.279282	0.544929	0.0540677	0.804558	0.99976	-0.187977	0.40249	0.623034	Peak_802	chr1	160905201	160909399	+	0	NA	intron (NM_001024952, intron 1 of 19)	intron (NM_001024952, intron 1 of 19)	889	NM_001024952
chr1	160913200	160919799	6	Peak2343	492	532	161	355	330	214	164	103	152.065	188.982	206.226	238.025	268.075	274.567	472.317	350.726	-0.23315	0.486445	0.999932	1.03711	0.00168923	0.0164392	-0.774968	0.0178688	0.094621	-0.541819	0.101719	0.301785	0.262138	0.421761	0.99976	0.803957	0.016112	0.0742819	Peak_803	chr1	160913201	160919799	+	0	NA	intron (NM_001024952, intron 1 of 19)	L1MA6|LINE|L1	10089	NM_001024952
chr1	16092800	16093599	2	Peak139	126	149	12	110	37	12	16	18	38.9435	52.9293	15.3709	73.7541	30.0569	15.3963	46.0797	61.2919	-0.0450123	0.95448	0.999932	0.418909	0.584146	0.760378	0.761142	0.311546	0.559763	0.806155	0.290426	0.557008	1.18005	0.110075	0.99976	0.373897	0.629752	0.797276	Peak_804	chr1	16092801	16093599	+	0	NA	5' UTR (NM_001243238, exon 1 of 5)	5' UTR (NM_001243238, exon 1 of 5)	125	NM_001305227
chr1	160937400	160937799	1	Peak2344	117	72	42	42	43	8	9	9	36.1619	25.5766	53.798	28.1607	34.9309	10.2642	25.9198	30.646	-0.711121	0.389057	0.999932	-0.52859	0.487464	0.688205	-0.204416	0.788599	0.905266	0.506705	0.527486	0.7621	-0.733006	0.318981	0.99976	-1.23971	0.121644	0.293149	Peak_805	chr1	160937401	160937799	+	0	NA	intron (NM_001024952, intron 2 of 19)	B4|SINE|B4	31189	NM_001024952
chr1	16097200	16106599	16	Peak140	5204	4516	1138	2090	1492	1156	352	384	1608.43	1604.22	1457.67	1401.33	1212.02	1483.18	1013.75	1307.56	0.322931	0.0637932	0.999932	-0.455663	0.00764326	0.0453324	0.425988	0.0123729	0.075101	0.103057	0.54541	0.773656	-0.0296748	0.858939	0.99976	-0.132731	0.437515	0.653406	Peak_806	chr1	16097201	16106599	+	0	NA	exon (NM_011291, exon 6 of 7)	exon (NM_011291, exon 6 of 7)	2533	NM_011291
chr1	160973800	160974799	1	Peak2345	228	57	56	72	41	27	9	13	70.4693	20.2481	71.7307	48.2754	33.3062	34.6417	25.9198	44.2664	0.368426	0.599538	0.999932	-1.23778	0.0633046	0.187995	0.170852	0.798632	0.910839	-0.197575	0.76818	0.901833	-1.06693	0.0921023	0.99976	-0.869351	0.192536	0.395812	Peak_807	chr1	160973801	160974799	+	0	NA	3' UTR (NM_001024952, exon 20 of 20)	3' UTR (NM_001024952, exon 20 of 20)	-4306	NM_080844
chr1	160974800	160978799	3	Peak2346	724	720	147	337	313	254	63	86	223.771	255.766	188.293	225.956	254.265	325.888	181.439	292.839	0.487166	0.108885	0.999932	0.0980381	0.741893	0.863129	0.121636	0.679984	0.846708	-0.36553	0.21358	0.46781	0.219674	0.444785	0.99976	0.585204	0.0485548	0.157828	Peak_808	chr1	160974801	160978799	+	0	NA	Intergenic	Lx5b|LINE|L1	-1806	NM_080844
chr1	161034000	161042799	16	Peak2347	16351	13292	2876	6163	5149	2921	1100	900	5053.7	4721.72	3683.88	4132.24	4182.78	3747.72	3167.98	3064.6	-0.110441	0.551518	0.999932	-0.247503	0.178716	0.373288	0.265247	0.149142	0.36085	0.375688	0.041607	0.172445	0.0177436	0.922749	0.99976	-0.357944	0.0524689	0.166166	Peak_809	chr1	161034001	161042799	+	0	NA	TTS (NR_028543)	TTS (NR_028543)	308	NR_028543
chr1	161068000	161071399	16	Peak2348	1812	1311	336	827	494	204	98	109	560.045	465.706	430.384	554.497	401.3	261.737	282.238	371.157	-0.152117	0.591767	0.999932	-0.520748	0.0565273	0.174207	0.556915	0.0406074	0.160031	0.709032	0.0102142	0.070865	0.0361663	0.891515	0.99976	-0.672866	0.015179	0.0712899	Peak_810	chr1	161068001	161071399	+	0	NA	intron (NM_172644, intron 1 of 16)	intron (NM_172644, intron 1 of 16)	960	NM_172644
chr1	161130000	161133199	16	Peak2349	3163	2410	592	990	775	483	155	139	977.606	856.104	758.296	663.787	629.569	619.701	446.397	473.31	0.0191561	0.938854	0.999932	-0.678134	0.00524087	0.0352248	0.48408	0.0458277	0.172564	0.464924	0.0569719	0.211442	-0.194055	0.413421	0.99976	-0.658978	0.00708854	0.0424513	Peak_811	chr1	161130001	161133199	+	0	NA	promoter-TSS (NM_001039482)	promoter-TSS (NM_001039482)	-121	NM_001039482
chr1	161142200	161144399	16	Peak2350	1072	820	234	318	229	150	53	49	331.329	291.288	299.732	213.216	186.028	192.454	152.639	166.85	0.0797714	0.805348	0.999932	-0.883497	0.00406433	0.0298125	0.561299	0.0672846	0.219894	0.481528	0.120989	0.334807	-0.322198	0.272477	0.99976	-0.803725	0.00982079	0.0529399	Peak_812	chr1	161142201	161144399	+	0	NA	intron (NM_028664, intron 1 of 6)	intron (NM_028664, intron 1 of 6)	588	NM_028664
chr1	161168400	161171799	7	Peak2351	935	760	180	368	311	194	75	84	288.986	269.975	230.563	246.741	252.64	248.907	215.999	286.029	0.169506	0.563554	0.999932	-0.145117	0.608823	0.77859	0.130107	0.644265	0.825348	-0.039399	0.889582	0.956456	-0.0150103	0.956236	0.99976	0.0243887	0.93194	0.967654	Peak_813	chr1	161168401	161171799	+	0	NA	3' UTR (NM_028664, exon 7 of 7)	3' UTR (NM_028664, exon 7 of 7)	-10786	NM_001195189
chr1	161234800	161251399	16	Peak2352	6178	4564	1099	2623	2100	1204	568	480	1909.47	1621.27	1407.71	1758.7	1705.93	1544.76	1635.83	1634.45	-0.0750055	0.670281	0.999932	0.0074117	0.965879	0.983741	0.0147424	0.931993	0.971703	0.089748	0.605715	0.811441	0.0221541	0.896869	0.99976	-0.0675938	0.698274	0.840394	Peak_814	chr1	161234801	161251399	+	0	NA	intron (NR_130150, intron 3 of 3)	B2_Mm1a|SINE|B2	8110	NR_130150
chr1	16132600	16136799	2	Peak141	440	466	73	176	188	152	54	44	135.993	165.537	93.5061	118.007	152.721	195.02	155.519	149.825	0.178609	0.645789	0.999932	0.407818	0.283167	0.499684	-0.115087	0.759455	0.889967	-0.293695	0.437227	0.691825	0.292732	0.427829	0.99976	0.586427	0.124895	0.29798	Peak_815	chr1	16132601	16136799	+	0	NA	Intergenic	Intergenic	28818	NM_133832
chr1	161813000	161814599	4	Peak2353	102	94	60	57	86	39	39	27	31.5257	33.3916	76.8543	38.218	69.8619	50.038	112.319	91.9379	-0.372565	0.541773	0.999932	0.760113	0.201448	0.40296	-1.3272	0.0256547	0.119667	-0.954638	0.115094	0.324664	-0.56709	0.336568	0.99976	0.387548	0.522546	0.721417	Peak_816	chr1	161813001	161814599	+	0	NA	Intergenic	L1Md_F3|LINE|L1	-25305	NM_010177
chr1	161829600	161831199	4	Peak2354	40	52	25	69	82	44	68	41	12.363	18.472	32.0226	46.2639	66.6125	56.4531	195.839	139.609	-0.424238	0.539183	0.999932	2.59843	0.000202998	0.00377542	-2.00735	0.0033775	0.0326501	-1.58311	0.0222073	0.11722	0.591078	0.398967	0.99976	2.17419	0.00209358	0.0180986	Peak_817	chr1	161829601	161831199	+	0	NA	intron (NM_172645, intron 19 of 23)	intron (NM_172645, intron 19 of 23)	-41905	NM_010177
chr1	161837800	161838999	4	Peak2355	34	83	26	35	26	48	43	24	10.5086	29.4841	33.3035	23.4672	21.121	61.5852	123.839	81.7226	0.0247472	0.975142	0.999932	1.73171	0.0297364	0.113228	-1.39844	0.075076	0.234815	-1.42318	0.0716116	0.242818	0.333275	0.674086	0.99976	1.75646	0.0283143	0.108932	Peak_818	chr1	161837801	161838999	+	0	NA	intron (NM_172645, intron 16 of 23)	PB1D11|SINE|Alu	38261	NM_172645
chr1	161842200	161842999	4	Peak2356	16	23	20	25	44	36	42	16	4.94521	8.17029	25.6181	16.7623	35.7433	46.1889	120.959	54.4817	-0.613369	0.468387	0.999932	2.4198	0.00441984	0.0315084	-2.63807	0.00175677	0.0212736	-2.0247	0.018108	0.102955	-0.21827	0.799836	0.99976	1.80643	0.0364271	0.130123	Peak_819	chr1	161842201	161842999	+	0	NA	intron (NM_172645, intron 15 of 23)	intron (NM_172645, intron 15 of 23)	34061	NM_172645
chr1	161844000	161846799	4	Peak2357	152	128	68	92	124	62	99	119	46.9795	45.4694	87.1016	61.6853	100.731	79.5475	285.118	405.208	0.327916	0.728911	0.999932	1.52356	0.107773	0.268306	-1.84117	0.0516446	0.186372	-2.16909	0.0218762	0.116266	-0.317615	0.737416	0.99976	1.85147	0.0506673	0.162354	Peak_820	chr1	161844001	161846799	+	0	NA	intron (NM_172645, intron 12 of 23)	intron (NM_172645, intron 12 of 23)	31261	NM_172645
chr1	161852000	161856199	9	Peak2358	230	251	82	102	180	220	144	139	71.0874	89.1627	105.034	68.3902	146.223	282.265	414.717	473.31	0.446606	0.310568	0.999932	1.65952	0.000182849	0.00348155	-1.79994	4.43216e-05	0.00200614	-2.24654	3.35441e-07	6.98559e-05	-0.140413	0.751493	0.99976	2.10613	1.99937e-06	0.000113921	Peak_821	chr1	161852001	161856199	+	0	NA	intron (NM_172645, intron 6 of 23)	intron (NM_172645, intron 6 of 23)	22561	NM_172645
chr1	161857600	161860199	9	Peak2359	181	113	38	84	147	104	92	109	55.9427	40.141	48.6744	56.3213	119.415	133.435	264.958	371.157	0.393235	0.433075	0.999932	1.84522	0.000272627	0.00463596	-1.97612	8.52974e-05	0.00305885	-2.36936	2.44006e-06	0.000270444	-0.130899	0.796666	0.99976	2.23846	9.97184e-06	0.000379273	Peak_822	chr1	161857601	161860199	+	0	NA	intron (NM_172645, intron 4 of 23)	intron (NM_172645, intron 4 of 23)	17761	NM_172645
chr1	161869400	161870799	9	Peak2360	76	84	42	8	49	58	31	27	23.4898	29.8393	53.798	5.36394	39.805	74.4154	89.2795	91.9379	0.391648	0.607214	0.999932	0.734206	0.331992	0.549166	-1.8107	0.0175239	0.0935829	-2.20234	0.00384229	0.037463	-1.07649	0.154895	0.99976	1.12585	0.136654	0.316645	Peak_823	chr1	161869401	161870799	+	0	NA	intron (NM_172645, intron 1 of 23)	intron (NM_172645, intron 1 of 23)	6561	NM_172645
chr1	161874000	161877599	16	Peak2361	3290	2147	622	1128	745	521	210	152	1016.86	762.679	796.723	756.315	605.199	668.456	604.796	517.576	-0.0146984	0.945514	0.999932	-0.588531	0.00464166	0.0325077	0.328141	0.113661	0.30398	0.34284	0.101856	0.302075	-0.26039	0.197815	0.99976	-0.60323	0.00407771	0.0291192	Peak_824	chr1	161874001	161877599	+	0	NA	intron (NM_172645, intron 1 of 23)	intron (NM_172645, intron 1 of 23)	861	NM_172645
chr1	161968200	161981999	16	Peak2362	4740	4161	947	1888	1464	964	391	322	1465.02	1478.11	1213.02	1265.89	1189.28	1236.84	1126.07	1096.44	0.0138449	0.938351	0.999932	-0.21109	0.227703	0.4356	0.243662	0.162281	0.379575	0.229817	0.190571	0.436899	0.0325722	0.849353	0.99976	-0.197245	0.262965	0.481986	Peak_825	chr1	161968201	161981999	+	0	NA	intron (NM_001204904, intron 1 of 6)	intron (NM_001204904, intron 1 of 6)	4536	NM_001204904
chr1	161982200	161982399	4	Peak2363	8	10	18	12	10	9	9	5	2.47261	3.5523	23.0563	8.0459	8.12347	11.5472	25.9198	17.0255	-0.217087	0.869144	0.999932	0.416982	0.74435	0.864735	-1.51315	0.240485	0.480791	-1.29607	0.322489	0.58845	-1.09617	0.388352	0.99976	0.199895	0.877771	0.940946	Peak_826	chr1	161982201	161982399	+	0	NA	Intergenic	PB1D10|SINE|Alu	-2664	NM_001204904
chr1	161982800	161987799	3	Peak2364	422	400	117	271	171	155	102	71	130.43	142.092	149.866	181.703	138.911	198.869	293.758	241.763	0.052717	0.892007	0.999932	0.595717	0.118605	0.284903	-0.385115	0.308905	0.557255	-0.437832	0.250724	0.511629	0.210602	0.573852	0.99976	0.648434	0.091623	0.242559	Peak_827	chr1	161982801	161987799	+	0	NA	Intergenic	Intergenic	-5664	NM_001204904
chr1	161993800	161995999	2	Peak2365	256	241	38	188	98	78	27	22	79.1234	85.6104	48.6744	126.052	79.61	100.076	77.7595	74.9123	0.171234	0.732447	0.999932	0.278768	0.566725	0.748016	0.421711	0.378823	0.625195	0.250478	0.60383	0.810352	0.700479	0.134369	0.99976	0.450001	0.358504	0.581637	Peak_828	chr1	161993801	161995999	+	0	NA	intron (NM_001038619, intron 20 of 20)	intron (NM_001038619, intron 20 of 20)	-10069	NR_040562
chr1	162202200	162203799	4	Peak2366	68	109	38	56	99	85	49	35	21.0171	38.7201	48.6744	37.5476	80.4224	109.057	141.119	119.179	0.0656976	0.903923	0.999932	1.69894	0.00187803	0.0176335	-1.51089	0.00496722	0.0416561	-1.57659	0.00358898	0.035975	0.188047	0.729395	0.99976	1.76464	0.00133337	0.0131385	Peak_829	chr1	162202201	162203799	+	0	NA	intron (NM_001038619, intron 14 of 20)	intron (NM_001038619, intron 14 of 20)	-14623	NR_002870
chr1	162221400	162223599	9	Peak2367	92	129	26	70	96	123	58	53	28.435	45.8247	33.3035	46.9344	77.9853	157.812	167.039	180.471	0.501505	0.2929	0.999932	1.96191	5.81566e-05	0.00158497	-1.36012	0.00410988	0.0369746	-1.86162	8.1687e-05	0.0028038	0.60179	0.213605	0.99976	2.46341	4.14883e-07	3.41884e-05	Peak_830	chr1	162221401	162223599	+	0	NA	promoter-TSS (NR_029796)	promoter-TSS (NR_029796)	-868	NR_029796
chr1	162234800	162236799	1	Peak2368	275	175	118	67	87	47	34	19	84.9958	62.1652	151.147	44.923	70.6742	60.3022	97.9194	64.697	-0.414673	0.430932	0.999932	-0.494017	0.320266	0.537558	-0.62577	0.21072	0.445115	-0.211097	0.681848	0.85708	-1.11979	0.0208949	0.982383	-0.908689	0.0759861	0.213481	Peak_831	chr1	162234801	162236799	+	0	NA	intron (NM_001038619, intron 13 of 20)	intron (NM_001038619, intron 13 of 20)	12432	NR_029796
chr1	162248200	162251199	2	Peak2369	229	245	90	177	87	111	53	37	70.7783	87.0313	115.281	118.677	70.6742	142.416	152.639	125.989	0.317527	0.509388	0.999932	0.235061	0.618491	0.784899	-0.0758906	0.871248	0.944818	-0.393417	0.401458	0.662076	0.159171	0.728996	0.99976	0.552588	0.242368	0.458009	Peak_832	chr1	162248201	162251199	+	0	NA	intron (NM_001038619, intron 13 of 20)	intron (NM_001038619, intron 13 of 20)	26332	NR_029796
chr1	162253600	162259199	3	Peak2370	662	462	160	253	253	190	75	69	204.608	164.116	204.945	169.634	205.524	243.775	215.999	234.952	0.190261	0.528223	0.999932	0.0375933	0.897503	0.949648	-0.333393	0.251293	0.493782	-0.523654	0.0734946	0.246741	-0.2958	0.29498	0.99976	0.227854	0.438025	0.653899	Peak_833	chr1	162253601	162259199	+	0	NA	intron (NM_001038619, intron 13 of 20)	intron (NM_001038619, intron 13 of 20)	33032	NR_029796
chr1	162275600	162278199	2	Peak2371	151	222	67	156	74	75	64	39	46.6704	78.861	85.8206	104.597	60.1137	96.2269	184.319	132.799	-0.063416	0.90852	0.999932	0.861244	0.113397	0.27709	-0.371573	0.489815	0.718886	-0.308157	0.570289	0.790125	0.489671	0.359939	0.99976	0.797828	0.146021	0.330597	Peak_834	chr1	162275601	162278199	+	0	NA	intron (NM_001038619, intron 12 of 20)	intron (NM_001038619, intron 12 of 20)	53532	NR_029796
chr1	162310600	162313599	2	Peak2372	280	334	122	245	128	116	67	39	86.5412	118.647	156.27	164.271	103.98	148.831	192.959	132.799	-0.0370105	0.933853	0.999932	0.276451	0.52474	0.71648	-0.0397596	0.926539	0.969394	-0.0027491	0.994967	0.998017	0.236692	0.576913	0.99976	0.239441	0.585615	0.767085	Peak_835	chr1	162310601	162313599	+	0	NA	intron (NM_001038619, intron 8 of 20)	intron (NM_001038619, intron 8 of 20)	88732	NR_029796
chr1	162331400	162334399	4	Peak2373	282	186	45	164	217	158	86	73	87.1593	66.0728	57.6407	109.961	176.279	202.718	247.678	248.573	0.0968954	0.80985	0.999932	1.51005	0.000177589	0.00342067	-1.26124	0.00148966	0.0190789	-1.35814	0.000669099	0.0116388	0.248807	0.533243	0.99976	1.60694	7.24238e-05	0.00160084	Peak_836	chr1	162331401	162334399	+	0	NA	intron (NM_001038619, intron 4 of 20)	intron (NM_001038619, intron 4 of 20)	109532	NR_029796
chr1	162407000	162411999	7	Peak2374	664	524	198	318	359	232	139	101	205.226	186.14	253.619	213.216	291.633	297.662	400.318	343.916	-0.100161	0.731879	0.999932	0.584032	0.0408859	0.140191	-0.777962	0.00618433	0.0479546	-0.677801	0.0184499	0.104286	-0.19393	0.489835	0.99976	0.483871	0.0941866	0.247106	Peak_837	chr1	162407001	162411999	+	0	NA	intron (NM_001038619, intron 1 of 20)	intron (NM_001038619, intron 1 of 20)	68530	NM_001038619
chr1	162415200	162416799	4	Peak2375	155	122	14	57	103	49	61	26	47.9067	43.338	17.9327	38.218	83.6718	62.8682	175.679	88.5328	-0.770234	0.19551	0.999932	1.89852	0.00123933	0.0132553	-1.64106	0.00461073	0.0398102	-0.870825	0.142374	0.36825	0.257461	0.660622	0.99976	1.12829	0.0608913	0.184071	Peak_838	chr1	162415201	162416799	+	0	NA	intron (NM_001038619, intron 1 of 20)	intron (NM_001038619, intron 1 of 20)	62030	NM_001038619
chr1	162421600	162422999	2	Peak2376	155	126	48	157	73	28	21	29	47.9067	44.759	61.4835	105.267	59.3014	35.9247	60.4796	98.7481	0.113971	0.858169	0.999932	0.138676	0.823199	0.909271	0.318841	0.603847	0.800402	0.20487	0.74073	0.887958	0.457516	0.446902	0.99976	0.252646	0.686176	0.83322	Peak_839	chr1	162421601	162422999	+	0	NA	intron (NM_001038619, intron 1 of 20)	intron (NM_001038619, intron 1 of 20)	55730	NM_001038619
chr1	162467400	162468399	4	Peak2377	126	59	3	13	55	52	35	8	38.9435	20.9586	3.84272	8.7164	44.6791	66.7173	100.799	27.2409	-0.576282	0.52147	0.999932	1.6793	0.0595293	0.18035	-2.25596	0.0113418	0.0710812	-1.67968	0.0631431	0.225186	-0.576657	0.519973	0.99976	1.10302	0.222495	0.433158	Peak_840	chr1	162467401	162468399	+	0	NA	intron (NM_001038619, intron 1 of 20)	intron (NM_001038619, intron 1 of 20)	10130	NM_001038619
chr1	162475400	162475799	9	Peak2378	34	37	4	40	21	23	6	17	10.5086	13.1435	5.12362	26.8197	17.0593	29.5096	17.2799	57.8868	1.31842	0.151234	0.999932	1.06648	0.255848	0.470056	0.208998	0.816951	0.91956	-1.10942	0.205321	0.45664	1.27548	0.154975	0.99976	2.3849	0.00897228	0.0498651	Peak_841	chr1	162475401	162475799	+	0	NA	intron (NM_001038619, intron 1 of 20)	intron (NM_001038619, intron 1 of 20)	2430	NM_001038619
chr1	162475800	162478999	16	Peak2379	3756	2829	676	1136	841	501	187	198	1160.89	1004.95	865.892	761.679	683.184	642.795	538.557	674.211	0.094816	0.679746	0.999932	-0.723269	0.00121192	0.0130614	0.522264	0.0192093	0.0992368	0.427448	0.0567941	0.210984	-0.201005	0.356647	0.99976	-0.628453	0.0051888	0.0342673	Peak_842	chr1	162475801	162478999	+	0	NA	intron (NM_001038619, intron 1 of 20)	intron (NM_001038619, intron 1 of 20)	630	NM_001038619
chr1	162530600	162532799	6	Peak2380	145	249	86	192	139	134	41	44	44.816	88.4522	110.158	128.734	112.916	171.925	118.079	149.825	0.486635	0.307832	0.999932	0.610921	0.196347	0.396467	-0.0902373	0.846726	0.932608	-0.576873	0.215275	0.469928	0.520683	0.258759	0.99976	1.09756	0.0199352	0.08601	Peak_843	chr1	162530601	162532799	+	0	NA	Intergenic	Intergenic	16645	NM_144877
chr1	162546200	162550599	16	Peak2381	4469	3647	872	1399	1053	688	281	228	1381.26	1295.52	1116.95	938.018	855.402	882.721	809.275	776.364	-0.00175311	0.993329	0.999932	-0.586345	0.00411765	0.0300714	0.423421	0.0378753	0.153178	0.425174	0.0385127	0.164499	-0.162925	0.415383	0.99976	-0.588099	0.00428531	0.029996	Peak_844	chr1	162546201	162550599	+	0	NA	promoter-TSS (NM_144877)	promoter-TSS (NM_144877)	-55	NM_144877
chr1	162570000	162573799	16	Peak2382	3720	2986	744	1402	830	578	281	186	1149.76	1060.72	952.993	940.03	674.248	741.588	809.275	633.35	-0.0915319	0.651185	0.999932	-0.516331	0.00837628	0.048131	0.441847	0.0236177	0.113541	0.533379	0.00692803	0.0553289	-0.074484	0.696171	0.99976	-0.607863	0.00215555	0.0184835	Peak_845	chr1	162570001	162573799	+	0	NA	intron (NM_001347125, intron 1 of 7)	intron (NM_001347125, intron 1 of 7)	1072	NM_001347125
chr1	162579600	162581399	4	Peak2383	72	158	22	77	79	24	39	27	22.2534	56.1263	28.1799	51.6279	64.1754	30.7926	112.319	91.9379	-0.564055	0.372336	0.999932	1.79852	0.00402489	0.0296081	-0.685113	0.259835	0.503209	-0.121058	0.845955	0.938335	1.11341	0.0707043	0.99976	1.23447	0.0537419	0.16893	Peak_846	chr1	162579601	162581399	+	0	NA	intron (NM_001347125, intron 3 of 7)	intron (NM_001347125, intron 3 of 7)	9672	NM_001347125
chr1	162582800	162583399	4	Peak2384	32	35	19	43	50	27	28	16	9.89042	12.433	24.3372	28.8312	40.6174	34.6417	80.6395	54.4817	-0.440325	0.57291	0.999932	1.85655	0.0168736	0.077104	-1.54161	0.0433463	0.166309	-1.10128	0.156719	0.389826	0.314943	0.68391	0.99976	1.41623	0.0735022	0.208671	Peak_847	chr1	162582801	162583399	+	0	NA	intron (NM_001347125, intron 4 of 7)	intron (NM_001347125, intron 4 of 7)	12272	NM_001347125
chr1	162589000	162591399	4	Peak2385	230	183	86	151	158	132	87	88	71.0874	65.0071	110.158	101.244	128.351	169.359	250.558	299.649	0.315629	0.482597	0.999932	1.05472	0.0185529	0.0821433	-1.16806	0.00869325	0.0598095	-1.48369	0.000867646	0.0138799	-0.11334	0.798492	0.99976	1.37035	0.00223891	0.0189805	Peak_848	chr1	162589001	162591399	+	0	NA	intron (NM_001347125, intron 6 of 7)	intron (NM_001347125, intron 6 of 7)	19372	NM_001347125
chr1	162593000	162594399	4	Peak2386	112	159	46	60	122	62	42	24	34.6165	56.4815	58.9216	40.2295	99.1064	79.5475	120.959	81.7226	-0.439395	0.39749	0.999932	1.2556	0.0134124	0.0661667	-1.1686	0.0198211	0.101299	-0.729203	0.155629	0.38844	0.0870067	0.862375	0.99976	0.81621	0.116222	0.284221	Peak_849	chr1	162593001	162594399	+	0	NA	intron (NM_016796, intron 7 of 7)	Tigger17a|DNA|TcMar-Tigger	22872	NM_001347125
chr1	162598400	162609999	16	Peak2387	2379	2204	626	1183	1078	677	286	257	735.291	782.927	801.847	793.192	875.71	868.608	823.675	875.112	0.0332571	0.853245	0.999932	0.151035	0.388461	0.604093	-0.112258	0.51896	0.740242	-0.145516	0.407337	0.667294	0.0387769	0.82045	0.99976	0.184292	0.296916	0.52016	Peak_850	chr1	162598401	162609999	+	0	NA	Intergenic	Intergenic	33372	NM_001347125
chr1	162665000	162671799	16	Peak2388	1594	1518	264	701	678	368	222	164	492.667	539.239	338.159	470.015	550.772	472.153	639.356	558.437	-0.209404	0.398926	0.999932	0.500858	0.0391024	0.135851	-0.230203	0.339405	0.588814	-0.020799	0.932074	0.974899	0.270654	0.25634	0.99976	0.291453	0.235726	0.44974	Peak_851	chr1	162665001	162671799	+	0	NA	Intergenic	Intergenic	-10181	NM_001177581
chr1	162677000	162677799	1	Peak2389	130	67	53	14	20	16	29	11	40.1798	23.8004	67.888	9.38689	16.2469	20.5284	83.5195	37.4562	-0.761493	0.379381	0.999932	-0.167866	0.839021	0.918272	-1.50719	0.0714649	0.228177	-0.745696	0.387026	0.648732	-1.67505	0.0415459	0.99976	-0.929358	0.275655	0.496516	Peak_852	chr1	162677001	162677799	+	0	NA	exon (NM_001081290, exon 32 of 35)	exon (NM_001081290, exon 32 of 35)	-19181	NM_001177581
chr1	162682600	162687199	4	Peak2390	443	409	79	266	294	155	133	116	136.921	145.289	101.192	178.351	238.83	198.869	383.038	394.992	-0.0747988	0.843273	0.999932	1.35559	0.000315409	0.00507901	-0.927769	0.012591	0.075889	-0.85297	0.0227941	0.119395	0.427818	0.25087	0.99976	1.28079	0.000728148	0.00855851	Peak_853	chr1	162682601	162687199	+	0	NA	intron (NM_001081290, intron 24 of 34)	intron (NM_001081290, intron 24 of 34)	-26681	NM_001177581
chr1	162688000	162692799	4	Peak2391	427	548	121	250	280	243	148	70	131.975	194.666	154.99	167.623	227.457	311.775	426.237	238.357	-0.211422	0.542534	0.999932	1.16963	0.000646962	0.00837874	-0.824651	0.0149899	0.0847904	-0.613229	0.0738205	0.247344	0.344978	0.308403	0.99976	0.958207	0.00573677	0.0367012	Peak_854	chr1	162688001	162692799	+	0	NA	intron (NM_001081290, intron 23 of 34)	intron (NM_001081290, intron 23 of 34)	-32181	NM_001177581
chr1	162694200	162697399	5	Peak2392	413	463	162	153	197	134	72	60	127.648	164.471	207.507	102.585	160.032	171.925	207.359	204.306	0.0394002	0.920392	0.999932	0.13289	0.729479	0.855131	-0.440002	0.250758	0.493156	-0.479402	0.214673	0.469061	-0.307112	0.414288	0.99976	0.17229	0.656611	0.814515	Peak_855	chr1	162694201	162697399	+	0	NA	intron (NM_001081290, intron 20 of 34)	intron (NM_001081290, intron 20 of 34)	-37581	NM_001177581
chr1	162699200	162703399	7	Peak2393	472	381	146	254	311	182	95	106	145.884	135.343	187.012	170.305	252.64	233.511	273.598	360.941	0.158884	0.629737	0.999932	0.666857	0.0399417	0.137879	-0.783021	0.015191	0.085515	-0.941905	0.00366462	0.0363954	-0.116164	0.715844	0.99976	0.825741	0.0113694	0.0584817	Peak_856	chr1	162699201	162703399	+	0	NA	intron (NM_001081290, intron 17 of 34)	intron (NM_001081290, intron 17 of 34)	39256	NM_001081290
chr1	162703400	162706199	3	Peak2394	377	350	92	239	141	112	52	45	116.522	124.33	117.843	160.248	114.541	143.699	149.759	153.23	0.185227	0.628017	0.999932	0.152042	0.681439	0.825588	0.125169	0.732537	0.876287	-0.0600578	0.87066	0.948563	0.277211	0.436816	0.99976	0.337269	0.36583	0.58872	Peak_857	chr1	162703401	162706199	+	0	NA	exon (NM_001081290, exon 16 of 35)	exon (NM_001081290, exon 16 of 35)	35756	NM_001081290
chr1	162711200	162713399	2	Peak2395	166	215	58	181	104	79	36	43	51.3066	76.3744	74.2925	121.359	84.4841	101.359	103.679	146.42	0.391002	0.411462	0.999932	0.588477	0.209729	0.413195	0.0809757	0.860647	0.939572	-0.310027	0.501299	0.742312	0.669453	0.140254	0.99976	0.97948	0.036735	0.130736	Peak_858	chr1	162711201	162713399	+	0	NA	intron (NM_001081290, intron 11 of 34)	intron (NM_001081290, intron 11 of 34)	28256	NM_001081290
chr1	162717600	162717999	1	Peak2396	93	38	31	10	32	13	8	6	28.744	13.4987	39.7081	6.70492	25.9951	16.6793	23.0399	20.4306	-0.431485	0.634797	0.999932	-0.46142	0.587562	0.763058	-1.26776	0.143609	0.352869	-0.83628	0.350875	0.616521	-1.72919	0.0390549	0.99976	-0.892905	0.310741	0.533723	Peak_859	chr1	162717601	162717999	+	0	NA	intron (NM_001081290, intron 6 of 34)	intron (NM_001081290, intron 6 of 34)	22756	NM_001081290
chr1	162722000	162722999	4	Peak2397	178	119	16	68	107	48	38	35	55.0155	42.2724	20.4945	45.5935	86.9212	61.5852	109.439	119.179	-0.141331	0.809947	0.999932	1.31886	0.0234671	0.0965547	-1.15057	0.0454167	0.171448	-1.00924	0.0827685	0.265435	0.168287	0.770203	0.99976	1.17753	0.0454735	0.15095	Peak_860	chr1	162722001	162722999	+	0	NA	intron (NM_001081290, intron 3 of 34)	intron (NM_001081290, intron 3 of 34)	18056	NM_001081290
chr1	162723800	162724399	4	Peak2398	103	84	45	19	58	13	13	7	31.8348	29.8393	57.6407	12.7393	47.1161	16.6793	37.4398	23.8357	-1.11395	0.170677	0.999932	-0.0498889	0.947036	0.974463	-0.987846	0.19087	0.41928	0.126109	0.875017	0.950295	-1.03773	0.160102	0.99976	-1.16384	0.144615	0.328424	Peak_861	chr1	162723801	162724399	+	0	NA	intron (NM_001081290, intron 2 of 34)	ORR1A3|LTR|ERVL-MaLR	16456	NM_001081290
chr1	162725200	162730799	4	Peak2399	563	542	171	277	351	274	169	118	174.01	192.535	219.035	185.726	285.134	351.549	486.717	401.803	-0.0179947	0.953499	0.999932	0.960059	0.00164249	0.0161263	-1.00558	0.000898218	0.0137395	-0.987588	0.00121243	0.0175478	-0.0455235	0.879989	0.99976	0.942064	0.00217192	0.0185787	Peak_862	chr1	162725201	162730799	+	0	NA	intron (NM_001081290, intron 1 of 34)	RMER12B|LTR|ERVK	12556	NM_001081290
chr1	162732000	162741799	16	Peak2400	4514	3780	948	1544	1537	994	343	333	1395.17	1342.77	1214.3	1035.24	1248.58	1275.33	987.834	1133.9	0.103007	0.600859	0.999932	-0.216369	0.263311	0.478111	0.08167	0.672128	0.842087	-0.0213371	0.912325	0.966366	-0.134699	0.478976	0.99976	-0.113362	0.559486	0.748022	Peak_863	chr1	162732001	162741799	+	0	NA	intron (NM_001081290, intron 1 of 34)	B1F2|SINE|Alu	3656	NM_001081290
chr1	162858200	162859999	2	Peak2401	259	219	14	154	76	85	18	24	80.0506	77.7953	17.9327	103.256	61.7384	109.057	51.8397	81.7226	0.748755	0.234112	0.999932	0.176407	0.776774	0.884195	0.659039	0.283251	0.529343	-0.0897166	0.882754	0.953671	0.835446	0.164491	0.99976	0.925163	0.133395	0.311395	Peak_864	chr1	162858201	162859999	+	0	NA	intron (NM_001330318, intron 2 of 4)	intron (NM_001330318, intron 2 of 4)	900	NM_001330291
chr1	16318800	16321999	11	Peak142	360	323	122	256	204	173	29	40	111.267	114.739	156.27	171.646	165.719	221.963	83.5195	136.204	0.504716	0.25402	0.999932	-0.0522414	0.904305	0.95311	0.156958	0.716248	0.86759	-0.347758	0.419077	0.677197	0.104717	0.804114	0.99976	0.452475	0.296144	0.519481	Peak_865	chr1	16318801	16321999	+	0	NA	intron (NM_001111272, intron 11 of 12)	B1_Mus2|SINE|Alu	198715	NM_001347044
chr1	163312000	163314399	2	Peak2402	520	494	85	241	131	107	63	37	160.719	175.484	108.877	161.589	106.418	137.284	181.439	125.989	-0.0866878	0.830994	0.999932	0.0444687	0.909553	0.955562	0.26461	0.495167	0.722382	0.351298	0.37249	0.635835	0.309079	0.414415	0.99976	-0.0422191	0.915387	0.959347	Peak_866	chr1	163312001	163314399	+	0	NA	5' UTR (NM_175686, exon 1 of 5)	5' UTR (NM_175686, exon 1 of 5)	450	NM_011127
chr1	16337000	16339399	13	Peak143	223	157	62	88	148	172	75	41	68.9239	55.7711	79.4161	59.0033	120.227	220.68	215.999	139.609	0.149769	0.728128	0.999932	1.15881	0.00680749	0.0418783	-1.52258	0.000356838	0.00759014	-1.67235	9.5221e-05	0.00310756	-0.363772	0.39303	0.99976	1.30858	0.00235545	0.0196952	Peak_867	chr1	16337001	16339399	+	0	NA	intron (NM_001111272, intron 11 of 12)	L1VL2|LINE|L1	180915	NM_001347044
chr1	163381600	163381999	2	Peak2403	58	69	20	26	4	4	4	2	17.9264	24.5109	25.6181	17.4328	3.24939	5.1321	11.5199	6.81021	-0.171473	0.893731	0.999932	-1.72628	0.130535	0.303391	1.6869	0.137716	0.343754	1.85837	0.117942	0.329916	-0.039387	0.969607	0.99976	-1.89776	0.111865	0.277156	Peak_868	chr1	163381601	163381999	+	0	NA	Intergenic	Intergenic	21869	NM_001313738
chr1	163383000	163384599	2	Peak2404	130	204	49	75	23	67	25	21	40.1798	72.4669	62.7644	50.2869	18.684	85.9627	71.9996	71.5072	0.901884	0.173965	0.999932	-0.264296	0.685493	0.828565	0.537606	0.406118	0.650103	-0.364278	0.567603	0.788659	0.27331	0.662466	0.99976	0.637589	0.321306	0.544685	Peak_869	chr1	163383001	163384599	+	0	NA	Intergenic	Intergenic	19869	NM_001313738
chr1	163402200	163404599	16	Peak2405	1939	1399	342	746	475	302	97	119	599.298	496.967	438.07	500.187	385.865	387.473	279.358	405.208	0.228907	0.380988	0.999932	-0.626844	0.0131367	0.0653036	0.562534	0.0254718	0.119145	0.333627	0.187049	0.432003	-0.0643102	0.792152	0.99976	-0.397937	0.116951	0.285343	Peak_870	chr1	163402201	163404599	+	0	NA	intron (NR_132627, intron 1 of 5)	intron (NR_132627, intron 1 of 5)	269	NM_001313738
chr1	163778600	163781799	16	Peak2406	1612	1131	404	713	501	292	149	131	498.23	401.765	517.486	478.061	406.986	374.643	429.117	446.069	-0.0351367	0.881266	0.999932	-0.283242	0.210615	0.414307	0.0751983	0.738679	0.879395	0.110335	0.6291	0.826396	-0.208044	0.34251	0.99976	-0.318379	0.164936	0.357977	Peak_871	chr1	163778601	163781799	+	0	NA	intron (NM_001305643, intron 1 of 19)	intron (NM_001305643, intron 1 of 19)	617	NM_010629
chr1	163794200	163795999	4	Peak2407	128	52	28	63	99	82	85	55	39.5617	18.472	35.8653	42.241	80.4224	105.208	244.799	187.281	-0.141198	0.806905	0.999932	2.07265	0.000363778	0.005605	-2.40937	3.12706e-05	0.00160642	-2.26818	9.92549e-05	0.00320097	-0.336722	0.565808	0.99976	1.93145	0.000970176	0.010456	Peak_872	chr1	163794201	163795999	+	0	NA	intron (NM_001305643, intron 3 of 19)	intron (NM_001305643, intron 3 of 19)	15517	NM_010629
chr1	163814000	163815799	4	Peak2408	104	127	34	61	106	64	69	71	32.1439	45.1142	43.5508	40.9	86.1088	82.1136	198.719	241.763	0.181986	0.743996	0.999932	1.90129	0.000725647	0.0090662	-1.69701	0.00222087	0.0248164	-1.879	0.000731104	0.0123419	0.204278	0.716051	0.99976	2.08327	0.000221439	0.00365705	Peak_873	chr1	163814001	163815799	+	0	NA	intron (NM_001305643, intron 6 of 19)	L1MA5|LINE|L1	35317	NM_010629
chr1	163823200	163825599	9	Peak2409	158	119	50	72	108	123	52	49	48.834	42.2724	64.0453	48.2754	87.7335	157.812	149.759	166.85	0.482671	0.284556	0.999932	1.05629	0.019016	0.0835324	-1.36036	0.00238218	0.0259143	-1.84303	3.66701e-05	0.00162341	-0.30407	0.495269	0.99976	1.53896	0.000611478	0.00759393	Peak_874	chr1	163823201	163825599	+	0	NA	intron (NM_001305643, intron 8 of 19)	intron (NM_001305643, intron 8 of 19)	44817	NM_010629
chr1	163830600	163832399	4	Peak2410	58	114	46	55	137	71	77	69	17.9264	40.4962	58.9216	36.8771	111.292	91.0948	221.759	234.952	-0.0375673	0.9491	0.999932	2.15634	0.000282786	0.00474443	-2.08583	0.000383841	0.00796141	-2.04826	0.000521738	0.0097897	0.0705092	0.905799	0.99976	2.11877	0.000385732	0.00549491	Peak_875	chr1	163830601	163832399	+	0	NA	intron (NM_001305643, intron 10 of 19)	L1M3e|LINE|L1	51917	NM_010629
chr1	163833600	163833999	4	Peak2411	14	29	2	19	37	5	10	5	4.32706	10.3017	2.56181	12.7393	30.0569	6.41512	28.7998	17.0255	-1.42703	0.198498	0.999932	3.02583	0.00625148	0.0394723	-1.3592	0.188765	0.416116	0.067822	0.950937	0.982131	1.66663	0.129416	0.99976	1.59881	0.171954	0.367869	Peak_876	chr1	163833601	163833999	+	0	NA	intron (NM_001305643, intron 10 of 19)	intron (NM_001305643, intron 10 of 19)	54217	NM_010629
chr1	163878000	163879799	4	Peak2412	162	132	45	57	104	61	55	45	50.0703	46.8903	57.6407	38.218	84.4841	78.2645	158.399	153.23	-0.0724625	0.888643	0.999932	1.14997	0.0245807	0.0999002	-1.47804	0.00370278	0.0345643	-1.40558	0.0062923	0.0519215	-0.328077	0.518791	0.99976	1.0775	0.037059	0.131546	Peak_877	chr1	163878001	163879799	+	0	NA	intron (NM_001305643, intron 17 of 19)	intron (NM_001305643, intron 17 of 19)	-50200	NM_001286002
chr1	163918400	163933199	16	Peak2413	4571	3819	885	1911	1437	914	468	334	1412.78	1356.62	1133.6	1281.31	1167.34	1172.68	1347.83	1137.31	-0.11574	0.514975	0.999932	-0.0277788	0.872961	0.937067	0.074829	0.665448	0.838559	0.190569	0.275304	0.540596	0.0470503	0.782685	0.99976	-0.143519	0.413096	0.63289	Peak_878	chr1	163918401	163933199	+	0	NA	Intergenic	RLTR14-int|LTR|ERV1	-3300	NM_001286002
chr1	163934000	163934199	2	Peak2414	45	23	0	24	20	14	3	1	13.9084	8.17029	0	16.0918	16.2469	17.9623	8.63995	3.40511	-0.173792	0.90842	0.999932	0.783634	0.59577	0.768822	-0.0760486	0.958331	0.98247	0.0977433	0.947243	0.980975	0.707586	0.623824	0.99976	0.609842	0.684036	0.831783	Peak_879	chr1	163934001	163934199	+	0	NA	intron (NM_001286003, intron 2 of 13)	intron (NM_001286003, intron 2 of 13)	4335	NM_028776
chr1	163944000	163950199	3	Peak2415	1148	794	217	446	456	323	158	102	354.819	282.053	277.956	299.039	370.43	414.417	455.037	347.321	-0.0942814	0.720459	0.999932	0.363402	0.156601	0.342002	-0.495766	0.0520376	0.187258	-0.401485	0.120203	0.333567	-0.132364	0.598375	0.99976	0.269121	0.300085	0.522964	Peak_880	chr1	163944001	163950199	+	0	NA	intron (NM_001286002, intron 10 of 13)	intron (NM_001286002, intron 10 of 13)	17335	NM_028776
chr1	163951400	163959599	7	Peak2416	926	985	327	464	544	358	197	107	286.204	349.901	418.856	311.108	441.917	459.323	567.357	364.346	-0.271191	0.321585	0.999932	0.518153	0.0525965	0.165907	-0.59878	0.0243949	0.115886	-0.327589	0.22455	0.481839	-0.080627	0.759504	0.99976	0.246962	0.362174	0.585347	Peak_881	chr1	163951401	163959599	+	0	NA	TTS (NM_028776)	TTS (NM_028776)	25735	NM_028776
chr1	163994600	163996399	16	Peak2417	1634	1350	288	551	368	198	96	109	505.03	479.56	368.901	369.441	298.944	254.039	276.478	371.157	0.0923122	0.751903	0.999932	-0.604823	0.0319309	0.118516	0.558149	0.0468996	0.175152	0.465837	0.0999693	0.298692	-0.0466746	0.864141	0.99976	-0.512511	0.0713695	0.204795	Peak_882	chr1	163994601	163996399	+	0	NA	promoter-TSS (NM_201364)	promoter-TSS (NM_201364)	555	NM_027279
chr1	163997600	163998599	2	Peak2418	120	142	63	113	45	16	15	21	37.0891	50.4426	80.697	75.7656	36.5556	20.5284	43.1997	71.5072	0.140035	0.84472	0.999932	-0.554133	0.419688	0.632136	0.671539	0.325286	0.574078	0.531505	0.440083	0.693888	0.117406	0.8586	0.99976	-0.414099	0.549791	0.740904	Peak_883	chr1	163997601	163998599	+	0	NA	TTS (NM_027279)	TTS (NM_027279)	3155	NM_027279
chr1	164247600	164249799	16	Peak2419	4258	3216	705	1326	894	448	190	171	1316.04	1142.42	903.038	889.072	726.239	574.795	547.197	582.273	-0.150984	0.526566	0.999932	-0.79386	0.000597951	0.00792264	0.662833	0.00408304	0.0368422	0.813817	0.000489022	0.00936117	-0.131027	0.562243	0.99976	-0.944843	5.33955e-05	0.00129691	Peak_884	chr1	164247601	164249799	+	0	NA	promoter-TSS (NM_054087)	promoter-TSS (NM_054087)	-346	NM_054087
chr1	164266200	164268599	2	Peak2420	207	281	64	158	91	56	46	18	63.9787	99.8196	81.9779	105.938	73.9236	71.8494	132.479	61.2919	-0.579639	0.240325	0.999932	0.472878	0.313838	0.530972	0.0334988	0.942356	0.975934	0.613137	0.201802	0.451807	0.506377	0.266256	0.99976	-0.10676	0.826254	0.914559	Peak_885	chr1	164266201	164268599	+	0	NA	Intergenic	Intergenic	-8198	NM_029115
chr1	164275000	164277199	16	Peak2421	3590	2380	442	826	898	526	190	185	1109.58	845.447	566.16	553.826	729.488	674.871	547.197	629.945	0.025417	0.931529	0.999932	-0.391239	0.179133	0.373851	0.126058	0.664723	0.838146	0.100641	0.730463	0.882262	-0.265181	0.356299	0.99976	-0.365822	0.211043	0.419667	Peak_886	chr1	164275001	164277199	+	0	NA	intron (NM_029115, intron 1 of 5)	intron (NM_029115, intron 1 of 5)	502	NM_029115
chr1	164279600	164280999	1	Peak2422	129	161	93	44	78	49	21	17	39.8708	57.192	119.124	29.5016	63.3631	62.8682	60.4796	57.8868	-0.0342279	0.957847	0.999932	-0.33243	0.594978	0.768162	-0.508131	0.4175	0.659068	-0.473903	0.454799	0.705275	-0.840561	0.169095	0.99976	-0.366658	0.562193	0.750043	Peak_887	chr1	164279601	164280999	+	0	NA	exon (NM_029115, exon 3 of 6)	exon (NM_029115, exon 3 of 6)	4702	NM_029115
chr1	164285600	164292199	16	Peak2423	772	920	238	419	527	333	202	132	238.606	326.811	304.855	280.936	428.107	427.247	581.756	449.474	-0.192515	0.463407	0.999932	0.889878	0.000558758	0.00760228	-0.716705	0.0050307	0.0419435	-0.52419	0.0428124	0.175575	0.173173	0.495444	0.99976	0.697363	0.00757173	0.0442749	Peak_888	chr1	164285601	164292199	+	0	NA	TTS (NM_001160209)	TTS (NM_001160209)	13302	NM_029115
chr1	164306200	164308399	16	Peak2424	1231	1130	265	514	445	241	123	81	380.472	401.41	339.44	344.633	361.495	309.209	354.238	275.814	-0.283388	0.267604	0.999932	-0.011047	0.963934	0.982764	0.0601911	0.804104	0.91304	0.343579	0.16657	0.404255	0.049144	0.835533	0.99976	-0.294435	0.238866	0.453755	Peak_889	chr1	164306201	164308399	+	0	NA	promoter-TSS (NM_001293313)	promoter-TSS (NM_001293313)	184	NM_001160209
chr1	164319800	164322399	3	Peak2425	406	358	129	219	209	141	54	25	125.485	127.172	165.237	146.838	169.781	180.906	155.519	85.1277	-0.24894	0.546608	0.999932	0.176167	0.658686	0.810723	-0.254217	0.521626	0.742099	-0.00527704	0.989576	0.996097	-0.07805	0.841167	0.99976	-0.072773	0.857747	0.931105	Peak_890	chr1	164319801	164322399	+	0	NA	intron (NM_178071, intron 3 of 9)	intron (NM_178071, intron 3 of 9)	13428	NM_178071
chr1	164352600	164354599	9	Peak2426	122	137	26	83	139	162	96	88	37.7072	48.6665	33.3035	55.6508	112.916	207.85	276.478	299.649	0.405226	0.36496	0.999932	2.40949	1.65995e-07	2.3431e-05	-1.86874	3.03187e-05	0.00156967	-2.27397	3.79021e-07	7.65466e-05	0.540745	0.240562	0.99976	2.81472	9.45831e-10	3.40499e-07	Peak_891	chr1	164352601	164354599	+	0	NA	intron (NM_138314, intron 9 of 13)	intron (NM_138314, intron 9 of 13)	45928	NM_178071
chr1	164395000	164396399	2	Peak2427	203	247	45	144	104	98	25	20	62.7424	87.7418	57.6407	96.5508	84.4841	125.736	71.9996	68.1021	0.334593	0.495053	0.999932	0.386626	0.420205	0.632503	0.221931	0.638199	0.821588	-0.112662	0.811619	0.921825	0.608557	0.187324	0.99976	0.721219	0.133249	0.311193	Peak_892	chr1	164395001	164396399	+	0	NA	intron (NM_138314, intron 12 of 13)	intron (NM_138314, intron 12 of 13)	62655	NM_009721
chr1	16440600	16443599	9	Peak144	212	136	30	154	180	144	90	78	65.524	48.3113	38.4272	103.256	146.223	184.756	259.198	265.598	0.159955	0.732629	0.999932	1.9128	5.1723e-05	0.00145842	-1.41025	0.00238651	0.0259249	-1.5702	0.000748139	0.0125052	0.50255	0.285088	0.99976	2.07275	1.22586e-05	0.000439182	Peak_893	chr1	16440601	16443599	+	0	NA	intron (NM_001347045, intron 3 of 10)	L1MC5a|LINE|L1	77015	NM_001347044
chr1	164430800	164459599	16	Peak2428	26253	20963	4567	9605	8308	5071	2018	1561	8114.16	7446.68	5849.89	6440.08	6748.98	6506.22	5811.8	5315.37	-0.0869286	0.613762	0.999932	-0.152705	0.372926	0.590236	0.143707	0.401418	0.645901	0.230636	0.178874	0.421072	-0.00899808	0.957966	0.99976	-0.239634	0.162806	0.355246	Peak_894	chr1	164430801	164459599	+	0	NA	intron (NM_009721, intron 2 of 5)	intron (NM_009721, intron 2 of 5)	13155	NM_009721
chr1	164460600	164462399	7	Peak2429	888	783	162	314	272	184	56	43	274.459	278.145	207.507	210.534	220.958	236.077	161.279	146.42	0.0101889	0.977181	0.999932	-0.322066	0.348917	0.56668	0.337025	0.324591	0.573353	0.326836	0.344709	0.610341	0.0149592	0.964182	0.99976	-0.311877	0.369561	0.592108	Peak_895	chr1	164460601	164462399	+	0	NA	Intergenic	Intergenic	-3145	NM_009721
chr1	164473800	164475999	3	Peak2430	356	291	68	227	168	107	48	36	110.031	103.372	87.1016	152.202	136.474	137.284	138.239	122.584	-0.071215	0.860761	0.999932	0.466551	0.235979	0.44599	-0.108295	0.780603	0.901092	-0.0370804	0.925147	0.972209	0.358256	0.348313	0.99976	0.395336	0.322356	0.545681	Peak_896	chr1	164473801	164475999	+	0	NA	Intergenic	Intergenic	-16545	NM_009721
chr1	164576800	164577799	1	Peak2431	287	206	63	81	139	39	33	29	88.7047	73.1774	80.697	54.3099	112.916	50.038	95.0394	98.7481	-0.547458	0.279628	0.999932	0.302674	0.53109	0.72108	-0.711462	0.139973	0.347277	-0.164004	0.741512	0.888332	-0.408788	0.38809	0.99976	-0.244784	0.623296	0.793276	Peak_897	chr1	164576801	164577799	+	0	NA	Intergenic	Intergenic	-118945	NM_009721
chr1	164688600	164689799	2	Peak2432	293	230	64	132	127	49	27	26	90.5592	81.7029	81.9779	88.5049	103.168	62.8682	77.7595	88.5328	-0.309207	0.515746	0.999932	0.0858731	0.849388	0.924233	-0.110965	0.804759	0.913149	0.198241	0.667477	0.848657	-0.0250924	0.954222	0.99976	-0.223334	0.630768	0.798027	Peak_898	chr1	164688601	164689799	+	0	NA	Intergenic	Intergenic	-107532	NM_019759
chr1	16480800	16481799	4	Peak145	49	38	48	33	89	42	43	62	15.1447	13.4987	61.4835	22.1262	72.2989	53.887	123.839	211.117	0.421717	0.553062	0.999932	1.38646	0.0518672	0.164283	-2.45657	0.000633025	0.010888	-2.87828	6.15227e-05	0.00232491	-1.07011	0.13747	0.99976	1.80817	0.0111586	0.0577723	Peak_899	chr1	16480801	16481799	+	0	NA	intron (NM_001347045, intron 2 of 10)	L1_Mur3|LINE|L1	37815	NM_001347044
chr1	164898000	164899799	16	Peak2433	2631	1700	350	677	686	371	167	126	813.178	603.891	448.317	453.923	557.27	476.002	480.957	429.043	-0.199167	0.484301	0.999932	-0.284378	0.305909	0.523141	0.0231812	0.933365	0.972137	0.222349	0.427484	0.683958	-0.261196	0.33883	0.99976	-0.483545	0.0849678	0.23027	Peak_900	chr1	164898001	164899799	+	0	NA	Intergenic	Intergenic	35779	NR_040303
chr1	165018400	165020199	16	Peak2434	1778	1116	224	526	448	256	121	61	549.537	396.437	286.923	352.679	363.932	328.454	348.478	207.712	-0.388609	0.23817	0.999932	-0.240783	0.45047	0.65856	0.0714478	0.822376	0.921926	0.460056	0.155168	0.387712	-0.169335	0.588588	0.99976	-0.629392	0.0523818	0.16598	Peak_901	chr1	165018401	165020199	+	0	NA	Intergenic	Intergenic	72630	NR_040480
chr1	165042000	165042799	3	Peak2435	386	292	98	175	137	95	26	13	119.303	103.727	125.529	117.336	111.292	121.887	74.8795	44.2664	-0.125535	0.801362	0.999932	-0.367688	0.442031	0.651442	0.220515	0.643453	0.824914	0.34605	0.474924	0.722492	-0.147172	0.750578	0.99976	-0.493222	0.310352	0.533331	Peak_902	chr1	165042001	165042799	+	0	NA	Intergenic	Intergenic	49530	NR_040480
chr1	165046200	165046999	2	Peak2436	254	240	47	146	90	47	32	16	78.5052	85.2552	60.2025	97.8918	73.1113	60.3022	92.1594	54.4817	-0.497371	0.32335	0.999932	0.221615	0.640652	0.799397	0.164878	0.725118	0.872486	0.662249	0.174031	0.414795	0.386493	0.398008	0.99976	-0.275756	0.575792	0.759739	Peak_903	chr1	165046201	165046999	+	0	NA	Intergenic	G-rich|Low_complexity|Low_complexity	45330	NR_040480
chr1	165062600	165063199	1	Peak2437	187	101	43	28	40	22	3	0	57.7972	35.8782	55.0789	18.7738	32.4939	28.2265	8.63995	0	-0.45482	0.653452	0.999932	-1.37467	0.146402	0.327469	0.333962	0.724933	0.8724	0.788782	0.421363	0.679095	-1.04071	0.253895	0.99976	-1.82949	0.0615264	0.185382	Peak_904	chr1	165062601	165063199	+	0	NA	Intergenic	MTC|LTR|ERVL-MaLR	29030	NR_040480
chr1	165075000	165076399	3	Peak2438	352	282	42	170	81	47	32	30	108.795	100.175	53.798	113.984	65.8001	60.3022	92.1594	102.153	0.0283418	0.957051	0.999932	-0.0905386	0.858314	0.929396	0.462493	0.357348	0.605864	0.434151	0.393234	0.654096	0.371954	0.446604	0.99976	-0.0621968	0.903527	0.953133	Peak_905	chr1	165075001	165076399	+	0	NA	intron (NR_040480, intron 1 of 4)	intron (NR_040480, intron 1 of 4)	16230	NR_040480
chr1	165091600	165091999	4	Peak2439	131	136	3	16	68	26	17	20	40.4889	48.3113	3.84272	10.7279	55.2396	33.3586	48.9597	68.1021	-0.0678953	0.941627	0.999932	1.17686	0.200878	0.402383	-0.811401	0.373064	0.620103	-0.743505	0.417735	0.676063	0.365462	0.688075	0.99976	1.10897	0.231391	0.444592	Peak_906	chr1	165091601	165091999	+	0	NA	intron (NR_040480, intron 1 of 4)	intron (NR_040480, intron 1 of 4)	130	NR_040480
chr1	16516800	16520799	16	Peak146	2796	2383	696	1094	776	493	209	197	864.176	846.513	891.51	733.518	630.382	632.531	601.916	670.806	0.0740051	0.702653	0.999932	-0.506783	0.00667439	0.0412783	0.356809	0.0552643	0.194268	0.282804	0.132303	0.352324	-0.149973	0.406371	0.99976	-0.432778	0.0217268	0.0912786	Peak_907	chr1	16516801	16520799	+	0	NA	intron (NM_001347044, intron 1 of 13)	intron (NM_001347044, intron 1 of 13)	315	NM_001347044
chr1	165193000	165195199	16	Peak2440	1627	1282	259	613	367	282	79	64	502.866	455.405	331.754	411.012	298.131	361.813	227.519	217.927	0.151818	0.62987	0.999932	-0.659273	0.0308089	0.115786	0.705808	0.0202964	0.102858	0.55399	0.0701405	0.239756	0.0465342	0.875017	0.99976	-0.507455	0.0984083	0.254326	Peak_908	chr1	165193001	165195199	+	0	NA	intron (NM_145512, intron 1 of 7)	CpG	333	NM_145512
chr1	165211000	165213199	1	Peak2441	409	370	156	111	158	102	64	45	126.412	131.435	199.821	74.4246	128.351	130.869	184.319	153.23	-0.127629	0.767225	0.999932	-0.0690087	0.868698	0.934954	-0.575531	0.168144	0.387735	-0.447903	0.2899	0.556551	-0.64454	0.115246	0.99976	-0.196637	0.642075	0.805303	Peak_909	chr1	165211001	165213199	+	0	NA	TTS (NM_145513)	TTS (NM_145513)	-17667	NM_145512
chr1	165217800	165218999	4	Peak2442	31	58	19	48	73	61	47	33	9.58135	20.6033	24.3372	32.1836	59.3014	78.2645	135.359	112.369	-0.0126641	0.984091	0.999932	2.57728	7.80912e-05	0.00194037	-1.86036	0.00320165	0.0314145	-1.8477	0.00364799	0.036299	0.716918	0.272196	0.99976	2.56462	9.4234e-05	0.00195106	Peak_910	chr1	165217801	165218999	+	0	NA	intron (NM_145513, intron 5 of 6)	(GAAA)n|Simple_repeat|Simple_repeat	18558	NM_145513
chr1	165235600	165238199	16	Peak2443	3656	2957	515	1268	1026	517	238	188	1129.98	1050.41	659.666	850.184	833.468	663.324	685.436	640.16	-0.225727	0.367252	0.999932	-0.237502	0.33199	0.549166	0.317909	0.192799	0.422396	0.543636	0.0274513	0.133926	0.0804069	0.738568	0.99976	-0.463229	0.0609949	0.184246	Peak_911	chr1	165235601	165238199	+	0	NA	promoter-TSS (NM_145513)	promoter-TSS (NM_145513)	58	NM_145513
chr1	165281200	165282799	7	Peak2444	646	644	84	360	137	117	46	35	199.663	228.768	107.596	241.377	111.292	150.114	132.479	119.179	0.173991	0.663741	0.999932	-0.368059	0.339054	0.556521	0.961216	0.0116849	0.0724498	0.787224	0.0403916	0.16931	0.593157	0.107163	0.99976	-0.194067	0.616785	0.788795	Peak_912	chr1	165281201	165282799	+	0	NA	Intergenic	CpG	-13766	NM_001310429
chr1	165321400	165325799	7	Peak2445	942	852	279	318	394	203	87	65	291.149	302.656	357.373	213.216	320.065	260.454	250.558	221.332	-0.247591	0.420833	0.999932	-0.164893	0.577167	0.755394	-0.155898	0.597174	0.79598	0.0916929	0.760253	0.897713	-0.320791	0.265969	0.99976	-0.412484	0.170897	0.366639	Peak_913	chr1	165321401	165325799	+	0	NA	3' UTR (NM_001310430, exon 6 of 6)	3' UTR (NM_001310430, exon 6 of 6)	20977	NM_001310430
chr1	165327000	165328599	2	Peak2446	251	213	67	167	86	78	12	31	77.578	75.664	85.8206	111.972	69.8619	100.076	34.5598	105.558	0.90716	0.0772559	0.999932	-0.57476	0.250874	0.464607	0.773795	0.119048	0.313739	-0.133365	0.784103	0.908957	0.199035	0.67402	0.99976	0.3324	0.498423	0.702546	Peak_914	chr1	165327001	165328599	+	0	NA	Intergenic	Intergenic	25177	NM_001310430
chr1	165349600	165352999	4	Peak2447	228	187	65	182	215	90	70	56	70.4693	66.428	83.2588	122.03	174.655	115.472	201.599	190.686	-0.317822	0.464514	0.999932	1.29347	0.0025302	0.0216117	-0.999554	0.0180809	0.0953928	-0.681732	0.112549	0.320739	0.293915	0.487538	0.99976	0.975646	0.0249193	0.100291	Peak_915	chr1	165349601	165352999	+	0	NA	intron (NM_028759, intron 13 of 18)	intron (NM_028759, intron 13 of 18)	48677	NM_001310430
chr1	165373000	165374999	13	Peak2448	394	164	56	100	185	120	82	84	121.776	58.2577	71.7307	67.0492	150.284	153.963	236.159	286.029	0.183177	0.672141	0.999932	0.957561	0.0257868	0.10297	-1.60818	0.00018335	0.00488792	-1.79135	3.28274e-05	0.00150197	-0.650615	0.128501	0.99976	1.14074	0.00812399	0.0465373	Peak_916	chr1	165373001	165374999	+	0	NA	intron (NM_028759, intron 10 of 18)	intron (NM_028759, intron 10 of 18)	71377	NM_001310430
chr1	165421800	165423999	9	Peak2449	129	129	49	29	84	94	50	52	39.8708	45.8247	62.7644	19.4443	68.2372	120.604	143.999	177.066	0.509081	0.362914	0.999932	1.0347	0.0642273	0.189837	-1.6485	0.00320768	0.0314465	-2.15758	0.000109919	0.00342133	-0.613797	0.270858	0.99976	1.54379	0.00563083	0.0362135	Peak_917	chr1	165421801	165423999	+	0	NA	exon (NM_028759, exon 4 of 19)	exon (NM_028759, exon 4 of 19)	37563	NM_028759
chr1	165457000	165457999	1	Peak2450	68	141	66	44	81	40	16	16	21.0171	50.0874	84.5397	29.5016	65.8001	51.321	46.0797	54.4817	-0.1028	0.88646	0.999932	0.139269	0.842207	0.920313	-0.50362	0.470517	0.703639	-0.40082	0.570487	0.790259	-0.364351	0.595189	0.99976	0.0364696	0.958929	0.980981	Peak_918	chr1	165457001	165457999	+	0	NA	intron (NM_028759, intron 1 of 18)	ID_B1|SINE|B4	2963	NM_028759
chr1	165458000	165464599	16	Peak2451	9480	7265	1751	3318	2499	1367	578	461	2930.04	2580.75	2242.87	2224.69	2030.06	1753.89	1664.63	1569.75	-0.154638	0.389006	0.999932	-0.482789	0.00619182	0.0392075	0.374508	0.0334419	0.141968	0.529145	0.00283934	0.0306435	-0.108281	0.533978	0.99976	-0.637427	0.000330746	0.00493409	Peak_919	chr1	165458001	165464599	+	0	NA	promoter-TSS (NM_028759)	promoter-TSS (NM_028759)	92	NM_027430
chr1	165482800	165490799	12	Peak2452	875	895	216	515	560	338	168	123	270.441	317.931	276.676	345.303	454.915	433.662	483.837	418.828	-0.133	0.571147	0.999932	0.776278	0.000709175	0.00893249	-0.498639	0.0276469	0.125444	-0.365639	0.111686	0.319379	0.27764	0.215526	0.99976	0.643278	0.00569499	0.0364894	Peak_920	chr1	165482801	165490799	+	0	NA	intron (NM_173029, intron 1 of 33)	intron (NM_173029, intron 1 of 33)	1617	NM_173029
chr1	16555000	16567599	16	Peak147	2759	2566	484	1172	1247	714	305	279	852.74	911.52	619.958	785.817	1013	916.08	878.395	950.025	-0.026281	0.899309	0.999932	0.358825	0.0788189	0.217511	-0.160585	0.428929	0.66882	-0.134304	0.511253	0.749881	0.19824	0.323656	0.99976	0.332544	0.105779	0.266514	Peak_921	chr1	16555001	16567599	+	0	NA	intron (NM_001271016, intron 5 of 6)	intron (NM_001271016, intron 5 of 6)	-41998	NM_001111272
chr1	165585400	165585799	1	Peak2453	168	162	59	35	25	25	12	12	51.9247	57.5472	75.5734	23.4672	20.3087	32.0756	34.5598	40.8613	0.446806	0.544951	0.999932	-1.26236	0.0722531	0.205221	0.628944	0.37059	0.617695	0.182139	0.794906	0.91368	-0.63342	0.339265	0.99976	-0.815559	0.244334	0.460339	Peak_922	chr1	165585401	165585799	+	0	NA	Intergenic	Intergenic	48941	NM_001001880
chr1	165587000	165590199	3	Peak2454	364	525	114	291	120	125	82	54	112.504	186.496	146.023	195.113	97.4817	160.378	236.159	183.876	0.0845133	0.840441	0.999932	0.330568	0.420898	0.63313	0.239867	0.555113	0.765969	0.155354	0.704346	0.868944	0.570435	0.153955	0.99976	0.415081	0.315598	0.539096	Peak_923	chr1	165587001	165590199	+	0	NA	Intergenic	Intergenic	45941	NM_001001880
chr1	165592200	165592599	2	Peak2455	23	54	17	23	16	1	3	9	7.10874	19.1824	21.7754	15.4213	12.9976	1.28302	8.63995	30.646	0.406931	0.754766	0.999932	-0.348626	0.782482	0.887382	0.647017	0.605387	0.801407	0.240086	0.847818	0.938808	0.298391	0.805114	0.99976	0.0583049	0.963137	0.98297	Peak_924	chr1	165592201	165592599	+	0	NA	3' UTR (NM_001083897, exon 6 of 6)	3' UTR (NM_001083897, exon 6 of 6)	42141	NM_001001880
chr1	165595000	165595599	2	Peak2456	116	72	57	59	11	52	8	9	35.8528	25.5766	73.0116	39.559	8.93582	66.7173	23.0399	30.646	1.77578	0.0283198	0.999932	-1.87951	0.0173216	0.0784719	1.15036	0.145659	0.355665	-0.625422	0.401197	0.661857	-0.729156	0.313325	0.99976	-0.103734	0.889132	0.946069	Peak_925	chr1	165595001	165595599	+	0	NA	intron (NM_001347128, intron 2 of 2)	intron (NM_001347128, intron 2 of 2)	39241	NM_001001880
chr1	165610600	165611199	1	Peak2457	146	172	80	114	60	20	15	24	45.125	61.0995	102.472	76.4361	48.7408	25.6605	43.1997	81.7226	0.141867	0.8319	0.999932	-0.653429	0.308708	0.525939	0.569931	0.372649	0.619681	0.428065	0.506546	0.746296	-0.083498	0.892353	0.99976	-0.511563	0.429189	0.646749	Peak_926	chr1	165610601	165611199	+	0	NA	intron (NM_001347128, intron 1 of 2)	intron (NM_001347128, intron 1 of 2)	23641	NM_001001880
chr1	165616800	165619199	3	Peak2458	505	504	118	295	125	100	28	41	156.083	179.036	151.147	197.795	101.543	128.302	80.6395	139.609	0.52345	0.165082	0.999932	-0.729411	0.0431068	0.145316	1.02158	0.00424857	0.0377615	0.498131	0.160714	0.395692	0.292171	0.386802	0.99976	-0.20596	0.565578	0.752678	Peak_927	chr1	165616801	165619199	+	0	NA	intron (NM_001347128, intron 1 of 2)	B1_Mur4|SINE|Alu	16541	NM_001001880
chr1	165631400	165635799	16	Peak2459	3871	3378	914	1671	868	511	254	270	1196.43	1199.97	1170.75	1120.39	705.118	655.626	731.516	919.379	0.117425	0.553371	0.999932	-0.722899	0.000167826	0.00328673	0.694101	0.000289548	0.00660794	0.576675	0.00277021	0.0301992	-0.0287981	0.877313	0.99976	-0.605474	0.00173676	0.015852	Peak_928	chr1	165631401	165635799	+	0	NA	intron (NM_001347128, intron 1 of 2)	intron (NM_001347128, intron 1 of 2)	941	NM_001001880
chr1	165640800	165644999	16	Peak2460	1292	1362	282	725	482	397	114	91	399.326	483.823	361.215	486.107	391.551	509.361	328.318	309.865	0.201118	0.457779	0.999932	-0.0719185	0.785487	0.888883	0.419875	0.109427	0.296487	0.218757	0.406332	0.666419	0.347957	0.175137	0.99976	0.1292	0.626365	0.79527	Peak_929	chr1	165640801	165644999	+	0	NA	Intergenic	Intergenic	-8359	NM_001083897
chr1	16568800	16571399	13	Peak148	220	234	21	170	223	164	75	69	67.9966	83.1238	26.899	113.984	181.153	210.416	215.999	234.952	0.168588	0.694242	0.999932	1.9945	4.43745e-06	0.000252853	-1.00749	0.017128	0.0923124	-1.17608	0.00556016	0.0479416	0.987005	0.021689	0.982383	2.16308	7.03351e-07	5.01746e-05	Peak_930	chr1	16568801	16571399	+	0	NA	non-coding (NR_073122, exon 5 of 5)	non-coding (NR_073122, exon 5 of 5)	49238	NM_025773
chr1	165704000	165708799	7	Peak2461	656	786	270	507	218	129	82	69	202.754	279.211	345.844	339.939	177.092	165.51	236.159	234.952	-0.0494633	0.888714	0.999932	-0.413769	0.22451	0.431812	0.599671	0.076732	0.238023	0.649134	0.0584855	0.21476	0.185901	0.573039	0.99976	-0.463233	0.179264	0.378118	Peak_931	chr1	165704001	165708799	+	0	NA	intron (NM_178593, intron 1 of 6)	intron (NM_178593, intron 1 of 6)	1694	NM_178593
chr1	165709600	165710199	1	Peak2462	327	92	59	79	57	28	12	14	101.068	32.6811	75.5734	52.9689	46.3038	35.9247	34.5598	47.6715	-0.00746693	0.990428	0.999932	-1.10659	0.0579317	0.177147	0.0461688	0.937249	0.97358	0.0536357	0.92845	0.973095	-1.06042	0.0568274	0.99976	-1.11406	0.0609449	0.184131	Peak_932	chr1	165709601	165710199	+	0	NA	Intergenic	Intergenic	-1806	NM_001038846
chr1	165717600	165718799	3	Peak2463	408	348	140	126	58	113	21	17	126.103	123.62	179.327	84.482	47.1161	144.982	60.4796	57.8868	0.990206	0.0559089	0.999932	-1.52352	0.00236981	0.0206133	0.981312	0.0501428	0.183018	-0.00889416	0.985513	0.994831	-0.542209	0.25077	0.99976	-0.533315	0.276497	0.497522	Peak_933	chr1	165717601	165718799	+	0	NA	Intergenic	Intergenic	-10106	NM_001038846
chr1	165763400	165764599	16	Peak2464	1980	1605	461	662	520	260	126	114	611.97	570.144	590.497	443.866	422.421	333.586	362.878	388.182	-0.142871	0.557427	0.999932	-0.605294	0.00929138	0.0516386	0.360824	0.11997	0.315269	0.503694	0.0329041	0.149124	-0.24447	0.277099	0.99976	-0.748165	0.00157701	0.0148282	Peak_934	chr1	165763401	165764599	+	0	NA	exon (NM_011804, exon 1 of 4)	exon (NM_011804, exon 1 of 4)	220	NM_011804
chr1	165775000	165776999	3	Peak2465	284	346	90	253	99	139	38	44	87.7775	122.91	115.281	169.634	80.4224	178.34	109.439	149.825	0.828538	0.044289	0.999932	-0.113033	0.779733	0.885978	0.649091	0.103675	0.287087	-0.179447	0.647671	0.836722	0.536058	0.163282	0.99976	0.715505	0.072245	0.206537	Peak_935	chr1	165775001	165776999	+	0	NA	TTS (NM_011804)	TTS (NM_011804)	12220	NM_011804
chr1	16578000	16578599	2	Peak149	32	65	22	85	22	8	11	15	9.89042	23.0899	28.1799	56.9918	17.8716	10.2642	31.6798	51.0766	0.26671	0.781034	0.999932	0.386075	0.681126	0.825335	0.725559	0.432094	0.671366	0.45885	0.620459	0.821027	1.11163	0.219786	0.99976	0.652785	0.488557	0.69546	Peak_936	chr1	16578001	16578599	+	0	NA	intron (NM_025773, intron 5 of 5)	intron (NM_025773, intron 5 of 5)	41038	NM_025773
chr1	16579600	16581199	2	Peak150	137	171	14	141	50	37	22	20	42.3434	60.7443	17.9327	94.5394	40.6174	47.4719	63.3596	68.1021	0.161466	0.801555	0.999932	0.705833	0.262491	0.47735	0.607667	0.323264	0.571965	0.446201	0.471468	0.719567	1.3135	0.0303759	0.995422	0.867299	0.171498	0.367386	Peak_937	chr1	16579601	16581199	+	0	NA	intron (NM_025773, intron 5 of 5)	ORR1C1-int|LTR|ERVL-MaLR	38938	NM_025773
chr1	16584800	16587999	4	Peak151	273	304	56	166	188	77	83	82	84.3777	107.99	71.7307	111.302	152.721	98.7929	239.039	279.219	-0.0732574	0.873835	0.999932	1.3034	0.00445851	0.0316837	-0.820534	0.0697863	0.22478	-0.747276	0.101364	0.301212	0.482865	0.286551	0.99976	1.23014	0.00774192	0.0449794	Peak_938	chr1	16584801	16587999	+	0	NA	intron (NR_073122, intron 2 of 4)	intron (NR_073122, intron 2 of 4)	32938	NM_025773
chr1	165856600	165863199	7	Peak2466	1019	1012	316	653	408	270	106	94	314.948	359.493	404.766	437.831	331.438	346.417	305.278	320.08	0.0654359	0.805461	0.999932	-0.162919	0.525495	0.717152	0.316892	0.213651	0.448616	0.251456	0.328559	0.594509	0.153973	0.534661	0.99976	-0.0974832	0.706782	0.845403	Peak_939	chr1	165856601	165863199	+	0	NA	intron (NM_001113392, intron 7 of 7)	intron (NM_001113392, intron 7 of 7)	71219	NM_001113392
chr1	165873000	165874999	2	Peak2467	175	262	77	145	113	66	39	38	54.0882	93.0702	98.6297	97.2213	91.7953	84.6796	112.319	129.394	0.0552773	0.908265	0.999932	0.431946	0.355408	0.573673	-0.0880934	0.848774	0.933699	-0.143371	0.758637	0.896648	0.343853	0.448728	0.99976	0.487224	0.301904	0.524752	Peak_940	chr1	165873001	165874999	+	0	NA	3' UTR (NM_198933, exon 16 of 16)	3' UTR (NM_198933, exon 16 of 16)	60948	NM_198933
chr1	165875800	165875999	2	Peak2468	28	38	4	39	5	3	3	3	8.65412	13.4987	5.12362	26.1492	4.06174	3.84907	8.63995	10.2153	0.135171	0.923736	0.999932	-0.247572	0.851873	0.925575	1.73408	0.18014	0.404239	1.59891	0.224115	0.481378	1.4865	0.223913	0.99976	-0.112401	0.933488	0.968442	Peak_941	chr1	165875801	165875999	+	0	NA	exon (NM_198933, exon 16 of 16)	exon (NM_198933, exon 16 of 16)	59048	NM_198933
chr1	165910200	165915999	13	Peak2469	510	430	157	254	388	235	185	140	157.629	152.749	201.102	170.305	315.191	301.511	532.797	476.715	-0.122942	0.708765	0.999932	1.23253	0.000160408	0.00319714	-1.37588	2.26178e-05	0.00128251	-1.25294	0.000129478	0.00382381	-0.14335	0.658908	0.99976	1.10959	0.000749865	0.00872268	Peak_942	chr1	165910201	165915999	+	0	NA	intron (NM_198934, intron 5 of 16)	intron (NM_198934, intron 5 of 16)	21848	NM_198933
chr1	165927400	165930799	9	Peak2470	182	213	72	64	182	147	94	96	56.2518	75.664	92.2252	42.9115	147.847	188.605	270.718	326.89	0.30583	0.49861	0.999932	1.49683	0.000966909	0.0111422	-1.78716	7.5144e-05	0.00285105	-2.09299	3.60202e-06	0.000344193	-0.290324	0.52194	0.99976	1.80266	7.15761e-05	0.00158512	Peak_943	chr1	165927401	165930799	+	0	NA	intron (NM_198934, intron 2 of 16)	intron (NM_198934, intron 2 of 16)	5848	NM_198933
chr1	165933000	165936199	4	Peak2471	500	312	74	245	223	108	95	82	154.538	110.832	94.787	164.271	181.153	138.567	273.598	279.219	-0.135137	0.750282	0.999932	0.835256	0.0459054	0.151884	-0.713205	0.0860003	0.25577	-0.578068	0.168077	0.406248	0.122051	0.767651	0.99976	0.700119	0.0973818	0.252663	Peak_944	chr1	165933001	165936199	+	0	NA	intron (NM_011137, intron 1 of 16)	intron (NM_011137, intron 1 of 16)	348	NM_198933
chr1	165972600	165973999	4	Peak2472	95	104	41	59	139	40	54	38	29.3622	36.9439	52.5171	39.559	112.916	51.321	155.519	129.394	-0.607662	0.275525	0.999932	1.73411	0.00163829	0.0160987	-1.79995	0.000965613	0.0144051	-1.19229	0.0323497	0.147518	-0.0658459	0.904798	0.99976	1.12644	0.0451555	0.150173	Peak_945	chr1	165972601	165973999	+	0	NA	intron (NM_011137, intron 1 of 16)	B2_Mm2|SINE|B2	29334	NM_198932
chr1	165998200	165998999	4	Peak2473	80	78	26	24	38	38	33	21	24.7261	27.7079	33.3035	16.0918	30.8692	48.7549	95.0394	71.5072	-0.0326021	0.963377	0.999932	1.07946	0.12378	0.293307	-1.45822	0.0369051	0.15071	-1.42562	0.0432968	0.176899	-0.378761	0.586704	0.99976	1.04686	0.139252	0.320492	Peak_946	chr1	165998201	165998999	+	0	NA	intron (NM_011137, intron 1 of 16)	intron (NM_011137, intron 1 of 16)	4034	NM_198932
chr1	165999600	166004399	16	Peak2474	2855	2460	549	1154	850	497	174	191	882.411	873.865	703.217	773.748	690.495	637.663	501.117	650.375	0.09478	0.670569	0.999932	-0.400227	0.0648672	0.191152	0.451739	0.0364219	0.149473	0.356959	0.100503	0.299707	0.0515121	0.807261	0.99976	-0.305447	0.161562	0.353345	Peak_947	chr1	165999601	166004399	+	0	NA	intron (NM_011137, intron 1 of 16)	CpG	634	NM_198932
chr1	16614000	16615399	1	Peak152	182	132	56	87	70	19	27	14	56.2518	46.8903	71.7307	58.3328	56.8643	24.3775	77.7595	47.6715	-0.953037	0.119866	0.999932	0.0604835	0.915083	0.958033	-0.337182	0.55067	0.763194	0.615855	0.303443	0.57006	-0.276698	0.616025	0.99976	-0.892553	0.137209	0.317432	Peak_948	chr1	16614001	16615399	+	0	NA	intron (NM_025773, intron 1 of 5)	intron (NM_025773, intron 1 of 5)	4638	NM_025773
chr1	16616600	16616799	1	Peak153	28	32	27	9	8	15	5	4	8.65412	11.3674	34.5844	6.03443	6.49878	19.2454	14.3999	13.6204	0.758779	0.523645	0.999932	-1.09547	0.339263	0.556744	-0.168391	0.884172	0.951037	-0.927171	0.415602	0.674515	-1.26386	0.247742	0.99976	-0.336694	0.765583	0.881263	Peak_949	chr1	16616601	16616799	+	0	NA	intron (NM_025773, intron 1 of 5)	PB1D10|SINE|Alu	2638	NM_025773
chr1	16616800	16620199	16	Peak154	4629	3724	827	1599	1277	735	311	263	1430.71	1322.88	1059.31	1072.12	1037.37	943.023	895.675	895.543	-0.0758895	0.709697	0.999932	-0.364111	0.0673978	0.19609	0.304532	0.125081	0.323717	0.380421	0.0574161	0.212429	-0.0595796	0.760355	0.99976	-0.440001	0.0283798	0.10912	Peak_950	chr1	16616801	16620199	+	0	NA	intron (NM_025773, intron 1 of 5)	intron (NM_025773, intron 1 of 5)	838	NM_025773
chr1	166244000	166244799	2	Peak2475	115	168	24	93	54	40	11	7	35.5437	59.6786	30.7417	62.3558	43.8668	51.321	31.6798	23.8357	0.0251537	0.970313	0.999932	0.20931	0.747185	0.86642	0.662867	0.298578	0.545776	0.637714	0.324603	0.590626	0.872177	0.15924	0.99976	0.234464	0.721942	0.854824	Peak_951	chr1	166244001	166244799	+	0	NA	Intergenic	L1MEc|LINE|L1	-5656	NM_175296
chr1	166254000	166259399	3	Peak2476	1177	1234	201	621	325	222	99	88	363.782	438.354	257.462	416.376	264.013	284.831	285.118	299.649	0.0922314	0.738888	0.999932	-0.195574	0.463353	0.668929	0.644511	0.0147099	0.0836872	0.55228	0.03846	0.164358	0.448937	0.0799797	0.99976	-0.103343	0.70114	0.8421	Peak_952	chr1	166254001	166259399	+	0	NA	intron (NM_001164528, intron 1 of 9)	intron (NM_001164528, intron 1 of 9)	2561	NM_001164528
chr1	166307000	166310199	2	Peak2477	298	497	154	317	132	117	50	46	92.1046	176.549	197.259	212.546	107.23	150.114	143.999	156.635	0.305971	0.471553	0.999932	-0.20108	0.626687	0.789986	0.650019	0.112754	0.302343	0.344048	0.402185	0.662698	0.448939	0.260165	0.99976	0.104891	0.8001	0.9004	Peak_953	chr1	166307001	166310199	+	0	NA	intron (NM_001164528, intron 8 of 9)	intron (NM_001164528, intron 8 of 9)	54461	NM_001164528
chr1	166312200	166316399	2	Peak2478	479	443	124	254	201	121	44	37	148.047	157.367	158.832	170.305	163.282	155.246	126.719	125.989	-0.0478435	0.89542	0.999932	-0.0583776	0.866945	0.934259	0.154844	0.654122	0.832167	0.202688	0.564062	0.785953	0.0964665	0.77356	0.99976	-0.106221	0.764249	0.880481	Peak_954	chr1	166312201	166316399	+	0	NA	3' UTR (NM_001164528, exon 10 of 10)	3' UTR (NM_001164528, exon 10 of 10)	60161	NM_001164528
chr1	16636800	16643799	15	Peak155	1080	987	251	530	495	267	169	157	333.802	350.612	321.507	355.361	402.112	342.568	486.717	534.602	-0.0318598	0.904877	0.999932	0.4289	0.100168	0.255917	-0.322858	0.212672	0.447405	-0.290998	0.265856	0.529845	0.106042	0.678352	0.99976	0.39704	0.131624	0.308646	Peak_955	chr1	16636801	16643799	+	0	NA	Intergenic	B3|SINE|B2	16565	NM_026456
chr1	166378400	166385799	16	Peak2479	4199	3100	869	1410	1095	653	263	248	1297.81	1101.21	1113.11	945.394	889.52	837.815	757.435	844.466	0.0217854	0.908546	0.999932	-0.544217	0.00308956	0.0247293	0.306108	0.0953166	0.27285	0.284322	0.124523	0.340526	-0.238109	0.184043	0.99976	-0.522432	0.0048609	0.0328015	Peak_956	chr1	166378401	166385799	+	0	NA	intron (NM_030245, intron 1 of 7)	intron (NM_030245, intron 1 of 7)	2933	NM_030245
chr1	166385800	166388399	4	Peak2480	408	370	64	132	127	111	86	48	126.103	131.435	81.9779	88.5049	103.168	142.416	247.678	163.445	-0.16876	0.71634	0.999932	0.703687	0.122679	0.291518	-0.633806	0.161543	0.378682	-0.465046	0.309823	0.576242	0.0698806	0.876374	0.99976	0.534927	0.245888	0.462159	Peak_957	chr1	166385801	166388399	+	0	NA	intron (NM_030245, intron 4 of 7)	B2_Mm2|SINE|B2	7933	NM_030245
chr1	166388600	166400599	16	Peak2481	2291	2093	586	1300	946	613	222	199	708.092	743.496	750.61	871.64	768.481	786.494	639.356	677.616	0.054382	0.789043	0.999932	-0.0398773	0.840408	0.919292	0.187128	0.34189	0.591203	0.132746	0.503502	0.744149	0.147251	0.445653	0.99976	0.0145046	0.942059	0.972918	Peak_958	chr1	166388601	166400599	+	0	NA	TTS (NM_030245)	TTS (NM_030245)	15228	NM_175170
chr1	166405000	166407599	2	Peak2482	223	274	96	212	94	59	31	25	68.9239	97.333	122.967	142.144	76.3607	75.6985	89.2795	85.1277	-0.039396	0.936108	0.999932	-0.203669	0.664832	0.815198	0.540591	0.245812	0.487134	0.579987	0.220433	0.4764	0.336922	0.455123	0.99976	-0.243065	0.610761	0.784916	Peak_959	chr1	166405001	166407599	+	0	NA	intron (NM_175170, intron 3 of 5)	intron (NM_175170, intron 3 of 5)	3528	NM_175170
chr1	166409000	166410599	16	Peak2483	3423	2473	591	1100	642	411	209	163	1057.97	878.483	757.015	737.541	521.527	527.323	601.916	555.032	-0.0487807	0.830265	0.999932	-0.70561	0.00132747	0.0138908	0.53346	0.0149832	0.0847733	0.582241	0.00863194	0.0638362	-0.17215	0.420578	0.99976	-0.754391	0.00068715	0.00822243	Peak_960	chr1	166409001	166410599	+	0	NA	promoter-TSS (NM_001142948)	promoter-TSS (NM_001142948)	28	NM_175170
chr1	16655400	16657999	16	Peak156	2354	1970	378	984	689	349	167	118	727.564	699.803	484.182	659.764	559.707	447.776	480.957	401.803	-0.293887	0.23291	0.999932	-0.220806	0.353016	0.571043	0.378436	0.109695	0.296933	0.672324	0.00522364	0.0462332	0.15763	0.496665	0.99976	-0.514694	0.0333341	0.122257	Peak_961	chr1	16655401	16657999	+	0	NA	promoter-TSS (NR_037998)	promoter-TSS (NR_037998)	165	NM_026456
chr1	16664800	16667999	16	Peak157	3301	1966	526	996	649	390	220	151	1020.26	698.382	673.756	667.81	527.213	500.38	633.596	514.171	-0.186831	0.432422	0.999932	-0.561136	0.0147397	0.0702929	0.24426	0.287617	0.534398	0.431091	0.064095	0.227306	-0.316875	0.158589	0.99976	-0.747967	0.00134041	0.0131855	Peak_962	chr1	16664801	16667999	+	0	NA	intron (NM_027415, intron 1 of 2)	intron (NM_027415, intron 1 of 2)	1209	NM_026392
chr1	16669000	16672199	2	Peak158	211	281	42	198	113	94	65	37	65.215	99.8196	53.798	132.757	91.7953	120.604	187.199	125.989	-0.142069	0.756141	0.999932	1.17909	0.00892202	0.050261	-0.226988	0.60703	0.802599	-0.0849199	0.849518	0.939733	0.952097	0.030795	0.995422	1.03702	0.023255	0.0957073	Peak_963	chr1	16669001	16672199	+	0	NA	intron (NM_026392, intron 2 of 2)	intron (NM_026392, intron 2 of 2)	5409	NM_026392
chr1	16674600	16675599	1	Peak159	83	83	22	64	87	30	19	9	25.6533	29.4841	28.1799	42.9115	70.6742	38.4907	54.7197	30.646	-0.853097	0.198198	0.999932	1.24147	0.0505835	0.161717	-0.814284	0.191603	0.420377	0.0388127	0.952547	0.983034	0.427184	0.493425	0.99976	0.388371	0.55813	0.746918	Peak_964	chr1	16674601	16675599	+	0	NA	intron (NM_026392, intron 2 of 2)	intron (NM_026392, intron 2 of 2)	9909	NM_026392
chr1	16676400	16676799	1	Peak160	78	68	42	39	22	8	8	4	24.1079	24.1556	53.798	26.1492	17.8716	10.2642	23.0399	13.6204	-0.789841	0.398976	0.999932	-0.931354	0.267645	0.482866	0.321999	0.701552	0.859785	1.11184	0.216613	0.471413	-0.609355	0.445792	0.99976	-1.72119	0.0557683	0.173143	Peak_965	chr1	16676401	16676799	+	0	NA	intron (NM_026392, intron 2 of 2)	ORR1G|LTR|ERVL-MaLR	11409	NM_026392
chr1	16677200	16682399	16	Peak161	751	890	231	325	491	256	140	93	232.116	316.155	295.889	217.91	398.863	328.454	403.198	316.675	-0.311469	0.275208	0.999932	0.611506	0.0278086	0.108278	-0.581757	0.035063	0.146209	-0.270287	0.335784	0.601812	0.0297499	0.913284	0.99976	0.300037	0.288564	0.511096	Peak_966	chr1	16677201	16682399	+	0	NA	Intergenic	Intergenic	-8656	NM_001159711
[truncated: 45,474 more rows]
[truncated: 8 more columns]
