# Supplementary material for: Age-related and disease locus-specific mechanisms contribute to early remodelling of chromatin structure in Huntington’s disease mice
Source: Nat Commun. 2021 Jan 13;12:364. doi: 10.1038/s41467-020-20605-2 (PMC7807045; doi:10.1038/s41467-020-20605-2)
Supplement: Supplementary file 9 — Source Data [file 41467_2020_20605_MOESM9_ESM.zip › H3K27me3 differential enrichment deseq2.xlsx]

## Sheet: Feuil1
chromosome	start	end	ID	Peak	WT6 (raw read counts)	Q1406 (raw read counts)	WT6 (raw read counts).1	Q1406 (raw read counts).1	WT2 (raw read counts)	Q1402 (raw read counts)	WT2 (raw read counts).1	Q1402 (raw read counts).1	WT6 (normalized read counts)	Q1406 (normalized read counts)	WT6 (normalized read counts).1	Q1406 (normalized read counts).1	WT2 (normalized read counts)	Q1402 (normalized read counts)	WT2 (normalized read counts).1	Q1402 (normalized read counts).1	log2(Q1402/WT2)	P-value (Q1402 vs WT2)	Adjusted p-value (Q1402 vs WT2)	log2(WT2/WT6)	P-value (WT2 vs WT6)	Adjusted p-value (WT2 vs WT6)	log2(Q1406/WT2)	P-value (Q1406 vs WT2)	Adjusted p-value (Q1406 vs WT2)	log2(Q1406/Q1402)	P-value (Q1406 vs Q1402)	Adjusted p-value (Q1406 vs Q1402)	log2(Q1406/WT6)	P-value (Q1406 vs WT6)	Adjusted p-value (Q1406 vs WT6)	log2(Q1402/WT6)	P-value (Q1402 vs WT6)	Adjusted p-value (Q1402 vs WT6)	PeakID (cmd=annotatePeaks.pl allres.bed mm10)	Chr	Start	End	Strand	Peak Score	Focus Ratio/Region Size	Annotation	Detailed Annotation	Distance to TSS	Nearest PromoterID
chr1	102005200	102005599	13	Peak1264	6	12	1374	818	4432	6846	640	236	5.47145	10.7247	890.034	741.219	5157.77	6884.55	578.208	457.558	0.356179	0.881136	0.999901	2.67908	0.26077	0.650583	-2.93132	0.218555	0.499825	-3.2875	0.167622	0.471032	-0.25224	0.915693	0.999995	3.03526	0.202632	0.634661	Peak_1	chr1	102005201	102005599	+	0	NA	Intergenic	L1Md_A|LINE|L1	849632	NR_037989
chr1	10264400	10272199	3	Peak52	471	507	627	587	302	387	528	203	429.509	453.118	406.151	531.902	351.455	389.179	477.021	393.577	-0.0878859	0.599553	0.999901	-0.00610889	0.969861	0.991585	0.244267	0.130602	0.385774	0.332153	0.0445615	0.254978	0.238158	0.135582	0.999995	-0.0939948	0.569963	0.870553	Peak_2	chr1	10264401	10272199	+	0	NA	Intergenic	Intergenic	-35630	NM_001102430
chr1	10272600	10280599	1	Peak53	468	462	639	449	324	457	433	191	426.773	412.9	413.924	406.855	377.057	459.574	391.194	370.311	0.125152	0.41378	0.999901	-0.128498	0.384434	0.742159	0.0928074	0.533275	0.765993	-0.0323451	0.830923	0.938016	-0.0356901	0.806917	0.999995	-0.00334506	0.982242	0.996351	Peak_3	chr1	10272601	10280599	+	0	NA	Intergenic	Intergenic	-43930	NM_001102430
chr1	102802600	102806599	1	Peak1265	288	261	396	321	171	187	224	150	262.63	233.262	256.516	290.87	199.002	188.053	202.373	290.82	0.22828	0.298193	0.999901	-0.370421	0.0805175	0.418333	0.384451	0.0711255	0.280488	0.156171	0.468382	0.74171	0.0140302	0.946155	0.999995	-0.142141	0.50716	0.841598	Peak_4	chr1	102802601	102806599	+	0	NA	Intergenic	MuRRS-int|LTR|ERV1	1648832	NR_037989
chr1	10343800	10349199	2	Peak54	347	401	546	384	298	311	331	193	316.432	358.383	353.682	347.956	346.8	312.751	299.042	374.189	0.0799165	0.636763	0.999901	-0.0590214	0.717851	0.90884	0.132461	0.419545	0.686508	0.0525448	0.753363	0.90276	0.0734398	0.648827	0.999995	0.0208951	0.900124	0.976421	Peak_5	chr1	10343801	10349199	+	0	NA	intron (NM_177834, intron 8 of 10)	intron (NM_177834, intron 8 of 10)	-113830	NM_001102430
chr1	10373000	10380399	2	Peak55	424	480	660	512	360	377	445	216	386.649	428.987	427.527	463.941	418.953	379.123	402.035	418.782	-0.0476438	0.749776	0.999901	0.00864789	0.951909	0.987134	0.122029	0.396116	0.667088	0.169673	0.250504	0.562594	0.130677	0.356034	0.999995	-0.0389959	0.791143	0.948564	Peak_6	chr1	10373001	10380399	+	0	NA	intron (NM_177834, intron 8 of 10)	IMPB_01|Satellite|Satellite	-144030	NM_001102430
chr1	103845400	103849399	1	Peak1266	312	334	393	287	197	265	270	118	284.515	298.504	254.573	260.061	229.26	266.492	243.931	228.779	0.0756881	0.68815	0.999901	-0.18397	0.308425	0.688028	0.237948	0.190095	0.467455	0.16226	0.381596	0.680652	0.0539782	0.760862	0.999995	-0.108282	0.557261	0.86514	Peak_7	chr1	103845401	103849399	+	0	NA	Intergenic	L1_Mur2|LINE|L1	-921419	NM_011800
chr1	103875400	103886799	1	Peak1267	801	694	1044	754	491	502	597	298	730.439	620.244	676.27	683.226	571.405	504.827	539.359	577.763	-0.0454368	0.730026	0.999901	-0.340548	0.0066141	0.13033	0.231947	0.0668055	0.271323	0.277383	0.0325651	0.217441	-0.108601	0.378876	0.999995	-0.385985	0.00270044	0.0974814	Peak_8	chr1	103875401	103886799	+	0	NA	Intergenic	RCHARR1|DNA|hAT-Charlie	-887719	NM_011800
chr1	10391800	10401599	1	Peak56	686	712	832	594	449	446	489	264	625.569	636.331	538.943	538.245	522.527	448.512	441.787	511.844	-0.0108845	0.943001	0.999901	-0.272742	0.062522	0.375539	0.287745	0.0504928	0.236248	0.29863	0.0466947	0.261392	0.0150034	0.917162	0.999995	-0.283626	0.0577325	0.416614	Peak_9	chr1	10391801	10401599	+	0	NA	intron (NM_177834, intron 8 of 10)	MT2A|LTR|ERVL	-164030	NM_001102430
chr1	103935400	103945399	3	Peak1268	738	619	931	633	455	447	519	229	672.989	553.215	603.073	573.584	529.509	449.517	468.89	443.986	-0.156512	0.255391	0.999901	-0.354557	0.00637448	0.127906	0.177184	0.177796	0.451939	0.333696	0.0140183	0.14169	-0.177373	0.166109	0.999995	-0.511069	0.000142641	0.0160607	Peak_10	chr1	103935401	103945399	+	0	NA	Intergenic	Lx5c|LINE|L1	-828419	NM_011800
chr1	103971400	103975199	2	Peak1269	280	292	314	250	188	203	246	92	255.334	260.967	203.399	226.534	218.786	204.143	222.249	178.37	-0.195244	0.347534	0.999901	-0.0512081	0.795532	0.935812	0.144309	0.46699	0.720337	0.339554	0.0982766	0.371481	0.0931014	0.633089	0.999995	-0.246452	0.228438	0.659089	Peak_11	chr1	103971401	103975199	+	0	NA	Intergenic	L1_Mus3|LINE|L1	-795519	NM_011800
chr1	104025400	104042399	3	Peak1270	1042	991	1370	1131	683	846	964	429	950.209	885.68	887.443	1024.84	794.846	850.764	870.926	831.747	0.0141132	0.902886	0.999901	-0.138793	0.214222	0.606151	0.196	0.0806408	0.300787	0.181887	0.111662	0.393292	0.0572069	0.60424	0.999995	-0.12468	0.273673	0.700639	Peak_12	chr1	104025401	104042399	+	0	NA	Intergenic	Lx3_Mus|LINE|L1	-734919	NM_011800
chr1	104047000	104056199	6	Peak1271	452	609	667	507	543	476	682	268	412.183	544.278	432.062	459.411	631.92	478.681	616.153	519.599	-0.327355	0.0180647	0.999901	0.562321	2.90574e-05	0.00503261	-0.313776	0.0195088	0.142538	0.0135788	0.922172	0.969294	0.248545	0.0657077	0.999995	0.234966	0.0912863	0.490899	Peak_13	chr1	104047001	104056199	+	0	NA	Intergenic	Lx5|LINE|L1	-717219	NM_011800
chr1	104067400	104077399	2	Peak1272	589	626	610	611	370	431	506	233	537.114	559.471	395.139	553.649	430.59	433.427	457.146	451.741	-0.00773523	0.961251	0.999901	-0.0638599	0.67836	0.891818	0.325336	0.0344056	0.193455	0.333072	0.0337691	0.220989	0.261476	0.084561	0.999995	-0.0715951	0.648551	0.899171	Peak_14	chr1	104067401	104077399	+	0	NA	Intergenic	Intergenic	-696419	NM_011800
chr1	10423800	10424199	13	Peak57	4	16	1802	1470	2832	4219	612	318	3.64763	14.2996	1167.28	1332.02	3295.76	4242.76	552.911	616.539	0.336444	0.887805	0.999901	1.71656	0.471675	0.794337	-1.51532	0.525185	0.760303	-1.85176	0.437486	0.720442	0.201245	0.932757	0.999995	2.053	0.389333	0.778282	Peak_15	chr1	10423801	10424199	+	0	NA	intron (NM_177834, intron 6 of 10)	L1Md_A|LINE|L1	-191330	NM_001102430
chr1	104322000	104327599	2	Peak1273	341	416	424	376	267	301	308	147	310.961	371.789	274.654	340.707	310.723	302.695	278.263	285.004	0.00401734	0.981349	0.999901	0.00886731	0.957175	0.988351	0.277339	0.0922575	0.322751	0.273322	0.105537	0.38398	0.286207	0.077326	0.999995	0.0128846	0.93932	0.984436	Peak_16	chr1	104322001	104327599	+	0	NA	Intergenic	RMER13B|LTR|ERVK	-444019	NM_011800
chr1	104484200	104492199	3	Peak1274	613	588	743	607	389	460	474	246	559	525.51	481.292	550.024	452.701	462.59	428.235	476.946	0.0920071	0.515179	0.999901	-0.237896	0.0792962	0.415133	0.289178	0.0338077	0.191246	0.197171	0.155761	0.45635	0.0512825	0.699784	0.999995	-0.145889	0.291254	0.714572	Peak_17	chr1	104484201	104492199	+	0	NA	Intergenic	L1_Mus2|LINE|L1	-280619	NM_011800
chr1	104548600	104553999	2	Peak1275	297	371	362	351	203	289	265	193	270.837	331.571	234.492	318.054	236.243	290.627	239.414	374.189	0.466924	0.0111256	0.999901	-0.0833502	0.643814	0.877115	0.449401	0.0122357	0.109989	-0.0175226	0.922219	0.969294	0.366051	0.0372342	0.999995	0.383574	0.0334316	0.333774	Peak_18	chr1	104548601	104553999	+	0	NA	Intergenic	Lx|LINE|L1	-217519	NM_011800
chr1	104555600	104556999	2	Peak1276	113	109	105	91	44	72	48	32	103.046	97.4159	68.0157	82.4583	51.2053	72.4055	43.3656	62.0417	0.524648	0.149405	0.999901	-0.851247	0.0140402	NA	0.932836	0.00732971	0.0809104	0.408188	0.238952	0.550958	0.0815896	0.803761	NA	-0.326598	0.344236	0.751075	Peak_19	chr1	104555601	104556999	+	0	NA	Intergenic	Intergenic	-212519	NM_011800
chr1	104600000	104611199	3	Peak1277	812	873	1013	762	550	471	687	268	740.47	780.221	656.19	690.475	640.066	473.652	620.67	519.599	-0.350399	0.0078905	0.999901	-0.14602	0.241708	0.631144	0.222926	0.0749478	0.289233	0.573326	1.07551e-05	0.00146096	0.0769067	0.531797	0.999995	-0.496419	0.000131336	0.0151294	Peak_20	chr1	104600001	104611199	+	0	NA	Intergenic	Intergenic	-163219	NM_011800
chr1	104612600	104616199	2	Peak1278	204	266	250	213	176	194	180	64	186.029	237.73	161.942	193.007	204.821	195.092	162.621	124.083	-0.169977	0.493313	0.999901	0.0771703	0.746691	0.921068	0.233661	0.326776	0.609571	0.403638	0.0995542	0.373747	0.310832	0.187327	NA	-0.0928068	0.705624	0.920847	Peak_21	chr1	104612601	104616199	+	0	NA	Intergenic	Intergenic	-154419	NM_011800
chr1	104682800	104691999	1	Peak1279	635	562	674	526	380	380	391	196	579.062	502.273	436.596	476.627	442.228	382.14	353.249	380.005	-0.0574547	0.736073	0.999901	-0.352194	0.0312584	0.277642	0.303341	0.0651622	0.268259	0.360796	0.0318737	0.215311	-0.0488529	0.761689	0.999995	-0.409649	0.0142733	0.224055	Peak_22	chr1	104682801	104691999	+	0	NA	Intergenic	Intergenic	-81419	NM_011800
chr1	104715400	104722399	1	Peak1280	512	444	591	500	335	392	520	235	466.897	396.813	382.831	453.068	389.859	394.207	469.794	455.619	-0.0282497	0.864059	0.999901	0.0236718	0.882378	0.967996	-0.0198226	0.901962	0.958088	0.00842712	0.959052	0.98504	0.0038492	0.980698	0.999995	-0.00457792	0.977625	0.994955	Peak_23	chr1	104715401	104722399	+	0	NA	Intergenic	L1_Mus3|LINE|L1	-49919	NM_011800
chr1	104746600	104755999	3	Peak1281	793	749	938	784	552	549	580	284	723.144	669.399	607.607	710.41	642.394	552.092	524.001	550.62	-0.0772525	0.583853	0.999901	-0.190852	0.159469	0.545266	0.245954	0.07089	0.279973	0.323207	0.0203281	0.171839	0.0551025	0.680591	0.999995	-0.268104	0.0534021	0.403262	Peak_24	chr1	104746601	104755999	+	0	NA	Intergenic	Intergenic	-17519	NM_011800
chr1	104767800	104777199	16	Peak1282	789	737	980	720	524	596	761	375	719.496	658.674	634.813	652.418	609.809	599.356	687.525	727.051	0.0188624	0.887928	0.999901	-0.0576873	0.656656	0.882192	0.013146	0.919862	0.966381	-0.00571637	0.96572	0.987831	-0.0445413	0.729703	0.999995	-0.0388249	0.768885	0.94074	Peak_25	chr1	104767801	104777199	+	0	NA	intron (NM_011800, intron 1 of 11)	intron (NM_011800, intron 1 of 11)	3681	NM_011800
chr1	104790600	104805399	3	Peak1283	994	1103	1299	939	611	764	762	311	906.437	985.777	841.451	850.861	711.056	768.302	688.429	602.968	-0.0154484	0.906777	0.999901	-0.320171	0.011806	0.172887	0.392805	0.00206866	0.0400767	0.408254	0.00168136	0.0441967	0.0726341	0.561576	0.999995	-0.33562	0.009606	0.185034	Peak_26	chr1	104790601	104805399	+	0	NA	intron (NM_011800, intron 1 of 11)	intron (NM_011800, intron 1 of 11)	29181	NM_011800
chr1	10484000	10490799	3	Peak58	461	505	619	435	309	362	504	169	420.39	451.33	400.969	394.169	359.601	364.039	455.339	327.658	-0.233681	0.156696	0.999901	-0.00599477	0.969707	0.991585	0.0488479	0.75814	0.893344	0.282529	0.0844723	0.346583	0.0428531	0.784299	0.999995	-0.239676	0.141453	0.570733	Peak_27	chr1	10484001	10490799	+	0	NA	intron (NM_001289497, intron 2 of 9)	intron (NM_001289497, intron 2 of 9)	232545	NM_001289497
chr1	104974600	104985999	3	Peak1284	778	738	982	848	516	577	668	340	709.465	659.568	636.109	768.403	600.499	580.249	603.504	659.193	0.0338155	0.798306	0.999901	-0.158239	0.21513	0.606921	0.245907	0.0548678	0.246099	0.212091	0.104237	0.381515	0.087668	0.485893	0.999995	-0.124423	0.338988	0.747651	Peak_28	chr1	104974601	104985999	+	0	NA	intron (NM_011800, intron 10 of 11)	intron (NM_011800, intron 10 of 11)	211481	NM_011800
chr1	104989800	104996399	14	Peak1285	532	499	811	412	378	523	577	260	485.135	445.968	525.34	373.328	439.9	525.945	521.29	504.089	0.0991133	0.505923	0.999901	-0.0704918	0.625873	0.869252	-0.233437	0.112157	0.357188	-0.33255	0.0258207	0.194749	-0.303928	0.0358119	0.999995	0.0286215	0.845493	0.965165	Peak_29	chr1	104989801	104996399	+	0	NA	intron (NM_011800, intron 11 of 11)	intron (NM_011800, intron 11 of 11)	224281	NM_011800
chr1	104997800	105010199	7	Peak1286	896	983	1055	853	644	726	860	361	817.07	878.53	683.396	772.934	749.46	730.088	776.967	699.908	-0.0922827	0.464546	0.999901	0.0285886	0.814921	0.944312	0.113081	0.355373	0.633433	0.205364	0.100671	0.375638	0.14167	0.241737	0.999995	-0.0636942	0.610024	0.886021	Peak_30	chr1	104997801	105010199	+	0	NA	Intergenic	Intergenic	235181	NM_011800
chr1	105027000	105030799	5	Peak1287	391	318	503	336	258	242	384	136	356.556	284.204	325.828	304.462	300.249	243.363	346.925	263.677	-0.361851	0.0379043	0.999901	-0.0712961	0.663806	0.885045	-0.1399	0.400728	0.67106	0.221951	0.202	0.510651	-0.211196	0.19687	0.999995	-0.433147	0.0116013	0.202851	Peak_31	chr1	105027001	105030799	+	0	NA	Intergenic	Intergenic	260081	NM_011800
chr1	105050600	105141399	16	Peak1288	7912	7938	10545	7814	6555	7442	8114	3994	7215.02	7094.38	6830.72	7080.54	7628.43	7483.91	7330.59	7743.58	0.0251132	0.67986	0.999901	0.0910279	0.130288	0.504097	-0.0773888	0.199385	0.477875	-0.102502	0.0916193	0.358388	0.0136391	0.82038	0.999995	0.116141	0.0553989	0.411725	Peak_32	chr1	105050601	105141399	+	0	NA	Intergenic	Intergenic	260710	NM_178779
chr1	10507200	10518199	10	Peak59	741	726	1035	762	529	594	608	314	675.724	648.843	670.44	690.475	615.627	597.345	549.297	608.784	0.0513624	0.680121	0.999901	-0.211017	0.0771687	0.410484	0.203769	0.090099	0.318811	0.152407	0.214495	0.525224	-0.00724766	0.950825	0.999995	-0.159655	0.190538	0.624973	Peak_33	chr1	10507201	10518199	+	0	NA	intron (NM_177834, intron 2 of 10)	intron (NM_177834, intron 2 of 10)	207245	NM_001289497
chr1	105146200	105180599	16	Peak1289	2511	2677	3773	2835	2153	2387	2691	1095	2289.8	2392.5	2444.03	2568.89	2505.57	2400.44	2431.18	2122.99	-0.120733	0.154871	0.999901	0.0594081	0.47392	0.795623	0.00748603	0.928284	0.97012	0.128219	0.129316	0.421298	0.0668941	0.418088	0.999995	-0.061325	0.46705	0.821444	Peak_34	chr1	105146201	105180599	+	0	NA	Intergenic	Intergenic	193310	NM_178779
chr1	105183400	105201599	7	Peak1290	1489	1420	1814	1445	1015	1131	1293	587	1357.83	1269.09	1175.05	1309.37	1181.21	1137.37	1168.16	1138.08	-0.0459747	0.649597	0.999901	-0.106256	0.277327	0.665856	0.134394	0.171373	0.443303	0.180368	0.0720389	0.321114	0.0281375	0.771417	0.999995	-0.152231	0.127293	0.550437	Peak_35	chr1	105183401	105201599	+	0	NA	Intergenic	Intergenic	164210	NM_178779
chr1	105213600	105226599	7	Peak1291	1012	946	1271	1088	651	743	1063	401	922.852	845.463	823.314	985.876	757.606	747.184	960.367	777.46	-0.177381	0.181608	0.999901	-0.018726	0.884413	0.968658	0.0889324	0.491173	0.738316	0.266314	0.0435501	0.252645	0.0702064	0.583175	0.999995	-0.196107	0.136122	0.561464	Peak_36	chr1	105213601	105226599	+	0	NA	Intergenic	Intergenic	136610	NM_178779
chr1	105239200	105262199	16	Peak1292	1847	1823	2358	1618	1252	1647	1884	850	1684.3	1629.26	1527.44	1466.13	1457.02	1656.27	1702.1	1647.98	0.0630781	0.531564	0.999901	-0.0206406	0.834498	0.950722	-0.031268	0.752845	0.890805	-0.0943461	0.347657	0.654004	-0.0519086	0.597889	0.999995	0.0424375	0.671159	0.908784	Peak_37	chr1	105239201	105262199	+	0	NA	Intergenic	Intergenic	106010	NM_178779
chr1	105266000	105359399	16	Peak1293	7122	7216	10087	7377	5247	6451	7015	3464	6494.61	6449.11	6534.04	6684.56	6106.23	6487.33	6337.7	6716.01	0.08415	0.164551	0.999901	-0.0659744	0.268869	0.657655	0.0774899	0.195205	0.473983	-0.0066601	0.912045	0.966644	0.0115154	0.846328	0.999995	0.0181756	0.762495	0.939428	Peak_38	chr1	105266001	105359399	+	0	NA	intron (NM_001160368, intron 1 of 1)	intron (NM_001160368, intron 1 of 1)	44010	NM_178779
chr1	105360800	105382199	16	Peak1294	1731	1652	2430	1794	1358	1588	1721	718	1578.51	1476.43	1574.08	1625.61	1580.38	1596.94	1554.84	1392.06	-0.0618562	0.514587	0.999901	-0.00816317	0.929543	0.982113	-0.0151837	0.870052	0.945308	0.0466725	0.621337	0.835035	-0.0233468	0.799428	0.999995	-0.0700194	0.456366	0.815518	Peak_39	chr1	105360801	105382199	+	0	NA	Intergenic	Intergenic	-14790	NM_001160368
chr1	105394400	105399999	3	Peak1295	470	437	535	400	265	326	387	203	428.597	390.557	346.556	362.454	308.396	327.836	349.635	393.577	0.118494	0.491929	0.999901	-0.22965	0.1673	0.555229	0.19201	0.251631	0.536364	0.0735167	0.66576	0.860084	-0.03764	0.818456	0.999995	-0.111157	0.510754	0.843407	Peak_40	chr1	105394401	105399999	+	0	NA	Intergenic	Intergenic	-40490	NM_001160368
chr1	105401000	105407999	2	Peak1296	430	500	615	535	354	446	419	203	392.121	446.862	398.378	484.783	411.97	448.512	378.545	393.577	0.102416	0.491407	0.999901	-0.00232355	0.987113	0.996369	0.238863	0.0965758	0.33087	0.136447	0.351537	0.657522	0.236539	0.0943255	0.999995	0.100093	0.494657	0.83593	Peak_41	chr1	105401001	105407999	+	0	NA	Intergenic	RLTR15|LTR|ERVK	-47790	NM_001160368
chr1	105411400	105415599	2	Peak1297	352	400	404	281	296	280	306	153	320.992	357.489	261.698	254.624	344.472	281.577	276.456	296.637	-0.102246	0.613353	0.999901	0.0918395	0.639952	0.875946	-0.0168336	0.931919	0.971684	0.0854126	0.671419	0.862724	0.0750059	0.700946	0.999995	-0.0104067	0.958638	0.990241	Peak_42	chr1	105411401	105415599	+	0	NA	Intergenic	L1_Mur1|LINE|L1	-56790	NM_001160368
chr1	105422200	105453999	16	Peak1298	2286	2388	3466	2365	1875	2101	2262	1118	2084.62	2134.21	2245.17	2143.01	2182.04	2112.83	2043.6	2167.58	0.0182937	0.821167	0.999901	-0.0371923	0.63727	0.874978	0.0184529	0.815965	0.920953	0.000159186	0.998422	0.999017	-0.0187394	0.811161	0.999995	-0.0188986	0.813464	0.955623	Peak_43	chr1	105422201	105453999	+	0	NA	Intergenic	RLTR28|LTR|ERVL	-81390	NM_001160368
chr1	10543200	10551799	16	Peak60	696	755	841	628	591	694	692	360	634.688	674.761	544.773	569.053	687.78	697.908	625.187	697.969	0.0899623	0.502257	0.999901	0.156109	0.234027	0.624277	-0.0762857	0.562384	0.785318	-0.166248	0.213359	0.52418	0.0798233	0.541322	0.999995	0.246071	0.0644903	0.43487	Peak_44	chr1	10543201	10551799	+	0	NA	intron (NM_177834, intron 2 of 10)	L1_Mus3|LINE|L1	172445	NM_001289497
chr1	105477200	105489799	7	Peak1299	933	874	1124	966	642	746	815	422	850.811	781.114	728.092	875.327	747.132	750.201	736.312	818.175	0.0756091	0.538102	0.999901	-0.0873941	0.463247	0.789547	0.159309	0.182804	0.458536	0.0836994	0.490951	0.758038	0.0719145	0.541596	0.999995	-0.0117849	0.922464	0.981478	Peak_45	chr1	105477201	105489799	+	0	NA	Intergenic	ORR1A4-int|LTR|ERVL-MaLR	-126790	NM_001160368
chr1	105501400	105516599	10	Peak1300	1011	912	1284	819	781	858	862	443	921.94	815.076	831.735	742.125	908.894	862.832	778.774	858.89	0.0316853	0.790078	0.999901	-0.0561699	0.626911	0.869723	-0.113382	0.331522	0.613129	-0.145067	0.221765	0.532817	-0.169552	0.141252	0.999995	-0.0244846	0.834992	0.963572	Peak_46	chr1	105501401	105516599	+	0	NA	Intergenic	Lx7|LINE|L1	-152290	NM_001160368
chr1	10552800	10569999	16	Peak61	1261	1169	1467	1087	1005	1077	1298	660	1149.92	1044.76	950.276	984.969	1169.58	1083.06	1172.68	1279.61	0.00535908	0.963247	0.999901	0.160204	0.160303	0.546348	-0.2066	0.0718198	0.282111	-0.211959	0.0684467	0.314467	-0.0463961	0.684358	0.999995	0.165563	0.152363	0.586682	Peak_47	chr1	10552801	10569999	+	0	NA	intron (NM_177834, intron 2 of 10)	intron (NM_177834, intron 2 of 10)	158545	NM_001289497
chr1	105574600	105580199	13	Peak1301	431	414	462	330	393	508	547	285	393.033	370.002	299.269	299.025	457.357	510.861	494.187	552.559	0.155509	0.348252	0.999901	0.465806	0.00458501	0.107881	-0.509175	0.00212013	0.0405174	-0.664685	7.18981e-05	0.00566982	-0.0433693	0.793854	0.999995	0.621315	0.000182914	0.018689	Peak_48	chr1	105574601	105580199	+	0	NA	intron (NM_013784, intron 22 of 30)	L1_Mus3|LINE|L1	86276	NM_013784
chr1	10577400	10592799	7	Peak62	1069	1020	1377	1077	726	853	976	448	974.83	911.598	891.977	975.908	844.888	857.804	881.767	868.584	-0.0018988	0.986039	0.999901	-0.109948	0.292667	0.676834	0.127585	0.22471	0.508111	0.129483	0.227806	0.539064	0.0176363	0.864423	0.999995	-0.111847	0.294868	0.7157	Peak_49	chr1	10577401	10592799	+	0	NA	intron (NM_177834, intron 2 of 10)	RMER17C-int|LTR|ERVK	134845	NM_001289497
chr1	105842400	105846599	16	Peak1302	378	343	529	325	315	340	334	190	344.701	306.547	342.67	294.494	366.583	341.915	301.752	368.373	0.0869809	0.598967	0.999901	-0.0446946	0.779594	0.932354	-0.148745	0.35881	0.636068	-0.235725	0.153348	0.45339	-0.193439	0.224914	0.999995	0.0422863	0.795006	0.950489	Peak_50	chr1	105842401	105846599	+	0	NA	intron (NM_009399, intron 9 of 9)	intron (NM_009399, intron 9 of 9)	63777	NM_009399
chr1	105848400	105854199	1	Peak1303	365	321	529	297	245	263	344	156	332.847	286.885	342.67	269.122	285.12	264.481	310.787	302.453	-0.0845775	0.621883	0.999901	-0.179546	0.27044	0.659136	-0.101935	0.538929	0.770105	-0.0173571	0.919078	0.968275	-0.28148	0.0827442	0.999995	-0.264123	0.115811	0.53377	Peak_51	chr1	105848401	105854199	+	0	NA	Intergenic	Intergenic	70577	NM_009399
chr1	105866200	105873599	3	Peak1304	597	508	689	541	426	388	446	228	544.409	454.012	446.313	490.219	495.761	390.185	402.939	442.047	-0.11495	0.474893	0.999901	-0.140862	0.362359	0.72791	0.074891	0.630663	0.827155	0.189841	0.234243	0.545322	-0.0659706	0.666985	0.999995	-0.255812	0.106543	0.520805	Peak_52	chr1	105866201	105873599	+	0	NA	Intergenic	Intergenic	89177	NM_009399
chr1	105875800	105915599	16	Peak1305	2851	2980	4364	2977	2366	2460	2632	1329	2599.85	2663.3	2826.86	2697.57	2753.45	2473.85	2377.88	2576.67	-0.0228431	0.790966	0.999901	-0.0831581	0.324638	0.701438	0.0646665	0.445338	0.705947	0.0875096	0.307637	0.61942	-0.0184915	0.825793	0.999995	-0.106001	0.214942	0.645453	Peak_53	chr1	105875801	105915599	+	0	NA	Intergenic	MIRb|SINE|MIR	-94706	NM_001122676
chr1	105917400	105918599	9	Peak1306	48	41	67	57	47	76	59	25	43.7716	36.6427	43.4005	51.6497	54.6966	76.428	53.3035	48.4701	0.239726	0.549832	0.999901	0.308751	0.43417	NA	-0.290527	0.465659	0.719691	-0.530253	0.187793	NA	0.0182243	0.963342	NA	0.548477	0.169439	NA	Peak_54	chr1	105917401	105918599	+	0	NA	Intergenic	L1MA4|LINE|L1	-72406	NM_001122676
chr1	105919800	105934199	3	Peak1307	836	921	1211	822	656	831	829	424	762.356	823.119	784.448	744.843	763.425	835.68	748.96	822.053	0.133856	0.232312	0.999901	-0.0335099	0.757793	0.924858	0.0525732	0.630697	0.827155	-0.0812826	0.464272	0.739266	0.0190633	0.859419	0.999995	0.100346	0.363322	0.762996	Peak_55	chr1	105919801	105934199	+	0	NA	Intergenic	B4A|SINE|B4	-63406	NM_001122676
chr1	105935800	105939199	2	Peak1308	168	263	234	265	174	105	174	78	153.201	235.049	151.578	240.126	202.494	105.591	157.2	151.227	-0.511646	0.0339227	0.999901	0.234038	0.303608	0.68406	0.406914	0.0699153	0.277715	0.918561	0.00010604	0.00739448	0.640952	0.00404626	NA	-0.277608	0.247007	0.676757	Peak_56	chr1	105935801	105939199	+	0	NA	Intergenic	RMER16-int|LTR|ERVK	-52906	NM_001122676
chr1	105939600	105948199	1	Peak1309	595	532	909	568	425	477	544	245	542.586	475.461	588.822	514.685	494.597	479.686	491.477	475.007	-0.0457719	0.734677	0.999901	-0.200302	0.11963	0.490013	0.00600196	0.963317	0.985128	0.0517738	0.699243	0.876899	-0.1943	0.127838	0.999995	-0.246074	0.0628069	0.43031	Peak_57	chr1	105939601	105948199	+	0	NA	Intergenic	MTEa|LTR|ERVL-MaLR	-46506	NM_001122676
chr1	105964800	105975199	3	Peak1310	768	699	1063	567	466	568	700	288	700.346	624.713	688.578	513.779	542.311	571.199	632.415	558.375	-0.0579268	0.67491	0.999901	-0.238573	0.0721497	0.398764	-0.0478069	0.722209	0.875149	0.0101198	0.941317	0.976721	-0.28638	0.0300496	0.999995	-0.2965	0.0289031	0.315809	Peak_58	chr1	105964801	105975199	+	0	NA	Intergenic	Tigger5b|DNA|TcMar-Tigger	-20406	NM_001122676
chr1	10598800	10611999	7	Peak63	880	773	1079	901	656	725	834	385	802.48	690.848	698.942	816.428	763.425	729.083	753.477	746.439	-0.0410417	0.743175	0.999901	0.0171078	0.88795	0.969889	-0.00909925	0.940592	0.975278	0.0319424	0.797632	0.924506	0.00800858	0.947103	0.999995	-0.0239338	0.84684	0.965165	Peak_59	chr1	10598801	10611999	+	0	NA	intron (NM_177834, intron 1 of 10)	MTE-int|LTR|ERVL-MaLR	114545	NM_001289497
chr1	10627800	10640599	3	Peak64	838	848	1082	793	581	625	738	367	764.179	757.878	700.886	718.566	676.143	628.52	666.746	711.541	-0.0111678	0.926757	0.999901	-0.124131	0.2877	0.672781	0.137124	0.243035	0.527318	0.148292	0.217045	0.528317	0.012993	0.910309	0.999995	-0.135299	0.257319	0.684691	Peak_60	chr1	10627801	10640599	+	0	NA	intron (NM_177834, intron 1 of 10)	Charlie2b|DNA|hAT-Charlie	85745	NM_001289497
chr1	106433800	106442999	1	Peak1311	609	620	852	507	417	497	493	304	555.352	554.109	551.899	459.411	485.287	499.799	445.401	589.396	0.218859	0.133698	0.999901	-0.252226	0.0744933	0.404039	0.124906	0.381683	0.655765	-0.0939532	0.515155	0.773423	-0.12732	0.362392	0.999995	-0.0333666	0.815513	0.956134	Peak_61	chr1	106433801	106442999	+	0	NA	Intergenic	Intergenic	108231	NR_106164
chr1	106445200	106455999	2	Peak1312	652	837	786	744	554	672	618	300	594.564	748.047	509.146	674.165	644.721	675.784	558.332	581.641	0.0744792	0.592981	0.999901	0.12492	0.358621	0.725593	0.243993	0.0718096	0.282111	0.169514	0.218125	0.529579	0.368914	0.00603254	0.8345	0.1994	0.149035	0.582457	Peak_62	chr1	106445201	106455999	+	0	NA	Intergenic	Intergenic	96031	NR_106164
chr1	106472400	106485199	3	Peak1313	884	911	1407	1059	651	796	808	370	806.127	814.182	911.41	959.598	757.606	800.483	729.987	717.357	0.0358806	0.773894	0.999901	-0.210014	0.0819732	0.422522	0.254373	0.0358693	0.198004	0.218493	0.0764807	0.331213	0.0443591	0.709631	0.999995	-0.174134	0.156412	0.591166	Peak_63	chr1	106472401	106485199	+	0	NA	Intergenic	Intergenic	67831	NR_106164
chr1	10648200	10649599	1	Peak65	87	93	107	91	59	88	100	25	79.3361	83.1163	69.3112	82.4583	68.6617	88.4956	90.345	48.4701	-0.17794	0.612981	0.999901	0.106171	0.752792	NA	0.0526718	0.876067	0.947839	0.230612	0.508469	0.768278	0.158843	0.634318	NA	-0.0717687	0.836678	0.963768	Peak_64	chr1	10648201	10649599	+	0	NA	intron (NM_177834, intron 1 of 10)	intron (NM_177834, intron 1 of 10)	71045	NM_001289497
chr1	106488600	106511199	7	Peak1314	1552	1582	2069	1533	1200	1296	1443	718	1415.28	1413.87	1340.23	1389.11	1396.51	1303.3	1303.68	1392.06	-0.00520952	0.955204	0.999901	-0.0294685	0.74299	0.919719	0.0551174	0.541711	0.77197	0.0603269	0.512249	0.771212	0.0256489	0.773606	0.999995	-0.034678	0.705035	0.920712	Peak_65	chr1	106488601	106511199	+	0	NA	Intergenic	Intergenic	46731	NR_106164
chr1	10650400	10653999	2	Peak66	215	213	291	253	197	200	194	92	196.06	190.363	188.501	229.252	229.26	201.126	175.269	178.37	-0.0778577	0.722308	0.999901	0.0682773	0.745987	0.920495	0.0583263	0.782622	0.906196	0.136184	0.530519	0.781954	0.126604	0.544167	0.999995	-0.00958045	0.964706	0.991284	Peak_66	chr1	10650401	10653999	+	0	NA	intron (NM_177834, intron 1 of 10)	L1Md_F2|LINE|L1	67745	NM_001289497
chr1	10655800	10661199	2	Peak67	336	329	378	364	241	263	291	118	306.401	294.035	244.857	329.833	280.465	264.481	262.904	228.779	-0.127599	0.500658	0.999901	-0.0171038	0.92484	0.981873	0.200575	0.269059	0.554872	0.328174	0.0792011	0.33639	0.183471	0.304496	0.999995	-0.144703	0.438521	0.806441	Peak_67	chr1	10655801	10661199	+	0	NA	intron (NM_177834, intron 1 of 10)	ORR1A2|LTR|ERVL-MaLR	61445	NM_001289497
chr1	106805600	106817999	16	Peak1315	1029	1014	1170	993	789	1002	853	469	938.354	906.236	757.889	899.793	918.204	1007.64	770.643	909.299	0.189685	0.140131	0.999901	-0.00560301	0.964584	0.990572	0.0992822	0.432585	0.696513	-0.0904025	0.478829	0.748867	0.0936792	0.454499	0.999995	0.184082	0.148272	0.580556	Peak_68	chr1	106805601	106817999	+	0	NA	Intergenic	B3A|SINE|B2	-15075	NM_009190
chr1	106823200	106844799	16	Peak1316	1525	1780	2068	1697	1199	1332	1601	783	1390.66	1590.83	1339.59	1537.71	1395.34	1339.5	1446.42	1518.08	0.000625799	0.994657	0.999901	0.0590132	0.516466	0.820831	0.13814	0.128976	0.383012	0.137515	0.137579	0.432247	0.197154	0.0286509	0.999995	0.059639	0.519435	0.847876	Peak_69	chr1	106823201	106844799	+	0	NA	Intergenic	RLTR17D_Mm|LTR|ERVK	-27180	NM_009257
chr1	106883600	106898999	16	Peak1317	1019	967	1414	958	825	916	1172	483	929.235	864.231	915.945	868.078	960.1	921.158	1058.84	936.442	-0.123057	0.238834	0.999901	0.131969	0.191016	0.582049	-0.22273	0.0288972	0.176528	-0.099673	0.340498	0.647911	-0.0907604	0.368988	0.999995	0.00891256	0.93143	0.982801	Peak_70	chr1	106883601	106898999	+	0	NA	Intergenic	BLACKJACK|DNA|hAT-Blackjack	30120	NM_009257
chr1	106944000	106950199	1	Peak1318	444	447	518	388	282	428	425	164	404.887	399.494	335.544	351.581	328.179	430.41	383.966	317.964	0.0852463	0.637177	0.999901	-0.0501488	0.77544	0.930617	0.0741867	0.674535	0.848825	-0.0110596	0.950821	0.980943	0.0240379	0.890331	0.999995	0.0350975	0.84409	0.964676	Peak_71	chr1	106944001	106950199	+	0	NA	intron (NM_027971, intron 2 of 7)	L2|LINE|L2	8143	NM_001199213
chr1	106957200	106959599	1	Peak1319	187	178	231	151	119	104	154	58	170.527	159.083	149.635	136.826	138.487	104.586	139.131	112.451	-0.362061	0.147411	0.999901	-0.20242	0.383299	0.741333	0.0921128	0.694971	0.860411	0.454174	0.0660896	0.308217	-0.110307	0.630285	NA	-0.564481	0.0209748	0.271761	Peak_72	chr1	106957201	106959599	+	0	NA	Intergenic	LTR101_Mam|LTR|ERVL	19443	NM_001199213
chr1	107006600	107018599	7	Peak1320	731	841	1074	799	601	636	772	318	666.605	751.622	695.703	724.002	699.418	639.582	697.463	616.539	-0.150385	0.198076	0.999901	0.035072	0.753594	0.923647	0.0792152	0.479824	0.72995	0.2296	0.0472161	0.26256	0.114287	0.301166	0.999995	-0.115313	0.317405	0.734807	Peak_73	chr1	107006601	107018599	+	0	NA	Intergenic	Lx|LINE|L1	31616	NM_172852
chr1	107026000	107031999	2	Peak1321	402	434	536	474	262	349	345	162	366.587	387.876	347.204	429.508	304.904	350.965	311.69	314.086	0.11711	0.466845	0.999901	-0.209283	0.174391	0.562284	0.406032	0.00845045	0.088165	0.288922	0.0661395	0.308266	0.196749	0.19024	0.999995	-0.0921729	0.557513	0.865302	Peak_74	chr1	107026001	107031999	+	0	NA	Intergenic	Lx3B|LINE|L1	23303	NM_009126
chr1	107085800	107094599	1	Peak1322	656	570	798	702	498	582	571	248	598.212	509.422	516.919	636.107	579.551	585.277	515.87	480.823	-0.0270436	0.86085	0.999901	-0.0251705	0.866638	0.962857	0.0661765	0.660137	0.841689	0.0932201	0.542911	0.789994	0.041006	0.782867	0.999995	-0.0522141	0.732261	0.930073	Peak_75	chr1	107085801	107094599	+	0	NA	Intergenic	L1_Mus1|LINE|L1	-6720	NM_201376
chr1	107113800	107113999	4	Peak1323	6	4	248	120	714	1075	79	62	5.47145	3.57489	160.647	108.736	830.923	1081.05	71.3725	120.206	0.413443	0.842131	0.999901	2.44019	0.240185	0.630273	-3.00599	0.14826	0.41145	-3.41944	0.100068	0.374697	-0.565808	0.785708	0.999995	2.85363	0.169595	0.604357	Peak_76	chr1	107113801	107113999	+	0	NA	Intergenic	L1Md_F2|LINE|L1	-30420	NM_201376
chr1	107145800	107154199	3	Peak1324	664	579	683	600	401	472	563	297	605.507	517.466	442.426	543.681	466.667	474.658	508.642	575.825	0.0962715	0.553997	0.999901	-0.0974497	0.53882	0.832201	0.120324	0.449881	0.709122	0.0240528	0.881494	0.955185	0.0228746	0.884298	0.999995	-0.00117825	0.994149	0.998516	Peak_77	chr1	107145801	107154199	+	0	NA	Intergenic	L1_Mus3|LINE|L1	11114	NM_198680
chr1	107296600	107304799	7	Peak1325	583	621	751	640	433	435	560	240	531.643	555.002	486.474	579.927	503.907	437.45	505.932	465.313	-0.166676	0.218323	0.999901	-0.00953883	0.94104	0.984811	0.168343	0.192627	0.470957	0.335019	0.0121848	0.13074	0.158804	0.211602	0.999995	-0.176215	0.186555	0.620485	Peak_78	chr1	107296601	107304799	+	0	NA	Intergenic	L1Md_F|LINE|L1	-22329	NM_201363
chr1	107305800	107313999	1	Peak1326	503	446	763	500	385	518	464	241	458.69	398.601	494.247	453.068	448.046	520.917	419.201	467.252	0.19682	0.174509	0.999901	-0.139039	0.321935	0.698876	-0.0248273	0.861368	0.941314	-0.221647	0.123752	0.413537	-0.163867	0.239771	0.999995	0.0577802	0.684561	0.913732	Peak_79	chr1	107305801	107313999	+	0	NA	Intergenic	Lx2|LINE|L1	-31529	NM_201363
chr1	107379200	107390999	2	Peak1327	736	807	1018	744	559	547	635	350	671.165	721.235	659.428	674.165	650.54	550.08	573.691	678.581	-0.00533117	0.968263	0.999901	-0.122195	0.344653	0.715576	0.191184	0.140767	0.400936	0.196515	0.137874	0.432697	0.0689888	0.589037	0.999995	-0.127527	0.333852	0.743116	Peak_80	chr1	107379201	107390999	+	0	NA	Intergenic	Intergenic	22786	NM_025867
chr1	107410000	107416199	1	Peak1328	407	398	527	387	248	252	279	155	371.147	355.702	341.374	350.674	288.612	253.419	252.062	300.515	0.024818	0.886973	0.999901	-0.399728	0.0156796	0.2001	0.389062	0.0195146	0.142538	0.364244	0.0329475	0.218591	-0.0106666	0.947306	0.999995	-0.37491	0.0271254	0.30573	Peak_81	chr1	107410001	107416199	+	0	NA	Intergenic	RMER16-int|LTR|ERVK	-9589	NM_027548
chr1	107474800	107489799	7	Peak1329	1065	1027	1261	1007	726	749	935	428	971.183	917.854	816.836	912.479	844.888	753.218	844.725	829.808	-0.0998764	0.397757	0.999901	-0.0786255	0.489844	0.806256	0.115421	0.312894	0.597193	0.215297	0.0658897	0.30759	0.0367955	0.744211	0.999995	-0.178502	0.125665	0.547585	Peak_82	chr1	107474801	107489799	+	0	NA	Intergenic	L1ME2|LINE|L1	-29123	NM_001174170
chr1	107621200	107628199	3	Peak1330	519	491	604	481	378	281	450	238	473.281	438.818	391.252	435.851	439.9	282.582	406.552	461.435	-0.209392	0.272403	0.999901	-0.028933	0.875634	0.966008	0.0483581	0.794427	0.910905	0.257751	0.174327	0.47995	0.0194251	0.915829	0.999995	-0.238325	0.207406	0.639473	Peak_83	chr1	107621201	107628199	+	0	NA	Intergenic	Intergenic	34694	NM_001159748
chr1	10823200	10834199	7	Peak68	751	757	901	734	568	639	730	333	684.843	676.549	583.639	665.104	661.014	642.598	659.518	645.621	-0.0360056	0.77363	0.999901	0.0614718	0.61137	0.862966	0.0229523	0.850133	0.937184	0.0589579	0.635186	0.843898	0.0844241	0.481852	0.999995	0.0254661	0.837002	0.963768	Peak_84	chr1	10823201	10834199	+	0	NA	intron (NR_030645, intron 2 of 3)	L1MA8|LINE|L1	37174	NR_030645
chr1	108376000	108381199	3	Peak1331	397	395	568	393	298	319	370	140	362.028	353.021	367.933	356.111	346.8	320.796	334.276	271.432	-0.187215	0.249679	0.999901	-0.101243	0.510945	0.818636	0.0590847	0.703799	0.865084	0.2463	0.126232	0.417517	-0.0421584	0.782009	0.999995	-0.288459	0.0709305	0.452278	Peak_85	chr1	108376001	108381199	+	0	NA	Intergenic	Intergenic	461341	NR_102307
chr1	108761800	108768399	2	Peak1332	334	400	275	310	287	260	304	178	304.577	357.489	178.136	280.902	333.998	261.464	274.649	345.107	-0.013906	0.952872	0.999901	0.340208	0.142194	0.523243	0.0712971	0.757449	0.892837	0.085203	0.715791	0.884485	0.411505	0.0742244	0.999995	0.326302	0.16488	0.600224	Peak_86	chr1	108761801	108768399	+	0	NA	Intergenic	Intergenic	847841	NR_102307
chr1	108998400	109006399	2	Peak1333	410	512	755	586	335	397	404	207	373.883	457.587	489.065	530.995	389.859	399.236	364.994	401.332	0.0857963	0.603924	0.999901	-0.199343	0.211852	0.603886	0.390342	0.0145517	0.121425	0.304545	0.0609041	0.296341	0.190999	0.222803	0.999995	-0.113547	0.484456	0.830826	Peak_87	chr1	108998401	109006399	+	0	NA	Intergenic	L1VL4|LINE|L1	-980500	NM_001316743
chr1	110209800	110218599	2	Peak1334	486	489	670	493	370	420	453	203	443.188	437.031	434.005	446.725	430.59	422.365	409.263	393.577	-0.0349377	0.807304	0.999901	-0.0634472	0.643079	0.877006	0.074701	0.588113	0.801782	0.109639	0.439155	0.721891	0.0112538	0.933723	0.999995	-0.0983848	0.484495	0.830826	Peak_88	chr1	110209801	110218599	+	0	NA	Intergenic	MTD|LTR|ERVL-MaLR	230477	NM_172853
chr1	110665400	110671999	2	Peak1335	467	475	567	498	283	363	452	200	425.861	424.519	367.285	451.256	329.343	365.044	408.359	387.761	0.0207548	0.898622	0.999901	-0.0970011	0.536423	0.830856	0.243035	0.12213	0.373276	0.22228	0.166246	0.469283	0.146034	0.344452	0.999995	-0.0762463	0.634238	0.894104	Peak_89	chr1	110665401	110671999	+	0	NA	Intergenic	L1_Mus3|LINE|L1	308672	NM_001081386
chr1	11078200	11085999	1	Peak69	480	494	715	390	333	408	514	219	437.716	441.499	463.155	353.393	387.531	410.298	464.373	424.598	-0.0345762	0.829262	0.999901	-0.0783537	0.612461	0.863326	-0.103063	0.510155	0.750516	-0.0684864	0.668331	0.861488	-0.181416	0.239317	0.999995	-0.11293	0.474984	0.826729	Peak_90	chr1	11078201	11085999	+	0	NA	intron (NM_029525, intron 5 of 39)	RLTR31B2|LTR|ERVK	88635	NM_029525
chr1	111129200	111143999	2	Peak1336	833	913	1040	941	605	731	721	362	759.62	815.97	673.679	852.674	704.073	735.116	651.387	701.847	0.0888703	0.458027	0.999901	-0.0796088	0.49168	0.807062	0.301474	0.00919666	0.0924663	0.212603	0.0711479	0.318731	0.221865	0.0511505	0.999995	0.00926154	0.937357	0.984094	Peak_91	chr1	111129201	111143999	+	0	NA	Intergenic	L1_Mus4|LINE|L1	-159228	NM_001081386
chr1	111897600	111909599	2	Peak1337	673	714	781	676	511	528	615	297	613.715	638.119	505.907	612.548	594.68	530.973	555.622	575.825	-0.0595367	0.664585	0.999901	0.0417026	0.753262	0.923531	0.122002	0.358472	0.635752	0.181538	0.181812	0.487292	0.163704	0.212376	0.999995	-0.017834	0.895499	0.975761	Peak_92	chr1	111897601	111909599	+	0	NA	Intergenic	MYSERV6-int|LTR|ERVK	-38682	NM_001081316
chr1	112002600	112014999	1	Peak1338	670	607	897	733	590	571	710	303	610.979	542.49	581.048	664.197	686.617	574.215	641.449	587.457	-0.193391	0.148148	0.999901	0.155745	0.227765	0.619927	-0.137277	0.290551	0.576554	0.0561138	0.67423	0.863736	0.0184679	0.886057	0.999995	-0.0376459	0.776738	0.944009	Peak_93	chr1	112002601	112014999	+	0	NA	Intergenic	L1_Mus3|LINE|L1	-143882	NM_001081316
chr1	112050600	112060799	3	Peak1339	633	628	904	747	469	589	613	315	577.238	561.258	585.583	676.883	545.802	592.317	553.815	610.723	0.127434	0.337623	0.999901	-0.0806315	0.531082	0.828758	0.170701	0.186477	0.462764	0.0432667	0.741663	0.897666	0.0900693	0.478289	0.999995	0.0468026	0.720428	0.925643	Peak_94	chr1	112050601	112060799	+	0	NA	Intergenic	Intergenic	-190782	NM_001081316
chr1	112187000	112192799	2	Peak1340	327	383	405	312	263	273	359	168	298.194	342.296	262.346	282.714	306.068	274.537	324.338	325.719	-0.0835983	0.642544	0.999901	0.173668	0.318703	0.696291	-0.0133757	0.938896	0.974792	0.0702226	0.694824	0.874765	0.160292	0.354196	0.999995	0.0900692	0.614213	0.887232	Peak_95	chr1	112187001	112192799	+	0	NA	Intergenic	Lx2A|LINE|L1	-324982	NM_001081316
chr1	112301400	112312599	3	Peak1341	670	720	1006	821	490	548	480	315	610.979	643.481	651.655	743.937	570.241	551.086	433.656	610.723	0.210182	0.157728	0.999901	-0.336743	0.0196322	0.224765	0.471601	0.00110536	0.0272616	0.261418	0.0735334	0.323776	0.134858	0.340714	0.999995	-0.126561	0.385512	0.776029	Peak_96	chr1	112301401	112312599	+	0	NA	Intergenic	L1_Mus1|LINE|L1	-442082	NM_001081316
chr1	112363600	112370199	2	Peak1342	418	424	535	423	357	342	486	154	381.178	378.939	346.556	383.295	415.461	343.926	439.077	298.576	-0.401241	0.0103014	0.999901	0.235238	0.113696	0.481543	-0.166049	0.266726	0.553014	0.235192	0.132237	0.425056	0.0691888	0.641386	0.999995	-0.166003	0.285664	0.711049	Peak_97	chr1	112363601	112370199	+	0	NA	Intergenic	Lx|LINE|L1	-501982	NM_001081316
chr1	112783000	112796199	3	Peak1343	764	896	1073	917	626	729	798	317	696.698	800.776	695.056	830.926	728.512	733.105	720.953	614.601	-0.0930603	0.440049	0.999901	0.0584638	0.61482	0.864456	0.171029	0.140819	0.401	0.26409	0.0266537	0.197903	0.229493	0.0455022	0.999995	-0.0345965	0.771627	0.941714	Peak_98	chr1	112783001	112796199	+	0	NA	Intergenic	RLTR4_MM-int|LTR|ERV1	-924682	NM_001081316
chr1	112905600	112912999	3	Peak1344	527	517	599	569	338	423	487	218	480.576	462.055	388.013	515.591	393.35	425.382	439.98	422.659	0.0234365	0.880902	0.999901	-0.0531466	0.724999	0.911591	0.228107	0.131502	0.386824	0.20467	0.184762	0.490653	0.17496	0.239989	0.999995	-0.0297101	0.847176	0.96527	Peak_99	chr1	112905601	112912999	+	0	NA	Intergenic	L1_Mur1|LINE|L1	-1044382	NM_001081316
chr1	112983000	112990999	2	Peak1345	503	508	606	511	344	414	448	227	458.69	454.012	392.548	463.035	400.332	416.331	404.745	440.108	0.0849971	0.565827	0.999901	-0.0764735	0.591789	0.855335	0.187595	0.189893	0.46734	0.102598	0.48199	0.750763	0.111122	0.428752	0.999995	0.00852363	0.953265	0.988246	Peak_100	chr1	112983001	112990999	+	0	NA	Intergenic	Lx3_Mus|LINE|L1	-1122082	NM_001081316
chr1	113057000	113057399	13	Peak1346	15	20	2253	1724	5887	8263	754	310	13.6786	17.8745	1459.42	1562.18	6851.04	8309.53	681.201	601.029	0.242452	0.918277	0.999901	2.35411	0.319169	0.696745	-2.25309	0.34038	0.621731	-2.49554	0.290963	0.603764	0.101017	0.965906	0.999995	2.59656	0.27187	0.698376	Peak_101	chr1	113057001	113057399	+	0	NA	Intergenic	L1Md_A|LINE|L1	-1192282	NM_001081316
chr1	11321200	11332199	7	Peak70	833	872	1242	929	599	723	795	342	759.62	779.327	804.529	841.8	697.09	727.071	718.243	663.071	-0.020163	0.863289	0.999901	-0.144804	0.197332	0.589259	0.195155	0.0838079	0.306354	0.215318	0.0624227	0.299925	0.0503508	0.64927	0.999995	-0.164967	0.151509	0.58618	Peak_102	chr1	11321201	11332199	+	0	NA	Intergenic	Intergenic	62737	NM_001033636
chr1	113230800	113251399	2	Peak1347	1219	1317	1682	1144	950	1113	1031	603	1111.62	1177.03	1089.55	1036.62	1105.57	1119.27	931.457	1169.1	0.16846	0.13011	0.999901	-0.114198	0.293301	0.677042	0.122767	0.260811	0.545674	-0.0456933	0.678816	0.866345	0.00856864	0.936587	0.999995	0.0542619	0.621313	0.889201	Peak_103	chr1	113230801	113251399	+	0	NA	Intergenic	Intergenic	-1376182	NM_001081316
chr1	113256200	113267199	6	Peak1348	657	679	818	615	507	621	715	316	599.124	606.838	529.875	557.273	590.025	624.497	645.967	612.662	0.000822763	0.994944	0.999901	0.135159	0.283539	0.669692	-0.0881176	0.486859	0.735438	-0.0889404	0.491732	0.758397	0.0470415	0.70788	0.999995	0.135982	0.290608	0.714117	Peak_104	chr1	113256201	113267199	+	0	NA	Intergenic	Intergenic	-1396782	NM_001081316
chr1	113321200	113327599	2	Peak1349	375	475	546	531	298	436	395	199	341.966	424.519	353.682	481.158	346.8	438.455	356.863	385.822	0.236344	0.124969	0.999901	0.0163294	0.913243	0.979297	0.363308	0.0147883	0.122514	0.126964	0.399973	0.69471	0.379638	0.0096053	0.925854	0.252673	0.0957296	0.50034	Peak_105	chr1	113321201	113327599	+	0	NA	Intergenic	ORR1A2-int|LTR|ERVL-MaLR	-1459482	NM_001081316
chr1	11334200	11334799	4	Peak71	42	48	60	59	25	39	32	24	38.3002	42.8987	38.8661	53.462	29.0939	39.2196	28.9104	46.5313	0.550362	0.222816	0.999901	-0.412449	0.343906	NA	0.732244	0.091653	0.321448	0.181882	0.673532	NA	0.319794	0.441259	NA	0.137913	0.750311	NA	Peak_106	chr1	11334201	11334799	+	0	NA	Intergenic	L1_Mus3|LINE|L1	70537	NM_001033636
chr1	113349000	113360599	7	Peak1350	909	809	1120	888	543	666	826	338	828.925	723.022	725.501	804.648	631.92	669.75	746.249	655.316	-0.0582876	0.65357	0.999901	-0.168484	0.178167	0.567174	0.145597	0.247382	0.531469	0.203885	0.112892	0.395598	-0.0228866	0.853358	0.999995	-0.226771	0.0761951	0.461628	Peak_107	chr1	113349001	113360599	+	0	NA	Intergenic	RMER17D2|LTR|ERVK	-1489882	NM_001081316
chr1	113375200	113394599	16	Peak1351	1311	1448	1758	1393	1052	1204	1225	566	1195.51	1294.11	1138.78	1262.25	1224.27	1210.78	1106.73	1097.36	-0.00685991	0.945631	0.999901	-0.00288286	0.976432	0.9936	0.134898	0.167749	0.438655	0.141758	0.154875	0.454915	0.132015	0.171809	0.999995	-0.00974277	0.921961	0.981282	Peak_108	chr1	113375201	113394599	+	0	NA	Intergenic	Intergenic	-1519982	NM_001081316
chr1	113396800	113415399	6	Peak1352	1112	1086	1422	1222	863	993	1154	497	1014.04	970.584	921.127	1107.3	1004.32	998.592	1042.58	963.585	-0.0595671	0.584654	0.999901	0.0834026	0.430487	0.770615	0.0209391	0.843554	0.933936	0.0805062	0.457286	0.734182	0.104342	0.320818	0.999995	0.0238355	0.825332	0.959831	Peak_109	chr1	113396801	113415399	+	0	NA	Intergenic	Intergenic	-1541182	NM_001081316
chr1	113458600	113468399	3	Peak1353	656	591	722	524	420	389	534	256	598.212	528.191	467.689	474.815	488.778	391.191	482.442	496.334	-0.143609	0.374178	0.999901	-0.130531	0.401797	0.753069	0.0467518	0.765573	0.897381	0.190361	0.235715	0.547253	-0.0837791	0.587847	0.999995	-0.27414	0.0855754	0.481146	Peak_110	chr1	113458601	113468399	+	0	NA	Intergenic	L1_Mus3|LINE|L1	-1598582	NM_001081316
chr1	113484800	113496399	2	Peak1354	599	774	940	641	503	639	655	291	546.233	691.742	608.902	580.833	585.37	642.598	591.76	564.192	0.0433785	0.751255	0.999901	0.0252552	0.84929	0.956481	0.112425	0.398607	0.669244	0.069047	0.610519	0.829605	0.137681	0.295403	0.999995	0.0686337	0.611928	0.886305	Peak_111	chr1	113484801	113496399	+	0	NA	Intergenic	RLTR25A|LTR|ERVK	-1625682	NM_001081316
chr1	113529200	113532599	2	Peak1355	210	239	213	167	151	173	197	97	191.501	213.6	137.975	151.325	175.727	173.974	177.98	188.064	0.0285054	0.907288	0.999901	0.109727	0.644571	0.877403	0.0451123	0.849844	0.936994	0.016607	0.945483	0.978373	0.154839	0.511571	NA	0.138232	0.568555	0.869973	Peak_112	chr1	113529201	113532599	+	0	NA	Intergenic	L1VL4|LINE|L1	-1665982	NM_001081316
chr1	113579600	113592799	3	Peak1356	852	847	1173	944	578	637	885	346	776.946	756.984	759.833	855.392	672.652	640.587	799.553	670.826	-0.172822	0.170159	0.999901	-0.0584988	0.628874	0.870883	0.128083	0.291759	0.577852	0.300905	0.0159279	0.151234	0.0695845	0.561431	0.999995	-0.231321	0.0629306	0.430655	Peak_113	chr1	113579601	113592799	+	0	NA	Intergenic	Lx|LINE|L1	-1721282	NM_001081316
chr1	115597000	115597199	13	Peak1357	2	6	809	554	800	1124	182	132	1.82382	5.36234	524.045	501.999	931.006	1130.33	164.428	255.922	0.339975	0.884569	0.999901	1.05836	0.651331	0.879657	-1.11034	0.635443	0.829265	-1.45031	0.535765	0.784792	-0.0519743	0.982297	0.999995	1.39834	0.550459	0.86197	Peak_114	chr1	115597001	115597199	+	0	NA	Intergenic	L1Md_A|LINE|L1	-88037	NM_001077425
chr1	116921400	116933999	3	Peak1358	879	800	997	824	540	672	727	334	801.568	714.979	645.825	746.656	628.429	675.784	656.808	647.56	0.0438657	0.737828	0.999901	-0.166796	0.187866	0.577308	0.184705	0.146774	0.409433	0.14084	0.277033	0.590296	0.0179097	0.886182	0.999995	-0.12293	0.340395	0.747927	Peak_115	chr1	116921401	116933999	+	0	NA	Intergenic	Intergenic	1242563	NM_001077425
chr1	117271200	117279999	1	Peak1359	580	486	850	528	393	429	526	246	528.907	434.35	550.603	478.44	457.357	431.416	475.215	476.946	-0.0463138	0.74053	0.999901	-0.211097	0.113344	0.480981	-0.0319033	0.813722	0.920112	0.0144105	0.917418	0.968114	-0.243001	0.0664635	0.999995	-0.257411	0.0601851	0.423888	Peak_116	chr1	117271201	117279999	+	0	NA	Intergenic	Intergenic	1035532	NM_011650
chr1	117312400	117318399	2	Peak1360	356	374	386	447	245	270	290	135	324.639	334.253	250.039	405.043	285.12	271.52	262	261.738	-0.0327541	0.863264	0.999901	-0.0670751	0.713724	0.907027	0.435889	0.0166498	0.130996	0.468643	0.0119766	0.129689	0.368814	0.039357	0.999995	-0.0998292	0.593977	0.878282	Peak_117	chr1	117312401	117318399	+	0	NA	Intergenic	(CATA)n|Simple_repeat|Simple_repeat	995732	NM_011650
chr1	117346600	117358799	1	Peak1361	777	722	1029	777	513	554	519	369	708.553	645.268	666.554	704.067	597.007	557.12	468.89	715.418	0.24753	0.0983632	0.999901	-0.370618	0.0109687	0.166555	0.344131	0.018761	0.139447	0.0966011	0.512924	0.771635	-0.0264876	0.85358	0.999995	-0.123089	0.402165	0.785536	Peak_118	chr1	117346601	117358799	+	0	NA	Intergenic	Lx6|LINE|L1	958432	NM_011650
chr1	117548800	117557799	1	Peak1362	589	496	748	572	385	500	604	176	537.114	443.287	484.531	518.31	448.046	502.816	545.684	341.229	-0.21888	0.212521	0.999901	-0.0359428	0.832577	0.949944	-0.0501401	0.769472	0.898699	0.16874	0.334875	0.64399	-0.0860829	0.611364	0.999995	-0.254823	0.142919	0.572357	Peak_119	chr1	117548801	117557799	+	0	NA	Intergenic	L1VL4|LINE|L1	757832	NM_011650
chr1	117756400	117757199	1	Peak1363	35	56	63	58	40	46	44	15	31.9168	50.0485	40.8094	52.5559	46.5503	46.259	39.7518	29.082	-0.154023	0.729197	0.999901	0.235665	0.580508	NA	0.253448	0.548082	0.776104	0.407471	0.351542	NA	0.489113	0.242609	NA	0.0816428	0.853356	NA	Peak_120	chr1	117756401	117757199	+	0	NA	Intergenic	L1_Mus1|LINE|L1	554332	NM_011650
chr1	117759000	117766799	3	Peak1364	534	528	912	635	394	511	492	246	486.959	471.886	590.765	575.396	458.52	513.878	444.497	476.946	0.138848	0.36174	0.999901	-0.259154	0.0783212	0.413135	0.214256	0.148238	0.41145	0.0754073	0.615865	0.83249	-0.0448978	0.757155	0.999995	-0.120305	0.42043	0.796398	Peak_121	chr1	117759001	117766799	+	0	NA	Intergenic	L1_Mm|LINE|L1	548232	NM_011650
chr1	117851000	117859399	1	Peak1365	512	459	760	597	317	487	298	192	466.897	410.219	492.304	540.963	368.911	489.742	269.228	372.25	0.4514	0.0168407	0.999901	-0.594046	0.00125306	0.0509971	0.581091	0.00167197	0.0350252	0.129691	0.483524	0.751691	-0.0129557	0.942704	0.999995	-0.142647	0.439024	0.806777	Peak_122	chr1	117851001	117859399	+	0	NA	Intergenic	MT-int|LTR|ERVL-MaLR	455932	NM_011650
chr1	117894800	117904999	3	Peak1366	806	635	1052	765	514	559	588	334	734.998	567.515	681.453	693.194	598.171	562.148	531.228	647.56	0.0931794	0.507073	0.999901	-0.327669	0.0156728	0.2001	0.160664	0.240423	0.52479	0.0674842	0.627246	0.838851	-0.167005	0.212848	0.999995	-0.234489	0.0886516	0.485923	Peak_123	chr1	117894801	117904999	+	0	NA	Intergenic	Intergenic	411232	NM_011650
chr1	117939600	117947199	2	Peak1367	428	480	700	502	343	546	312	215	390.297	428.987	453.438	454.88	399.169	549.075	281.876	416.843	0.521835	0.00428023	0.999901	-0.31725	0.0770414	0.410323	0.381984	0.0338261	0.19128	-0.139851	0.436654	0.719642	0.0647339	0.713791	0.999995	0.204585	0.253646	0.683037	Peak_124	chr1	117939601	117947199	+	0	NA	Intergenic	L1Md_F2|LINE|L1	367732	NM_011650
chr1	117957200	117957599	4	Peak1368	14	8	681	610	1199	1719	254	88	12.7667	7.14979	441.13	552.743	1395.34	1728.68	229.476	170.615	0.225486	0.916625	0.999901	1.83941	0.393218	0.748695	-1.53699	0.475572	0.726881	-1.76248	0.413307	0.703361	0.302415	0.888391	0.999995	2.0649	0.337843	0.746527	Peak_125	chr1	117957201	117957599	+	0	NA	Intergenic	L1Md_T|LINE|L1	353732	NM_011650
chr1	118039600	118056399	3	Peak1369	1005	990	1452	1127	713	863	874	417	916.468	884.786	940.56	1021.21	829.759	867.86	789.615	808.481	0.0551968	0.627878	0.999901	-0.198992	0.0700341	0.394338	0.235951	0.0325007	0.187931	0.180754	0.107689	0.388084	0.0369584	0.732836	0.999995	-0.143796	0.198617	0.630146	Peak_126	chr1	118039601	118056399	+	0	NA	Intergenic	MMSAT4|Satellite|Satellite	263132	NM_011650
chr1	118130600	118136999	2	Peak1370	392	478	664	494	332	320	317	186	357.468	427.2	430.118	447.631	386.367	321.802	286.394	360.617	0.0191513	0.914275	0.999901	-0.236328	0.167456	0.555334	0.384573	0.0249119	0.162522	0.365422	0.0366851	0.230574	0.148245	0.377781	0.999995	-0.217177	0.213653	0.64508	Peak_127	chr1	118130601	118136999	+	0	NA	Intergenic	MT-int|LTR|ERVL-MaLR	177332	NM_011650
chr1	118154400	118158999	1	Peak1371	400	295	501	373	216	244	235	121	364.763	263.648	324.532	337.989	251.372	245.374	212.311	234.595	0.0570149	0.769417	0.999901	-0.57379	0.00186321	0.0637727	0.379451	0.0418819	0.214283	0.322436	0.0906243	0.357088	-0.194339	0.280986	0.999995	-0.516775	0.00612452	0.144941	Peak_128	chr1	118154401	118158999	+	0	NA	Intergenic	MTB_Mm-int|LTR|ERVL-MaLR	154432	NM_011650
chr1	118248200	118252199	3	Peak1372	340	286	492	322	223	268	212	136	310.049	255.605	318.702	291.776	259.518	269.509	191.531	263.677	0.249994	0.196939	0.999901	-0.486895	0.00879345	0.148686	0.286282	0.12806	0.381807	0.0362883	0.848711	0.944103	-0.200613	0.270785	0.999995	-0.236901	0.207555	0.639473	Peak_129	chr1	118248201	118252199	+	0	NA	Intergenic	Intergenic	60932	NM_011650
chr1	118254200	118259399	3	Peak1373	414	318	424	388	263	238	408	177	377.53	284.204	274.654	351.581	306.068	239.34	368.607	343.168	-0.232964	0.271333	0.999901	0.0560643	0.784753	0.9335	-0.0883027	0.668748	0.84626	0.144661	0.493466	0.75921	-0.0322385	0.874862	0.999995	-0.1769	0.399927	0.784054	Peak_130	chr1	118254201	118259399	+	0	NA	Intergenic	RMER1C|Other|Other	54332	NM_011650
chr1	118265600	118276199	3	Peak1374	787	776	1123	852	505	672	616	262	717.672	693.53	727.444	772.028	587.697	675.784	556.525	507.966	0.0661938	0.636354	0.999901	-0.338011	0.0122866	0.177333	0.357986	0.00828437	0.0872681	0.291792	0.0342862	0.221963	0.0199748	0.880411	0.999995	-0.271817	0.0476917	0.387091	Peak_131	chr1	118265601	118276199	+	0	NA	Intergenic	Intergenic	40232	NM_011650
chr1	118315000	118321399	16	Peak1375	521	545	762	463	500	582	577	309	475.104	487.079	493.6	419.541	581.879	585.277	521.29	599.09	0.103193	0.449564	0.999901	0.184475	0.166402	0.554233	-0.280757	0.0372698	0.20171	-0.38395	0.00504103	0.0836818	-0.0962824	0.471612	0.999995	0.287668	0.033674	0.335007	Peak_132	chr1	118315001	118321399	+	0	NA	Intergenic	Intergenic	-3643	NM_026472
chr1	118360400	118365999	2	Peak1376	375	347	550	427	281	293	353	179	341.966	310.122	356.273	386.92	327.016	294.65	318.918	347.046	-0.0203937	0.906163	0.999901	-0.113739	0.493394	0.807947	0.110175	0.509909	0.750474	0.130569	0.44558	0.726259	-0.00356434	0.982676	0.999995	-0.134133	0.430284	0.802131	Peak_133	chr1	118360401	118365999	+	0	NA	Intergenic	B2_Mm1t|SINE|B2	-25858	NM_001293300
chr1	118372400	118377199	2	Peak1377	308	374	497	333	234	258	351	156	280.868	334.253	321.941	301.743	272.319	259.453	317.111	302.453	-0.0834168	0.643663	0.999901	-0.0322124	0.852146	0.957832	0.106543	0.539435	0.770453	0.18996	0.287032	0.599471	0.0743309	0.663504	0.999995	-0.115629	0.515144	0.846208	Peak_134	chr1	118372401	118377199	+	0	NA	Intergenic	Lx4B|LINE|L1	-14258	NM_001293300
chr1	118616800	118631999	16	Peak1378	1309	1377	2216	1456	1078	1373	1385	708	1193.69	1230.66	1435.46	1319.33	1254.53	1380.73	1251.28	1372.67	0.136245	0.191878	0.999901	-0.072071	0.480223	0.799879	0.0252054	0.806089	0.916652	-0.11104	0.284798	0.597033	-0.0468656	0.644253	0.999995	0.064174	0.534172	0.854399	Peak_135	chr1	118616801	118631999	+	0	NA	Intergenic	Intergenic	-3545	NM_023755
chr1	118634200	118634799	4	Peak1379	35	23	85	39	36	67	59	15	31.9168	20.5556	55.0603	35.3393	41.8953	67.3773	53.3035	29.082	0.0579549	0.907161	0.999901	0.124028	0.798201	NA	-0.772992	0.122409	0.373794	-0.830947	0.10187	NA	-0.648964	0.191066	NA	0.181982	0.711967	NA	Peak_136	chr1	118634201	118634799	+	0	NA	intron (NM_023755, intron 2 of 14)	intron (NM_023755, intron 2 of 14)	6555	NM_023755
chr1	118637600	118642999	4	Peak1380	360	288	448	331	279	281	343	147	328.287	257.392	290.2	299.931	324.688	282.582	309.883	285.004	-0.160581	0.356407	0.999901	0.0389654	0.814933	0.944312	-0.186438	0.269089	0.554872	-0.025857	0.881913	0.955195	-0.147473	0.375525	0.999995	-0.121616	0.479299	0.827945	Peak_137	chr1	118637601	118642999	+	0	NA	intron (NM_023755, intron 2 of 14)	intron (NM_023755, intron 2 of 14)	12355	NM_023755
chr1	118650800	118672399	16	Peak1381	1472	1462	2027	1628	1048	1304	1297	613	1342.33	1306.62	1313.03	1475.19	1219.62	1311.34	1171.77	1188.49	0.0699387	0.484549	0.999901	-0.151368	0.119009	0.489045	0.21876	0.0247433	0.161926	0.148822	0.132497	0.425482	0.0673928	0.48238	0.999995	-0.0814289	0.408905	0.78968	Peak_138	chr1	118650801	118672399	+	0	NA	intron (NM_023755, intron 7 of 14)	intron (NM_023755, intron 7 of 14)	33655	NM_023755
chr1	118681400	118688999	2	Peak1382	478	546	837	545	422	409	468	209	435.892	487.973	542.182	493.844	491.105	411.303	422.814	405.21	-0.158754	0.304563	0.999901	-0.104842	0.478839	0.799249	0.106207	0.475738	0.726969	0.264961	0.0836902	0.345402	0.00136595	0.992563	0.999995	-0.263595	0.0835633	0.477527	Peak_139	chr1	118681401	118688999	+	0	NA	TTS (NM_023755)	TTS (NM_023755)	57255	NM_023755
chr1	118691200	118701799	3	Peak1383	673	715	1208	829	567	670	624	352	613.715	639.012	782.504	751.186	659.85	673.773	563.753	682.459	0.150292	0.300865	0.999901	-0.196342	0.165513	0.553353	0.186482	0.189903	0.46734	0.03619	0.80137	0.925983	-0.00986046	0.943902	0.999995	-0.0460504	0.747746	0.935493	Peak_140	chr1	118691201	118701799	+	0	NA	Intergenic	Intergenic	68555	NM_023755
chr1	118703800	118728199	16	Peak1384	1711	1682	2378	1778	1250	1451	1579	717	1560.28	1503.24	1540.39	1611.11	1454.7	1459.17	1426.55	1390.12	-0.012849	0.884833	0.999901	-0.106008	0.216127	0.607748	0.112534	0.191575	0.46958	0.125383	0.153737	0.453758	0.00652577	0.938707	0.999995	-0.118857	0.174059	0.608226	Peak_141	chr1	118703801	118728199	+	0	NA	Intergenic	MTE-int|LTR|ERVL-MaLR	88055	NM_023755
chr1	118747800	118762599	7	Peak1385	932	916	1446	983	713	937	1073	419	849.899	818.651	936.673	890.731	829.759	942.277	969.402	812.359	-0.0309049	0.799959	0.999901	0.01091	0.926744	0.981924	-0.076254	0.523287	0.758738	-0.0453491	0.709131	0.88179	-0.065344	0.580579	0.999995	-0.0199949	0.868513	0.969614	Peak_142	chr1	118747801	118762599	+	0	NA	Intergenic	PB1D7|SINE|Alu	127255	NM_023755
chr1	118767200	118778199	16	Peak1386	836	862	1181	645	634	691	827	426	762.356	770.39	765.015	584.457	737.822	694.891	747.153	825.93	0.026166	0.850287	0.999901	-0.0404848	0.76468	0.927317	-0.132282	0.332271	0.613946	-0.158448	0.252269	0.564279	-0.172767	0.200681	0.999995	-0.0143188	0.916896	0.980637	Peak_143	chr1	118767201	118778199	+	0	NA	Intergenic	(TG)n|Simple_repeat|Simple_repeat	144755	NM_023755
chr1	118803600	118832799	16	Peak1387	1962	2007	3121	2110	1637	1769	2060	967	1789.16	1793.7	2021.69	1911.95	1905.07	1778.96	1861.11	1874.82	-0.0458339	0.608042	0.999901	-0.0190284	0.82708	0.948358	-0.0231032	0.791922	0.910235	0.0227307	0.798426	0.924813	-0.0421316	0.627147	0.999995	-0.0648623	0.463852	0.819522	Peak_144	chr1	118803601	118832799	+	0	NA	Intergenic	RMER21B|LTR|ERV1	-136020	NR_105764
chr1	118833200	118844599	3	Peak1388	848	713	1382	818	603	651	646	357	773.299	637.225	895.216	741.219	701.746	654.666	583.629	692.153	0.0674561	0.621032	0.999901	-0.381558	0.00377972	0.0983695	0.103837	0.435751	0.698425	0.0363811	0.787997	0.920237	-0.277721	0.0334067	0.999995	-0.314102	0.0189311	0.258652	Peak_145	chr1	118833201	118844599	+	0	NA	intron (NM_001081125, intron 13 of 13)	intron (NM_001081125, intron 13 of 13)	-115320	NR_105764
chr1	118845800	118859399	16	Peak1389	875	991	1485	1046	697	751	838	428	797.92	885.68	961.936	947.818	811.139	755.229	757.091	829.808	0.0112457	0.927154	0.999901	-0.170552	0.151698	0.535042	0.226589	0.0577535	0.252662	0.215344	0.0765327	0.331284	0.0560373	0.633431	0.999995	-0.159306	0.18853	0.621893	Peak_146	chr1	118845801	118859399	+	0	NA	intron (NM_001081125, intron 8 of 13)	intron (NM_001081125, intron 8 of 13)	-101620	NR_105764
chr1	118868000	118961199	16	Peak1390	6690	7156	10857	7093	5523	6297	6847	3135	6100.67	6395.49	7032.82	6427.22	6427.43	6332.46	6185.92	6078.15	-0.0223033	0.76065	0.999901	-0.0593483	0.412261	0.760243	0.0239723	0.741043	0.884284	0.0462757	0.526413	0.779404	-0.0353759	0.624224	0.999995	-0.0816516	0.262646	0.688093	Peak_147	chr1	118868001	118961199	+	0	NA	intron (NM_001081125, intron 2 of 13)	B4A|SINE|B4	-39620	NR_105764
chr1	118964200	118996199	16	Peak1391	2215	2334	3652	2581	1855	2060	2200	895	2019.88	2085.95	2365.65	2338.74	2158.77	2071.6	1987.59	1735.23	-0.116862	0.267365	0.999901	-0.0829769	0.422016	0.765939	0.0944043	0.362194	0.638813	0.211267	0.0440322	0.253617	0.0114275	0.911558	0.999995	-0.199839	0.0561878	0.413512	Peak_148	chr1	118964201	118996199	+	0	NA	intron (NM_001081125, intron 2 of 13)	intron (NM_001081125, intron 2 of 13)	25980	NR_105764
chr1	119001800	119031399	15	Peak1392	1762	2088	3218	2039	1612	1801	2042	959	1606.78	1866.1	2084.52	1847.61	1875.98	1811.14	1844.84	1859.31	-0.0203701	0.848022	0.999901	0.00875808	0.933185	0.982985	-0.00259786	0.98022	0.991892	0.0177722	0.866785	0.950643	0.00616022	0.952818	0.999995	-0.011612	0.912468	0.980013	Peak_149	chr1	119001801	119031399	+	0	NA	intron (NM_001081125, intron 1 of 13)	intron (NM_001081125, intron 1 of 13)	37019	NM_001081125
chr1	119046600	119066599	16	Peak1393	1966	1764	3214	1998	1756	1898	2274	965	1792.81	1576.53	2081.93	1810.46	2043.56	1908.69	2054.44	1870.95	-0.11596	0.229104	0.999901	0.0791472	0.401949	0.753069	-0.275058	0.00384195	0.0563823	-0.159098	0.0994548	0.373651	-0.195911	0.0383341	0.999995	-0.0368126	0.700971	0.91933	Peak_150	chr1	119046601	119066599	+	0	NA	Intergenic	Intergenic	-2981	NM_001081125
chr1	119068000	119108199	16	Peak1394	2822	3044	4529	3096	2523	2911	3289	1515	2573.41	2720.49	2933.74	2805.4	2936.16	2927.39	2971.45	2937.29	-0.0107737	0.892156	0.999901	0.0998344	0.200949	0.593494	-0.0965115	0.218058	0.499451	-0.0857379	0.279683	0.592228	0.00332291	0.965979	0.999995	0.0890608	0.259742	0.686759	Peak_151	chr1	119068001	119108199	+	0	NA	Intergenic	PB1D7|SINE|Alu	-34481	NM_001081125
chr1	119111600	119117799	12	Peak1395	521	550	949	530	427	481	420	243	475.104	491.548	614.732	480.252	496.924	483.709	379.449	471.129	0.129602	0.432465	0.999901	-0.32278	0.0436822	0.32442	0.153648	0.341144	0.622281	0.0240463	0.883072	0.95536	-0.169133	0.285515	0.999995	-0.193179	0.233433	0.663403	Peak_152	chr1	119111601	119117799	+	0	NA	Intergenic	Intergenic	-61081	NM_001081125
chr1	119119400	119123399	2	Peak1396	295	333	445	313	269	244	327	107	269.013	297.61	288.257	283.62	313.051	245.374	295.428	207.452	-0.410702	0.0223484	0.999901	0.123823	0.46536	0.79082	-0.064777	0.704134	0.865363	0.345925	0.0532156	0.277472	0.0590455	0.726358	0.999995	-0.28688	0.107063	0.521337	Peak_153	chr1	119119401	119123399	+	0	NA	Intergenic	Intergenic	-67781	NM_001081125
chr1	119125000	119142199	15	Peak1397	968	1181	1620	1277	928	980	1180	501	882.728	1055.49	1049.39	1157.14	1079.97	985.519	1066.07	971.34	-0.13214	0.235554	0.999901	0.148244	0.170848	0.559137	0.044214	0.683093	0.853459	0.176354	0.111174	0.392623	0.192458	0.0735048	0.999995	0.0161038	0.884293	0.97317	Peak_154	chr1	119125001	119142199	+	0	NA	Intergenic	Lx9|LINE|L1	-79981	NM_001081125
chr1	119143000	119168799	16	Peak1398	1836	1881	2853	1902	1411	1621	1678	894	1674.26	1681.09	1848.08	1723.47	1642.06	1630.13	1515.99	1733.29	0.089114	0.327103	0.999901	-0.160188	0.0703363	0.395363	0.109646	0.218108	0.499469	0.0205322	0.819972	0.933812	-0.0505415	0.564759	0.999995	-0.0710737	0.428215	0.80088	Peak_155	chr1	119143001	119168799	+	0	NA	Intergenic	(TG)n|Simple_repeat|Simple_repeat	-102281	NM_001081125
chr1	119182800	119207199	16	Peak1399	1707	1939	2857	2071	1519	1936	1884	907	1556.63	1732.93	1850.67	1876.61	1767.75	1946.9	1702.1	1758.49	0.0989628	0.320944	0.999901	0.0236862	0.809024	0.941721	0.0573362	0.559432	0.783504	-0.0416266	0.67478	0.863736	0.0810224	0.405938	0.999995	0.122649	0.215301	0.64567	Peak_156	chr1	119182801	119207199	+	0	NA	Intergenic	Intergenic	-141381	NM_001081125
chr1	119207600	119295999	16	Peak1400	6523	6988	10362	7921	5285	6326	6805	3178	5948.38	6245.34	6712.18	7177.5	6150.46	6361.62	6147.98	6161.52	0.0266929	0.734827	0.999901	-0.0424931	0.586269	0.852624	0.126186	0.106384	0.347717	0.0994931	0.205484	0.515327	0.083693	0.282353	0.999995	-0.0158002	0.840503	0.964287	Peak_157	chr1	119207601	119295999	+	0	NA	Intergenic	MTE2b|LTR|ERVL-MaLR	170448	NM_008381
chr1	119297800	119310399	16	Peak1401	852	918	1426	1134	808	873	958	440	776.946	820.438	923.718	1027.56	940.316	877.916	865.505	853.073	-0.0586331	0.65179	0.999901	0.0829274	0.513367	0.819517	0.0342642	0.787529	0.908521	0.0928973	0.472296	0.743818	0.117192	0.35302	0.999995	0.0242944	0.850619	0.965842	Peak_158	chr1	119297801	119310399	+	0	NA	Intergenic	Intergenic	118148	NM_008381
chr1	119315400	119359199	16	Peak1402	2839	2894	4897	3265	2253	2825	3086	1521	2588.91	2586.44	3172.12	2958.53	2621.94	2840.91	2788.05	2948.92	0.0965009	0.325092	0.999901	-0.0917368	0.34338	0.715039	0.035038	0.718249	0.873001	-0.0614628	0.52955	0.7816	-0.0566987	0.556886	0.999995	0.00476408	0.961018	0.990678	Peak_159	chr1	119315401	119359199	+	0	NA	Intergenic	RMER1C|Other|Other	84948	NM_008381
chr1	119361000	119375199	7	Peak1403	1091	1056	1569	1128	802	864	1014	406	994.892	943.772	1016.35	1022.12	933.333	868.865	916.098	787.154	-0.15225	0.156454	0.999901	-0.121777	0.235999	0.626434	0.088392	0.39303	0.66457	0.240642	0.0238116	0.187336	-0.033385	0.742831	0.999995	-0.274027	0.00957323	0.185034	Peak_160	chr1	119361001	119375199	+	0	NA	Intergenic	B3A|SINE|B2	54148	NM_008381
chr1	119382800	119387399	2	Peak1404	235	320	442	251	191	250	313	126	214.299	285.992	286.314	227.44	222.278	251.408	282.78	244.289	-0.0295406	0.88916	0.999901	0.0115205	0.955241	0.988011	0.0196472	0.924132	0.968167	0.0491878	0.815306	0.932254	0.0311677	0.878468	0.999995	-0.0180201	0.93147	0.982801	Peak_161	chr1	119382801	119387399	+	0	NA	Intergenic	Intergenic	37148	NM_008381
chr1	119389200	119390799	2	Peak1405	84	104	124	116	104	83	109	51	76.6003	92.9473	80.3233	105.112	121.031	83.4674	98.476	98.879	-0.276992	0.345467	0.999901	0.478108	0.0911757	NA	-0.14387	0.609444	0.814688	0.133123	0.649619	0.852661	0.334238	0.236653	NA	0.201115	0.494511	0.83591	Peak_162	chr1	119389201	119390799	+	0	NA	Intergenic	Intergenic	32248	NM_008381
chr1	119409400	119426599	16	Peak1406	1543	1730	2895	1802	1389	1808	1838	772	1407.08	1546.14	1875.29	1632.86	1616.46	1818.18	1660.54	1496.76	0.0217281	0.859135	0.999901	-0.00452863	0.970074	0.991585	-0.0440427	0.716118	0.872173	-0.0657707	0.590295	0.817131	-0.0485713	0.686737	0.999995	0.0171994	0.887669	0.973794	Peak_163	chr1	119409401	119426599	+	0	NA	exon (NM_008381, exon 2 of 2)	exon (NM_008381, exon 2 of 2)	4248	NM_008381
chr1	119433000	119444199	9	Peak1407	563	642	1027	655	560	725	738	433	513.405	573.771	665.258	593.519	651.704	729.083	666.746	839.502	0.243836	0.0793499	0.999901	0.157386	0.250514	0.640323	-0.176064	0.20146	0.480083	-0.4199	0.00250247	0.0554623	-0.0186782	0.891463	0.999995	0.401222	0.00365449	0.113224	Peak_164	chr1	119433001	119444199	+	0	NA	Intergenic	Intergenic	-16352	NM_008381
chr1	119454200	119469199	16	Peak1408	1178	1168	1790	1154	991	1158	1291	534	1074.23	1043.87	1159.51	1045.68	1153.28	1164.52	1166.35	1035.32	-0.0697968	0.49109	0.999901	0.053202	0.588047	0.853485	-0.150901	0.127826	0.381669	-0.0811043	0.423	0.709832	-0.0976991	0.319171	0.999995	-0.0165947	0.868671	0.969632	Peak_165	chr1	119454201	119469199	+	0	NA	Intergenic	B4A|SINE|B4	-39452	NM_008381
chr1	119857600	119864599	2	Peak1409	451	459	620	448	347	414	455	211	411.271	410.219	401.616	405.949	403.824	416.331	411.07	409.087	0.0194427	0.892451	0.999901	0.00461562	0.973345	0.993106	0.00183558	0.989483	0.995256	-0.0176071	0.901761	0.961528	0.0064512	0.962422	0.999995	0.0240583	0.865039	0.968363	Peak_166	chr1	119857601	119864599	+	0	NA	Intergenic	Intergenic	-24029	NM_019933
chr1	119868200	119878399	2	Peak1410	594	728	819	561	429	576	581	311	541.674	650.631	530.522	508.342	499.252	579.244	524.904	602.968	0.203808	0.152648	0.999901	-0.0647614	0.640944	0.876314	0.177659	0.202017	0.480721	-0.0261485	0.852688	0.945483	0.112898	0.410357	0.999995	0.139046	0.322108	0.737174	Peak_167	chr1	119868201	119878399	+	0	NA	Intergenic	RMER4A|LTR|ERVK	-36229	NM_019933
chr1	119916400	119929799	16	Peak1411	933	902	1105	883	766	820	938	473	850.811	806.139	715.784	800.118	891.438	824.618	847.436	917.054	-0.00266914	0.982122	0.999901	0.152981	0.187915	0.577381	-0.113614	0.330472	0.611942	-0.110945	0.35047	0.656468	0.0393672	0.734075	0.999995	0.150312	0.203747	0.635726	Peak_168	chr1	119916401	119929799	+	0	NA	TTS (NM_001115074)	TTS (NM_001115074)	-9932	NM_175106
chr1	119930800	119939999	3	Peak1412	675	634	921	802	534	626	528	287	615.538	566.621	596.595	726.721	621.446	629.525	477.021	556.437	0.120256	0.441905	0.999901	-0.145534	0.340066	0.71246	0.239385	0.117477	0.365011	0.119129	0.44139	0.723287	0.0938507	0.533884	0.999995	-0.0252782	0.869933	0.969906	Peak_169	chr1	119930801	119939999	+	0	NA	intron (NM_001115074, intron 16 of 22)	B1_Mus1|SINE|Alu	-22232	NM_175106
chr1	119945200	119951199	3	Peak1413	492	484	743	471	399	390	452	207	448.659	432.562	481.292	426.79	464.339	392.196	408.359	401.332	-0.136117	0.352229	0.999901	-0.0961288	0.49018	0.806349	-0.0193595	0.890717	0.954013	0.116757	0.421831	0.709086	-0.115488	0.403689	0.999995	-0.232246	0.106336	0.520689	Peak_170	chr1	119945201	119951199	+	0	NA	intron (NM_001115074, intron 12 of 22)	intron (NM_001115074, intron 12 of 22)	-35032	NM_175106
chr1	119954600	119967399	3	Peak1414	859	869	1346	808	630	772	874	379	783.33	776.646	871.896	732.158	733.167	776.347	789.615	734.806	-0.0089664	0.938872	0.999901	-0.120958	0.282742	0.669438	-0.0146955	0.897236	0.95623	-0.00572914	0.960681	0.985968	-0.135654	0.22528	0.999995	-0.129925	0.258819	0.686174	Peak_171	chr1	119954601	119967399	+	0	NA	intron (NM_001115074, intron 6 of 22)	intron (NM_001115074, intron 6 of 22)	34210	NM_001115074
chr1	119968800	119982999	7	Peak1415	999	1033	1380	918	802	957	972	440	910.997	923.217	893.921	831.832	933.333	962.389	878.153	853.073	0.0113409	0.91915	0.999901	0.00451103	0.966795	0.991225	-0.0444759	0.683666	0.853943	-0.0558168	0.615705	0.832369	-0.0399648	0.710887	0.999995	0.0158519	0.885854	0.97344	Peak_172	chr1	119968801	119982999	+	0	NA	intron (NM_001115074, intron 5 of 22)	MTC|LTR|ERVL-MaLR	19310	NM_001115074
chr1	119983200	119985999	2	Peak1416	116	140	187	169	143	107	138	53	105.781	125.121	121.133	153.137	166.417	107.603	124.676	102.757	-0.458963	0.0886433	0.999901	0.349881	0.172431	0.560891	-0.0594061	0.816305	0.921049	0.399557	0.136483	0.430979	0.290475	0.254908	NA	-0.109082	0.685107	0.914151	Peak_173	chr1	119983201	119985999	+	0	NA	intron (NM_001115074, intron 4 of 22)	intron (NM_001115074, intron 4 of 22)	10610	NM_001115074
chr1	120002000	120021999	16	Peak1417	1854	1974	2796	1866	1368	1743	2063	815	1690.68	1764.21	1811.16	1690.85	1592.02	1752.82	1863.82	1580.12	-0.0497689	0.611433	0.999901	-0.018038	0.850504	0.956983	-0.00220414	0.981706	0.992308	0.0475647	0.625889	0.837799	-0.0202421	0.831783	0.999995	-0.0678069	0.485212	0.831375	Peak_174	chr1	120002001	120021999	+	0	NA	intron (NM_001311077, intron 1 of 12)	(CAAA)n|Simple_repeat|Simple_repeat	5020	NM_001311077
chr1	120022200	120037399	7	Peak1418	1077	1093	1475	971	852	881	1098	551	982.126	976.84	955.459	879.858	991.521	885.961	991.988	1068.28	-0.0314877	0.7819	0.999901	0.0342734	0.756618	0.924167	-0.0952383	0.392468	0.664184	-0.0637506	0.574056	0.807628	-0.060965	0.580304	0.999995	0.00278568	0.980271	0.995694	Peak_175	chr1	120022201	120037399	+	0	NA	intron (NM_001012322, intron 3 of 13)	MTE2a|LTR|ERVL-MaLR	22820	NM_001311077
chr1	120051200	120075599	12	Peak1419	1575	1765	2397	1553	1293	1680	1548	917	1436.26	1577.42	1552.7	1407.23	1504.74	1689.46	1398.54	1777.88	0.255008	0.00728257	0.999901	-0.0442804	0.635014	0.874528	0.0410687	0.661336	0.842132	-0.213939	0.0234792	0.185906	-0.00321179	0.972356	0.999995	0.210727	0.0249296	0.294993	Peak_176	chr1	120051201	120075599	+	0	NA	3' UTR (NM_001012322, exon 14 of 14)	3' UTR (NM_001012322, exon 14 of 14)	10380	NM_019432
chr1	120192400	120275999	16	Peak1420	6215	6393	9667	6007	4874	5977	6315	2929	5667.51	5713.58	6261.98	5443.16	5672.15	6010.66	5705.28	5678.75	0.0403698	0.561399	0.999901	-0.0690259	0.314446	0.692668	-0.028286	0.681204	0.852394	-0.0686557	0.322252	0.632923	-0.0973119	0.155223	0.999995	-0.0286562	0.678482	0.911782	Peak_177	chr1	120192401	120275999	+	0	NA	intron (NM_001085409, intron 5 of 5)	intron (NM_001085409, intron 5 of 5)	31080	NM_133186
chr1	120280800	120315199	16	Peak1421	2513	2543	3534	2457	1922	2349	2517	1114	2291.63	2272.74	2289.21	2226.38	2236.74	2362.23	2273.98	2159.83	0.00773885	0.921181	0.999901	-0.0219962	0.772892	0.929422	-0.00394431	0.95895	0.983618	-0.0116832	0.880681	0.954699	-0.0259406	0.732279	0.999995	-0.0142574	0.853901	0.966409	Peak_178	chr1	120280801	120315199	+	0	NA	Intergenic	Intergenic	-26918	NM_001085409
chr1	120315800	120368399	16	Peak1422	4191	4439	7099	4612	4015	4533	4502	2207	3821.81	3967.24	4598.51	4179.1	4672.48	4558.53	4067.33	4278.94	0.0179557	0.844629	0.999901	0.0519215	0.567412	0.844159	-0.100719	0.268378	0.554409	-0.118675	0.194801	0.502506	-0.0487974	0.590588	0.999995	0.0698772	0.444201	0.809091	Peak_179	chr1	120315801	120368399	+	0	NA	intron (NM_207233, intron 1 of 1)	intron (NM_207233, intron 1 of 1)	1518	NM_207233
chr1	120371000	120413199	16	Peak1423	3384	3594	6006	3688	2937	3464	3894	1854	3085.9	3212.04	3890.5	3341.83	3417.95	3483.51	3518.03	3594.54	0.0283526	0.760616	0.999901	-0.00975136	0.915584	0.980092	-0.0819577	0.374504	0.649784	-0.11031	0.23522	0.546463	-0.091709	0.318136	0.999995	0.0186013	0.840863	0.964287	Peak_180	chr1	120371001	120413199	+	0	NA	Intergenic	RMER19B|LTR|ERVK	51518	NM_207233
chr1	120414200	120415399	4	Peak1424	80	82	89	64	75	87	74	29	72.9527	73.2853	57.6514	57.9927	87.2818	87.4899	66.8553	56.2253	-0.0652696	0.855529	0.999901	0.239491	0.490575	NA	-0.225794	0.518918	0.755659	-0.160525	0.654693	0.854878	0.0136968	0.968589	NA	0.174222	0.624872	0.89126	Peak_181	chr1	120414201	120415399	+	0	NA	Intergenic	Intergenic	74218	NM_207233
chr1	120417000	120509799	16	Peak1425	6848	7248	11004	7907	5910	6343	7012	3470	6244.75	6477.71	7128.05	7164.81	6877.8	6378.72	6334.99	6727.65	-0.0121714	0.878135	0.999901	-0.0183924	0.815161	0.944396	0.0465429	0.55465	0.780554	0.0587143	0.45859	0.735363	0.0281504	0.71994	0.999995	-0.0305638	0.699264	0.918932	Peak_182	chr1	120417001	120509799	+	0	NA	Intergenic	Intergenic	41684	NM_010766
chr1	120512600	120569999	16	Peak1426	4217	4407	6482	4501	3369	4065	4412	1990	3845.52	3938.64	4198.84	4078.52	3920.7	4087.89	3986.02	3858.22	0.00894507	0.900611	0.999901	-0.0256213	0.715781	0.907549	0.0198327	0.77877	0.904401	0.0108877	0.878731	0.954636	-0.0057886	0.934187	0.999995	-0.0166763	0.814638	0.955977	Peak_183	chr1	120512601	120569999	+	0	NA	Intergenic	RMER15|LTR|ERVL	-36216	NM_010766
chr1	120576800	120754399	16	Peak1427	18336	19163	30999	20353	16727	19336	20992	9701	16720.8	17126.4	20080.2	18442.6	19466.2	19444.9	18965.2	18808.3	-0.00645112	0.932828	0.999901	0.0621585	0.415288	0.762244	-0.111625	0.143785	0.404829	-0.105174	0.169274	0.473339	-0.0494669	0.516676	0.999995	0.0557074	0.466257	0.820854	Peak_184	chr1	120576801	120754399	+	0	NA	Intergenic	Intergenic	63113	NM_010133
chr1	12060800	12067599	1	Peak72	503	400	590	386	289	284	322	190	458.69	357.489	382.183	349.768	336.326	285.599	290.911	368.373	0.0464598	0.793533	0.999901	-0.422713	0.0127967	0.180841	0.176228	0.305331	0.590671	0.129768	0.459174	0.735705	-0.246485	0.141155	0.999995	-0.376253	0.0298687	0.32028	Peak_185	chr1	12060801	12067599	+	0	NA	Intergenic	Intergenic	-361786	NR_105759
chr1	120757600	120778599	15	Peak1428	1273	1357	2011	1565	1109	1178	1331	629	1160.86	1212.78	1302.66	1418.1	1290.61	1184.63	1202.49	1219.51	-0.0528384	0.622196	0.999901	0.0144913	0.889639	0.970266	0.0785042	0.453385	0.711944	0.131343	0.217628	0.529042	0.0929955	0.369913	0.999995	-0.038347	0.718216	0.924985	Peak_186	chr1	120757601	120778599	+	0	NA	Intergenic	Intergenic	165613	NM_010133
chr1	120779200	120818799	16	Peak1429	2736	3056	4357	3032	2402	2634	2826	1348	2494.98	2731.22	2822.33	2747.4	2795.34	2648.83	2553.15	2613.51	-0.0219427	0.791835	0.999901	0.00605322	0.9408	0.9848	0.0356601	0.662647	0.843009	0.0576028	0.486511	0.754416	0.0417133	0.607193	0.999995	-0.0158895	0.847364	0.96527	Peak_187	chr1	120779201	120818799	+	0	NA	Intergenic	Intergenic	196513	NM_010133
chr1	120820600	120822399	1	Peak1430	133	185	202	117	91	137	145	60	121.284	165.339	130.849	106.018	105.902	137.771	131	116.328	0.107698	0.702394	0.999901	-0.0870334	0.749382	0.922101	0.19179	0.482938	0.731952	0.084092	0.762347	0.907878	0.104756	0.696454	NA	0.0206642	0.94057	0.984532	Peak_188	chr1	120820601	120822399	+	0	NA	Intergenic	L1Md_F3|LINE|L1	219013	NM_010133
chr1	120824000	120888199	16	Peak1431	4449	4669	6741	4917	3422	4036	4563	2006	4057.08	4172.8	4366.61	4455.47	3982.38	4058.73	4122.44	3889.24	-0.0270922	0.704513	0.999901	-0.0560523	0.424044	0.766904	0.0899278	0.200783	0.479403	0.11702	0.0998099	0.374217	0.0338756	0.627317	0.999995	-0.0831444	0.2411	0.672424	Peak_189	chr1	120824001	120888199	+	0	NA	Intergenic	Intergenic	-231305	NR_038008
chr1	120889800	120897599	7	Peak1432	572	582	722	618	422	486	522	258	521.612	520.147	467.689	559.992	491.105	488.737	471.601	500.211	0.0380438	0.781023	0.999901	-0.0376191	0.775245	0.930577	0.166891	0.206576	0.486401	0.128847	0.340019	0.647547	0.129271	0.319552	0.999995	0.000424656	0.997484	0.999483	Peak_190	chr1	120889801	120897599	+	0	NA	Intergenic	MTD|LTR|ERVL-MaLR	-193705	NR_038008
chr1	120908000	120917199	16	Peak1433	743	717	1064	656	556	664	739	345	677.548	640.8	689.226	594.425	647.049	667.739	667.649	668.887	0.0230547	0.846072	0.999901	-0.0557469	0.625719	0.86917	-0.0905612	0.433986	0.69684	-0.113616	0.336771	0.64537	-0.146308	0.198546	0.999995	-0.0326923	0.779653	0.944625	Peak_191	chr1	120908001	120917199	+	0	NA	Intergenic	Intergenic	-174805	NR_038008
chr1	120918600	120919399	2	Peak1434	26	84	35	56	34	42	52	22	23.7096	75.0728	22.6719	50.7436	39.5677	42.2365	46.9794	42.6537	-0.0329371	0.939931	0.999901	0.906089	0.0381	NA	0.535865	0.195151	0.473983	0.568802	0.181534	NA	1.44195	0.000703363	NA	0.873152	0.0515014	NA	Peak_192	chr1	120918601	120919399	+	0	NA	Intergenic	RMER15|LTR|ERVL	-168405	NR_038008
chr1	120929600	120953599	16	Peak1435	1821	1654	2503	1773	1415	1552	1770	853	1660.59	1478.22	1621.36	1606.58	1646.72	1560.74	1599.11	1653.8	-0.016642	0.849954	0.999901	-0.0160375	0.851098	0.957284	-0.0730036	0.396505	0.667245	-0.0563616	0.520268	0.776125	-0.089041	0.295518	0.999995	-0.0326794	0.70722	0.921472	Peak_193	chr1	120929601	120953599	+	0	NA	Intergenic	Intergenic	-145805	NR_038008
chr1	120958000	120994799	16	Peak1436	2741	2885	4252	2870	2461	2916	2961	1192	2499.54	2578.39	2754.31	2600.61	2864.01	2932.42	2675.11	2311.05	-0.0723384	0.464822	0.999901	0.0750058	0.442237	0.778472	-0.0964851	0.324275	0.607272	-0.0241467	0.806987	0.928717	-0.0214792	0.825594	0.999995	0.00266744	0.978409	0.995179	Peak_194	chr1	120958001	120994799	+	0	NA	Intergenic	Lx8|LINE|L1	-111005	NR_038008
chr1	121022200	121035199	7	Peak1437	833	894	1318	912	701	804	938	379	759.62	798.989	853.759	826.396	815.794	808.528	847.436	734.806	-0.102514	0.37443	0.999901	0.0422448	0.704407	0.903353	-0.0339409	0.761932	0.895554	0.0685729	0.550377	0.793635	0.00830381	0.940226	0.999995	-0.0602691	0.597537	0.879777	Peak_195	chr1	121022201	121035199	+	0	NA	Intergenic	Intergenic	-58705	NR_038008
chr1	121044200	121119599	16	Peak1438	5933	6305	9522	6500	5260	6124	6430	3220	5410.35	5634.93	6168.05	5889.88	6121.36	6158.49	5809.18	6242.95	0.0558878	0.442915	0.999901	0.0420281	0.560031	0.841761	-0.0496035	0.492492	0.739463	-0.105491	0.146864	0.444927	-0.00757544	0.916197	0.999995	0.0979158	0.177204	0.612576	Peak_196	chr1	121044201	121119599	+	0	NA	Intergenic	Intergenic	-5505	NR_038008
chr1	121123800	121192399	16	Peak1439	6227	6488	9120	6855	5745	6678	7050	3511	5678.46	5798.48	5907.65	6211.56	6685.78	6715.61	6369.32	6807.14	0.050796	0.429579	0.999901	0.171526	0.00703901	0.133728	-0.120043	0.0597888	0.256992	-0.170839	0.00782684	0.104804	0.0514827	0.418081	0.999995	0.222322	0.000524962	0.038076	Peak_197	chr1	121123801	121192399	+	0	NA	Intergenic	Intergenic	70695	NR_110450
chr1	121194000	121198399	4	Peak1440	261	224	252	266	216	247	286	123	238.008	200.194	163.238	241.032	251.372	248.391	258.387	238.473	-0.0643417	0.763724	0.999901	0.354324	0.0902513	0.439843	-0.208952	0.318874	0.60167	-0.144611	0.499481	0.762442	0.145372	0.487226	0.999995	0.289983	0.174748	0.608653	Peak_198	chr1	121194001	121198399	+	0	NA	Intergenic	MTE2a|LTR|ERVL-MaLR	108795	NR_110450
chr1	121215600	121224799	2	Peak1441	561	638	725	552	391	477	497	217	511.581	570.196	469.632	500.187	455.029	479.686	449.015	420.72	0.00365308	0.979827	0.999901	-0.116594	0.400625	0.752513	0.244072	0.0792885	0.297969	0.240419	0.0911319	0.357858	0.127478	0.350216	0.999995	-0.112941	0.426232	0.799333	Peak_199	chr1	121215601	121224799	+	0	NA	Intergenic	Intergenic	107478	NM_001271531
chr1	121229400	121237399	2	Peak1442	477	605	571	535	347	545	430	235	434.98	540.703	369.876	484.783	403.824	548.069	388.483	455.619	0.35261	0.0216197	0.999901	-0.019845	0.895032	0.972312	0.373086	0.0127503	0.112462	0.0204761	0.891861	0.958319	0.353241	0.0165925	0.996176	0.332765	0.0277763	0.309797	Peak_200	chr1	121229401	121237399	+	0	NA	Intergenic	Intergenic	94278	NM_001271531
chr1	121341000	121362599	16	Peak1443	1366	1556	2079	1532	1111	1201	1594	658	1245.67	1390.63	1346.71	1388.2	1292.93	1207.76	1440.1	1275.73	-0.142954	0.141313	0.999901	0.0765618	0.416067	0.762376	0.0222752	0.813483	0.920058	0.165229	0.0872459	0.351685	0.098837	0.29076	0.999995	-0.0663918	0.490798	0.833364	Peak_201	chr1	121341001	121362599	+	0	NA	Intergenic	Lx2|LINE|L1	-19211	NM_178082
chr1	121363200	121368599	1	Peak1444	375	332	576	370	282	356	336	185	341.966	296.716	373.115	335.27	328.179	358.005	303.559	358.679	0.183753	0.258318	0.999901	-0.182716	0.243439	0.632814	0.00230023	0.98845	0.994843	-0.181453	0.260399	0.573442	-0.180415	0.245232	0.999995	0.00103774	0.994793	0.998703	Peak_202	chr1	121363201	121368599	+	0	NA	Intergenic	Intergenic	-33311	NM_178082
chr1	121372000	121381799	7	Peak1445	695	663	1065	681	596	571	638	294	633.777	592.539	689.874	617.078	693.599	574.215	576.401	570.008	-0.146541	0.267931	0.999901	-0.064746	0.61005	0.862275	-0.066883	0.601993	0.809939	0.0796582	0.545377	0.791122	-0.131629	0.297644	0.999995	-0.211287	0.10537	0.5191	Peak_203	chr1	121372001	121381799	+	0	NA	Intergenic	L1Md_F2|LINE|L1	-44311	NM_178082
chr1	121389600	121422799	16	Peak1446	2607	2593	3627	2641	1826	2096	2423	1181	2377.35	2317.43	2349.46	2393.1	2125.02	2107.8	2189.06	2289.73	0.0230559	0.769356	0.999901	-0.13119	0.0860759	0.431529	0.126367	0.0998502	0.336047	0.103311	0.18531	0.491399	-0.00482315	0.949249	0.999995	-0.108134	0.163687	0.599222	Peak_204	chr1	121389601	121422799	+	0	NA	Intergenic	L1Md_F2|LINE|L1	-24867	NM_029955
chr1	121523000	121544399	16	Peak1447	1776	1834	2482	1782	1365	1718	1621	812	1619.55	1639.09	1607.76	1614.73	1588.53	1727.67	1464.49	1574.31	0.119216	0.181561	0.999901	-0.0813147	0.349684	0.719189	0.0932511	0.285869	0.572575	-0.025965	0.76927	0.911107	0.0119363	0.889882	0.999995	0.0379014	0.667028	0.907179	Peak_205	chr1	121523001	121544399	+	0	NA	Intergenic	Intergenic	-5235	NM_010483
chr1	121579400	121603799	16	Peak1448	1708	1665	2415	1735	1514	1566	1908	865	1557.54	1488.05	1564.36	1572.15	1761.93	1574.82	1723.78	1677.06	-0.103371	0.22704	0.999901	0.158597	0.056559	0.360667	-0.187527	0.0251381	0.163394	-0.0841564	0.325258	0.635284	-0.0289302	0.727918	0.999995	0.0552262	0.515853	0.846481	Peak_206	chr1	121579401	121603799	+	0	NA	Intergenic	Intergenic	-23620	NM_025860
chr1	121628800	121637199	1	Peak1449	574	560	760	428	420	405	525	244	523.436	500.485	492.304	387.826	488.778	407.281	474.311	473.068	-0.138427	0.374429	0.999901	-0.0762206	0.611153	0.862828	-0.115844	0.444857	0.705599	0.0225828	0.884506	0.955664	-0.192064	0.198938	0.999995	-0.214647	0.162822	0.598609	Peak_207	chr1	121628801	121637199	+	0	NA	Intergenic	Intergenic	-65020	NM_025860
chr1	121642600	121647599	1	Peak1450	394	356	539	345	305	362	282	160	359.292	318.166	349.147	312.617	354.946	364.039	254.773	310.209	0.161124	0.37864	0.999901	-0.222462	0.20917	0.60145	0.055509	0.756573	0.892542	-0.105615	0.560563	0.799191	-0.166953	0.341576	0.999995	-0.0613381	0.732656	0.930078	Peak_208	chr1	121642601	121647599	+	0	NA	Intergenic	Intergenic	-77120	NM_025860
chr1	121684800	121696599	11	Peak1451	748	805	924	705	601	683	708	372	682.108	719.448	598.538	638.826	699.418	686.846	639.642	721.235	0.0712785	0.57571	0.999901	0.065384	0.597805	0.858415	0.0223209	0.857603	0.940013	-0.0489576	0.69869	0.876595	0.0877049	0.475919	0.999995	0.136663	0.278164	0.704403	Peak_209	chr1	121684801	121696599	+	0	NA	Intergenic	L1_Mur2|LINE|L1	-122720	NM_025860
chr1	121708400	121709399	4	Peak1452	81	77	112	70	42	62	106	26	73.8646	68.8167	72.5501	63.4295	48.8778	62.3491	95.7657	50.4089	-0.35583	0.352305	0.999901	-0.00439133	0.990335	NA	-0.141976	0.698719	0.862155	0.213854	0.575467	0.808385	-0.146368	0.685803	NA	-0.360222	0.340288	0.747927	Peak_210	chr1	121708401	121709399	+	0	NA	Intergenic	(TTTC)n|Simple_repeat|Simple_repeat	-140920	NM_025860
chr1	121718000	121724799	7	Peak1453	650	570	723	522	375	516	506	219	592.741	509.422	468.337	473.003	436.409	518.906	457.146	424.598	0.0890654	0.571244	0.999901	-0.243106	0.109934	0.475041	0.136009	0.375045	0.650265	0.0469431	0.763074	0.908283	-0.107098	0.476583	0.999995	-0.154041	0.318768	0.735788	Peak_211	chr1	121718001	121724799	+	0	NA	Intergenic	Intergenic	-153420	NM_025860
chr1	121744600	121753199	4	Peak1454	445	513	657	574	450	489	602	268	405.799	458.48	425.584	520.122	523.691	491.754	543.877	519.599	-0.0826314	0.547969	0.999901	0.360241	0.00710432	0.134248	-0.126437	0.344434	0.624587	-0.0438053	0.749508	0.900735	0.233805	0.0798335	0.999995	0.27761	0.0431615	0.370586	Peak_212	chr1	121744601	121753199	+	0	NA	Intergenic	RLTR9E|LTR|ERVK	-180920	NM_025860
chr1	12196600	12204199	3	Peak73	519	452	682	518	373	451	508	275	473.281	403.963	441.778	469.378	434.081	453.54	458.952	533.171	0.132645	0.371689	0.999901	-0.0325305	0.821433	0.946701	-0.0334588	0.818047	0.922078	-0.166104	0.260532	0.573483	-0.0659892	0.645039	0.999995	0.100115	0.493907	0.835684	Peak_213	chr1	12196601	12204199	+	0	NA	Intergenic	Lx5|LINE|L1	-225586	NR_105759
chr1	122463400	122471999	2	Peak1455	640	642	674	514	442	544	510	283	583.622	573.771	436.596	465.754	514.381	547.063	460.759	548.681	0.169808	0.294298	0.999901	-0.0623132	0.693904	0.898492	0.0941105	0.55392	0.780176	-0.0756979	0.637549	0.845507	0.0317973	0.839562	0.999995	0.107495	0.501719	0.839353	Peak_214	chr1	122463401	122471999	+	0	NA	Intergenic	Intergenic	-899720	NM_025860
chr1	12250000	12256599	1	Peak74	451	429	467	362	279	303	378	158	411.271	383.407	302.508	328.021	324.688	304.706	341.504	306.331	-0.12595	0.491481	0.999901	-0.0929317	0.597139	0.858138	0.0939852	0.595121	0.805778	0.219936	0.225543	0.536776	0.00105347	0.995174	0.999995	-0.218882	0.225224	0.655167	Peak_215	chr1	12250001	12256599	+	0	NA	Intergenic	Intergenic	-172686	NR_105759
chr1	122533600	122563799	16	Peak1456	2125	2084	2782	2025	1848	2129	2215	1135	1937.81	1862.52	1802.09	1834.92	2150.62	2140.99	2001.14	2200.54	0.064237	0.435497	0.999901	0.150895	0.0617792	0.374551	-0.166158	0.0408283	0.21189	-0.230395	0.00512386	0.0842033	-0.0152633	0.850019	0.999995	0.215132	0.00858694	0.172459	Peak_216	chr1	122533601	122563799	+	0	NA	Intergenic	B4A|SINE|B4	-980720	NM_025860
chr1	122612200	122623799	4	Peak1457	736	676	867	697	560	589	668	301	671.165	604.157	561.615	631.576	651.704	592.317	603.504	583.58	-0.0917669	0.487313	0.999901	0.0281925	0.824906	0.947629	-0.0211615	0.868912	0.944761	0.0706054	0.590981	0.81757	0.00703096	0.955734	0.999995	-0.0635744	0.62643	0.891727	Peak_217	chr1	122612201	122623799	+	0	NA	Intergenic	Intergenic	-1050020	NM_025860
chr1	12270400	12284599	3	Peak75	915	949	1304	1014	603	699	987	379	834.396	848.144	844.69	918.821	701.746	702.936	891.705	734.806	-0.154672	0.223683	0.999901	-0.0719442	0.557442	0.840327	0.145287	0.237649	0.521448	0.299959	0.0172809	0.157648	0.0733428	0.546009	0.999995	-0.226616	0.0712142	0.453074	Peak_218	chr1	12270401	12284599	+	0	NA	Intergenic	Intergenic	-148486	NR_105759
chr1	122831800	122839399	2	Peak1458	459	486	566	471	336	358	479	176	418.566	434.35	366.637	426.79	391.022	360.016	432.752	341.229	-0.230336	0.134457	0.999901	0.0745438	0.611467	0.862966	0.0618441	0.674254	0.848593	0.292181	0.0553899	0.28254	0.136388	0.347896	0.999995	-0.155793	0.305809	0.724811	Peak_219	chr1	122831801	122839399	+	0	NA	Intergenic	Intergenic	1209959	NM_199021
chr1	122848200	122854799	2	Peak1459	421	481	540	454	371	347	444	185	383.914	429.881	349.795	411.386	431.754	348.954	401.132	358.679	-0.235694	0.119336	0.999901	0.183739	0.20392	0.596558	0.0161141	0.911334	0.962247	0.251808	0.093562	0.362643	0.199853	0.163446	0.999995	-0.0519547	0.729212	0.92908	Peak_220	chr1	122848201	122854799	+	0	NA	Intergenic	Intergenic	1194059	NM_199021
chr1	123253800	123261399	1	Peak1460	489	423	661	461	307	372	457	232	445.923	378.045	428.175	417.729	357.273	374.095	412.877	449.802	0.0820439	0.60234	0.999901	-0.178772	0.238501	0.628471	0.0440678	0.773786	0.901557	-0.0379761	0.807803	0.929054	-0.134704	0.370005	0.999995	-0.0967279	0.531234	0.852906	Peak_221	chr1	123253801	123261399	+	0	NA	Intergenic	MTD|LTR|ERVL-MaLR	787959	NM_199021
chr1	124063200	124075599	11	Peak1461	722	788	950	767	566	694	699	349	658.398	704.254	615.38	695.006	658.686	697.908	631.511	676.642	0.0944641	0.424584	0.999901	0.0191882	0.866891	0.962957	0.118031	0.303831	0.58896	0.0235669	0.840268	0.941331	0.137219	0.224871	0.999995	0.113652	0.329814	0.74155	Peak_222	chr1	124063201	124075599	+	0	NA	Intergenic	B3A|SINE|B2	-23841	NM_199021
chr1	124077200	124077799	2	Peak1462	42	42	54	63	30	28	41	29	38.3002	37.5364	34.9795	57.0865	34.9127	28.1577	37.0414	56.2253	0.179242	0.70697	0.999901	-0.0224912	0.961133	NA	0.393254	0.39167	0.663617	0.214012	0.646235	NA	0.370763	0.410648	NA	0.156751	0.73803	NA	Peak_223	chr1	124077201	124077799	+	0	NA	Intergenic	Intergenic	-31941	NM_199021
chr1	124081400	124085399	1	Peak1463	361	318	316	243	184	168	243	106	329.199	284.204	204.695	220.191	214.131	168.946	219.538	205.513	-0.22415	0.353467	0.999901	-0.292775	0.205045	0.598621	0.217729	0.348956	0.62835	0.441879	0.0644849	0.304541	-0.0750454	0.742414	0.999995	-0.516925	0.0295869	0.318517	Peak_224	chr1	124081401	124085399	+	0	NA	Intergenic	B2_Mm1a|SINE|B2	-37841	NM_199021
chr1	12409600	12418999	3	Peak76	644	681	765	590	406	453	573	298	587.269	608.626	495.543	534.62	472.485	455.551	517.677	577.763	0.0466743	0.761076	0.999901	-0.124573	0.40246	0.753334	0.20592	0.167732	0.438655	0.159245	0.294086	0.60656	0.0813468	0.580041	0.999995	-0.0778987	0.60667	0.884208	Peak_225	chr1	12409601	12418999	+	0	NA	Intergenic	Intergenic	-11686	NR_105759
chr1	124102600	124109599	1	Peak1464	439	411	633	383	334	483	406	194	400.328	367.32	410.037	347.05	388.695	485.72	366.801	376.128	0.206838	0.193283	0.999901	-0.102873	0.505323	0.814651	-0.0794753	0.611476	0.815877	-0.286314	0.0705136	0.317866	-0.182348	0.235546	0.999995	0.103965	0.505961	0.841121	Peak_226	chr1	124102601	124109599	+	0	NA	Intergenic	Lx5c|LINE|L1	-60541	NM_199021
chr1	124116000	124122399	1	Peak1465	481	449	610	379	344	280	406	174	438.628	401.282	395.139	343.425	400.332	281.577	366.801	337.352	-0.321678	0.0538487	0.999901	-0.119832	0.448014	0.781412	-0.0409212	0.797824	0.912254	0.280757	0.0907596	0.357346	-0.160754	0.305999	0.999995	-0.44151	0.00718762	0.156833	Peak_227	chr1	124116001	124122399	+	0	NA	Intergenic	Intergenic	-73641	NM_199021
chr1	12422600	12422999	2	Peak77	36	42	71	42	24	37	24	18	32.8287	37.5364	45.9916	38.0577	27.9302	37.2084	21.6828	34.8985	0.55272	0.260673	0.999901	-0.684439	0.14538	NA	0.615724	0.194652	0.473491	0.0630039	0.893835	NA	-0.0687149	0.878599	NA	-0.131719	0.778085	NA	Peak_228	chr1	12422601	12422999	+	0	NA	Intergenic	L1VL2|LINE|L1	-3186	NR_105759
chr1	12425000	12433599	2	Peak78	584	639	775	537	415	467	491	267	532.555	571.089	502.021	486.595	482.959	469.63	443.594	517.66	0.0869196	0.54398	0.999901	-0.159668	0.247393	0.636983	0.192925	0.16451	0.434031	0.106006	0.453204	0.731425	0.0332577	0.806876	0.999995	-0.0727479	0.604834	0.883711	Peak_229	chr1	12425001	12433599	+	0	NA	Intergenic	MTC|LTR|ERVL-MaLR	3314	NR_105759
chr1	124428000	124441399	2	Peak1466	735	958	1088	823	605	669	658	345	670.253	856.187	704.772	745.75	704.073	672.767	594.47	668.887	0.0506445	0.694324	0.999901	-0.0866989	0.487011	0.80441	0.306206	0.0140774	0.119	0.255562	0.044138	0.253729	0.219507	0.0737869	0.999995	-0.0360544	0.776475	0.943786	Peak_230	chr1	124428001	124441399	+	0	NA	Intergenic	AT_rich|Low_complexity|Low_complexity	-389141	NM_199021
chr1	124535400	124543599	3	Peak1467	500	556	697	529	349	371	523	215	455.954	496.91	451.495	479.346	406.151	373.089	472.504	416.843	-0.165297	0.263159	0.999901	-0.0430299	0.759937	0.925703	0.148732	0.292576	0.578631	0.31403	0.0314514	0.214189	0.105702	0.446924	0.999995	-0.208327	0.152182	0.586563	Peak_231	chr1	124535401	124543599	+	0	NA	Intergenic	Intergenic	-493941	NM_199021
chr1	12454000	12462199	2	Peak79	477	582	589	493	372	463	383	216	434.98	520.147	381.536	446.725	432.918	465.607	346.021	418.782	0.193658	0.233331	0.999901	-0.0696987	0.659493	0.883377	0.316291	0.0453608	0.223448	0.122633	0.44322	0.724406	0.246592	0.112924	0.999995	0.12396	0.438704	0.806441	Peak_232	chr1	12454001	12462199	+	0	NA	Intergenic	L1Md_F2|LINE|L1	32114	NR_105759
chr1	124552800	124559199	1	Peak1468	432	404	585	412	308	343	299	178	393.945	361.064	378.945	373.328	358.437	344.932	270.131	345.107	0.140814	0.408542	0.999901	-0.303651	0.0636764	0.379112	0.23069	0.162431	0.431033	0.0898761	0.592222	0.81866	-0.0729611	0.650531	0.999995	-0.162837	0.327855	0.740612	Peak_233	chr1	124552801	124559199	+	0	NA	Intergenic	Intergenic	-510441	NM_199021
chr1	124560800	124560999	1	Peak1469	17	13	31	9	11	10	17	14	15.5024	11.6184	20.0808	8.15522	12.8013	10.0563	15.3586	27.1432	0.331543	0.655557	0.999901	-0.338843	0.636509	NA	-0.514102	0.493467	0.74	-0.845644	0.263236	NA	-0.852945	0.242665	NA	-0.00730041	0.991937	NA	Peak_234	chr1	124560801	124560999	+	0	NA	Intergenic	Intergenic	-515341	NM_199021
chr1	124570200	124576399	2	Peak1470	383	392	458	398	281	309	270	168	349.261	350.34	296.678	360.642	327.016	310.74	243.931	325.719	0.159875	0.38153	0.999901	-0.180864	0.30583	0.685803	0.322602	0.0683398	0.274554	0.162726	0.364811	0.668298	0.141738	0.413641	0.999995	-0.0209888	0.906764	0.978525	Peak_235	chr1	124570201	124576399	+	0	NA	Intergenic	B3|SINE|B2	-527741	NM_199021
chr1	124595600	124615799	3	Peak1471	1292	1424	1703	1452	944	1074	1308	522	1178.19	1272.66	1103.15	1315.71	1098.59	1080.05	1181.71	1012.06	-0.121452	0.222433	0.999901	0.00194265	0.98384	0.995504	0.181472	0.0586734	0.2551	0.302925	0.00209216	0.050016	0.183415	0.0529589	0.999995	-0.119509	0.224445	0.654804	Peak_236	chr1	124595601	124615799	+	0	NA	Intergenic	B4A|SINE|B4	-560141	NM_199021
chr1	12466200	12480999	3	Peak80	946	1029	1194	1032	588	805	850	416	862.666	919.642	773.436	935.132	684.289	809.533	767.932	806.542	0.152088	0.188419	0.999901	-0.167423	0.13452	0.511163	0.350591	0.00174131	0.0360056	0.198503	0.0805959	0.33961	0.183168	0.0952264	0.999995	-0.015335	0.892541	0.975194	Peak_237	chr1	12466201	12480999	+	0	NA	Intergenic	B4|SINE|B4	47614	NR_105759
chr1	124691600	124707799	2	Peak1472	995	1014	1254	1028	785	805	956	452	907.349	906.236	812.302	931.507	913.549	809.533	863.698	876.339	-0.0801696	0.471769	0.999901	0.0487438	0.65057	0.879325	0.0493083	0.647906	0.836159	0.129478	0.241556	0.553798	0.098052	0.358261	0.999995	-0.0314259	0.775523	0.943508	Peak_238	chr1	124691601	124707799	+	0	NA	Intergenic	Intergenic	-654141	NM_199021
chr1	124859200	124863799	3	Peak1473	389	350	480	378	301	267	310	144	354.732	312.803	310.929	342.519	350.291	268.504	280.069	279.188	-0.201105	0.261276	0.999901	-0.0804306	0.637031	0.874838	0.0605566	0.724331	0.876577	0.261661	0.140366	0.435863	-0.0198739	0.906291	0.999995	-0.281535	0.1102	0.525829	Peak_239	chr1	124859201	124863799	+	0	NA	Intergenic	Intergenic	574227	NM_023735
chr1	12491000	12503199	1	Peak81	843	817	1101	868	580	685	713	290	768.739	730.172	713.193	786.526	674.979	688.857	644.16	562.253	-0.0626671	0.62609	0.999901	-0.167397	0.175592	0.56373	0.202153	0.103515	0.342123	0.26482	0.0371801	0.231753	0.0347557	0.775727	0.999995	-0.230064	0.0690047	0.446286	Peak_240	chr1	12491001	12503199	+	0	NA	Intergenic	ORR1C1-int|LTR|ERVL-MaLR	71114	NR_105759
chr1	125026400	125033399	2	Peak1474	450	492	596	494	365	368	501	249	410.359	439.712	386.07	447.631	424.771	370.072	452.628	482.762	-0.0594494	0.702949	0.999901	0.142262	0.346115	0.716853	0.0150251	0.920878	0.966871	0.0744744	0.630512	0.840683	0.157287	0.294042	0.999995	0.0828125	0.592116	0.877247	Peak_241	chr1	125026401	125033399	+	0	NA	Intergenic	Intergenic	405827	NM_023735
chr1	125103400	125113199	2	Peak1475	585	691	875	691	402	555	626	310	533.467	617.563	566.797	626.14	467.83	558.125	565.56	601.029	0.157028	0.248007	0.999901	-0.0878035	0.505219	0.814624	0.263283	0.0459706	0.224777	0.106256	0.427274	0.713183	0.17548	0.17582	0.999995	0.0692242	0.604622	0.883675	Peak_242	chr1	125103401	125113199	+	0	NA	Intergenic	Intergenic	327427	NM_023735
chr1	125161600	125171799	1	Peak1476	637	560	859	596	441	548	574	248	580.886	500.485	556.433	540.057	513.217	551.086	518.58	480.823	0.00953979	0.943444	0.999901	-0.139313	0.280238	0.66757	0.0118675	0.927531	0.969683	0.00232767	0.986083	0.994376	-0.127445	0.319196	0.999995	-0.129773	0.325588	0.739228	Peak_243	chr1	125161601	125171799	+	0	NA	Intergenic	Intergenic	269027	NM_023735
chr1	125209400	125234199	7	Peak1477	1530	1585	2455	1630	1223	1462	1510	747	1395.22	1416.55	1590.27	1477	1423.27	1470.23	1364.21	1448.29	0.0677186	0.476779	0.999901	-0.101755	0.271807	0.66087	0.0545222	0.558416	0.783075	-0.0131964	0.888978	0.957316	-0.0472325	0.607406	0.999995	-0.0340361	0.717192	0.924622	Peak_244	chr1	125209401	125234199	+	0	NA	Intergenic	Intergenic	213927	NM_023735
chr1	125254800	125268599	16	Peak1478	880	967	1434	959	742	864	839	448	802.48	864.231	928.9	868.984	863.508	868.865	757.994	868.584	0.101999	0.385587	0.999901	-0.0995697	0.383089	0.741325	0.0984559	0.391126	0.663566	-0.0035432	0.97574	0.991007	-0.00111387	0.992141	0.999995	0.00242933	0.983273	0.996504	Peak_245	chr1	125254801	125268599	+	0	NA	Intergenic	Intergenic	174027	NM_023735
chr1	125288800	125306799	16	Peak1479	1207	1324	1827	1147	1016	1066	1127	570	1100.67	1183.29	1183.47	1039.34	1182.38	1072	1018.19	1105.12	-0.0147524	0.893872	0.999901	-0.0571396	0.595087	0.857261	0.0167312	0.87704	0.948363	0.0314837	0.774665	0.913475	-0.0404084	0.705392	0.999995	-0.071892	0.510929	0.843407	Peak_246	chr1	125288801	125306799	+	0	NA	Intergenic	Intergenic	137927	NM_023735
chr1	125324400	125340999	16	Peak1480	1044	1184	1668	1223	942	1082	1107	544	952.033	1058.17	1080.48	1108.2	1096.26	1088.09	1000.12	1054.71	0.0348845	0.743299	0.999901	0.040739	0.694339	0.898492	0.0489046	0.638217	0.830882	0.0140201	0.894547	0.958689	0.0896436	0.383641	0.999995	0.0756236	0.473216	0.826133	Peak_247	chr1	125324401	125340999	+	0	NA	Intergenic	MLTR14|LTR|ERV1	103027	NM_023735
chr1	125371800	125379399	3	Peak1481	570	625	767	594	402	494	551	266	519.788	558.577	496.838	538.245	467.83	496.782	497.801	515.722	0.0641069	0.629443	0.999901	-0.0716427	0.574787	0.84756	0.182345	0.154821	0.41981	0.118238	0.366502	0.669371	0.110702	0.378466	0.999995	-0.00753579	0.953943	0.988428	Peak_248	chr1	125371801	125379399	+	0	NA	Intergenic	Intergenic	60127	NM_023735
chr1	12541600	12546799	2	Peak82	306	375	423	377	215	284	280	145	279.044	335.146	274.006	341.613	250.208	285.599	252.966	281.126	0.172573	0.31154	0.999901	-0.135539	0.407592	0.757487	0.427264	0.00884854	0.0904287	0.254691	0.125217	0.415855	0.291725	0.0666481	0.999995	0.0370343	0.824043	0.959325	Peak_249	chr1	12541601	12546799	+	0	NA	Intergenic	L1_Mus3|LINE|L1	118214	NR_105759
chr1	125609800	125617199	3	Peak1482	502	502	798	559	420	493	460	241	457.778	448.649	516.919	506.53	488.778	495.776	415.587	467.252	0.0976866	0.511093	0.999901	-0.113796	0.428616	0.769128	0.0820303	0.571111	0.790428	-0.0156563	0.915327	0.96775	-0.0317654	0.823372	0.999995	-0.016109	0.912268	0.980013	Peak_250	chr1	125609801	125617199	+	0	NA	Intergenic	Intergenic	52484	NM_028787
chr1	125646400	125656199	7	Peak1483	774	700	1123	718	617	674	622	324	705.817	625.607	727.444	650.605	718.038	677.796	561.946	628.172	0.0375753	0.780063	0.999901	-0.167955	0.197087	0.588908	-2.10352e-05	0.999872	0.999914	-0.0375963	0.778672	0.915385	-0.167976	0.194207	0.999995	-0.13038	0.325093	0.738704	Peak_251	chr1	125646401	125656199	+	0	NA	Intergenic	B4|SINE|B4	-25696	NM_027677
chr1	125657800	125668799	7	Peak1484	659	729	1014	650	607	676	708	280	600.948	651.525	656.837	588.988	706.401	679.807	639.642	542.865	-0.12428	0.365076	0.999901	0.0946286	0.476791	0.797814	-0.116101	0.385729	0.658967	0.00817838	0.952363	0.981689	-0.0214727	0.871434	0.999995	-0.0296511	0.827502	0.960602	Peak_252	chr1	125657801	125668799	+	0	NA	Intergenic	Intergenic	-13696	NM_027677
chr1	125674400	125692999	16	Peak1485	1363	1547	2349	1432	1108	1261	1452	650	1242.93	1382.59	1521.61	1297.59	1289.44	1268.1	1311.81	1260.22	-0.0409668	0.701202	0.999901	-0.0903303	0.384667	0.742403	0.042929	0.681097	0.852389	0.0838958	0.429436	0.714561	-0.0474013	0.646326	0.999995	-0.131297	0.213891	0.645164	Peak_253	chr1	125674401	125692999	+	0	NA	intron (NM_027677, intron 1 of 1)	intron (NM_027677, intron 1 of 1)	6704	NM_027677
chr1	125693800	125694799	2	Peak1486	50	54	110	70	65	55	56	14	45.5954	48.2611	71.2545	63.4295	75.6442	55.3097	50.5932	27.1432	-0.555915	0.206279	0.999901	0.0957279	0.817748	NA	-0.169858	0.685221	0.854435	0.386058	0.379741	NA	-0.0741299	0.858248	NA	-0.460188	0.291266	NA	Peak_254	chr1	125693801	125694799	+	0	NA	intron (NM_027677, intron 1 of 1)	intron (NM_027677, intron 1 of 1)	17304	NM_027677
chr1	125700400	125700999	2	Peak1487	19	63	49	55	34	31	32	15	17.3263	56.3046	31.7407	49.8375	39.5677	31.1746	28.9104	29.082	-0.170891	0.732264	0.999901	0.45336	0.347765	NA	0.640088	0.17081	0.442789	0.810979	0.0948401	NA	1.09345	0.0195562	NA	0.282469	0.572448	NA	Peak_255	chr1	125700401	125700999	+	0	NA	intron (NM_027677, intron 1 of 1)	intron (NM_027677, intron 1 of 1)	23704	NM_027677
chr1	125702000	125720599	7	Peak1488	1184	1271	1821	1163	876	977	1225	506	1079.7	1135.92	1179.59	1053.84	1019.45	982.502	1106.73	981.034	-0.116165	0.265689	0.999901	-0.0877358	0.382406	0.741325	0.0411229	0.684315	0.854124	0.157288	0.129085	0.421104	-0.0466129	0.640065	0.999995	-0.203901	0.0476454	0.387026	Peak_256	chr1	125702001	125720599	+	0	NA	intron (NM_027677, intron 1 of 1)	B1_Mur2|SINE|Alu	34304	NM_027677
chr1	125741000	125751199	2	Peak1489	604	691	789	599	506	513	608	242	550.793	617.563	511.089	542.775	588.861	515.889	549.297	469.19	-0.200317	0.142398	0.999901	0.100378	0.443652	0.779114	0.0293283	0.823361	0.924511	0.229645	0.0902532	0.356745	0.129707	0.318387	0.999995	-0.0999386	0.459857	0.817049	Peak_257	chr1	125741001	125751199	+	0	NA	intron (NM_027677, intron 1 of 1)	intron (NM_027677, intron 1 of 1)	69104	NM_027677
chr1	125752400	125768999	16	Peak1490	1029	1129	1484	998	815	954	962	504	938.354	1009.01	961.289	904.323	948.462	959.372	869.119	977.157	0.092019	0.393709	0.999901	-0.0658489	0.529135	0.828293	0.075836	0.471184	0.723384	-0.016183	0.879725	0.954636	0.00998711	0.923249	0.999995	0.0261701	0.805613	0.954026	Peak_258	chr1	125752401	125768999	+	0	NA	intron (NM_027677, intron 1 of 1)	intron (NM_027677, intron 1 of 1)	83704	NM_027677
chr1	125795400	125802599	1	Peak1491	530	461	743	488	449	421	450	240	483.312	412.007	481.292	442.194	522.527	423.371	406.552	465.313	-0.0654775	0.670913	0.999901	-0.0587004	0.692659	0.897906	-0.116649	0.437527	0.699862	-0.0511714	0.739194	0.896571	-0.175349	0.236422	0.999995	-0.124178	0.413985	0.793172	Peak_259	chr1	125795401	125802599	+	0	NA	intron (NM_027677, intron 1 of 1)	intron (NM_027677, intron 1 of 1)	112387	NM_001311090
chr1	125807800	125815799	2	Peak1492	474	610	928	571	364	392	508	228	432.245	545.171	601.129	517.403	423.608	394.207	458.952	442.047	-0.0857652	0.605545	0.999901	-0.231309	0.14788	0.531191	0.266495	0.0967958	0.331354	0.35226	0.0317747	0.215056	0.0351855	0.823502	0.999995	-0.317074	0.0523682	0.40267	Peak_260	chr1	125807801	125815799	+	0	NA	intron (NM_027677, intron 1 of 1)	intron (NM_027677, intron 1 of 1)	99587	NM_001311090
chr1	125817200	125818599	5	Peak1493	112	85	100	76	74	92	101	48	102.134	75.9665	64.7769	68.8663	86.118	92.5181	91.2484	93.0626	0.0636343	0.84355	0.999901	0.100199	0.748535	NA	-0.293492	0.35547	0.633499	-0.357126	0.270011	0.582614	-0.193293	0.538084	NA	0.163833	0.607323	0.884773	Peak_261	chr1	125817201	125818599	+	0	NA	intron (NM_027677, intron 1 of 1)	MLT1G|LTR|ERVL-MaLR	93487	NM_001311090
chr1	125820200	125838199	7	Peak1494	1219	1346	1845	1243	982	1094	1342	550	1111.62	1202.95	1195.13	1126.33	1142.81	1100.16	1212.43	1066.34	-0.119611	0.228595	0.999901	0.0296708	0.757006	0.924289	-0.0169743	0.860281	0.941107	0.102637	0.298939	0.611689	0.0126965	0.894058	0.999995	-0.0899407	0.360129	0.76079	Peak_262	chr1	125820201	125838199	+	0	NA	intron (NM_027677, intron 1 of 1)	Lx5|LINE|L1	82187	NM_001311090
chr1	125840400	125855199	7	Peak1495	1052	1076	1572	910	826	999	1112	434	959.328	961.647	1018.29	824.583	961.263	1004.63	1004.64	841.441	-0.0823141	0.487582	0.999901	-0.00884767	0.93877	0.984388	-0.1388	0.232206	0.516216	-0.0564857	0.633313	0.842696	-0.147647	0.199163	0.999995	-0.0911617	0.437532	0.805402	Peak_263	chr1	125840401	125855199	+	0	NA	intron (NM_027677, intron 1 of 1)	intron (NM_027677, intron 1 of 1)	63587	NM_001311090
chr1	125963400	125973199	1	Peak1496	616	612	760	485	409	535	493	327	561.736	546.959	492.304	439.476	475.977	538.013	445.401	633.989	0.339903	0.0251204	0.999901	-0.19296	0.193288	0.584652	0.0998548	0.504305	0.746721	-0.240049	0.11035	0.392006	-0.0931048	0.526121	0.999995	0.146944	0.324479	0.738397	Peak_264	chr1	125963401	125973199	+	0	NA	intron (NM_176957, intron 12 of 12)	intron (NM_176957, intron 12 of 12)	-55372	NM_001311089
chr1	126025200	126035599	1	Peak1497	733	703	1041	690	532	570	708	288	668.429	628.288	674.327	625.234	619.119	573.21	639.642	558.375	-0.152335	0.20763	0.999901	-0.0926592	0.420063	0.765095	-0.00675006	0.95367	0.981784	0.145585	0.225168	0.536587	-0.0994093	0.383253	0.999995	-0.244994	0.0391963	0.358312	Peak_265	chr1	126025201	126035599	+	0	NA	intron (NM_001081756, intron 11 of 16)	intron (NM_001081756, intron 11 of 16)	-117472	NM_001311089
chr1	12630000	12639199	3	Peak83	594	629	771	569	424	520	614	290	541.674	562.152	499.43	515.591	493.433	522.928	554.718	562.253	0.0428084	0.753225	0.999901	0.0140063	0.9153	0.979981	0.0378166	0.775156	0.902435	-0.00499173	0.970514	0.989676	0.051823	0.691364	0.999995	0.0568147	0.672393	0.909003	Peak_266	chr1	12630001	12639199	+	0	NA	Intergenic	Intergenic	-32963	NR_045297
chr1	12641600	12642799	2	Peak84	99	111	155	136	91	106	92	54	90.279	99.2033	100.404	123.234	105.902	106.597	83.1174	104.695	0.168242	0.561142	0.999901	-0.0217352	0.938064	NA	0.2408	0.389263	0.661985	0.0725577	0.798589	0.924813	0.219065	0.424647	NA	0.146507	0.606425	0.884208	Peak_267	chr1	12641601	12642799	+	0	NA	Intergenic	ORR1E|LTR|ERVL-MaLR	-25363	NR_045297
chr1	12645600	12659399	3	Peak85	868	859	1124	894	594	683	834	377	791.537	767.709	728.092	810.085	691.272	686.846	753.477	730.929	-0.0331453	0.778747	0.999901	-0.0694023	0.540834	0.833241	0.125293	0.271853	0.557739	0.158438	0.174643	0.479959	0.0558905	0.618325	0.999995	-0.102548	0.377463	0.771277	Peak_268	chr1	12645601	12659399	+	0	NA	Intergenic	HAL1|LINE|L1	-15063	NR_045297
chr1	126457600	126463799	3	Peak1498	422	482	479	405	242	286	411	165	384.825	430.775	310.281	366.985	281.629	287.611	371.318	319.903	-0.115605	0.53721	0.999901	-0.0814897	0.651278	0.879657	0.284218	0.115017	0.361636	0.399823	0.0305603	0.211225	0.202728	0.253951	0.999995	-0.197095	0.286246	0.71119	Peak_269	chr1	126457601	126463799	+	0	NA	intron (NM_001081756, intron 3 of 16)	intron (NM_001081756, intron 3 of 16)	32227	NM_172484
chr1	126480400	126499999	7	Peak1499	1481	1405	2110	1339	1048	1073	1344	567	1350.54	1255.68	1366.79	1213.32	1219.62	1079.04	1214.24	1099.3	-0.161228	0.0823637	0.999901	-0.159264	0.0721396	0.398764	0.0208028	0.816178	0.920997	0.182031	0.0482291	0.264279	-0.138462	0.115098	0.999995	-0.320492	0.000444772	0.0337166	Peak_270	chr1	126480401	126499999	+	0	NA	intron (NM_001081756, intron 3 of 16)	intron (NM_001081756, intron 3 of 16)	2727	NM_172484
chr1	126506600	126509999	2	Peak1500	201	221	244	193	135	159	184	67	183.294	197.513	158.056	174.884	157.107	159.895	166.235	129.9	-0.142402	0.538877	0.999901	-0.0731274	0.739504	0.918004	0.202556	0.358477	0.635752	0.344957	0.13075	0.423173	0.129428	0.549555	NA	-0.215529	0.343738	0.750727	Peak_271	chr1	126506601	126509999	+	0	NA	intron (NM_001081756, intron 3 of 16)	(CA)n|Simple_repeat|Simple_repeat	-15373	NM_172484
chr1	126513200	126519999	2	Peak1501	447	503	574	385	270	383	345	172	407.623	449.543	371.819	348.862	314.214	385.157	311.69	333.474	0.208597	0.224922	0.999901	-0.314885	0.0576018	0.362926	0.351573	0.0348922	0.195053	0.142976	0.396772	0.691856	0.0366886	0.821436	0.999995	-0.106288	0.526758	0.851803	Peak_272	chr1	126513201	126519999	+	0	NA	intron (NM_001081756, intron 3 of 16)	B4A|SINE|B4	-23673	NM_172484
chr1	126536400	126546399	3	Peak1502	686	802	900	679	380	593	620	337	625.569	716.766	582.992	615.266	442.228	596.339	560.139	653.377	0.308939	0.0326406	0.999901	-0.264245	0.0606891	0.371462	0.405909	0.00402126	0.0577409	0.0969699	0.494884	0.759947	0.141664	0.30558	0.999995	0.0446945	0.752666	0.937144	Peak_273	chr1	126536401	126546399	+	0	NA	intron (NM_001081756, intron 2 of 16)	intron (NM_001081756, intron 2 of 16)	-48473	NM_172484
chr1	126548400	126563599	7	Peak1503	1047	1115	1443	1102	624	833	1004	375	954.768	996.502	934.73	998.561	726.184	837.691	907.064	727.051	-0.0575816	0.64297	0.999901	-0.206383	0.0853058	0.430453	0.285133	0.017766	0.135593	0.342714	0.0052258	0.0850687	0.0787494	0.505918	0.999995	-0.263965	0.0310075	0.32502	Peak_274	chr1	126548401	126563599	+	0	NA	intron (NM_001081756, intron 2 of 16)	intron (NM_001081756, intron 2 of 16)	-63073	NM_172484
chr1	126565400	126579599	3	Peak1504	868	924	1209	926	597	709	760	386	791.537	825.801	783.152	839.082	694.763	712.993	686.622	748.378	0.0779303	0.485672	0.999901	-0.188984	0.0778214	0.412193	0.269566	0.0122605	0.110079	0.191636	0.0810716	0.340515	0.0805818	0.443506	0.999995	-0.111054	0.310034	0.728216	Peak_275	chr1	126565401	126579599	+	0	NA	intron (NM_001081756, intron 2 of 16)	intron (NM_001081756, intron 2 of 16)	-79573	NM_172484
chr1	126589200	126610399	16	Peak1505	1408	1591	2417	1633	1099	1358	1469	684	1283.97	1421.91	1565.66	1479.72	1278.97	1365.65	1327.17	1326.14	0.0474806	0.650762	0.999901	-0.131031	0.199973	0.592309	0.15441	0.132417	0.388179	0.10693	0.304018	0.616548	0.0233793	0.817592	0.999995	-0.0835506	0.420206	0.796341	Peak_276	chr1	126589201	126610399	+	0	NA	intron (NM_001081756, intron 2 of 16)	(TAAA)n|Simple_repeat|Simple_repeat	-106873	NM_172484
chr1	126630400	126640199	1	Peak1506	629	630	873	540	367	471	419	273	573.591	563.046	565.502	489.313	427.099	473.652	378.545	529.293	0.311546	0.030595	0.999901	-0.50226	0.000288847	0.0212575	0.388411	0.00547972	0.069519	0.0768649	0.585595	0.814193	-0.11385	0.40016	0.999995	-0.190714	0.172171	0.606865	Peak_277	chr1	126630401	126640199	+	0	NA	intron (NM_001081756, intron 2 of 16)	B4|SINE|B4	-142373	NM_172484
chr1	126643800	126650399	1	Peak1507	480	452	590	408	273	348	368	146	437.716	403.963	382.183	369.703	317.706	349.96	332.469	283.065	-0.0241966	0.885592	0.999901	-0.330905	0.0386976	0.305902	0.249956	0.121573	0.37238	0.274153	0.0977237	0.370225	-0.080949	0.606844	0.999995	-0.355102	0.0305679	0.323142	Peak_278	chr1	126643801	126650399	+	0	NA	intron (NM_001081756, intron 2 of 16)	intron (NM_001081756, intron 2 of 16)	-154173	NM_172484
chr1	126652000	126661999	1	Peak1508	678	535	816	585	486	463	501	228	618.274	478.142	528.579	530.089	565.586	465.607	452.628	442.047	-0.158708	0.297854	0.999901	-0.172889	0.237023	0.626812	-0.0104318	0.943704	0.976843	0.148276	0.328084	0.638161	-0.183321	0.20719	0.999995	-0.331596	0.0272012	0.30624	Peak_279	chr1	126652001	126661999	+	0	NA	intron (NM_001081756, intron 2 of 16)	MTD|LTR|ERVL-MaLR	-164073	NM_172484
chr1	12668800	12702199	16	Peak86	2132	2190	2542	2040	1794	2137	2318	1102	1944.19	1957.25	1646.63	1848.52	2087.78	2149.03	2094.2	2136.56	0.0354986	0.696859	0.999901	0.222204	0.0132761	0.184226	-0.135997	0.130601	0.385774	-0.171495	0.0595097	0.293366	0.086207	0.336063	0.999995	0.257702	0.00453012	0.124908	Peak_280	chr1	12668801	12702199	+	0	NA	Intergenic	Intergenic	-6930	NM_001198565
chr1	126697800	126714399	3	Peak1509	1175	1293	1574	1009	707	771	1032	444	1071.49	1155.58	1019.59	914.291	822.776	775.342	932.36	860.829	-0.108344	0.395333	0.999901	-0.250251	0.0422668	0.319525	0.236326	0.0561748	0.249004	0.34467	0.00631929	0.0937521	-0.0139255	0.909074	0.999995	-0.358595	0.00433381	0.122852	Peak_281	chr1	126697801	126714399	+	0	NA	intron (NM_001081756, intron 1 of 16)	intron (NM_001081756, intron 1 of 16)	124532	NM_001081756
chr1	126716000	126720599	2	Peak1510	327	298	376	307	253	235	280	130	298.194	266.33	243.561	278.184	294.431	236.323	252.966	252.044	-0.166235	0.378929	0.999901	0.0163925	0.927656	0.981924	-0.00443085	0.980555	0.991932	0.161804	0.388529	0.685057	0.0119616	0.94678	0.999995	-0.149842	0.42157	0.796922	Peak_282	chr1	126716001	126720599	+	0	NA	intron (NM_001081756, intron 1 of 16)	MTC|LTR|ERVL-MaLR	112332	NM_001081756
chr1	126731800	126746999	16	Peak1511	1297	1393	2094	1399	1007	1236	1325	572	1182.75	1244.96	1356.43	1267.68	1171.9	1242.96	1197.07	1109	-0.00470369	0.963818	0.999901	-0.101922	0.310991	0.690403	0.0845915	0.402954	0.672994	0.0892952	0.385583	0.683039	-0.0173306	0.86214	0.999995	-0.106626	0.297666	0.71804	Peak_283	chr1	126731801	126746999	+	0	NA	intron (NM_001081756, intron 1 of 16)	intron (NM_001081756, intron 1 of 16)	91232	NM_001081756
chr1	126755200	126767399	16	Peak1512	906	958	1260	937	626	735	816	382	826.189	856.187	816.188	849.049	728.512	739.139	737.215	740.623	0.0133233	0.90324	0.999901	-0.163614	0.118607	0.488577	0.218088	0.0385063	0.205405	0.204765	0.0577891	0.288997	0.0544739	0.597219	0.999995	-0.150291	0.161664	0.596787	Peak_284	chr1	126755201	126767399	+	0	NA	intron (NM_001081756, intron 1 of 16)	intron (NM_001081756, intron 1 of 16)	69332	NM_001081756
chr1	126820600	126852399	16	Peak1513	2628	2477	3710	2585	2014	2192	2686	1267	2396.5	2213.75	2403.22	2342.36	2343.81	2204.34	2426.67	2456.46	-0.0388166	0.631805	0.999901	-0.0084081	0.915315	0.979981	-0.0668119	0.400904	0.671114	-0.0279953	0.728875	0.890735	-0.07522	0.339952	0.999995	-0.0472247	0.556493	0.864974	Peak_285	chr1	126820601	126852399	+	0	NA	Intergenic	B4|SINE|B4	-5868	NM_176957
chr1	126853200	126868799	16	Peak1514	1061	963	1178	1088	811	1001	1014	501	967.535	860.656	763.071	985.876	943.807	1006.64	916.098	971.34	0.0907752	0.46825	0.999901	0.107197	0.382729	0.741325	-0.010093	0.934667	0.972572	-0.100868	0.418172	0.706625	0.0971039	0.426972	0.999995	0.197972	0.111168	0.527342	Peak_286	chr1	126853201	126868799	+	0	NA	Intergenic	Intergenic	-30368	NM_176957
chr1	126869000	126878199	2	Peak1515	551	612	771	586	396	527	494	296	502.462	546.959	499.43	530.995	460.848	529.968	446.304	573.886	0.278293	0.0353341	0.999901	-0.143962	0.260904	0.650707	0.249717	0.05206	0.239835	-0.0285757	0.825822	0.935674	0.105755	0.399739	0.999995	0.134331	0.299081	0.7195	Peak_287	chr1	126869001	126878199	+	0	NA	Intergenic	MTC|LTR|ERVL-MaLR	-42968	NM_176957
chr1	126888800	126903999	3	Peak1516	1102	1083	1403	1084	740	859	954	407	1004.92	967.903	908.819	982.251	861.18	863.837	861.891	789.093	-0.0539556	0.622389	0.999901	-0.149443	0.15526	0.539739	0.178576	0.0911267	0.320495	0.232532	0.0317201	0.215005	0.0291334	0.778954	0.999995	-0.203398	0.0590121	0.421029	Peak_288	chr1	126888801	126903999	+	0	NA	Intergenic	B4A|SINE|B4	-65768	NM_176957
chr1	126904800	126938999	16	Peak1517	2509	2786	3524	2485	1762	2124	2446	1138	2287.98	2489.91	2282.74	2251.75	2050.54	2135.96	2209.84	2206.36	0.0249967	0.763718	0.999901	-0.100389	0.215749	0.607748	0.153453	0.0592435	0.256045	0.128457	0.119463	0.407813	0.0530642	0.50938	0.999995	-0.0753924	0.359352	0.760323	Peak_289	chr1	126904801	126938999	+	0	NA	Intergenic	Intergenic	-91268	NM_176957
chr1	126946200	126956799	3	Peak1518	685	756	957	693	453	629	643	289	624.657	675.655	619.914	627.952	527.182	632.542	580.918	560.314	0.112349	0.383703	0.999901	-0.165278	0.183668	0.572857	0.23237	0.0627576	0.263441	0.120022	0.344796	0.651896	0.0670925	0.583308	0.999995	-0.0529291	0.675633	0.910453	Peak_290	chr1	126946201	126956799	+	0	NA	Intergenic	L1MC3|LINE|L1	-120868	NM_176957
chr1	126967400	126978999	7	Peak1519	787	910	1194	804	595	638	889	343	717.672	813.289	773.436	728.533	692.435	641.593	803.167	665.01	-0.199847	0.10948	0.999901	0.00554489	0.963134	0.989995	0.0413857	0.731288	0.87981	0.241233	0.0517093	0.273255	0.0469306	0.693445	0.999995	-0.194302	0.115527	0.533503	Peak_291	chr1	126967401	126978999	+	0	NA	Intergenic	Intergenic	-142568	NM_176957
chr1	126980600	127010599	7	Peak1520	2007	2060	3062	2302	1652	1756	2161	875	1830.2	1841.07	1983.47	2085.92	1922.53	1765.89	1952.35	1696.45	-0.160688	0.0743582	0.999901	0.0220648	0.801058	0.938466	0.0189971	0.828834	0.927042	0.179685	0.0449753	0.255975	0.0410619	0.637433	0.999995	-0.138623	0.120695	0.541078	Peak_292	chr1	126980601	127010599	+	0	NA	Intergenic	L1Md_T|LINE|L1	-164968	NM_176957
chr1	127027400	127035999	3	Peak1521	630	647	942	620	486	478	535	248	574.502	578.239	610.198	561.804	565.586	480.692	483.346	480.823	-0.122198	0.368468	0.999901	-0.180217	0.163661	0.551078	0.123558	0.343614	0.624275	0.245756	0.0674182	0.311764	-0.0566591	0.657545	0.999995	-0.302415	0.0233154	0.285074	Peak_293	chr1	127027401	127035999	+	0	NA	Intergenic	Intergenic	-173286	NM_145128
chr1	127046200	127053799	1	Peak1522	556	440	681	477	359	496	452	203	507.021	393.238	441.13	432.227	417.789	498.793	408.359	393.577	0.125972	0.422358	0.999901	-0.19654	0.195473	0.58744	-0.000833758	0.995671	0.998116	-0.126806	0.416189	0.705252	-0.197373	0.190413	0.999995	-0.0705677	0.647109	0.898332	Peak_294	chr1	127046201	127053799	+	0	NA	Intergenic	Intergenic	-154986	NM_145128
chr1	127056200	127066999	1	Peak1523	737	700	1011	613	539	647	682	346	672.077	625.607	654.894	555.461	627.265	650.643	616.153	670.826	0.0861603	0.483415	0.999901	-0.0936403	0.429999	0.770221	-0.0737035	0.539747	0.770578	-0.159864	0.191446	0.498949	-0.167344	0.156383	0.999995	-0.00747995	0.950652	0.987427	Peak_295	chr1	127056201	127066999	+	0	NA	Intergenic	Lx|LINE|L1	-143386	NM_145128
chr1	127105600	127110999	1	Peak1524	425	393	594	356	292	283	342	173	387.561	351.233	384.775	322.584	339.817	284.594	308.98	335.413	-0.076092	0.645933	0.999901	-0.253515	0.10678	0.469313	0.0568976	0.721065	0.874687	0.13299	0.417487	0.706053	-0.196618	0.206072	0.999995	-0.329607	0.0417794	0.366076	Peak_296	chr1	127105601	127110999	+	0	NA	Intergenic	ID_B1|SINE|B4	-96686	NM_145128
chr1	127116400	127125199	2	Peak1525	516	601	678	556	386	472	449	241	470.545	537.128	439.187	503.811	449.21	474.658	405.649	467.252	0.143471	0.307756	0.999901	-0.0904907	0.504879	0.814411	0.286629	0.0347851	0.194636	0.143158	0.299966	0.612891	0.196138	0.140456	0.999995	0.0529803	0.701105	0.91933	Peak_297	chr1	127116401	127125199	+	0	NA	Intergenic	B3|SINE|B2	-84186	NM_145128
chr1	127126800	127141999	3	Peak1526	947	969	1344	1028	733	900	913	448	863.577	866.018	870.601	931.507	853.034	905.068	824.85	868.584	0.0835106	0.434463	0.999901	-0.0484989	0.638754	0.875483	0.100008	0.335537	0.617078	0.0164975	0.876016	0.954474	0.0515092	0.614132	0.999995	0.0350117	0.739306	0.932862	Peak_298	chr1	127126801	127141999	+	0	NA	Intergenic	RMER15|LTR|ERVL	-70586	NM_145128
chr1	127151200	127159199	7	Peak1527	669	604	915	669	458	452	648	306	610.067	539.809	592.708	606.205	533.001	454.545	585.435	593.274	-0.111762	0.443769	0.999901	-0.10278	0.4647	0.790638	0.0334384	0.813325	0.920011	0.1452	0.316531	0.627676	-0.0693419	0.619323	0.999995	-0.214542	0.136155	0.561464	Peak_299	chr1	127151201	127159199	+	0	NA	Intergenic	ID_B1|SINE|B4	-49786	NM_145128
chr1	127161600	127184399	16	Peak1528	1629	1649	2564	1677	1245	1382	1566	731	1485.5	1473.75	1660.88	1519.59	1448.88	1389.78	1414.8	1417.27	-0.0295212	0.749145	0.999901	-0.13803	0.122097	0.493367	0.0642576	0.474791	0.726403	0.0937787	0.306198	0.618343	-0.0737721	0.40497	0.999995	-0.167551	0.0656897	0.437685	Peak_300	chr1	127161601	127184399	+	0	NA	Intergenic	RMER13B|LTR|ERVK	-31986	NM_145128
chr1	12745200	12755199	3	Peak87	651	743	911	680	474	554	698	322	593.653	664.037	590.117	616.172	551.621	557.12	630.608	624.295	-0.0112496	0.931425	0.999901	0.000938937	0.994063	0.998191	0.112251	0.375185	0.65046	0.1235	0.339867	0.647541	0.113189	0.364448	0.999995	-0.0103107	0.936302	0.98373	Peak_301	chr1	12745201	12755199	+	0	NA	intron (NM_172294, intron 2 of 21)	PB1D7|SINE|Alu	31655	NM_172294
chr1	127491200	127516399	16	Peak1529	2008	2148	2770	1981	1589	1792	2123	876	1831.11	1919.72	1794.32	1795.05	1849.21	1802.09	1918.02	1698.39	-0.103306	0.218559	0.999901	0.0562529	0.490091	0.806349	-0.0207403	0.799994	0.913337	0.082566	0.323189	0.633748	0.0355126	0.661493	0.999995	-0.0470534	0.571825	0.871267	Peak_302	chr1	127491201	127516399	+	0	NA	intron (NM_028135, intron 5 of 7)	B4|SINE|B4	174221	NM_028135
chr1	127518800	127542199	16	Peak1530	1726	1863	2511	1893	1467	1708	2051	835	1573.95	1665.01	1626.55	1715.31	1707.23	1717.62	1852.98	1618.9	-0.0917079	0.290509	0.999901	0.154326	0.0677477	0.390077	-0.0760636	0.369592	0.645808	0.0156443	0.856453	0.946773	0.0782621	0.352638	0.999995	0.0626178	0.467576	0.821782	Peak_303	chr1	127518801	127542199	+	0	NA	intron (NM_028135, intron 4 of 7)	B4|SINE|B4	147521	NM_028135
chr1	127543400	127552799	6	Peak1531	593	633	847	609	490	470	668	320	540.762	565.727	548.66	551.837	570.241	472.647	603.504	620.417	-0.120336	0.396443	0.999901	0.108253	0.430554	0.770674	-0.0717217	0.603353	0.810593	0.0486147	0.730949	0.892095	0.0365316	0.789416	0.999995	-0.0120831	0.931559	0.982801	Peak_304	chr1	127543401	127552799	+	0	NA	intron (NM_028135, intron 4 of 7)	intron (NM_028135, intron 4 of 7)	129921	NM_028135
chr1	127565400	127577199	16	Peak1532	930	776	1350	878	636	760	986	425	848.075	693.53	874.488	795.587	740.149	764.28	890.801	823.991	-0.0452896	0.716842	0.999901	-0.0764	0.52781	0.827546	-0.134309	0.272211	0.558092	-0.0890194	0.475148	0.74579	-0.210709	0.0810685	0.999995	-0.12169	0.323932	0.737994	Peak_305	chr1	127565401	127577199	+	0	NA	intron (NM_028135, intron 2 of 7)	B1_Mur3|SINE|Alu	106721	NM_028135
chr1	12756800	12756999	2	Peak88	23	17	21	28	5	5	15	4	20.9739	15.1933	13.6031	25.3718	5.81879	5.02816	13.5517	7.75521	-0.67586	0.446226	0.999901	-0.803017	0.299428	NA	1.04219	0.177774	0.451939	1.71805	0.0435847	NA	0.239175	0.743994	NA	-1.47888	0.0825381	NA	Peak_306	chr1	12756801	12756999	+	0	NA	intron (NM_172294, intron 2 of 21)	B3|SINE|B2	38355	NM_172294
chr1	127600200	127612599	7	Peak1533	1088	962	1309	928	595	874	1001	372	992.157	859.762	847.929	840.894	692.435	878.922	904.353	721.235	0.00805693	0.954394	0.999901	-0.19941	0.146491	0.52957	0.0875811	0.526056	0.761105	0.0795241	0.57009	0.805008	-0.111829	0.412484	0.999995	-0.191354	0.169349	0.604289	Peak_307	chr1	127600201	127612599	+	0	NA	intron (NM_028135, intron 2 of 7)	intron (NM_028135, intron 2 of 7)	71621	NM_028135
chr1	127618600	127628799	16	Peak1534	800	755	1236	780	622	656	895	429	729.527	674.761	800.642	706.786	723.857	659.694	808.587	831.747	-0.0531532	0.684402	0.999901	0.00232933	0.985368	0.995747	-0.151296	0.237904	0.521672	-0.0981428	0.45239	0.730873	-0.148967	0.24024	0.999995	-0.0508239	0.69461	0.91735	Peak_308	chr1	127618601	127628799	+	0	NA	intron (NM_028135, intron 2 of 7)	MTC|LTR|ERVL-MaLR	54321	NM_028135
chr1	127632800	127702999	16	Peak1535	6050	6123	8964	6023	4503	5328	5888	2764	5517.05	5472.27	5806.6	5457.65	5240.4	5358	5319.51	5358.85	0.0211304	0.732195	0.999901	-0.101088	0.0953664	0.44942	0.0495387	0.41556	0.683389	0.0284083	0.64407	0.84884	-0.051549	0.393005	0.999995	-0.0799573	0.191795	0.62528	Peak_309	chr1	127632801	127702999	+	0	NA	intron (NM_028135, intron 2 of 7)	intron (NM_028135, intron 2 of 7)	10121	NM_028135
chr1	127724200	127752799	16	Peak1536	2092	2262	2686	2033	1451	1700	2009	928	1907.71	2021.6	1739.91	1842.17	1688.61	1709.57	1815.03	1799.21	-0.00126394	0.988935	0.999901	-0.0558063	0.529901	0.828442	0.140216	0.115438	0.362057	0.14148	0.11771	0.404532	0.0844102	0.338121	0.999995	-0.0570702	0.526961	0.851822	Peak_310	chr1	127724201	127752799	+	0	NA	intron (NM_001033041, intron 1 of 9)	intron (NM_001033041, intron 1 of 9)	9087	NM_001033041
chr1	127755400	127762599	2	Peak1537	445	502	655	496	324	452	484	239	405.799	448.649	424.288	449.443	377.057	454.545	437.27	463.374	0.16797	0.247565	0.999901	-0.0253179	0.857231	0.959256	0.137806	0.329224	0.611199	-0.0301638	0.833395	0.938943	0.112488	0.417707	0.999995	0.142652	0.318148	0.735492	Peak_311	chr1	127755401	127762599	+	0	NA	intron (NM_001033041, intron 7 of 9)	B4A|SINE|B4	15054	NR_045298
chr1	12780600	12822399	16	Peak89	2639	2896	3812	2883	2356	2580	2896	1379	2406.53	2588.22	2469.29	2612.39	2741.81	2594.53	2616.39	2673.61	-0.0252375	0.730309	0.999901	0.135032	0.0591849	0.367359	-0.0424159	0.554498	0.780535	-0.0171784	0.813798	0.931391	0.0926159	0.193846	0.999995	0.109794	0.131189	0.555705	Peak_312	chr1	12780601	12822399	+	0	NA	intron (NM_172294, intron 5 of 21)	intron (NM_172294, intron 5 of 21)	82955	NM_172294
chr1	128300000	128305999	2	Peak1538	397	387	580	379	375	401	357	174	362.028	345.871	375.706	343.425	436.409	403.258	322.532	337.352	-0.0194528	0.911085	0.999901	0.0348512	0.836542	0.951311	-0.133534	0.433453	0.69684	-0.114081	0.511713	0.7708	-0.0986823	0.558267	0.999995	0.0153984	0.928801	0.982615	Peak_313	chr1	128300001	128305999	+	0	NA	intron (NM_001081078, intron 7 of 16)	PB1D10|SINE|Alu	25318	NM_001081078
chr1	128327200	128337999	1	Peak1539	728	690	923	639	529	546	654	272	663.869	616.669	597.89	579.021	615.627	549.075	590.856	527.354	-0.16072	0.210099	0.999901	-0.0632157	0.605485	0.861532	-0.0120401	0.922364	0.9675	0.14868	0.243241	0.555418	-0.0752558	0.535725	0.999995	-0.223936	0.0761982	0.461628	Peak_314	chr1	128327201	128337999	+	0	NA	3' UTR (NM_001313695, exon 16 of 16)	3' UTR (NM_001313695, exon 16 of 16)	-4282	NM_001081078
chr1	12842600	12860399	5	Peak90	1133	1089	1546	1089	804	956	1102	508	1033.19	973.265	1001.45	986.782	935.661	961.384	995.602	984.912	0.00829855	0.934751	0.999901	-0.0733	0.452948	0.783672	0.0200581	0.838623	0.93159	0.0117595	0.906948	0.963819	-0.0532419	0.582613	0.999995	-0.0650015	0.514836	0.846208	Peak_315	chr1	12842601	12860399	+	0	NA	intron (NM_172294, intron 21 of 21)	intron (NM_172294, intron 21 of 21)	132955	NM_172294
chr1	128447400	128464199	16	Peak1540	1187	1306	1666	1159	976	1237	1328	577	1082.44	1167.2	1079.18	1050.21	1135.83	1243.97	1199.78	1118.69	0.0214454	0.834174	0.999901	0.112644	0.259499	0.649339	-0.0757328	0.450591	0.709448	-0.0971782	0.341102	0.648436	0.0369116	0.710749	0.999995	0.13409	0.186919	0.620551	Peak_316	chr1	128447401	128464199	+	0	NA	Intergenic	B4A|SINE|B4	-38384	NM_145507
chr1	128495400	128497399	1	Peak1541	154	153	218	139	130	140	103	76	140.434	136.74	141.214	125.953	151.288	140.788	93.0553	147.349	0.245723	0.36133	0.999901	-0.215955	0.407047	0.756991	0.115406	0.660967	0.841994	-0.130317	0.624194	0.836588	-0.100549	0.695813	NA	0.0297681	0.910005	0.979397	Peak_317	chr1	128495401	128497399	+	0	NA	Intergenic	Intergenic	-78984	NM_145507
chr1	128504000	128531399	16	Peak1542	1868	1880	2658	1930	1406	1671	1739	895	1703.45	1680.2	1721.77	1748.84	1636.24	1680.41	1571.1	1735.23	0.0896866	0.283621	0.999901	-0.0957389	0.238345	0.628471	0.0971236	0.234247	0.518366	0.00743695	0.928525	0.971737	0.00138467	0.986265	0.999995	-0.00605227	0.94149	0.984792	Peak_318	chr1	128504001	128531399	+	0	NA	Intergenic	Intergenic	74599	NM_009911
chr1	128534600	128620599	16	Peak1543	6732	6909	10428	6970	5078	5949	6950	3154	6138.97	6174.74	6754.93	6315.76	5909.56	5982.5	6278.98	6114.99	-0.0117846	0.862364	0.999901	-0.0813973	0.224751	0.616325	0.034872	0.603975	0.811064	0.0466566	0.491241	0.758094	-0.0465253	0.48647	0.999995	-0.0931819	0.168082	0.603561	Peak_319	chr1	128534601	128620599	+	0	NA	Intergenic	L1ME4c|LINE|L1	14699	NM_009911
chr1	128622800	128631199	7	Peak1544	531	411	642	433	409	416	597	226	484.223	367.32	415.867	392.357	475.977	418.343	539.359	438.17	-0.250902	0.0923255	0.999901	0.179429	0.210574	0.602398	-0.420872	0.00385128	0.0564846	-0.16997	0.257952	0.570959	-0.241443	0.0948724	0.999995	-0.0714725	0.629179	0.892359	Peak_320	chr1	128622801	128631199	+	0	NA	Intergenic	Intergenic	-34701	NM_009911
chr1	128632000	128645999	12	Peak1545	862	989	1386	877	762	858	830	421	786.065	883.893	897.807	794.681	886.783	862.832	749.863	816.236	0.0424901	0.732157	0.999901	-0.0459092	0.703903	0.902977	0.0392539	0.746524	0.887466	-0.00323619	0.979069	0.991882	-0.00665533	0.955762	0.999995	-0.00341913	0.977771	0.994955	Peak_321	chr1	128632001	128645999	+	0	NA	Intergenic	Intergenic	-46701	NM_009911
chr1	128647200	128663999	7	Peak1546	1136	1201	1485	1170	822	1071	1060	542	1035.93	1073.36	961.936	1060.18	956.608	1077.03	957.657	1050.83	0.154147	0.12414	0.999901	-0.0600372	0.537071	0.831301	0.156448	0.109013	0.352468	0.00230117	0.981462	0.992981	0.0964107	0.315319	0.999995	0.0941095	0.340287	0.747927	Peak_322	chr1	128647201	128663999	+	0	NA	Intergenic	B4A|SINE|B4	-63301	NM_009911
chr1	128782000	128794999	7	Peak1547	861	948	1074	843	681	794	830	310	785.153	847.25	695.703	763.872	792.519	798.471	749.863	601.029	-0.125278	0.360694	0.999901	0.0598071	0.653581	0.880532	0.0637506	0.633035	0.828112	0.189028	0.165234	0.467596	0.123558	0.350701	0.999995	-0.0654706	0.630144	0.892621	Peak_323	chr1	128782001	128794999	+	0	NA	Intergenic	Intergenic	-196201	NM_009911
chr1	128796200	128813599	16	Peak1548	1130	1276	1605	1193	958	1134	1272	545	1030.46	1140.39	1039.67	1081.02	1114.88	1140.39	1149.19	1056.65	-0.0391604	0.690511	0.999901	0.129572	0.174409	0.562284	-0.0279547	0.770279	0.898984	0.0112058	0.908803	0.964715	0.101617	0.284051	0.999995	0.0904115	0.353782	0.756949	Peak_324	chr1	128796201	128813599	+	0	NA	Intergenic	L1MB7|LINE|L1	-212601	NM_009911
chr1	128815400	128839999	16	Peak1549	1806	1840	2549	1825	1467	1811	1906	882	1646.91	1644.45	1651.16	1653.7	1707.23	1821.2	1721.98	1710.02	0.0456457	0.58127	0.999901	0.0563522	0.484406	0.802813	-0.0563709	0.486865	0.735438	-0.102017	0.215769	0.526548	-1.86407e-05	0.999815	0.999995	0.101998	0.213206	0.644418	Peak_325	chr1	128815401	128839999	+	0	NA	Intergenic	Intergenic	-235401	NM_009911
chr1	128841800	128842599	2	Peak1550	69	65	118	70	45	54	71	9	62.9217	58.092	76.4367	63.4295	52.3691	54.3041	64.1449	17.4492	-0.619071	0.160766	0.999901	-0.257845	0.528831	NA	0.0567593	0.890973	0.954116	0.67583	0.122887	0.41202	-0.201085	0.620234	NA	-0.876915	0.0431609	0.370586	Peak_326	chr1	128841801	128842599	+	0	NA	Intergenic	Intergenic	-249901	NM_009911
chr1	128859000	128881599	16	Peak1551	2034	2203	2956	2204	1774	2026	2245	1065	1854.82	1968.87	1914.8	1997.12	2064.51	2037.41	2028.24	2064.83	0.00290285	0.970234	0.999901	0.117768	0.120424	0.490988	-0.0451095	0.553447	0.780061	-0.0480123	0.535354	0.784633	0.0726589	0.335798	0.999995	0.120671	0.117908	0.536764	Peak_327	chr1	128859001	128881599	+	0	NA	Intergenic	Intergenic	-278001	NM_009911
chr1	128907800	128946199	16	Peak1552	2488	2577	3751	2930	2225	2397	2622	1172	2268.83	2303.13	2429.78	2654.98	2589.36	2410.5	2368.85	2272.28	-0.0794458	0.377115	0.999901	0.0759441	0.38961	0.746279	0.000792079	0.992856	0.996882	0.0802378	0.370728	0.672997	0.0767362	0.382981	0.999995	-0.00350167	0.968775	0.992601	Peak_328	chr1	128907801	128946199	+	0	NA	Intergenic	Lx4A|LINE|L1	-334701	NM_009911
chr1	128948800	128983799	16	Peak1553	2364	2436	3442	2620	1757	2079	2293	1162	2155.75	2177.11	2229.62	2374.08	2044.72	2090.71	2071.61	2252.89	0.0738809	0.369622	0.999901	-0.0916351	0.254137	0.64438	0.14464	0.0728054	0.284676	0.0707595	0.38632	0.683599	0.0530053	0.505857	0.999995	-0.0177542	0.827377	0.960595	Peak_329	chr1	128948801	128983799	+	0	NA	Intergenic	ORR1D1|LTR|ERVL-MaLR	-307004	NM_172485
chr1	128988400	128989599	2	Peak1554	83	88	67	59	43	64	77	31	75.6884	78.6477	43.4005	53.462	50.0416	64.3604	69.5656	60.1029	0.0551263	0.890458	0.999901	0.0256522	0.947203	NA	0.136936	0.724162	0.876448	0.0818101	0.836193	0.939752	0.162589	0.670892	NA	0.0807785	0.837974	0.964043	Peak_330	chr1	128988401	128989599	+	0	NA	Intergenic	B4A|SINE|B4	-284304	NM_172485
chr1	128991400	129000199	2	Peak1555	397	580	601	519	388	437	474	215	362.028	518.36	389.309	470.284	451.538	439.461	428.235	416.843	-0.0339467	0.814515	0.999901	0.224514	0.109033	0.472762	0.169599	0.223098	0.505966	0.203546	0.154066	0.453912	0.394113	0.00433233	0.764117	0.190568	0.18472	0.619779	Peak_331	chr1	128991401	129000199	+	0	NA	Intergenic	ID_B1|SINE|B4	-277504	NM_172485
chr1	129001200	129012799	16	Peak1556	801	795	1113	850	658	807	813	416	730.439	710.51	720.966	770.215	765.752	811.544	734.505	806.542	0.110374	0.326093	0.999901	0.0471788	0.665475	0.885864	-0.0181027	0.869064	0.944798	-0.128477	0.2499	0.561654	0.0290761	0.788449	0.999995	0.157553	0.155694	0.590601	Peak_332	chr1	129001201	129012799	+	0	NA	Intergenic	Intergenic	-266304	NM_172485
chr1	129029000	129048399	16	Peak1557	1350	1281	1906	1454	1059	1215	1291	640	1231.08	1144.86	1234.65	1317.52	1232.42	1221.84	1166.35	1240.83	0.0380111	0.704829	0.999901	-0.040686	0.676512	0.890786	0.0385669	0.694077	0.859903	0.000555794	0.995551	0.998014	-0.00211912	0.982539	0.999995	-0.00267491	0.978476	0.995204	Peak_333	chr1	129029001	129048399	+	0	NA	Intergenic	Lx10|LINE|L1	-234604	NM_172485
chr1	129051200	129060199	2	Peak1558	625	683	953	700	500	519	628	282	569.943	610.413	617.323	634.295	581.879	521.923	567.366	546.743	-0.107855	0.396093	0.999901	-0.0493891	0.684078	0.89424	0.115645	0.343104	0.623956	0.2235	0.0753229	0.328671	0.0662558	0.580491	0.999995	-0.157244	0.208707	0.640285	Peak_334	chr1	129051201	129060199	+	0	NA	Intergenic	Lx5c|LINE|L1	-217604	NM_172485
chr1	129062000	129070199	2	Peak1559	486	619	719	627	408	515	542	236	443.188	553.215	465.746	568.147	474.813	517.9	489.67	457.558	0.0246068	0.856806	0.999901	0.0850033	0.518688	0.822354	0.216698	0.0989146	0.335013	0.192091	0.152741	0.452776	0.301701	0.019922	0.99863	0.10961	0.415867	0.794156	Peak_335	chr1	129062001	129070199	+	0	NA	Intergenic	B4A|SINE|B4	-207204	NM_172485
chr1	129072400	129085999	7	Peak1560	925	965	1259	1035	615	804	914	394	843.515	862.443	815.541	937.85	715.711	808.528	825.753	763.888	0.0294723	0.801066	0.999901	-0.102672	0.363486	0.728967	0.221125	0.0509253	0.237486	0.191653	0.0969677	0.368728	0.118453	0.287782	0.999995	-0.0731999	0.525104	0.851071	Peak_336	chr1	129072401	129085999	+	0	NA	Intergenic	L1M4c|LINE|L1	-194104	NM_172485
chr1	129120800	129130199	1	Peak1561	685	631	779	705	444	508	597	289	624.657	563.94	504.612	638.826	516.708	510.861	539.359	560.314	0.0141434	0.922106	0.999901	-0.0919504	0.510896	0.818636	0.186766	0.183119	0.458803	0.172623	0.227383	0.538442	0.0948155	0.49255	0.999995	-0.0778071	0.585251	0.875195	Peak_337	chr1	129120801	129130199	+	0	NA	Intergenic	Intergenic	-147804	NM_172485
chr1	129144000	129151799	3	Peak1562	543	502	610	525	354	446	526	222	495.166	448.649	395.139	475.721	411.97	448.512	475.215	430.414	-0.0136036	0.930578	0.999901	0.0021288	0.988756	0.99698	0.0565112	0.709577	0.868179	0.0701148	0.650826	0.853101	0.05864	0.695412	0.999995	-0.0114748	0.940697	0.984532	Peak_338	chr1	129144001	129151799	+	0	NA	Intergenic	Intergenic	-125404	NM_172485
chr1	129153200	129161199	6	Peak1563	542	588	771	565	439	527	549	279	494.254	525.51	499.43	511.967	510.889	529.968	495.994	540.926	0.0881134	0.49819	0.999901	0.0180603	0.885661	0.969147	0.0439169	0.728091	0.878409	-0.0441965	0.73157	0.892529	0.0619772	0.61806	0.999995	0.106174	0.407305	0.788416	Peak_339	chr1	129153201	129161199	+	0	NA	Intergenic	Intergenic	-116104	NM_172485
chr1	129238400	129248599	3	Peak1564	727	801	913	783	566	736	694	288	662.958	715.873	591.413	709.504	658.686	740.145	626.994	558.375	0.0300155	0.828826	0.999901	0.0367831	0.785592	0.933656	0.149621	0.268795	0.554691	0.119605	0.38452	0.682457	0.186404	0.163864	0.999995	0.0667986	0.62699	0.891727	Peak_340	chr1	129238401	129248599	+	0	NA	Intergenic	MTE2b|LTR|ERVL-MaLR	-29804	NM_172485
chr1	129250800	129329599	16	Peak1565	6155	7197	8469	6498	5375	6681	7175	3310	5612.8	6432.13	5485.95	5888.07	6255.19	6718.62	6482.25	6417.44	0.0452984	0.494651	0.999901	0.199121	0.00243496	0.0753888	-0.0482716	0.462739	0.717828	-0.09357	0.157551	0.458223	0.15085	0.021398	0.999995	0.24442	0.000220352	0.0209646	Peak_341	chr1	129250801	129329599	+	0	NA	intron (NM_172485, intron 1 of 27)	intron (NM_172485, intron 1 of 27)	16896	NM_172485
chr1	129337800	129370999	16	Peak1566	2305	2390	3213	2429	1926	2260	2320	1052	2101.95	2136	2081.28	2201	2241.4	2272.73	2096	2039.62	-0.00256421	0.975401	0.999901	0.0514572	0.526726	0.826733	0.000748483	0.992678	0.996836	0.00331269	0.968078	0.988542	0.0522057	0.518723	0.999995	0.048893	0.55344	0.863544	Peak_342	chr1	129337801	129370999	+	0	NA	intron (NM_172485, intron 1 of 27)	intron (NM_172485, intron 1 of 27)	81096	NM_172485
chr1	129397600	129397799	4	Peak1567	13	10	174	116	353	632	96	25	11.8548	8.93724	112.712	105.112	410.806	635.559	86.7312	48.4701	0.460711	0.792321	0.999901	1.99588	0.254679	0.644886	-2.1249	0.225505	0.509184	-2.58561	0.140274	0.4358	-0.129024	0.941416	NA	2.45659	0.160927	0.596599	Peak_343	chr1	129397601	129397799	+	0	NA	intron (NM_172485, intron 1 of 27)	MERVL-int|LTR|ERVL	124396	NM_172485
chr1	129414600	129420599	2	Peak1568	365	434	447	357	263	314	311	188	332.847	387.876	289.553	323.49	306.068	315.768	280.973	364.495	0.205156	0.242238	0.999901	-0.0830939	0.62543	0.869135	0.279199	0.101145	0.338113	0.0740425	0.667748	0.861256	0.196105	0.240803	0.999995	0.122062	0.478936	0.827945	Peak_344	chr1	129414601	129420599	+	0	NA	intron (NM_172485, intron 1 of 27)	intron (NM_172485, intron 1 of 27)	144296	NM_172485
chr1	129422200	129428999	2	Peak1569	388	464	605	412	353	337	393	207	353.821	414.688	391.9	373.328	410.806	338.898	355.056	401.332	-0.0576897	0.723321	0.999901	0.0332542	0.832319	0.949832	0.0441833	0.779403	0.904791	0.101873	0.528522	0.780925	0.0774375	0.618923	0.999995	-0.0244356	0.879343	0.972237	Peak_345	chr1	129422201	129428999	+	0	NA	intron (NM_172485, intron 1 of 27)	Lx5|LINE|L1	152296	NM_172485
chr1	129430600	129435999	2	Peak1570	431	403	529	445	315	306	316	149	393.033	360.171	342.67	403.23	366.583	307.723	285.49	288.882	-0.118767	0.501948	0.999901	-0.176445	0.296173	0.678773	0.232362	0.170791	0.442789	0.351129	0.0441758	0.253816	0.0559168	0.736809	0.999995	-0.295212	0.0893126	0.487006	Peak_346	chr1	129430601	129435999	+	0	NA	intron (NM_172485, intron 2 of 27)	intron (NM_172485, intron 2 of 27)	159996	NM_172485
chr1	129463800	129468799	2	Peak1571	338	375	378	396	212	305	220	156	308.225	335.146	244.857	358.83	246.716	306.718	198.759	302.453	0.457692	0.0156248	0.999901	-0.31229	0.0897906	0.438858	0.644784	0.000440176	0.0150913	0.187092	0.308236	0.620167	0.332494	0.0620728	0.999995	0.145403	0.430001	0.802131	Peak_347	chr1	129463801	129468799	+	0	NA	intron (NM_172485, intron 2 of 27)	intron (NM_172485, intron 2 of 27)	192996	NM_172485
chr1	129474000	129487999	7	Peak1572	944	967	1138	855	640	785	870	451	860.842	864.231	737.161	774.746	744.805	789.421	786.001	874.4	0.113701	0.353847	0.999901	-0.0582631	0.625474	0.869143	0.0976545	0.415401	0.683389	-0.0160466	0.894998	0.958789	0.0393915	0.739112	0.999995	0.0554381	0.646963	0.898332	Peak_348	chr1	129474001	129487999	+	0	NA	intron (NM_172485, intron 2 of 27)	(TTTTG)n|Simple_repeat|Simple_repeat	207696	NM_172485
chr1	129489800	129494999	2	Peak1573	233	378	434	384	257	335	288	141	212.475	337.828	281.132	347.956	299.086	336.886	260.194	273.371	0.141062	0.460638	0.999901	0.171017	0.360407	0.726649	0.296901	0.109631	0.353476	0.155839	0.407818	0.699599	0.467918	0.0109884	0.925854	0.312079	0.0998699	0.50954	Peak_349	chr1	129489801	129494999	+	0	NA	intron (NM_172485, intron 2 of 27)	intron (NM_172485, intron 2 of 27)	219096	NM_172485
chr1	129495000	129495599	1	Peak1574	52	16	55	51	25	52	54	11	47.4192	14.2996	35.6273	46.2129	29.0939	52.2928	48.7863	21.3268	-0.044978	0.93793	0.999901	-0.0803862	0.885878	NA	-0.372837	0.513211	0.752628	-0.327859	0.572334	NA	-0.453223	0.421043	NA	-0.125364	0.826141	NA	Peak_350	chr1	129495001	129495599	+	0	NA	intron (NM_172485, intron 2 of 27)	intron (NM_172485, intron 2 of 27)	221996	NM_172485
chr1	129497800	129506399	5	Peak1575	583	501	847	660	411	474	629	284	531.643	447.756	548.66	598.049	478.304	476.669	568.27	550.62	-0.0369558	0.816417	0.999901	-0.0436391	0.77776	0.931508	-0.00389114	0.980045	0.991757	0.0330646	0.834632	0.939056	-0.0475303	0.757277	0.999995	-0.0805949	0.608734	0.88561	Peak_351	chr1	129497801	129506399	+	0	NA	intron (NM_172485, intron 2 of 27)	intron (NM_172485, intron 2 of 27)	228796	NM_172485
chr1	129525400	129532399	2	Peak1576	492	549	677	459	355	449	447	227	448.659	490.654	438.539	415.916	413.134	451.528	403.842	440.108	0.128476	0.38119	0.999901	-0.118955	0.400474	0.752513	0.15082	0.289365	0.575364	0.0223446	0.87736	0.95456	0.031865	0.819315	0.999995	0.00952038	0.947268	0.987064	Peak_352	chr1	129525401	129532399	+	0	NA	intron (NM_172485, intron 2 of 27)	intron (NM_172485, intron 2 of 27)	255596	NM_172485
chr1	129536200	129545199	3	Peak1577	650	723	831	669	475	425	580	303	592.741	646.162	538.296	606.205	552.785	427.393	524.001	587.457	-0.10315	0.494092	0.999901	-0.070169	0.629902	0.871441	0.218864	0.133433	0.389968	0.322014	0.0308905	0.212358	0.148695	0.301455	0.999995	-0.173319	0.244644	0.674782	Peak_353	chr1	129536201	129545199	+	0	NA	intron (NM_172485, intron 2 of 27)	intron (NM_172485, intron 2 of 27)	267396	NM_172485
chr1	129563000	129574799	2	Peak1578	749	761	1012	764	579	745	769	356	683.02	680.124	655.542	692.288	673.815	749.195	694.753	690.214	0.077711	0.505663	0.999901	0.0336272	0.766122	0.927739	0.00336274	0.976416	0.989839	-0.0743483	0.521173	0.776581	0.0369899	0.741556	0.999995	0.111338	0.333831	0.743116	Peak_354	chr1	129563001	129574799	+	0	NA	intron (NM_172485, intron 2 of 27)	intron (NM_172485, intron 2 of 27)	295596	NM_172485
chr1	129576400	129590399	3	Peak1579	1022	1018	1184	1015	708	853	865	415	931.971	909.811	766.958	919.728	823.94	857.804	781.484	804.603	0.0548223	0.648369	0.999901	-0.0791533	0.497501	0.809831	0.189437	0.105337	0.345809	0.134615	0.257593	0.570433	0.110284	0.338916	0.999995	-0.024331	0.83747	0.963863	Peak_355	chr1	129576401	129590399	+	0	NA	intron (NM_172485, intron 2 of 27)	intron (NM_172485, intron 2 of 27)	310096	NM_172485
chr1	129596000	129604799	2	Peak1580	505	538	623	520	311	494	467	191	460.514	480.823	403.56	471.19	361.928	496.782	421.911	370.311	0.159269	0.334382	0.999901	-0.135291	0.398612	0.752169	0.277576	0.0838653	0.306455	0.118307	0.467034	0.740925	0.142285	0.36747	0.999995	0.0239785	0.882599	0.972704	Peak_356	chr1	129596001	129604799	+	0	NA	intron (NM_172485, intron 3 of 27)	Lx8|LINE|L1	327096	NM_172485
chr1	129622400	129631599	3	Peak1581	581	569	780	597	425	522	573	313	529.819	508.529	505.259	540.963	494.597	524.94	517.677	606.845	0.1504	0.264324	0.999901	-0.0300429	0.81813	0.945691	0.05103	0.697979	0.862042	-0.0993702	0.456688	0.733523	0.0209871	0.871135	0.999995	0.120357	0.364285	0.763802	Peak_357	chr1	129622401	129631599	+	0	NA	intron (NM_172485, intron 4 of 27)	intron (NM_172485, intron 4 of 27)	353696	NM_172485
chr1	129663400	129672199	2	Peak1582	489	571	756	627	485	467	494	247	445.923	510.316	489.713	568.147	564.422	469.63	446.304	478.884	-0.0886519	0.554836	0.999901	0.105247	0.4689	0.792203	0.0977107	0.501452	0.74489	0.186363	0.210456	0.520711	0.202958	0.1586	0.999995	0.0165951	0.911182	0.980013	Peak_358	chr1	129663401	129672199	+	0	NA	intron (NM_172485, intron 5 of 27)	intron (NM_172485, intron 5 of 27)	394496	NM_172485
chr1	129830600	129838999	11	Peak1583	551	654	776	562	431	629	614	310	502.462	584.495	502.668	509.248	501.579	632.542	554.718	601.029	0.224849	0.0922269	0.999901	0.0737512	0.571943	0.846239	0.0482706	0.712299	0.870087	-0.176579	0.182176	0.487657	0.122022	0.345245	0.999995	0.2986	0.0236436	0.287144	Peak_359	chr1	129830601	129838999	+	0	NA	intron (NM_172485, intron 12 of 27)	intron (NM_172485, intron 12 of 27)	561496	NM_172485
chr1	129843400	129860599	7	Peak1584	1074	1078	1324	1088	841	882	1080	492	979.39	963.434	857.646	985.876	978.72	886.967	975.726	953.891	-0.0907842	0.404406	0.999901	0.0919572	0.383014	0.741325	-0.00376187	0.971634	0.988001	0.0870224	0.421473	0.708768	0.0881953	0.399869	0.999995	0.00117292	0.991326	0.998044	Peak_360	chr1	129843401	129860599	+	0	NA	intron (NM_172485, intron 12 of 27)	intron (NM_172485, intron 12 of 27)	571043	NM_007827
chr1	129868400	129876799	1	Peak1585	640	561	733	523	333	475	466	221	583.622	501.379	474.814	473.909	387.531	477.675	421.008	428.476	0.169603	0.265697	0.999901	-0.382983	0.00897136	0.149911	0.268796	0.0691222	0.27623	0.0991927	0.50836	0.768163	-0.114187	0.427984	0.999995	-0.21338	0.151216	0.585624	Peak_361	chr1	129868401	129876799	+	0	NA	intron (NM_172485, intron 12 of 27)	L1MB2|LINE|L1	550443	NM_007827
chr1	129878600	129881199	1	Peak1586	183	160	226	181	120	134	171	68	166.879	142.996	146.396	164.011	139.651	134.755	154.49	131.839	-0.142508	0.551882	0.999901	-0.0850707	0.707721	0.904593	0.0591075	0.796291	0.911454	0.201616	0.3951	0.690838	-0.0259632	0.907855	NA	-0.227579	0.333023	0.743116	Peak_362	chr1	129878601	129881199	+	0	NA	intron (NM_172485, intron 12 of 27)	intron (NM_172485, intron 12 of 27)	543143	NM_007827
chr1	129889200	129905199	3	Peak1587	1050	1011	1217	942	691	811	982	395	957.504	903.555	788.334	853.58	804.156	815.567	887.188	765.827	-0.0950306	0.440104	0.999901	-0.0410063	0.730709	0.913833	0.0535395	0.654721	0.839494	0.14857	0.224345	0.535782	0.0125333	0.915622	0.999995	-0.136037	0.263688	0.688901	Peak_363	chr1	129889201	129905199	+	0	NA	intron (NM_172485, intron 12 of 27)	intron (NM_172485, intron 12 of 27)	525843	NM_007827
chr1	129933800	129944999	1	Peak1588	775	681	944	640	482	550	658	279	706.729	608.626	611.494	579.927	560.931	553.097	594.47	540.926	-0.0783882	0.549602	0.999901	-0.186105	0.137209	0.515782	0.0396585	0.754081	0.891326	0.118047	0.363634	0.667174	-0.146446	0.237981	0.999995	-0.264493	0.0397074	0.360286	Peak_364	chr1	129933801	129944999	+	0	NA	intron (NM_172485, intron 14 of 27)	intron (NM_172485, intron 14 of 27)	483643	NM_007827
chr1	129947000	129952199	2	Peak1589	279	324	378	317	250	327	294	147	254.423	289.566	244.857	287.245	290.939	328.841	265.614	285.004	0.153745	0.377313	0.999901	0.155578	0.358922	0.725593	0.0537663	0.751268	0.889928	-0.0999789	0.561945	0.800297	0.209344	0.212129	0.999995	0.309323	0.0726891	0.456662	Peak_365	chr1	129947001	129952199	+	0	NA	intron (NM_172485, intron 14 of 27)	intron (NM_172485, intron 14 of 27)	473443	NM_007827
chr1	129961000	129966799	3	Peak1590	397	438	560	413	289	274	404	201	362.028	391.451	362.75	374.234	336.326	275.543	364.994	389.699	-0.100543	0.566136	0.999901	-0.0459515	0.785079	0.933566	0.125163	0.459318	0.715938	0.225705	0.193279	0.501497	0.0792111	0.634642	0.999995	-0.146494	0.396751	0.782611	Peak_366	chr1	129961001	129966799	+	0	NA	intron (NM_172485, intron 15 of 27)	intron (NM_172485, intron 15 of 27)	459143	NM_007827
chr1	130042800	130050199	1	Peak1591	508	535	757	529	414	369	451	212	463.25	478.142	490.361	479.346	481.795	371.078	407.456	411.026	-0.189432	0.202942	0.999901	-0.105584	0.45554	0.784886	0.110213	0.439027	0.701205	0.299645	0.0418273	0.247606	0.00462903	0.973596	0.999995	-0.295016	0.0437878	0.372953	Peak_367	chr1	130042801	130050199	+	0	NA	intron (NM_172485, intron 15 of 27)	intron (NM_172485, intron 15 of 27)	376543	NM_007827
chr1	130055200	130066999	3	Peak1592	774	767	944	793	551	669	609	332	705.817	685.486	611.494	718.566	641.23	672.767	550.201	643.683	0.149606	0.253568	0.999901	-0.145131	0.253251	0.643321	0.239868	0.0598162	0.256992	0.0902617	0.484898	0.752847	0.0947368	0.449131	0.999995	0.00447512	0.972289	0.993314	Peak_368	chr1	130055201	130066999	+	0	NA	intron (NM_172485, intron 15 of 27)	MTD|LTR|ERVL-MaLR	361943	NM_007827
chr1	130128800	130132999	1	Peak1593	329	330	463	330	231	305	274	153	300.018	294.929	299.917	299.025	268.828	306.718	247.545	296.637	0.229382	0.177617	0.999901	-0.218597	0.181305	0.57054	0.204134	0.215865	0.496676	-0.0252483	0.87996	0.954636	-0.0144633	0.928172	0.999995	0.010785	0.948132	0.987087	Peak_369	chr1	130128801	130132999	+	0	NA	intron (NM_172485, intron 17 of 27)	intron (NM_172485, intron 17 of 27)	292143	NM_007827
chr1	130134600	130135999	1	Peak1594	77	97	125	74	45	55	99	28	70.217	86.6912	80.9711	67.054	52.3691	55.3097	89.4415	54.2865	-0.381459	0.305022	0.999901	-0.0842781	0.809379	NA	0.105576	0.763935	0.89633	0.487035	0.185788	0.491495	0.0212975	0.950822	NA	-0.465738	0.203209	0.635239	Peak_370	chr1	130134601	130135999	+	0	NA	intron (NM_172485, intron 17 of 27)	intron (NM_172485, intron 17 of 27)	287743	NM_007827
chr1	130138200	130147799	1	Peak1595	611	556	901	578	447	527	479	288	557.176	496.91	583.639	523.746	520.199	529.968	432.752	558.375	0.192291	0.166305	0.999901	-0.264544	0.0484595	0.3396	0.102983	0.447638	0.707583	-0.0893079	0.515706	0.773452	-0.161561	0.222668	0.999995	-0.0722531	0.594861	0.878549	Peak_371	chr1	130138201	130147799	+	0	NA	intron (NM_172485, intron 17 of 27)	MTE2b|LTR|ERVL-MaLR	280043	NM_007827
chr1	130149400	130150999	1	Peak1596	97	103	107	69	68	96	88	49	88.4551	92.0535	69.3112	62.5234	79.1355	96.5406	79.5036	95.0014	0.272895	0.398186	0.999901	0.0144676	0.963343	NA	-0.0370724	0.907108	0.959942	-0.309967	0.333996	0.643248	-0.0226048	0.942349	NA	0.287363	0.366117	0.765119	Peak_372	chr1	130149401	130150999	+	0	NA	intron (NM_172485, intron 17 of 27)	Lx2|LINE|L1	272843	NM_007827
chr1	130152600	130169399	16	Peak1597	1339	1318	1615	1231	836	1036	1290	591	1221.05	1177.93	1046.15	1115.45	972.901	1041.83	1165.45	1145.83	0.026138	0.823746	0.999901	-0.0798494	0.485556	0.803389	0.0985614	0.391173	0.663566	0.0724234	0.53438	0.783995	0.018712	0.869263	0.999995	-0.0537114	0.643694	0.897103	Peak_373	chr1	130152601	130169399	+	0	NA	intron (NM_172485, intron 18 of 27)	MLT1A0|LTR|ERVL-MaLR	262043	NM_007827
chr1	130175800	130177399	4	Peak1598	86	104	384	254	944	1221	150	75	78.4241	92.9473	248.743	230.158	1098.59	1227.88	135.517	145.41	0.155229	0.911602	0.999901	1.91447	0.171237	0.559424	-1.93316	0.167186	0.43812	-2.08839	0.135689	0.429628	-0.0186903	0.989353	0.999995	2.06969	0.13914	0.567402	Peak_374	chr1	130175801	130177399	+	0	NA	intron (NM_172485, intron 20 of 27)	Lx8|LINE|L1	246443	NM_007827
chr1	130179200	130199399	16	Peak1599	1434	1540	2172	1560	1206	1261	1520	741	1307.68	1376.33	1406.95	1413.57	1403.49	1268.1	1373.24	1436.65	-0.0443288	0.643826	0.999901	0.0310323	0.739014	0.91794	0.00715288	0.939056	0.974849	0.0514816	0.589233	0.816449	0.0381852	0.680069	0.999995	-0.0132965	0.888624	0.97396	Peak_375	chr1	130179201	130199399	+	0	NA	intron (NM_172485, intron 22 of 27)	RLTR17B_Mm|LTR|ERVK	233743	NM_007827
chr1	130212800	130220799	1	Peak1600	478	512	637	533	393	414	525	237	435.892	457.587	412.629	482.97	457.357	416.331	474.311	459.496	-0.0974232	0.490892	0.999901	0.137087	0.313542	0.692223	0.0128347	0.925004	0.968312	0.110258	0.432038	0.716677	0.149922	0.266378	0.999995	0.0396641	0.776957	0.94404	Peak_376	chr1	130212801	130220799	+	0	NA	intron (NM_172485, intron 27 of 27)	L1MB7|LINE|L1	206243	NM_007827
chr1	130223200	130228999	1	Peak1601	444	401	641	442	384	421	443	189	404.887	358.383	415.22	400.512	446.883	423.371	400.228	366.434	-0.0886913	0.563992	0.999901	0.0438988	0.766573	0.927926	-0.156504	0.295362	0.58067	-0.0678127	0.658686	0.856777	-0.112605	0.445683	0.999995	-0.0447925	0.768051	0.940433	Peak_377	chr1	130223201	130228999	+	0	NA	Intergenic	Intergenic	196943	NM_007827
chr1	130232000	130238799	3	Peak1602	506	540	644	483	343	384	491	266	461.426	482.611	417.163	437.663	399.169	386.162	443.594	515.722	0.0791361	0.62441	0.999901	-0.0562317	0.720044	0.910231	0.125093	0.427091	0.692412	0.0459569	0.774016	0.913136	0.0688613	0.657421	0.999995	0.0229044	0.885782	0.97344	Peak_378	chr1	130232001	130238799	+	0	NA	Intergenic	Intergenic	187643	NM_007827
chr1	130264800	130296999	16	Peak1603	2104	2235	3002	2354	1692	1897	2192	1055	1918.66	1997.47	1944.6	2133.04	1969.08	1907.68	1980.36	2045.44	-0.00232184	0.977331	0.999901	0.0316957	0.690487	0.896885	0.0645396	0.418755	0.686035	0.0668614	0.410052	0.701462	0.0962352	0.223352	0.999995	0.0293738	0.716693	0.924321	Peak_379	chr1	130264801	130296999	+	0	NA	Intergenic	MLTR18C_MM|LTR|ERVK	142143	NM_007827
chr1	130298400	130318599	16	Peak1604	1606	1616	2317	1663	1152	1356	1583	653	1464.53	1444.26	1500.88	1506.9	1340.65	1363.64	1430.16	1266.04	-0.072105	0.432529	0.999901	-0.0972258	0.2726	0.661677	0.0898153	0.313583	0.597403	0.16192	0.075537	0.329214	-0.0074105	0.932763	0.999995	-0.169331	0.0616707	0.427763	Peak_380	chr1	130298401	130318599	+	0	NA	Intergenic	Intergenic	114543	NM_007827
chr1	130325400	130342999	7	Peak1605	1271	1279	1580	1241	978	1062	1348	521	1159.04	1143.07	1023.47	1124.51	1138.15	1067.98	1217.85	1010.12	-0.178877	0.0844148	0.999901	0.113737	0.256665	0.646999	-0.0562673	0.576286	0.794083	0.12261	0.235047	0.546243	0.05747	0.564915	0.999995	-0.0651401	0.526485	0.851778	Peak_381	chr1	130325401	130342999	+	0	NA	Intergenic	Intergenic	88843	NM_007827
chr1	130344400	130372999	16	Peak1606	2100	2054	2671	2073	1707	1841	1975	877	1915.01	1835.71	1730.19	1878.42	1986.53	1851.37	1784.31	1700.33	-0.081235	0.378366	0.999901	0.0489232	0.58683	0.852793	-0.0205272	0.820288	0.92331	0.0607078	0.5087	0.768527	0.0283961	0.751469	0.999995	-0.0323118	0.724086	0.926932	Peak_382	chr1	130344401	130372999	+	0	NA	Intergenic	Intergenic	64343	NM_007827
chr1	13044600	13069999	16	Peak91	2061	2032	3139	2078	1577	1912	2089	934	1879.44	1816.05	2033.35	1882.95	1835.24	1922.77	1887.31	1810.84	0.0068934	0.934874	0.999901	-0.0726922	0.375526	0.73776	-0.00961062	0.907371	0.960085	-0.016504	0.844137	0.94263	-0.0823028	0.313178	0.999995	-0.0657988	0.430066	0.802131	Peak_383	chr1	13044601	13069999	+	0	NA	Intergenic	Intergenic	-66165	NM_172841
chr1	130462200	130469999	2	Peak1607	441	502	651	468	443	469	462	220	402.152	448.649	421.697	424.071	515.544	471.641	417.394	426.537	-0.0443144	0.769998	0.999901	0.174306	0.235948	0.626434	-0.092181	0.532581	0.765417	-0.0478666	0.751313	0.901372	0.0821247	0.575168	0.999995	0.129991	0.387481	0.776944	Peak_384	chr1	130462201	130469999	+	0	NA	Intergenic	Intergenic	-3356	NM_010016
chr1	130480800	130490999	3	Peak1608	712	684	979	718	550	532	615	253	649.279	611.307	634.165	650.605	640.066	534.996	555.622	490.517	-0.212293	0.106304	0.999901	-0.104556	0.40341	0.754021	0.0805685	0.522645	0.758032	0.292861	0.0245536	0.190055	-0.023987	0.846466	0.999995	-0.316848	0.0143323	0.224251	Peak_385	chr1	130480801	130490999	+	0	NA	Intergenic	Intergenic	-23156	NM_010016
chr1	130498400	130512399	2	Peak1609	847	891	1162	807	548	669	687	393	772.387	796.308	752.707	731.251	637.739	672.767	620.67	761.95	0.181574	0.130812	0.999901	-0.277371	0.0166334	0.204764	0.280306	0.0161649	0.129346	0.0987323	0.403437	0.696603	0.00293504	0.979414	0.999995	-0.0957972	0.414764	0.79392	Peak_386	chr1	130498401	130512399	+	0	NA	Intergenic	Intergenic	-42656	NM_010016
chr1	130519800	130529199	3	Peak1610	552	574	654	612	404	475	440	266	503.374	512.997	423.641	554.555	470.158	477.675	397.518	515.722	0.193984	0.197243	0.999901	-0.0952817	0.514504	0.820293	0.302436	0.0385799	0.205597	0.108452	0.463753	0.738861	0.207154	0.149375	0.999995	0.0987019	0.504816	0.84045	Peak_387	chr1	130519801	130529199	+	0	NA	Intergenic	Intergenic	-61756	NM_010016
chr1	130539200	130556799	16	Peak1611	1273	1397	1777	1397	900	1202	1215	656	1160.86	1248.53	1151.08	1265.87	1047.38	1208.77	1097.69	1271.85	0.205567	0.0296005	0.999901	-0.106924	0.244022	0.63354	0.228199	0.0131548	0.114306	0.0226327	0.808017	0.929074	0.121275	0.179689	0.999995	0.0986427	0.288297	0.712695	Peak_388	chr1	130539201	130556799	+	0	NA	Intergenic	Intergenic	81606	NM_009581
chr1	130564800	130599799	16	Peak1612	3149	2851	4034	2796	2203	2584	2877	1396	2871.6	2548.01	2613.1	2533.56	2563.76	2598.55	2599.22	2706.57	0.0372424	0.629237	0.999901	-0.0858011	0.254854	0.645146	-0.0231083	0.760594	0.894652	-0.0603507	0.432169	0.716677	-0.108909	0.146688	0.999995	-0.0485587	0.524797	0.851045	Peak_389	chr1	130564801	130599799	+	0	NA	intron (NM_009581, intron 10 of 11)	intron (NM_009581, intron 10 of 11)	47306	NM_009581
chr1	130613800	130625599	3	Peak1613	751	855	1107	758	569	717	685	335	684.843	764.134	717.08	686.851	662.178	721.038	618.863	649.499	0.105544	0.391521	0.999901	-0.132449	0.265702	0.655293	0.18122	0.129667	0.384005	0.0756761	0.533739	0.783881	0.0487709	0.677766	0.999995	-0.0269052	0.82408	0.959325	Peak_390	chr1	130613801	130625599	+	0	NA	intron (NM_009581, intron 1 of 11)	intron (NM_009581, intron 1 of 11)	9906	NM_009581
chr1	130625800	130652399	16	Peak1614	2124	2128	3070	2185	1523	1722	2021	958	1936.89	1901.84	1988.65	1979.91	1772.4	1731.7	1825.87	1857.37	-0.00803768	0.922581	0.999901	-0.125526	0.11711	0.48637	0.108883	0.17643	0.450091	0.116921	0.153998	0.453912	-0.0166424	0.833966	0.999995	-0.133564	0.10161	0.512365	Peak_391	chr1	130625801	130652399	+	0	NA	exon (NM_007576, exon 8 of 10)	exon (NM_007576, exon 8 of 10)	-9494	NM_009581
chr1	130661400	130667999	1	Peak1615	517	428	710	477	345	362	465	203	471.457	382.514	459.916	432.227	401.496	364.039	420.104	393.577	-0.124094	0.405114	0.999901	-0.179342	0.205086	0.598621	-0.0132626	0.926367	0.968984	0.110831	0.454016	0.732018	-0.192605	0.170233	0.999995	-0.303436	0.037815	0.354574	Peak_392	chr1	130661401	130667999	+	0	NA	Intergenic	B1_Mur2|SINE|Alu	-3082	NM_007576
chr1	13072200	13083999	7	Peak92	727	881	1356	935	674	711	830	378	662.958	787.371	878.374	847.237	784.372	715.004	749.863	732.868	-0.0841907	0.533523	0.999901	-0.0115418	0.929991	0.982304	0.0920261	0.484875	0.733866	0.176217	0.189403	0.496151	0.0804843	0.537111	0.999995	-0.0957326	0.474651	0.826729	Peak_393	chr1	13072201	13083999	+	0	NA	Intergenic	Intergenic	49063	NM_001081209
chr1	130742200	130752999	10	Peak1616	761	666	1102	733	538	630	606	368	693.962	595.22	713.841	664.197	626.101	633.548	547.491	713.48	0.194391	0.133658	0.999901	-0.265769	0.0340323	0.287987	0.104448	0.409836	0.678914	-0.0899435	0.48321	0.751468	-0.161321	0.193292	0.999995	-0.0713775	0.573942	0.871857	Peak_394	chr1	130742201	130752999	+	0	NA	Intergenic	Intergenic	15624	NM_177604
chr1	130759200	130772199	3	Peak1617	823	961	1173	935	609	801	944	398	750.501	858.868	759.833	847.237	708.728	805.511	852.857	771.644	0.0135142	0.909547	0.999901	0.0512699	0.657008	0.882409	0.124332	0.282065	0.56871	0.110818	0.346859	0.653547	0.175602	0.124378	0.999995	0.0647841	0.581979	0.873977	Peak_395	chr1	130759201	130772199	+	0	NA	Intergenic	Intergenic	33724	NM_177604
chr1	130776200	130898599	16	Peak1618	9231	10314	15034	10796	7684	8512	9237	4569	8417.83	9217.87	9738.55	9782.64	8942.31	8559.93	8345.17	8858.39	0.0106717	0.886401	0.999901	-0.0716137	0.333988	0.708347	0.136583	0.0656183	0.26891	0.125911	0.0911345	0.357858	0.0649688	0.379655	0.999995	-0.060942	0.413133	0.793141	Peak_396	chr1	130776201	130898599	+	0	NA	intron (NM_011082, intron 2 of 10)	RLTR6-int|LTR|ERV1	10716	NM_011082
chr1	13086600	13135599	16	Peak93	4965	5251	7892	5229	4371	4933	5681	2703	4527.63	4692.94	5112.19	4738.18	5086.78	4960.78	5132.5	5240.59	-0.00401939	0.955614	0.999901	0.0832946	0.242807	0.632329	-0.115862	0.105275	0.345653	-0.111843	0.121027	0.410054	-0.0325674	0.647528	0.999995	0.0792752	0.270354	0.697325	Peak_397	chr1	13086601	13135599	+	0	NA	Intergenic	Intergenic	16063	NM_001081209
chr1	130901000	130905199	2	Peak1619	252	287	440	294	160	213	276	96	229.801	256.499	285.018	266.404	186.201	214.199	249.352	186.125	-0.117633	0.580014	0.999901	-0.239366	0.236913	0.626812	0.257613	0.205541	0.485139	0.375246	0.0732055	0.323435	0.0182474	0.926976	0.999995	-0.356999	0.0866582	0.483355	Peak_398	chr1	130901001	130905199	+	0	NA	Intergenic	Intergenic	8196	NM_001311091
chr1	130907600	130913999	1	Peak1620	498	489	706	492	330	408	435	179	454.13	437.031	457.325	445.819	384.04	410.298	393.001	347.046	-0.0247152	0.868526	0.999901	-0.229794	0.105836	0.466839	0.18361	0.200157	0.478815	0.208325	0.156907	0.45771	-0.0461836	0.741209	0.999995	-0.254509	0.0812412	0.473739	Peak_399	chr1	130907601	130913999	+	0	NA	intron (NM_021380, intron 1 of 4)	intron (NM_021380, intron 1 of 4)	496	NM_001311091
chr1	130916000	130920399	3	Peak1621	410	382	582	356	284	307	350	132	373.883	341.402	377.001	322.584	330.507	308.729	316.207	255.922	-0.179596	0.282389	0.999901	-0.216672	0.16959	0.558153	0.039115	0.806703	0.917018	0.218711	0.186553	0.491921	-0.177557	0.255572	0.999995	-0.396268	0.0153941	0.232197	Peak_400	chr1	130916001	130920399	+	0	NA	Intergenic	Intergenic	-6904	NM_021380
chr1	130927200	130958199	7	Peak1622	2120	2415	3764	2473	1726	2007	2155	935	1933.25	2158.34	2438.2	2240.87	2008.64	2018.3	1946.93	1812.78	-0.0423183	0.684111	0.999901	-0.146558	0.150727	0.53407	0.153634	0.133013	0.389166	0.195952	0.0581937	0.290227	0.00707593	0.944375	0.999995	-0.188876	0.0671586	0.441581	Peak_401	chr1	130927201	130958199	+	0	NA	Intergenic	ID_B1|SINE|B4	-3459	NM_001009940
chr1	130960800	130970399	2	Peak1623	515	671	912	597	494	588	576	270	469.633	599.689	590.765	540.963	574.896	591.311	520.387	523.477	0.0338754	0.818363	0.999901	0.0407934	0.776287	0.931052	0.0603261	0.675231	0.849114	0.0264507	0.856647	0.946773	0.101119	0.477772	0.999995	0.0746688	0.609063	0.885704	Peak_402	chr1	130960801	130970399	+	0	NA	Intergenic	Intergenic	-26359	NM_001009940
chr1	130983200	131060199	16	Peak1624	5846	5836	8815	6205	4287	4625	5256	2575	5331.02	5215.77	5710.08	5622.57	4989.03	4651.04	4748.53	4992.42	-0.0155742	0.828469	0.999901	-0.182143	0.00999343	0.158778	0.154877	0.0289082	0.176551	0.170451	0.0172031	0.157121	-0.0272658	0.6984	0.999995	-0.197717	0.00559706	0.13776	Peak_403	chr1	130983201	131060199	+	0	NA	intron (NM_010548, intron 3 of 4)	intron (NM_010548, intron 3 of 4)	1855	NM_010548
chr1	131095200	131129999	16	Peak1625	2725	2611	3832	2326	2058	2246	2639	1251	2484.95	2333.51	2482.25	2107.67	2395.01	2258.65	2384.2	2425.44	-0.0321006	0.691801	0.999901	-0.0557029	0.480724	0.800102	-0.105704	0.184202	0.460261	-0.0736033	0.36238	0.666188	-0.161407	0.0405854	0.999995	-0.0878034	0.273676	0.700639	Peak_404	chr1	131095201	131129999	+	0	NA	Intergenic	Intergenic	-14757	NM_008551
chr1	131137800	131151799	3	Peak1626	908	939	1286	1008	777	847	958	457	828.013	839.207	833.03	913.385	904.239	851.77	865.505	886.033	-0.0280142	0.794954	0.999901	0.0904458	0.385809	0.743626	-0.0132646	0.899236	0.956982	0.0147495	0.890493	0.957759	0.0771812	0.456284	0.999995	0.0624316	0.558382	0.865546	Peak_405	chr1	131137801	131151799	+	0	NA	Intergenic	RMER16|LTR|ERVK	-6566	NM_145508
chr1	131189000	131205799	16	Peak1627	1334	1420	1993	1560	842	1032	1146	601	1216.49	1269.09	1291	1413.57	979.883	1037.81	1035.35	1165.22	0.121058	0.249281	0.999901	-0.315249	0.00191676	0.0653145	0.411647	5.31975e-05	0.00357108	0.29059	0.0049171	0.0823019	0.096398	0.334026	0.999995	-0.194192	0.0595382	0.422193	Peak_406	chr1	131189001	131205799	+	0	NA	intron (NM_001313731, intron 2 of 5)	intron (NM_001313731, intron 2 of 5)	2785	NM_001311094
chr1	131211000	131223199	2	Peak1628	823	901	1439	842	628	818	673	317	750.501	805.245	932.139	762.966	730.839	822.606	608.022	614.601	0.116615	0.439715	0.999901	-0.33454	0.0230286	0.243667	0.230549	0.119227	0.3683	0.113934	0.446169	0.726794	-0.103991	0.475629	0.999995	-0.217925	0.142967	0.572432	Peak_407	chr1	131211001	131223199	+	0	NA	intron (NM_001313731, intron 1 of 5)	intron (NM_001313731, intron 1 of 5)	-16915	NM_001311094
chr1	131227200	131283399	16	Peak1629	4786	4734	7698	4588	3625	4312	4661	2167	4364.39	4230.89	4986.52	4157.35	4218.62	4336.28	4210.98	4201.39	0.019306	0.795881	0.999901	-0.150721	0.0400575	0.311942	-0.00707358	0.92359	0.968146	-0.0263796	0.72299	0.888287	-0.157795	0.0310969	0.999995	-0.131415	0.0760801	0.461628	Peak_408	chr1	131227201	131283399	+	0	NA	3' UTR (NM_019777, exon 22 of 22)	3' UTR (NM_019777, exon 22 of 22)	-10122	NM_001313731
chr1	131590600	131600799	5	Peak1630	737	818	1062	680	600	751	911	329	672.077	731.066	687.93	616.172	698.254	755.229	823.043	637.866	-0.120625	0.37271	0.999901	0.163682	0.214174	0.606151	-0.177552	0.180352	0.455468	-0.0569279	0.673827	0.863722	-0.0138708	0.916123	0.999995	0.0430572	0.748879	0.935769	Peak_409	chr1	131590601	131600799	+	0	NA	Intergenic	Intergenic	-3414	NM_011924
chr1	131606200	131614799	16	Peak1631	633	547	758	555	521	506	585	286	577.238	488.867	491.009	502.905	606.317	508.849	528.518	554.498	-0.0968016	0.492489	0.999901	0.0880431	0.518502	0.822116	-0.191937	0.163426	0.432428	-0.0951354	0.49992	0.762915	-0.103894	0.44607	0.999995	-0.00875846	0.950007	0.987285	Peak_410	chr1	131606201	131614799	+	0	NA	3' UTR (NM_011924, exon 2 of 2)	3' UTR (NM_011924, exon 2 of 2)	11386	NM_011924
chr1	131620800	131629399	6	Peak1632	524	533	843	639	511	593	598	245	477.84	476.355	546.069	579.021	594.68	596.339	540.263	475.007	-0.0697616	0.648597	0.999901	0.144719	0.331838	0.707063	-0.103552	0.489386	0.737016	-0.0337902	0.824869	0.93535	0.0411674	0.781948	0.999995	0.0749576	0.622017	0.889483	Peak_411	chr1	131620801	131629399	+	0	NA	Intergenic	Intergenic	-13214	NM_007799
chr1	131660400	131673799	7	Peak1633	931	958	1296	1013	839	879	882	410	848.987	856.187	839.508	917.915	976.392	883.95	796.843	794.909	-0.0700493	0.564452	0.999901	0.0676893	0.566714	0.843898	0.00380199	0.974419	0.988987	0.0738513	0.541355	0.789344	0.0714913	0.542855	0.999995	-0.00235993	0.984376	0.996736	Peak_412	chr1	131660401	131673799	+	0	NA	intron (NM_007799, intron 5 of 9)	B1_Mur2|SINE|Alu	-21595	NM_145509
chr1	131716800	131751599	16	Peak1634	2577	2491	3638	2659	2215	2445	2675	1177	2349.99	2226.27	2356.58	2409.41	2577.72	2458.77	2416.73	2281.97	-0.0711735	0.378971	0.999901	0.0848154	0.28356	0.669692	-0.106799	0.178999	0.453611	-0.0356259	0.659026	0.856943	-0.0219839	0.780605	0.999995	0.013642	0.865203	0.968434	Peak_413	chr1	131716801	131751599	+	0	NA	Intergenic	Intergenic	-9822	NM_177243
chr1	131754200	131768799	16	Peak1635	1226	1107	1533	1136	906	1043	1238	519	1118	989.352	993.029	1029.37	1054.36	1048.87	1118.47	1006.24	-0.0789161	0.450724	0.999901	0.0448603	0.657933	0.882724	-0.107182	0.293869	0.579501	-0.0282659	0.786494	0.919396	-0.0623217	0.537317	0.999995	-0.0340558	0.742313	0.933624	Peak_414	chr1	131754201	131768799	+	0	NA	intron (NM_177243, intron 12 of 20)	ID4_|SINE|ID	17478	NM_177243
chr1	131770600	131770999	4	Peak1636	41	23	27	18	36	30	39	6	37.3883	20.5556	17.4898	16.3104	41.8953	30.1689	35.2345	11.6328	-0.813172	0.177571	0.999901	0.504594	0.376814	NA	-1.06197	0.0714285	0.281244	-0.248801	0.689079	NA	-0.557379	0.345368	NA	-0.308578	0.609833	NA	Peak_415	chr1	131770601	131770999	+	0	NA	TTS (NM_177243)	TTS (NM_177243)	-26595	NM_178079
chr1	131771000	131789799	16	Peak1637	1282	1264	1698	1262	1064	1228	1264	642	1169.07	1129.67	1099.91	1143.54	1238.24	1234.92	1141.96	1244.71	0.0600572	0.533406	0.999901	0.0687981	0.463489	0.789604	-0.0648841	0.492036	0.739054	-0.124941	0.193207	0.501421	0.00391399	0.966584	0.999995	0.128855	0.176986	0.612274	Peak_416	chr1	131771001	131789799	+	0	NA	Intergenic	MTB_Mm-int|LTR|ERVL-MaLR	-16995	NM_178079
chr1	131795000	131807999	7	Peak1638	1009	1017	1246	882	791	885	1042	393	920.116	908.917	807.12	799.212	920.532	889.984	941.395	761.95	-0.164553	0.175298	0.999901	0.110868	0.346637	0.717186	-0.124613	0.292889	0.578941	0.0399403	0.741703	0.897668	-0.0137453	0.906926	0.999995	-0.0536857	0.655996	0.902123	Peak_417	chr1	131795001	131807999	+	0	NA	intron (NM_178079, intron 3 of 12)	MIR3|SINE|MIR	4105	NM_178079
chr1	131891000	131908999	16	Peak1639	1451	1355	1798	1395	1147	1286	1519	622	1323.18	1211	1164.69	1264.06	1334.83	1293.24	1372.34	1205.94	-0.111972	0.25932	0.999901	0.124517	0.196897	0.5888	-0.129782	0.18109	0.456294	-0.0178102	0.857354	0.946875	-0.00526467	0.956405	0.999995	0.0125455	0.898702	0.976325	Peak_418	chr1	131891001	131908999	+	0	NA	Intergenic	Intergenic	-10458	NM_175294
chr1	131950600	131960599	16	Peak1640	721	685	912	840	677	749	810	366	657.486	612.201	590.765	761.154	787.864	753.218	731.794	709.602	-0.0507217	0.700606	0.999901	0.284763	0.0273523	0.261979	-0.145087	0.261901	0.547301	-0.0943649	0.473774	0.744362	0.139676	0.278428	0.999995	0.234041	0.0750512	0.459897	Peak_419	chr1	131950601	131960599	+	0	NA	Intergenic	Intergenic	-7315	NM_001177628
chr1	131961800	131985399	16	Peak1641	2022	2029	3398	2211	1848	2155	2182	1017	1843.88	1813.37	2201.12	2003.47	2150.62	2167.14	1971.33	1971.76	0.00983386	0.922096	0.999901	0.0245666	0.803848	0.939937	-0.110168	0.267575	0.553882	-0.120002	0.232019	0.543342	-0.0856012	0.386056	0.999995	0.0344005	0.730716	0.929763	Peak_420	chr1	131961801	131985399	+	0	NA	intron (NM_145977, intron 1 of 4)	intron (NM_145977, intron 1 of 4)	2991	NM_145977
chr1	131989200	131996399	2	Peak1642	429	396	529	379	278	300	488	193	391.209	353.915	342.67	343.425	323.524	301.689	440.883	374.189	-0.195378	0.283474	0.999901	0.0661136	0.706995	0.904251	-0.137407	0.438194	0.700375	0.0579716	0.749898	0.90083	-0.0712931	0.684691	0.999995	-0.129265	0.473984	0.8265	Peak_421	chr1	131989201	131996399	+	0	NA	Intergenic	Intergenic	-14805	NM_007923
chr1	131997600	132005999	13	Peak1643	520	497	770	514	467	558	682	294	474.192	444.181	498.782	465.754	543.475	561.142	616.153	570.008	-0.0394144	0.766648	0.999901	0.254438	0.0487301	0.340151	-0.352381	0.00698954	0.0791235	-0.312967	0.0191646	0.166989	-0.0979426	0.450918	0.999995	0.215024	0.10359	0.516018	Peak_422	chr1	131997601	132005999	+	0	NA	Intergenic	B1_Mus1|SINE|Alu	-5805	NM_007923
chr1	132046200	132074399	16	Peak1644	2265	2242	3706	2357	1986	2263	2677	1124	2065.47	2003.73	2400.63	2135.76	2311.22	2275.74	2418.53	2179.21	-0.0851781	0.33934	0.999901	0.0814709	0.3511	0.720127	-0.192835	0.0282293	0.174575	-0.107657	0.227154	0.538362	-0.111364	0.202413	0.999995	-0.00370726	0.966636	0.991855	Peak_423	chr1	132046201	132074399	+	0	NA	intron (NM_172510, intron 1 of 10)	intron (NM_172510, intron 1 of 10)	7762	NM_172510
chr1	132075000	132093399	7	Peak1645	1149	1174	1710	1279	975	1153	1109	558	1047.78	1049.23	1107.68	1158.95	1134.66	1159.49	1001.93	1081.85	0.0747606	0.484188	0.999901	-0.0157083	0.880061	0.967416	0.0495221	0.635822	0.829341	-0.0252385	0.812025	0.930195	0.0338138	0.743523	0.999995	0.0590523	0.576237	0.8729	Peak_424	chr1	132075001	132093399	+	0	NA	Intergenic	Intergenic	-16138	NM_001114662
chr1	132095000	132127399	16	Peak1646	2511	2582	3954	2555	2004	2469	2810	1210	2289.8	2307.59	2561.28	2315.18	2332.17	2482.9	2538.69	2345.95	-0.0112351	0.894139	0.999901	0.00549302	0.947043	0.986232	-0.0763997	0.358097	0.635453	-0.0651645	0.439094	0.721844	-0.0709067	0.390003	0.999995	-0.00574212	0.945367	0.986287	Peak_425	chr1	132095001	132127399	+	0	NA	Intergenic	Intergenic	28485	NM_008795
chr1	132129000	132178799	16	Peak1647	4198	4319	6625	4523	3805	4296	4717	2008	3828.19	3859.99	4291.47	4098.45	4428.1	4320.19	4261.57	3893.12	-0.0783007	0.323361	0.999901	0.096685	0.216406	0.607992	-0.126558	0.106671	0.347996	-0.0482572	0.542374	0.7898	-0.0298729	0.702235	0.999995	0.0183843	0.815946	0.95619	Peak_426	chr1	132129001	132178799	+	0	NA	Intergenic	Intergenic	-14215	NM_008795
chr1	132179200	132213199	16	Peak1648	2730	3294	4381	3335	2484	2969	3330	1309	2489.51	2943.93	2837.87	3021.96	2890.77	2985.72	3008.49	2537.89	-0.0903499	0.316869	0.999901	0.146199	0.100135	0.458554	0.0158608	0.858519	0.940412	0.106211	0.237899	0.549772	0.16206	0.0674934	0.999995	0.0558494	0.534591	0.854399	Peak_427	chr1	132179201	132213199	+	0	NA	intron (NM_001311104, intron 1 of 4)	intron (NM_001311104, intron 1 of 4)	-1888	NR_029777
chr1	132214600	132222799	15	Peak1649	464	579	658	579	474	609	576	280	423.126	517.466	426.232	524.652	551.621	612.429	520.387	542.865	0.117141	0.376188	0.999901	0.334416	0.0100084	0.158778	-0.0395581	0.759927	0.894262	-0.156699	0.233762	0.544917	0.294857	0.0223293	0.999995	0.451556	0.000623127	0.0426924	Peak_428	chr1	132214601	132222799	+	0	NA	intron (NM_001311104, intron 1 of 4)	Lx8|LINE|L1	-7614	NM_001311102
chr1	132225800	132247599	16	Peak1650	1865	2004	2696	2108	1491	1716	2047	791	1700.71	1791.02	1746.38	1910.13	1735.16	1725.66	1849.36	1533.59	-0.132191	0.142484	0.999901	0.056886	0.516199	0.820724	0.0452634	0.606322	0.812623	0.177455	0.0476976	0.263089	0.102149	0.240854	0.999995	-0.0753054	0.399672	0.784054	Peak_429	chr1	132225801	132247599	+	0	NA	intron (NM_001311104, intron 4 of 4)	intron (NM_001311104, intron 4 of 4)	10386	NM_001311103
chr1	132249400	132294599	16	Peak1651	3511	3635	4849	3776	2623	3124	3328	1693	3201.71	3248.69	3141.03	3421.57	3052.53	3141.59	3006.68	3282.39	0.0826617	0.241026	0.999901	-0.0659196	0.339216	0.712162	0.138781	0.0447854	0.222029	0.0561192	0.422605	0.709423	0.0728612	0.287053	0.999995	0.0167421	0.810436	0.954409	Peak_430	chr1	132249401	132294599	+	0	NA	Intergenic	ORR1B2|LTR|ERVL-MaLR	-26626	NM_144810
chr1	132303600	132318799	5	Peak1652	1222	1076	1653	1060	1008	1147	1396	548	1114.35	961.647	1070.76	960.504	1173.07	1153.46	1261.22	1062.46	-0.131861	0.184688	0.999901	0.157813	0.101387	0.461017	-0.342006	0.000454684	0.0154341	-0.210145	0.0353823	0.225947	-0.184194	0.0571195	0.999995	0.0259512	0.792602	0.949006	Peak_431	chr1	132303601	132318799	+	0	NA	Intergenic	Intergenic	-4925	NM_028778
chr1	132323000	132348599	16	Peak1653	2045	2062	3121	1867	1561	1784	2220	898	1864.85	1842.86	2021.69	1691.76	1816.62	1794.05	2005.66	1741.05	-0.112571	0.213041	0.999901	-0.0238535	0.786289	0.933858	-0.114105	0.197904	0.476277	-0.00153449	0.986431	0.994472	-0.137959	0.116117	0.999995	-0.136424	0.127837	0.55072	Peak_432	chr1	132323001	132348599	+	0	NA	Intergenic	Intergenic	19675	NM_001195025
chr1	132549800	132552399	1	Peak1654	218	198	223	139	141	154	176	106	198.796	176.957	144.452	125.953	164.09	154.867	159.007	205.513	0.141763	0.580073	0.999901	-0.0817587	0.74264	0.919719	-0.0921529	0.714487	0.871472	-0.233915	0.359599	0.663984	-0.173912	0.483271	NA	0.060004	0.812135	0.955084	Peak_433	chr1	132549801	132552399	+	0	NA	Intergenic	Lx8|LINE|L1	-8160	NM_177129
chr1	132785000	132789599	2	Peak1655	340	363	370	304	203	294	329	147	310.049	324.422	239.674	275.465	236.243	295.656	297.235	285.004	0.120023	0.540936	0.999901	-0.0335677	0.860257	0.960169	0.164952	0.388114	0.661015	0.0449287	0.816896	0.933028	0.131384	0.485437	0.999995	0.0864554	0.655183	0.901985	Peak_434	chr1	132785001	132789599	+	0	NA	Intergenic	Intergenic	-45503	NM_001160317
chr1	132792200	132794399	2	Peak1656	101	119	135	129	83	114	161	60	92.1028	106.353	87.4488	116.891	96.5918	114.642	145.455	116.328	-0.0770725	0.785841	0.999901	0.440833	0.111171	NA	-0.125219	0.649647	0.837031	-0.0481463	0.864873	0.949832	0.315615	0.252806	NA	0.363761	0.20021	0.632469	Peak_435	chr1	132792201	132794399	+	0	NA	Intergenic	ORR1A3|LTR|ERVL-MaLR	-51503	NM_001160317
chr1	132796200	132811399	7	Peak1657	1025	1041	1447	932	817	1080	1078	532	934.706	930.366	937.321	844.518	950.79	1086.08	973.919	1031.44	0.140332	0.176108	0.999901	0.0404446	0.689057	0.896089	-0.117282	0.250334	0.534883	-0.257614	0.0127663	0.133986	-0.0768375	0.445841	0.999995	0.180777	0.077831	0.465995	Peak_436	chr1	132796201	132811399	+	0	NA	Intergenic	MLT1F1|LTR|ERVL-MaLR	-62003	NM_001160317
chr1	133151800	133178399	16	Peak1658	2068	2192	3264	1984	1774	2343	2676	1065	1885.83	1959.04	2114.32	1797.77	2064.51	2356.19	2417.63	2064.83	-0.0171844	0.86479	0.999901	0.164359	0.0986828	0.455634	-0.256008	0.0104694	0.100635	-0.238824	0.0180691	0.161026	-0.0916494	0.357645	0.999995	0.147174	0.143278	0.572719	Peak_437	chr1	133151801	133178399	+	0	NA	Intergenic	Intergenic	33934	NM_133819
chr1	133317600	133393999	16	Peak1659	5839	5667	8938	5789	4669	5223	6219	2529	5324.63	5064.73	5789.76	5245.62	5433.58	5252.41	5618.55	4903.23	-0.120366	0.0822623	0.999901	-0.00850063	0.900752	0.974763	-0.100497	0.14191	0.402574	0.0198691	0.773939	0.913122	-0.108998	0.109313	0.999995	-0.128867	0.0614928	0.427657	Peak_438	chr1	133317601	133393999	+	0	NA	intron (NM_031192, intron 4 of 8)	intron (NM_031192, intron 4 of 8)	5126	NM_031192
chr1	133396600	133425599	16	Peak1660	2559	2236	3724	2532	2079	2223	2526	1150	2333.57	1998.37	2412.29	2294.34	2419.45	2235.52	2282.11	2229.62	-0.0736431	0.389874	0.999901	-0.0146146	0.861359	0.96055	-0.130657	0.120942	0.371491	-0.0570142	0.505014	0.765716	-0.145272	0.0821133	0.999995	-0.0882577	0.298933	0.719411	Peak_439	chr1	133396601	133425599	+	0	NA	intron (NM_011439, intron 1 of 13)	intron (NM_011439, intron 1 of 13)	13112	NM_011439
chr1	133429600	133438599	16	Peak1661	696	768	1053	733	537	695	734	356	634.688	686.38	682.1	664.197	624.938	698.914	663.132	690.214	0.108511	0.361694	0.999901	-0.0321901	0.779651	0.932354	0.0670873	0.562229	0.78528	-0.0414237	0.725104	0.889536	0.0348972	0.759218	0.999995	0.0763209	0.514587	0.846208	Peak_440	chr1	133429601	133438599	+	0	NA	Intergenic	B3|SINE|B2	-9888	NM_011439
chr1	133441000	133566599	16	Peak1662	9655	9728	14691	9977	8189	9539	9739	4607	8804.48	8694.14	9516.37	9040.51	9530.01	9592.72	8798.7	8932.07	0.0168703	0.804477	0.999901	-0.000122032	0.998559	0.999836	-0.0471719	0.486047	0.734769	-0.0640422	0.34673	0.653387	-0.0472939	0.483541	0.999995	0.0167482	0.805269	0.954026	Peak_441	chr1	133441001	133566599	+	0	NA	Intergenic	Lx8|LINE|L1	-79588	NM_011439
chr1	133573800	133599999	16	Peak1663	1999	2105	2697	1733	1594	1709	1871	957	1822.91	1881.29	1747.03	1570.33	1855.03	1718.62	1690.35	1855.43	0.00973892	0.922398	0.999901	-0.0105079	0.914612	0.979683	-0.0375159	0.703164	0.864835	-0.0472548	0.635378	0.844057	-0.0480238	0.622956	0.999995	-0.000768935	0.993816	0.998516	Peak_442	chr1	133573801	133599999	+	0	NA	Intergenic	RMER21A|LTR|ERV1	23380	NM_009227
chr1	133678800	133683599	4	Peak1664	293	311	471	368	293	284	389	158	267.189	277.948	305.099	333.458	340.981	285.599	351.442	306.331	-0.231963	0.181937	0.999901	0.272215	0.103683	0.463484	-0.180321	0.283211	0.569651	0.0516414	0.766223	0.909888	0.0918937	0.582574	0.999995	0.0402523	0.815981	0.95619	Peak_443	chr1	133678801	133683599	+	0	NA	intron (NM_172842, intron 5 of 5)	MIR|SINE|MIR	8816	NM_172842
chr1	133687600	133698999	7	Peak1665	842	903	1077	828	628	620	771	375	767.827	807.032	697.647	750.28	730.839	623.491	696.56	727.051	-0.0888799	0.473027	0.999901	-0.037001	0.756396	0.924167	0.126631	0.290048	0.575939	0.215511	0.078884	0.336032	0.0896305	0.447536	0.999995	-0.125881	0.303117	0.722586	Peak_444	chr1	133687601	133698999	+	0	NA	Intergenic	Intergenic	-3192	NM_001159649
chr1	133727600	133748799	7	Peak1666	1457	1556	2045	1367	1086	1312	1537	664	1328.65	1390.63	1324.69	1238.69	1263.84	1319.39	1388.6	1287.37	-0.0252413	0.796718	0.999901	0.00105691	0.991143	0.997786	-0.014034	0.883467	0.950834	0.0112073	0.908486	0.96451	-0.0129771	0.891007	0.999995	-0.0241844	0.803048	0.95368	Peak_445	chr1	133727601	133748799	+	0	NA	intron (NM_213616, intron 4 of 19)	intron (NM_213616, intron 4 of 19)	-11555	NR_105868
chr1	133755400	133762799	1	Peak1667	485	433	743	455	361	360	450	262	442.276	386.982	481.292	412.292	420.116	362.027	406.552	507.966	0.0548051	0.739838	0.999901	-0.161965	0.310529	0.690143	-0.0480874	0.765979	0.897651	-0.102893	0.531096	0.782316	-0.210053	0.186255	0.999995	-0.10716	0.509494	0.842678	Peak_446	chr1	133755401	133762799	+	0	NA	Intergenic	Intergenic	-5353	NM_213616
chr1	133766200	133773399	2	Peak1668	455	554	629	421	321	495	490	208	414.918	495.123	407.446	381.483	373.566	497.787	442.69	403.271	0.150657	0.373211	0.999901	-0.0075362	0.963615	0.990225	0.100219	0.545346	0.774212	-0.0504374	0.763659	0.908589	0.0926831	0.571338	0.999995	0.143121	0.392106	0.780036	Peak_447	chr1	133766201	133773399	+	0	NA	Intergenic	PB1D10|SINE|Alu	-16053	NM_213616
chr1	133776000	133777999	5	Peak1669	140	108	237	129	123	135	98	76	127.667	96.5222	153.521	116.891	143.142	135.76	88.5381	147.349	0.29446	0.297094	0.999901	-0.29325	0.283984	0.669694	-0.10847	0.697659	0.861958	-0.40293	0.152253	0.451933	-0.401719	0.140746	NA	0.00121071	0.9965	0.999121	Peak_448	chr1	133776001	133777999	+	0	NA	Intergenic	Intergenic	-23253	NM_213616
chr1	133778600	133792199	3	Peak1670	960	988	1348	845	688	716	882	394	875.432	882.999	873.192	765.685	800.665	720.032	796.843	763.888	-0.110276	0.340105	0.999901	-0.130441	0.239106	0.629214	0.0457149	0.682495	0.853235	0.155991	0.173845	0.479108	-0.0847259	0.440616	0.999995	-0.240717	0.0343694	0.33864	Peak_449	chr1	133778601	133792199	+	0	NA	Intergenic	Intergenic	-31653	NM_213616
chr1	133797400	133818199	16	Peak1671	1529	1547	2182	1474	1193	1579	1671	741	1394.31	1382.59	1413.43	1335.64	1388.36	1587.89	1509.66	1436.65	0.0654547	0.481822	0.999901	0.0467635	0.606632	0.862022	-0.093712	0.305463	0.590738	-0.159167	0.0862698	0.350085	-0.0469484	0.604101	0.999995	0.112218	0.223424	0.653699	Peak_450	chr1	133797401	133818199	+	0	NA	Intergenic	Intergenic	-54053	NM_213616
chr1	13388400	13398599	4	Peak94	586	560	756	474	487	562	655	342	534.378	500.485	489.713	429.508	566.75	565.165	591.76	663.071	0.0744123	0.593004	0.999901	0.180553	0.184526	0.573304	-0.317591	0.021046	0.148737	-0.392004	0.00504939	0.0836818	-0.137038	0.315995	0.999995	0.254965	0.0651388	0.436043	Peak_451	chr1	13388401	13398599	+	0	NA	Intergenic	Intergenic	-19417	NM_008678
chr1	133914400	133982399	16	Peak1672	5209	5286	8054	5499	4132	4878	5444	2580	4750.13	4724.22	5217.13	4982.84	4808.64	4905.47	4918.38	5002.11	0.0257797	0.710123	0.999901	-0.0358148	0.600119	0.859738	-0.00317738	0.963026	0.985128	-0.028957	0.675424	0.863971	-0.0389922	0.567018	0.999995	-0.0100351	0.884259	0.97317	Peak_452	chr1	133914401	133982399	+	0	NA	Intergenic	L1MA4A|LINE|L1	-26999	NM_054077
chr1	133988600	133998199	15	Peak1673	576	617	699	587	442	560	599	256	525.259	551.427	452.79	531.902	514.381	563.154	541.166	496.334	0.0125439	0.928028	0.999901	0.114414	0.395696	0.750774	0.0365026	0.786839	0.908226	0.0239587	0.861958	0.948505	0.150916	0.258602	0.999995	0.126958	0.355895	0.758116	Peak_453	chr1	133988601	133998199	+	0	NA	Intergenic	Intergenic	-44115	NM_021355
chr1	134011800	134039399	16	Peak1674	1676	1816	2601	1802	1449	1734	1981	872	1528.36	1623	1684.85	1632.86	1686.28	1743.76	1789.73	1690.64	-0.0167015	0.849446	0.999901	0.112663	0.189472	0.579689	-0.0952949	0.269406	0.555143	-0.0785934	0.370419	0.672979	0.0173678	0.839253	0.999995	0.0959612	0.271846	0.698376	Peak_454	chr1	134011801	134039399	+	0	NA	Intergenic	Intergenic	-11915	NM_021355
chr1	13402600	13428799	16	Peak95	1772	1640	2169	1602	1376	1509	1705	846	1615.9	1465.71	1405.01	1451.63	1601.33	1517.5	1540.38	1640.23	0.00421019	0.964844	0.999901	0.0581663	0.533065	0.829505	-0.106347	0.257302	0.541754	-0.110557	0.246031	0.558082	-0.0481807	0.604771	0.999995	0.0623765	0.510316	0.842933	Peak_455	chr1	13402601	13428799	+	0	NA	Intergenic	Intergenic	-41617	NM_008678
chr1	134105400	134118999	15	Peak1675	1021	963	1224	845	805	922	986	497	931.059	860.656	792.869	765.685	936.824	927.192	890.801	963.585	0.0478055	0.683122	0.999901	0.0863424	0.450083	0.782457	-0.167431	0.146267	0.408698	-0.215236	0.0658546	0.307487	-0.0810883	0.477744	0.999995	0.134148	0.247919	0.677457	Peak_456	chr1	134105401	134118999	+	0	NA	intron (NM_001284524, intron 1 of 10)	ORR1A4|LTR|ERVL-MaLR	958	NM_027979
chr1	134130000	134136799	5	Peak1676	543	420	638	431	399	454	494	239	495.166	375.364	413.276	390.544	464.339	456.557	446.304	463.374	0.0144637	0.921914	0.999901	0.00667528	0.962649	0.989806	-0.248946	0.0856851	0.310515	-0.26341	0.0748345	0.327542	-0.242271	0.0899161	0.999995	0.021139	0.884565	0.97317	Peak_457	chr1	134130001	134136799	+	0	NA	intron (NM_001284524, intron 1 of 10)	intron (NM_001284524, intron 1 of 10)	22158	NM_027979
chr1	134153400	134178199	16	Peak1677	1529	1598	1669	1326	1402	1572	1790	760	1394.31	1428.17	1081.13	1201.54	1631.59	1580.85	1617.17	1473.49	-0.0867291	0.465563	0.999901	0.39508	0.000768409	0.0376655	-0.304823	0.00959502	0.0953336	-0.218094	0.0669982	0.310789	0.0902564	0.443036	0.999995	0.308351	0.00946091	0.183897	Peak_458	chr1	134153401	134178199	+	0	NA	Intergenic	MTA_Mm|LTR|ERVL-MaLR	-16604	NM_007695
chr1	134268400	134278999	14	Peak1678	564	583	785	524	521	630	821	362	514.316	521.041	508.498	474.815	606.317	633.548	741.732	701.847	-0.0224607	0.868843	0.999901	0.401828	0.00262023	0.0786922	-0.440022	0.00108464	0.0269742	-0.417562	0.00232035	0.0531941	-0.0381944	0.776641	0.999995	0.379367	0.00527552	0.133306	Peak_459	chr1	134268401	134278999	+	0	NA	Intergenic	Intergenic	-16304	NM_031189
chr1	134364200	134400199	16	Peak1679	2700	2523	3491	2323	2152	2616	2810	1400	2462.15	2254.86	2261.36	2104.95	2504.41	2630.73	2538.69	2714.32	0.082446	0.297841	0.999901	0.095819	0.21802	0.609405	-0.210167	0.00730444	0.0808176	-0.292613	0.000220982	0.0119575	-0.114348	0.141692	0.999995	0.178265	0.0234499	0.285974	Peak_460	chr1	134364201	134400199	+	0	NA	Intergenic	Intergenic	-3740	NM_173771
chr1	13438800	13472799	16	Peak96	2475	2253	3426	2326	1696	2059	2273	1137	2256.97	2013.56	2219.26	2107.67	1973.73	2070.59	2053.54	2204.42	0.082359	0.301149	0.999901	-0.151602	0.0503931	0.34242	0.0326154	0.676156	0.849538	-0.0497436	0.529756	0.78168	-0.118987	0.122166	0.999995	-0.0692433	0.378167	0.771277	Peak_461	chr1	13438801	13472799	+	0	NA	Intergenic	Intergenic	-81717	NM_008678
chr1	134505800	134518199	16	Peak1680	1013	1108	1603	1020	884	1045	1227	532	923.763	990.246	1038.37	924.258	1028.76	1050.88	1108.53	1031.44	-0.0377774	0.722821	0.999901	0.122378	0.23749	0.627504	-0.160001	0.12519	0.377704	-0.122224	0.25064	0.562635	-0.0376237	0.716166	0.999995	0.0846003	0.423302	0.798234	Peak_462	chr1	134505801	134518199	+	0	NA	Intergenic	PB1D10|SINE|Alu	17340	NM_145510
chr1	134522600	134530199	13	Peak1681	491	502	734	507	510	489	573	318	447.747	448.649	475.462	459.411	593.516	491.754	517.677	616.539	-0.014434	0.92111	0.999901	0.263747	0.0639543	0.379883	-0.288922	0.0440373	0.220522	-0.274488	0.0604327	0.295499	-0.0251748	0.860089	0.999995	0.249313	0.085774	0.481479	Peak_463	chr1	134522601	134530199	+	0	NA	Intergenic	ORR1A2|LTR|ERVL-MaLR	23282	NM_001145300
chr1	134532800	134541599	13	Peak1682	568	547	823	633	491	560	596	296	517.964	488.867	533.114	573.584	571.405	563.154	538.456	573.886	0.0348756	0.794605	0.999901	0.0766381	0.555068	0.838931	-0.0619363	0.63566	0.829265	-0.0968119	0.467768	0.741379	0.0147018	0.909403	0.999995	0.111514	0.399902	0.784054	Peak_464	chr1	134532801	134541599	+	0	NA	Intergenic	Intergenic	12482	NM_001145300
chr1	134543200	134550999	9	Peak1683	416	386	653	499	433	552	485	261	379.354	344.977	422.993	452.162	503.907	555.108	438.173	506.028	0.178627	0.264359	0.999901	0.227126	0.149295	0.5327	-0.238955	0.131851	0.387401	-0.417582	0.00916824	0.1133	-0.0118286	0.940219	0.999995	0.405754	0.0108088	0.19714	Peak_465	chr1	134543201	134550999	+	0	NA	5' UTR (NM_001145300, exon 2 of 3)	5' UTR (NM_001145300, exon 2 of 3)	2582	NM_001145300
chr1	134638200	134713199	16	Peak1684	5674	5898	8694	5908	5186	6079	6529	2946	5174.17	5271.18	5631.7	5353.45	6035.24	6113.23	5898.62	5711.71	-0.0113333	0.86682	0.999901	0.142379	0.0330326	0.284257	-0.167488	0.0124117	0.110739	-0.156155	0.0208008	0.173842	-0.0251092	0.706848	0.999995	0.131045	0.051711	0.400274	Peak_466	chr1	134638201	134713199	+	0	NA	intron (NM_009307, intron 2 of 9)	MTD|LTR|ERVL-MaLR	29019	NM_009307
chr1	13486600	13506599	16	Peak97	1587	1731	2389	1694	1269	1447	1650	785	1447.2	1547.04	1547.52	1534.99	1476.81	1455.15	1490.69	1521.96	0.00186961	0.983025	0.999901	-0.0142587	0.867062	0.96299	0.0544737	0.524453	0.759726	0.0526041	0.546409	0.79163	0.040215	0.634154	0.999995	-0.0123891	0.88653	0.973526	Peak_467	chr1	13486601	13506599	+	0	NA	Intergenic	Intergenic	93310	NM_028173
chr1	134973800	134980799	1	Peak1685	533	461	730	490	405	456	549	265	486.047	412.007	472.871	444.006	471.322	458.568	495.994	513.783	-0.00168279	0.990363	0.999901	0.0143367	0.914953	0.979762	-0.17755	0.192084	0.470397	-0.175868	0.206516	0.516934	-0.163214	0.223745	0.999995	0.0126539	0.926623	0.981858	Peak_468	chr1	134973801	134980799	+	0	NA	Intergenic	Intergenic	14735	NM_001278115
chr1	134983200	135010999	16	Peak1686	2172	2283	3067	2121	1900	2024	2457	1005	1980.67	2040.37	1986.71	1921.91	2211.14	2035.4	2219.78	1948.5	-0.151148	0.0560072	0.999901	0.159426	0.0381567	0.304269	-0.161282	0.0369943	0.200854	-0.0101339	0.897958	0.960009	-0.00185602	0.980726	0.999995	0.00827786	0.916133	0.980637	Peak_469	chr1	134983201	135010999	+	0	NA	intron (NM_001033409, intron 14 of 17)	intron (NM_001033409, intron 14 of 17)	34535	NM_001278115
chr1	135026400	135046399	16	Peak1687	1581	1516	1968	1430	1133	1405	1494	677	1441.73	1354.89	1274.81	1295.77	1318.54	1412.91	1349.75	1312.57	0.0340484	0.727052	0.999901	-0.023441	0.805004	0.94063	-0.00990128	0.917451	0.965007	-0.0439497	0.650641	0.853002	-0.0333423	0.724041	0.999995	0.0106074	0.912449	0.980013	Peak_470	chr1	135026401	135046399	+	0	NA	intron (NM_001033409, intron 4 of 17)	L2a|LINE|L2	68876	NM_001033409
chr1	135047000	135102199	16	Peak1688	4609	4549	7439	5357	3949	4635	5002	2261	4202.99	4065.55	4818.75	4854.17	4595.68	4661.1	4519.06	4383.63	-0.00984931	0.911953	0.999901	0.0139266	0.874528	0.965434	-0.0311577	0.724388	0.876577	-0.0213084	0.81063	0.929884	-0.0172312	0.844841	0.999995	0.00407726	0.96336	0.990941	Peak_471	chr1	135047001	135102199	+	0	NA	intron (NM_001033409, intron 2 of 17)	B3|SINE|B2	30676	NM_001033409
chr1	135103200	135111999	16	Peak1689	622	819	956	715	646	733	888	399	567.207	731.96	619.267	647.887	751.787	737.128	802.263	773.583	-0.0448918	0.710665	0.999901	0.388426	0.00103829	0.0452972	-0.172569	0.145045	0.406625	-0.127677	0.291042	0.603876	0.215857	0.0681308	0.999995	0.343534	0.00450027	0.124908	Peak_472	chr1	135103201	135111999	+	0	NA	TTS (NM_007955)	TTS (NM_007955)	-2324	NM_001033409
chr1	13510600	13516599	4	Peak98	420	448	651	484	381	397	511	195	383.002	400.388	421.697	438.57	443.391	399.236	461.663	378.067	-0.216229	0.143491	0.999901	0.168009	0.235416	0.626434	-0.110359	0.438378	0.700382	0.10587	0.472461	0.743836	0.0576499	0.682902	0.999995	-0.0482203	0.742158	0.933624	Peak_473	chr1	13510601	13516599	+	0	NA	Intergenic	MuRRS-int|LTR|ERV1	76310	NM_028173
chr1	135159400	135163399	2	Peak1690	293	370	375	300	207	323	261	128	267.189	330.678	242.913	271.841	240.898	324.819	235.8	248.167	0.282642	0.144225	0.999901	-0.0960186	0.610296	0.862359	0.338583	0.0720667	0.282757	0.0559411	0.768359	0.910791	0.242564	0.189036	0.999995	0.186623	0.326242	0.739724	Peak_474	chr1	135159401	135163399	+	0	NA	exon (NM_134438, exon 2 of 2)	exon (NM_134438, exon 2 of 2)	6281	NM_134438
chr1	135176400	135189399	16	Peak1691	989	1021	1377	924	696	894	942	450	901.878	912.492	891.977	837.269	809.975	899.034	851.05	872.461	0.0938154	0.384406	0.999901	-0.109724	0.292295	0.676549	0.0741364	0.480165	0.730004	-0.0196789	0.85386	0.94592	-0.0355875	0.73005	0.999995	-0.0159086	0.880744	0.972299	Peak_475	chr1	135176401	135189399	+	0	NA	Intergenic	Intergenic	-15219	NM_134438
chr1	13518200	13519599	4	Peak99	108	100	141	108	100	123	146	52	98.4861	89.3724	91.3354	97.8626	116.376	123.693	131.904	100.818	-0.132347	0.628292	0.999901	0.392358	0.138619	NA	-0.410028	0.12568	0.378571	-0.27768	0.3142	0.625844	-0.0176692	0.947345	NA	0.260011	0.341182	0.748555	Peak_476	chr1	13518201	13519599	+	0	NA	Intergenic	Lx5|LINE|L1	71010	NM_028173
chr1	135203000	135209799	3	Peak1692	499	476	675	471	345	410	480	198	455.042	425.412	437.244	426.79	401.496	412.309	433.656	383.883	-0.0651616	0.653228	0.999901	-0.0926974	0.502869	0.813386	0.0273472	0.844859	0.934636	0.0925088	0.519943	0.775855	-0.0653502	0.633443	0.999995	-0.157859	0.267681	0.69378	Peak_477	chr1	135203001	135209799	+	0	NA	Intergenic	ID4_|SINE|ID	-38719	NM_134438
chr1	135210600	135218199	3	Peak1693	479	480	668	546	381	461	486	242	436.804	428.987	432.709	494.75	443.391	463.596	439.077	469.19	0.0793754	0.577246	0.999901	0.0213472	0.876761	0.966058	0.066007	0.633113	0.828112	-0.0133684	0.924457	0.970028	0.0873542	0.521262	0.999995	0.100723	0.473052	0.825973	Peak_478	chr1	135210601	135218199	+	0	NA	Intergenic	Lx8|LINE|L1	44072	NM_001163131
chr1	13521400	13548999	16	Peak100	2109	1999	3208	2299	1820	2149	2300	1041	1923.22	1786.55	2078.04	2083.21	2118.04	2161.1	2077.93	2018.29	-0.00286779	0.975132	0.999901	0.0673835	0.455372	0.784884	-0.116636	0.198502	0.476878	-0.113768	0.215464	0.526286	-0.0492522	0.584683	0.999995	0.0645157	0.480324	0.828229	Peak_479	chr1	13521401	13548999	+	0	NA	Intergenic	Intergenic	54710	NM_028173
chr1	135317600	135329399	15	Peak1694	755	687	1057	686	780	922	1019	363	688.491	613.988	684.691	621.609	907.731	927.192	920.615	703.786	-0.151364	0.235711	0.999901	0.41331	0.000954181	0.0430128	-0.565534	7.73823e-06	0.000834886	-0.41417	0.00132263	0.0378585	-0.152224	0.228714	0.999995	0.261946	0.0401841	0.361228	Peak_480	chr1	135317601	135329399	+	0	NA	Intergenic	Intergenic	-1313	NM_053106
chr1	135349400	135365399	7	Peak1695	1156	1075	1506	1016	906	1025	1169	484	1054.17	960.753	975.539	920.634	1054.36	1030.77	1056.13	938.381	-0.0942153	0.365117	0.999901	0.0578735	0.564929	0.843184	-0.165775	0.102549	0.340385	-0.0715597	0.491117	0.758094	-0.107902	0.282758	0.999995	-0.0363419	0.724137	0.926932	Peak_481	chr1	135349401	135365399	+	0	NA	intron (NM_053106, intron 1 of 2)	intron (NM_053106, intron 1 of 2)	17663	NM_175259
chr1	135374000	135376799	1	Peak1696	343	262	417	240	160	282	248	124	312.785	234.156	270.119	217.473	186.201	283.588	224.056	240.412	0.359514	0.0675025	0.999901	-0.499172	0.00834508	0.144316	0.134123	0.486701	0.73541	-0.225391	0.245141	0.557218	-0.365049	0.0502112	0.999995	-0.139657	0.463173	0.819312	Peak_482	chr1	135374001	135376799	+	0	NA	promoter-TSS (NM_175259)	promoter-TSS (NM_175259)	-337	NM_175259
chr1	13558600	13617799	16	Peak101	5756	5513	8550	5458	5279	6062	7245	3285	5248.95	4927.1	5538.42	4945.69	6143.47	6096.14	6545.49	6368.97	-0.0272943	0.674503	0.999901	0.234222	0.000268056	0.0203114	-0.362517	1.98051e-08	9.12747e-06	-0.335223	2.6663e-07	9.21442e-05	-0.128295	0.0464514	0.999995	0.206928	0.0014166	0.0683573	Peak_483	chr1	13558601	13617799	+	0	NA	intron (NM_028173, intron 1 of 10)	intron (NM_028173, intron 1 of 10)	1710	NM_028173
chr1	135601000	135620599	7	Peak1697	1432	1643	1930	1257	984	1127	1423	625	1305.85	1468.39	1250.19	1139.01	1145.14	1133.35	1285.61	1211.75	-0.0558269	0.639562	0.999901	-0.0706635	0.543944	0.834911	0.100003	0.391911	0.663756	0.15583	0.188571	0.494853	0.0293398	0.799874	0.999995	-0.12649	0.284394	0.709945	Peak_484	chr1	135601001	135620599	+	0	NA	Intergenic	Intergenic	-25445	NM_173437
chr1	135630000	135641199	7	Peak1698	876	768	1094	659	660	576	862	392	798.832	686.38	708.659	597.143	768.08	579.244	778.774	760.011	-0.222154	0.110774	0.999901	0.0391354	0.771885	0.929352	-0.269307	0.0483527	0.230785	-0.0471529	0.735469	0.894546	-0.230172	0.0888057	0.999995	-0.183019	0.185332	0.620301	Peak_485	chr1	135630001	135641199	+	0	NA	Intergenic	Intergenic	-50245	NM_173437
chr1	135643000	135648199	1	Peak1699	408	369	495	317	245	268	328	168	372.059	329.784	320.645	287.245	285.12	269.509	296.332	325.719	0.019474	0.913066	0.999901	-0.248663	0.145077	0.527106	0.0849718	0.622677	0.822159	0.0654978	0.710653	0.882489	-0.163691	0.332011	0.999995	-0.229189	0.189209	0.62301	Peak_486	chr1	135643001	135648199	+	0	NA	Intergenic	MIRc|SINE|MIR	-60245	NM_173437
chr1	135654000	135670199	1	Peak1700	1312	1184	1562	950	877	966	1183	508	1196.42	1058.17	1011.81	860.829	1020.61	971.44	1068.78	984.912	-0.0961653	0.429185	0.999901	-0.0770113	0.515055	0.82049	-0.123195	0.301841	0.586874	-0.0270299	0.823847	0.935136	-0.200207	0.089989	0.999995	-0.173177	0.15043	0.585119	Peak_487	chr1	135654001	135670199	+	0	NA	Intergenic	Intergenic	-67097	NM_007791
chr1	135672200	135677799	1	Peak1701	417	400	546	372	286	370	391	187	380.266	357.489	353.682	337.082	332.835	372.084	353.249	362.556	0.0991462	0.523933	0.999901	-0.0940163	0.529672	0.828422	0.016359	0.913861	0.963387	-0.0827872	0.591372	0.81787	-0.0776573	0.600197	0.999995	0.00512997	0.973182	0.993655	Peak_488	chr1	135672201	135677799	+	0	NA	Intergenic	Intergenic	-54197	NM_007791
chr1	135687000	135690199	1	Peak1702	323	258	334	198	251	275	291	131	294.546	230.581	216.355	179.415	292.103	276.549	262.904	253.983	-0.0583055	0.778572	0.999901	0.123655	0.539246	0.832559	-0.434833	0.0337667	0.191169	-0.376528	0.0716621	0.320426	-0.311178	0.125551	0.999995	0.0653497	0.750693	0.936329	Peak_489	chr1	135687001	135690199	+	0	NA	Intergenic	Intergenic	-40597	NM_007791
chr1	135706000	135721199	16	Peak1703	1133	1095	1313	905	871	1019	1245	569	1033.19	978.627	850.52	820.053	1013.63	1024.74	1124.79	1103.18	-0.0114181	0.926904	0.999901	0.186997	0.125972	0.498076	-0.250749	0.0413951	0.212772	-0.239331	0.0547867	0.280954	-0.0637523	0.602357	0.999995	0.175579	0.156411	0.591166	Peak_490	chr1	135706001	135721199	+	0	NA	Intergenic	L1MB8|LINE|L1	-15597	NM_007791
chr1	135724000	135742799	14	Peak1704	1297	1273	1807	1042	982	1149	1539	677	1182.75	1137.71	1170.52	944.193	1142.81	1155.47	1390.41	1312.57	-0.0446194	0.710679	0.999901	0.108571	0.357656	0.724776	-0.285086	0.0165225	0.130594	-0.240467	0.0459929	0.259379	-0.176515	0.135534	0.999995	0.0639517	0.592926	0.877554	Peak_491	chr1	135724001	135742799	+	0	NA	intron (NM_007791, intron 1 of 5)	intron (NM_007791, intron 1 of 5)	4203	NM_007791
chr1	135742800	135744199	1	Peak1705	92	53	144	95	69	102	91	29	83.8956	47.3674	93.2787	86.0829	80.2992	102.574	82.2139	56.2253	0.00122425	0.997349	0.999901	-0.126111	0.722909	NA	-0.285301	0.431304	0.695643	-0.286525	0.438148	0.720838	-0.411412	0.248967	NA	-0.124886	0.730689	0.929763	Peak_492	chr1	135742801	135744199	+	0	NA	intron (NM_007791, intron 2 of 5)	intron (NM_007791, intron 2 of 5)	14303	NM_007791
chr1	135746800	135795599	16	Peak1706	3723	3489	5179	3457	2943	3638	4221	1712	3395.04	3118.2	3354.79	3132.51	3424.94	3658.49	3813.46	3319.23	-0.0507426	0.512977	0.999901	0.101925	0.181686	0.571272	-0.212637	0.00556952	0.0701392	-0.161894	0.0369144	0.231192	-0.110711	0.14697	0.999995	0.0511829	0.507322	0.841598	Peak_493	chr1	135746801	135795599	+	0	NA	Intergenic	Intergenic	5115	NM_013750
chr1	135809800	135853799	16	Peak1707	3970	3669	6061	3668	3510	3761	4467	1831	3620.28	3279.07	3926.13	3323.71	4084.79	3782.18	4035.71	3549.95	-0.144923	0.0424292	0.999901	0.104785	0.134571	0.511271	-0.298385	2.32521e-05	0.00192815	-0.153463	0.0319661	0.215677	-0.1936	0.00579434	0.817646	-0.0401378	0.572203	0.871267	Peak_494	chr1	135809801	135853799	+	0	NA	intron (NM_133664, intron 8 of 9)	intron (NM_133664, intron 8 of 9)	-4534	NM_001130180
chr1	135854600	136012799	16	Peak1708	14190	14590	22212	15184	12978	14487	15672	7027	12940	13039.4	14388.2	13758.8	15103.2	14568.6	14158.9	13624	-0.0528294	0.440293	0.999901	0.0981242	0.149625	0.533397	-0.126721	0.0630763	0.264039	-0.0738911	0.280244	0.592741	-0.0285964	0.674432	0.999995	0.0452948	0.507561	0.841757	Peak_495	chr1	135854601	136012799	+	0	NA	Intergenic	Intergenic	-14493	NM_019645
chr1	136037400	136114199	16	Peak1709	5643	5917	8931	6165	5711	6838	7088	3265	5145.9	5288.16	5785.22	5586.33	6646.22	6876.51	6403.65	6330.19	0.0190263	0.796782	0.999901	0.254596	0.000516715	0.0304412	-0.262899	0.000347354	0.0129865	-0.281925	0.000137219	0.00895733	-0.00830211	0.909922	0.999995	0.273623	0.000208065	0.0200391	Peak_496	chr1	136037401	136114199	+	0	NA	intron (NM_001081023, intron 7 of 43)	Charlie4a|DNA|hAT-Charlie	22899	NM_014193
chr1	136116600	136129399	16	Peak1710	850	1045	1282	823	751	878	977	503	775.122	933.941	830.439	745.75	873.982	882.944	882.67	975.218	0.0761186	0.537913	0.999901	0.128722	0.287679	0.672781	-0.064611	0.594928	0.80566	-0.14073	0.253119	0.565373	0.0641108	0.595086	0.999995	0.20484	0.0950321	0.498861	Peak_497	chr1	136116601	136129399	+	0	NA	Intergenic	Intergenic	8183	NR_046168
chr1	136180200	136256799	16	Peak1711	5518	5736	8144	5507	4526	5221	5449	2530	5031.91	5126.4	5275.43	4990.09	5267.16	5250.4	4922.9	4905.17	-0.00236357	0.972425	0.999901	-0.0174796	0.795198	0.935705	-0.00987839	0.883732	0.950834	-0.00751482	0.912244	0.966752	-0.027358	0.683703	0.999995	-0.0198432	0.77037	0.941185	Peak_498	chr1	136180201	136256799	+	0	NA	intron (NM_028872, intron 8 of 9)	(GGAA)n|Simple_repeat|Simple_repeat	-5672	NM_001329610
chr1	136445400	136461199	16	Peak1712	1079	1039	1464	882	878	1112	1199	524	983.949	928.579	948.333	799.212	1021.78	1118.26	1083.24	1015.93	0.0239218	0.828021	0.999901	0.125111	0.244662	0.634203	-0.285688	0.0085715	0.0890403	-0.30961	0.00504577	0.0836818	-0.160577	0.136485	0.999995	0.149033	0.172674	0.606865	Peak_499	chr1	136445401	136461199	+	0	NA	Intergenic	Intergenic	-14548	NM_001287179
chr1	136466600	136470799	7	Peak1713	380	343	564	353	275	325	396	152	346.525	306.547	365.341	319.866	320.033	326.83	357.766	294.698	-0.119539	0.465893	0.999901	-0.0694698	0.656548	0.882192	-0.116323	0.463081	0.717902	0.00321541	0.984303	0.993725	-0.185793	0.232737	0.999995	-0.189008	0.240987	0.672348	Peak_500	chr1	136466601	136470799	+	0	NA	exon (NM_001287179, exon 1 of 29)	exon (NM_001287179, exon 1 of 29)	852	NM_001287179
chr1	136476400	136483999	3	Peak1714	504	479	686	477	315	389	463	212	459.602	428.094	444.369	432.227	366.583	391.191	418.297	411.026	0.0246223	0.867607	0.999901	-0.199889	0.15651	0.541126	0.129255	0.364214	0.640993	0.104633	0.473111	0.744182	-0.070634	0.61166	0.999995	-0.175267	0.22516	0.655167	Peak_501	chr1	136476401	136483999	+	0	NA	intron (NM_001287179, intron 7 of 28)	Lx9|LINE|L1	12352	NM_001287179
chr1	136487000	136511399	3	Peak1715	1700	1560	2075	1493	1073	1325	1457	597	1550.24	1394.21	1344.12	1352.86	1248.71	1332.46	1316.33	1157.47	-0.0367545	0.726081	0.999901	-0.171576	0.0919735	0.442022	0.0981793	0.337755	0.619524	0.134934	0.195216	0.502935	-0.0733963	0.467676	0.999995	-0.20833	0.0443026	0.373694	Peak_502	chr1	136487001	136511399	+	0	NA	intron (NM_001287179, intron 17 of 28)	B1_Mm|SINE|Alu	31352	NM_001287179
chr1	136513400	136520399	3	Peak1716	514	561	668	498	447	427	538	264	468.721	501.379	432.709	451.256	520.199	429.405	486.056	511.844	-0.106789	0.463511	0.999901	0.159206	0.258211	0.648652	-0.0775902	0.583255	0.799664	0.0291991	0.840515	0.941417	0.0816157	0.560527	0.999995	0.0524166	0.716801	0.924321	Peak_503	chr1	136513401	136520399	+	0	NA	intron (NM_001287179, intron 24 of 28)	intron (NM_001287179, intron 24 of 28)	49052	NM_001287179
chr1	136568800	136572999	4	Peak1717	313	222	416	259	263	261	355	121	285.427	198.407	269.472	234.689	306.068	262.47	320.725	234.595	-0.326818	0.0726459	0.999901	0.1781	0.30496	0.68514	-0.534474	0.00262291	0.0452868	-0.207656	0.260483	0.573482	-0.356374	0.0431265	0.999995	-0.148718	0.410425	0.791041	Peak_504	chr1	136568801	136572999	+	0	NA	Intergenic	Intergenic	-54001	NM_177643
chr1	13666600	13680399	7	Peak102	1080	1065	1260	947	691	832	967	436	984.861	951.816	816.188	858.11	804.156	836.685	873.636	845.318	0.0017181	0.988744	0.999901	-0.0978838	0.407274	0.757248	0.1081	0.362405	0.638813	0.106382	0.378444	0.678377	0.0102163	0.930469	0.999995	-0.0961657	0.42377	0.7983	Peak_505	chr1	13666601	13680399	+	0	NA	intron (NM_001011873, intron 2 of 3)	L1_Mur3|LINE|L1	4729	NM_001011873
chr1	136668600	136673399	1	Peak1718	342	301	449	254	242	257	349	142	311.873	269.011	290.848	230.158	281.629	258.447	315.304	275.31	-0.16866	0.3467	0.999901	-0.00985721	0.95403	0.987494	-0.260292	0.134888	0.391972	-0.0916316	0.610112	0.82934	-0.270149	0.115173	0.999995	-0.178518	0.312349	0.730229	Peak_506	chr1	136668601	136673399	+	0	NA	Intergenic	Intergenic	-12396	NR_045324
chr1	136756800	136763999	1	Peak1719	479	505	676	505	349	481	468	207	436.804	451.33	437.892	457.598	406.151	483.709	422.814	401.332	0.106466	0.467845	0.999901	-0.0766162	0.588222	0.853577	0.13193	0.353762	0.632398	0.0254636	0.860463	0.947802	0.0553134	0.692047	0.999995	0.0298498	0.835908	0.963663	Peak_507	chr1	136756801	136763999	+	0	NA	Intergenic	MTE2b|LTR|ERVL-MaLR	64189	NR_037986
chr1	136772800	136800799	7	Peak1720	2043	1977	2890	1819	1544	2010	2014	855	1863.03	1766.89	1872.05	1648.26	1796.84	2021.32	1819.55	1657.68	0.0324323	0.736646	0.999901	-0.0464987	0.622482	0.868107	-0.082707	0.384236	0.657951	-0.115139	0.231379	0.542838	-0.129206	0.170211	0.999995	-0.0140664	0.883028	0.972789	Peak_508	chr1	136772801	136800799	+	0	NA	Intergenic	Intergenic	90589	NR_037986
chr1	136802000	136807799	2	Peak1721	371	453	578	430	276	389	430	189	338.318	404.857	374.41	389.638	321.197	391.191	388.483	366.434	0.0946067	0.55602	0.999901	-0.00441228	0.977359	0.993861	0.158739	0.308202	0.593268	0.0641321	0.686021	0.869552	0.154327	0.314245	0.999995	0.0901944	0.568922	0.870195	Peak_509	chr1	136802001	136807799	+	0	NA	Intergenic	Intergenic	108689	NR_037986
chr1	136810600	136834799	16	Peak1722	1671	1633	2663	1794	1322	1483	1551	774	1523.8	1459.45	1725.01	1625.61	1538.49	1491.35	1401.25	1500.63	0.026425	0.790244	0.999901	-0.14717	0.128277	0.501039	0.0708355	0.466737	0.720222	0.0444105	0.652812	0.854085	-0.0763347	0.427116	0.999995	-0.120745	0.218682	0.648212	Peak_510	chr1	136810601	136834799	+	0	NA	Intergenic	B3|SINE|B2	126489	NR_037986
chr1	136838400	136864199	16	Peak1723	2174	2110	2908	2306	1560	1678	1901	904	1982.49	1885.76	1883.71	2089.55	1815.46	1687.45	1717.46	1752.68	-0.0395028	0.653159	0.999901	-0.130138	0.127041	0.498701	0.170961	0.0457908	0.22443	0.210464	0.0157078	0.15032	0.0408226	0.628953	0.999995	-0.169641	0.0507172	0.397666	Peak_511	chr1	136838401	136864199	+	0	NA	intron (NM_030676, intron 8 of 8)	intron (NM_030676, intron 8 of 8)	102330	NM_001159769
chr1	136866800	136975999	16	Peak1724	10077	10626	15360	10506	8476	9446	10901	5023	9189.3	9496.71	9949.72	9519.86	9864	9499.19	9848.51	9738.61	-0.0356559	0.552137	0.999901	0.0421148	0.477996	0.798915	-0.0518465	0.383332	0.657075	-0.0161906	0.786872	0.919501	-0.00973169	0.869574	0.999995	0.00645891	0.913941	0.980172	Peak_512	chr1	136866801	136975999	+	0	NA	intron (NM_030676, intron 6 of 8)	intron (NM_030676, intron 6 of 8)	32230	NM_001159769
chr1	136977600	136989599	3	Peak1725	742	749	1085	804	514	597	742	311	676.636	669.399	702.829	728.533	598.171	600.362	670.36	602.968	-0.078821	0.52569	0.999901	-0.119365	0.315297	0.693219	0.137669	0.249627	0.534182	0.21649	0.0779128	0.334235	0.0183038	0.876105	0.999995	-0.198186	0.104581	0.517511	Peak_513	chr1	136977601	136989599	+	0	NA	Intergenic	Intergenic	-23152	NM_030676
chr1	136991200	137013799	7	Peak1726	1443	1513	2159	1671	1139	1248	1390	646	1315.88	1352.2	1398.53	1514.15	1325.52	1255.03	1255.8	1252.47	-0.0408417	0.674133	0.999901	-0.0744706	0.428273	0.768922	0.15193	0.107227	0.349175	0.192771	0.0451071	0.256538	0.077459	0.405204	0.999995	-0.115312	0.22923	0.659594	Peak_514	chr1	136991201	137013799	+	0	NA	Intergenic	L2|LINE|L2	-42052	NM_030676
chr1	13702600	13710199	3	Peak103	582	573	756	581	404	507	551	241	530.731	512.104	489.713	526.465	470.158	509.855	497.801	467.252	0.0186267	0.891185	0.999901	-0.0729833	0.576766	0.848187	0.100252	0.446201	0.706428	0.0816251	0.544376	0.790457	0.0272685	0.83284	0.999995	-0.0543566	0.684625	0.913732	Peak_515	chr1	13702601	13710199	+	0	NA	Intergenic	MER5A|DNA|hAT-Charlie	37629	NM_001011873
chr1	137046400	137053399	2	Peak1727	414	515	704	573	343	383	488	176	377.53	460.268	456.029	519.216	399.169	385.157	440.883	341.229	-0.203198	0.203714	0.999901	0.00920136	0.952061	0.987204	0.219525	0.151314	0.414594	0.422723	0.00741166	0.102155	0.228726	0.129738	0.999995	-0.193997	0.219301	0.648482	Peak_516	chr1	137046401	137053399	+	0	NA	Intergenic	Intergenic	-89452	NM_030676
chr1	137069800	137107999	16	Peak1728	2581	2683	3932	2737	1824	2174	2593	1068	2353.64	2397.86	2547.03	2480.09	2122.69	2186.24	2342.65	2070.64	-0.067794	0.420097	0.999901	-0.133924	0.101705	0.461691	0.12623	0.124432	0.3768	0.194024	0.0201608	0.171225	-0.00769444	0.924541	0.999995	-0.201718	0.0153135	0.231949	Peak_517	chr1	137069801	137107999	+	0	NA	Intergenic	Intergenic	-128452	NM_030676
chr1	137110000	137149599	16	Peak1729	2656	2996	4028	2970	1899	2369	2467	1203	2422.03	2677.6	2609.21	2691.22	2209.97	2382.34	2228.81	2332.38	0.0879208	0.250034	0.999901	-0.181709	0.0145291	0.192233	0.274305	0.000233144	0.0100672	0.186385	0.0136246	0.139087	0.0925959	0.207382	0.999995	-0.0937887	0.213347	0.644595	Peak_518	chr1	137110001	137149599	+	0	NA	Intergenic	Intergenic	-169352	NM_030676
chr1	137156600	137184399	16	Peak1730	2097	2129	3144	2147	1498	1886	1871	921	1912.27	1902.74	2036.58	1945.47	1743.31	1896.62	1690.35	1785.64	0.104538	0.210485	0.999901	-0.203198	0.0121615	0.176232	0.164941	0.0430294	0.217709	0.0604027	0.464883	0.739737	-0.0382577	0.633264	0.999995	-0.0986604	0.229925	0.660301	Peak_519	chr1	137156601	137184399	+	0	NA	Intergenic	Intergenic	-210052	NM_030676
chr1	137185800	137187999	1	Peak1731	181	176	208	160	103	160	170	66	165.055	157.295	134.736	144.982	119.867	160.901	153.586	127.961	0.0896464	0.722942	0.999901	-0.122249	0.615303	0.864598	0.138978	0.570379	0.790169	0.0493321	0.84336	0.942234	0.0167297	0.944414	NA	-0.0326024	0.895437	0.975738	Peak_520	chr1	137185801	137187999	+	0	NA	Intergenic	Intergenic	-226452	NM_030676
chr1	137189800	137210399	16	Peak1732	1565	1490	2293	1474	965	1188	1326	746	1427.14	1331.65	1485.33	1335.64	1123.03	1194.69	1197.97	1446.35	0.176081	0.0897402	0.999901	-0.327022	0.0011914	0.0498073	0.199598	0.049532	0.233393	0.0235167	0.818885	0.933758	-0.127424	0.201679	0.999995	-0.15094	0.138863	0.567036	Peak_521	chr1	137189801	137210399	+	0	NA	Intergenic	B3A|SINE|B2	-239652	NM_030676
chr1	137212800	137224199	7	Peak1733	913	838	1528	795	692	731	913	318	832.573	748.94	989.79	720.378	805.32	735.116	824.85	616.539	-0.260186	0.0407199	0.999901	-0.163007	0.181165	0.570534	-0.150218	0.223811	0.506816	0.109968	0.38649	0.683616	-0.313225	0.0100823	0.925854	-0.423193	0.000741996	0.0485708	Peak_522	chr1	137212801	137224199	+	0	NA	Intergenic	Intergenic	-258052	NM_030676
chr1	137278400	137299399	16	Peak1734	1303	1326	2043	1418	953	1273	1446	624	1188.22	1185.08	1323.39	1284.9	1109.06	1280.17	1306.39	1209.81	0.0441559	0.683346	0.999901	-0.0555621	0.598896	0.859001	0.02984	0.778678	0.904338	-0.0143158	0.894211	0.958689	-0.025722	0.806519	0.999995	-0.0114062	0.915201	0.980458	Peak_523	chr1	137278401	137299399	+	0	NA	Intergenic	AT_rich|Low_complexity|Low_complexity	-328452	NM_030676
chr1	137301200	137306199	1	Peak1735	332	262	384	278	220	229	286	151	302.754	234.156	248.743	251.906	256.027	230.29	258.387	292.759	0.00732504	0.969831	0.999901	-0.0960084	0.606279	0.861786	-0.0820625	0.663692	0.843904	-0.0893875	0.643034	0.84814	-0.178071	0.336928	0.999995	-0.0886833	0.641514	0.896115	Peak_524	chr1	137301201	137306199	+	0	NA	Intergenic	Lx|LINE|L1	-343252	NM_030676
chr1	137313800	137318199	1	Peak1736	314	310	460	295	281	277	253	141	286.339	277.054	297.974	267.31	327.016	278.56	228.573	273.371	-0.00133653	0.994491	0.999901	-0.0805033	0.666243	0.886233	-0.0224304	0.905257	0.959169	-0.0210938	0.91271	0.96692	-0.102934	0.578912	0.999995	-0.0818399	0.667739	0.907282	Peak_525	chr1	137313801	137318199	+	0	NA	Intergenic	Intergenic	-355552	NM_030676
chr1	137324000	137330799	3	Peak1737	569	514	555	502	327	348	477	235	518.876	459.374	359.512	454.88	380.549	349.96	430.946	455.619	-0.0254284	0.890503	0.999901	-0.107228	0.550201	0.83761	0.170212	0.344423	0.624587	0.195641	0.285294	0.597577	0.0629843	0.723181	0.999995	-0.132657	0.467418	0.821593	Peak_526	chr1	137324001	137330799	+	0	NA	Intergenic	L1MC|LINE|L1	-366952	NM_030676
chr1	137385200	137395199	3	Peak1738	724	642	876	665	494	575	703	241	660.222	573.771	567.445	602.58	574.896	578.238	635.125	467.252	-0.199453	0.161135	0.999901	-0.0165432	0.903847	0.976192	-0.0424255	0.758409	0.893485	0.157027	0.267824	0.5804	-0.0589688	0.665256	0.999995	-0.215996	0.124861	0.546477	Peak_527	chr1	137385201	137395199	+	0	NA	Intergenic	Intergenic	-429752	NM_030676
chr1	137398000	137407399	5	Peak1739	638	615	846	664	511	532	592	245	581.798	549.64	548.012	601.674	594.68	534.996	534.842	475.007	-0.150898	0.265652	0.999901	-0.00120349	0.99261	0.99805	0.0295974	0.820841	0.923455	0.180495	0.17976	0.485614	0.0283939	0.825631	0.999995	-0.152101	0.255688	0.684109	Peak_528	chr1	137398001	137407399	+	0	NA	Intergenic	Intergenic	-442252	NM_030676
chr1	137564000	137569799	2	Peak1740	368	342	422	373	256	315	428	173	335.582	305.653	273.358	337.989	297.922	316.774	386.676	335.413	-0.0781064	0.66882	0.999901	0.177889	0.315563	0.693457	-0.0937097	0.598471	0.808011	-0.0156033	0.931682	0.972579	0.0841798	0.63369	0.999995	0.099783	0.582104	0.873977	Peak_529	chr1	137564001	137569799	+	0	NA	Intergenic	RMER10A|LTR|ERVL	-399555	NR_029795
chr1	13772200	13785199	3	Peak104	1043	952	1271	896	594	707	835	336	951.121	850.825	823.314	811.897	691.272	710.981	754.381	651.438	-0.0815336	0.504717	0.999901	-0.291524	0.0126687	0.180342	0.200212	0.0893436	0.317532	0.281746	0.0196448	0.169165	-0.0913118	0.428836	0.999995	-0.373058	0.00185765	0.0789123	Peak_530	chr1	13772201	13785199	+	0	NA	Intergenic	Intergenic	8229	NR_004447
chr1	137863000	137871999	2	Peak1741	492	600	572	530	374	449	414	246	448.659	536.234	370.524	480.252	435.245	451.528	374.028	476.946	0.198009	0.203185	0.999901	-0.0164983	0.913314	0.979297	0.33208	0.0279799	0.173985	0.134071	0.380789	0.679929	0.315582	0.0339994	0.999995	0.181511	0.23674	0.667117	Peak_531	chr1	137863001	137871999	+	0	NA	Intergenic	MT2A|LTR|ERVL	-98955	NR_029795
chr1	13787000	13788799	4	Peak105	152	156	173	142	95	127	158	80	138.61	139.421	112.064	128.671	110.557	127.715	142.745	155.104	0.139449	0.593555	0.999901	0.0263491	0.917133	0.98056	0.0760685	0.764825	0.896768	-0.0633803	0.806332	0.928431	0.102418	0.682517	NA	0.165798	0.519666	0.847876	Peak_532	chr1	13787001	13788799	+	0	NA	promoter-TSS (NR_004447)	promoter-TSS (NR_004447)	-971	NR_004447
chr1	138062400	138069799	1	Peak1742	557	508	694	546	386	342	468	220	507.933	454.012	449.551	494.75	449.21	343.926	422.814	426.537	-0.192854	0.213429	0.999901	-0.133678	0.365511	0.731308	0.1228	0.408851	0.678123	0.315654	0.039652	0.24016	-0.010878	0.940636	0.999995	-0.326532	0.0322564	0.328434	Peak_533	chr1	138062401	138069799	+	0	NA	exon (NM_001268286, exon 28 of 29)	exon (NM_001268286, exon 28 of 29)	99461	NR_029820
chr1	138079400	138082199	2	Peak1743	225	166	237	201	116	172	224	73	205.179	148.358	153.521	182.133	134.996	172.969	202.373	141.533	-0.0960464	0.712535	0.999901	-0.0761569	0.76171	0.926399	-0.0369696	0.884013	0.950912	0.0590768	0.819852	0.933812	-0.113127	0.650688	NA	-0.172203	0.503143	0.83982	Peak_534	chr1	138079401	138082199	+	0	NA	intron (NM_001111316, intron 23 of 31)	intron (NM_001111316, intron 23 of 31)	94326	NM_001111316
chr1	138085200	138092999	2	Peak1744	509	483	538	469	448	478	424	181	464.161	431.669	348.499	424.978	521.363	480.692	383.063	350.923	-0.103622	0.587458	0.999901	0.154629	0.407821	0.757576	-0.0745338	0.690706	0.857523	0.0290882	0.878635	0.954636	0.0800955	0.667236	0.999995	0.0510073	0.788339	0.947878	Peak_535	chr1	138085201	138092999	+	0	NA	intron (NM_001111316, intron 17 of 31)	intron (NM_001111316, intron 17 of 31)	86026	NM_001111316
chr1	138095400	138103799	2	Peak1745	524	492	598	539	380	405	542	205	477.84	439.712	387.366	488.407	442.228	407.281	489.67	397.455	-0.211882	0.172253	0.999901	0.113407	0.447359	0.78112	-0.00783234	0.958285	0.983314	0.20405	0.186087	0.491591	0.105575	0.476567	0.999995	-0.0984748	0.522121	0.849283	Peak_536	chr1	138095401	138103799	+	0	NA	exon (NM_001268286, exon 10 of 29)	exon (NM_001268286, exon 10 of 29)	75526	NM_001111316
chr1	138108600	138113599	1	Peak1746	336	347	485	300	221	237	324	121	306.401	310.122	314.168	271.841	257.19	238.335	292.718	234.595	-0.21927	0.224146	0.999901	-0.171951	0.311817	0.691043	0.0788537	0.646278	0.835296	0.298124	0.0949199	0.364361	-0.0930971	0.579541	0.999995	-0.391221	0.0268937	0.304579	Peak_537	chr1	138108601	138113599	+	0	NA	intron (NM_001111316, intron 10 of 31)	intron (NM_001111316, intron 10 of 31)	64026	NM_001111316
chr1	138115200	138122599	3	Peak1747	513	561	676	482	382	380	492	261	467.809	501.379	437.892	436.757	444.555	382.14	444.497	506.028	-0.0185621	0.906512	0.999901	-0.0254955	0.867546	0.963238	0.0776495	0.613093	0.816868	0.0962116	0.539318	0.787497	0.0521541	0.730668	0.999995	-0.0440575	0.777708	0.944167	Peak_538	chr1	138115201	138122599	+	0	NA	intron (NM_001111316, intron 4 of 31)	intron (NM_001111316, intron 4 of 31)	56226	NM_001111316
chr1	13821200	13827599	2	Peak106	430	524	484	543	316	305	336	201	392.121	468.311	313.52	492.032	367.747	306.718	303.559	389.699	0.041916	0.813945	0.999901	-0.0712465	0.679274	0.892489	0.520194	0.00239331	0.0435173	0.478278	0.00614564	0.0925816	0.448947	0.00776742	0.913116	-0.0293305	0.867308	0.969266	Peak_539	chr1	13821201	13827599	+	0	NA	Intergenic	B3A|SINE|B2	-37471	NR_004447
chr1	138244200	138256799	7	Peak1748	878	932	1145	846	596	612	766	299	800.656	832.95	741.695	766.591	693.599	615.446	692.042	579.702	-0.208795	0.0812286	0.999901	-0.15304	0.178133	0.567174	0.207227	0.069568	0.277127	0.416023	0.000430618	0.0190575	0.0541878	0.62848	0.999995	-0.361835	0.00210127	0.0843216	Peak_540	chr1	138244201	138256799	+	0	NA	Intergenic	Intergenic	-23238	NM_177397
chr1	138266400	138267999	1	Peak1749	74	107	112	89	68	85	51	18	67.4812	95.6284	72.5501	80.6461	79.1355	85.4787	46.0759	34.8985	0.00647124	0.987366	0.999901	-0.173136	0.659792	NA	0.503959	0.198764	0.4771	0.497487	0.214162	0.524886	0.330823	0.389941	NA	-0.166664	0.678153	0.9116	Peak_541	chr1	138266401	138267999	+	0	NA	Intergenic	RSINE1|SINE|B4	-6538	NM_177397
chr1	138270000	138286199	3	Peak1750	1124	1210	1407	1014	771	859	915	477	1024.99	1081.41	911.41	918.821	897.257	863.837	826.656	924.809	0.0508794	0.66882	0.999901	-0.167176	0.147263	0.531028	0.215947	0.0621728	0.262021	0.165068	0.160549	0.461933	0.0487712	0.668796	0.999995	-0.116297	0.321088	0.736841	Peak_542	chr1	138270001	138286199	+	0	NA	intron (NM_177397, intron 1 of 2)	intron (NM_177397, intron 1 of 2)	4362	NM_177397
chr1	138293000	138302999	3	Peak1751	770	670	879	649	480	559	546	282	702.17	598.795	569.389	588.082	558.603	562.148	493.284	546.743	0.0802365	0.569262	0.999901	-0.272329	0.0450503	0.328014	0.17661	0.197332	0.475534	0.0963734	0.489115	0.756646	-0.095719	0.475567	0.999995	-0.192092	0.164635	0.600224	Peak_543	chr1	138293001	138302999	+	0	NA	Intergenic	MTD|LTR|ERVL-MaLR	24262	NM_177397
chr1	138312800	138331199	16	Peak1752	1477	1577	1906	1602	1124	1343	1470	657	1346.89	1409.4	1234.65	1451.63	1308.06	1350.56	1328.07	1273.79	-0.00331828	0.971701	0.999901	0.032121	0.72347	0.911218	0.117821	0.195099	0.473983	0.121139	0.191226	0.498596	0.149942	0.095354	0.999995	0.0288028	0.755604	0.938212	Peak_544	chr1	138312801	138331199	+	0	NA	Intergenic	B2_Mm2|SINE|B2	48262	NM_177397
chr1	13833400	13841199	1	Peak107	604	602	747	537	378	411	568	218	550.793	538.022	483.883	486.595	439.9	413.314	513.159	422.659	-0.193767	0.190102	0.999901	-0.112899	0.423283	0.766634	0.101484	0.474581	0.726403	0.295251	0.0438185	0.2533	-0.0114154	0.934785	0.999995	-0.306666	0.0351389	0.3419	Peak_545	chr1	13833401	13841199	+	0	NA	Intergenic	Intergenic	-50371	NR_004447
chr1	138342600	138347199	1	Peak1753	434	321	414	252	227	272	308	148	395.768	286.885	268.176	228.346	264.173	273.532	278.263	286.943	0.043626	0.833667	0.999901	-0.284759	0.155843	0.540648	-0.0749256	0.712857	0.87032	-0.118552	0.566798	0.80317	-0.359685	0.0719073	0.999995	-0.241133	0.237393	0.667732	Peak_546	chr1	138342601	138347199	+	0	NA	Intergenic	Intergenic	71162	NM_177397
chr1	138364800	138365799	1	Peak1754	77	59	104	70	55	55	73	31	70.217	52.7297	67.3679	63.4295	64.0066	55.3097	65.9518	60.1029	-0.17939	0.614036	0.999901	-0.0803995	0.810651	NA	-0.162966	0.633774	0.828446	0.0164237	0.963123	0.986861	-0.243366	0.467639	NA	-0.25979	0.456622	0.815518	Peak_547	chr1	138364801	138365799	+	0	NA	Intergenic	MTE2a|LTR|ERVL-MaLR	91562	NM_177397
chr1	138371600	138398599	16	Peak1755	1747	1946	2333	1797	1277	1579	1625	698	1593.1	1739.19	1511.24	1628.33	1486.12	1587.89	1468.11	1353.28	0.0015993	0.986786	0.999901	-0.0709086	0.450525	0.782642	0.189124	0.0445885	0.221742	0.187525	0.0499941	0.26934	0.118216	0.203999	0.999995	-0.0693093	0.467958	0.822145	Peak_548	chr1	138371601	138398599	+	0	NA	Intergenic	Intergenic	111362	NM_177397
chr1	138400800	138416799	16	Peak1756	1128	1205	1322	1135	848	1005	1091	537	1028.63	1076.94	856.35	1028.46	986.866	1010.66	985.664	1041.14	0.0552808	0.61983	0.999901	0.0688035	0.526769	0.826743	0.094103	0.38727	0.660067	0.0388222	0.725437	0.889619	0.162907	0.130702	0.999995	0.124084	0.261051	0.686928	Peak_549	chr1	138400801	138416799	+	0	NA	Intergenic	Intergenic	135062	NM_177397
chr1	138426800	138443799	11	Peak1757	944	1019	1305	1003	743	953	1156	503	860.842	910.704	845.338	908.854	864.671	958.367	1044.39	975.218	0.0143549	0.898945	0.999901	0.165553	0.133541	0.509627	-0.0723809	0.513284	0.752628	-0.0867358	0.44124	0.723234	0.0931723	0.396687	0.999995	0.179908	0.109035	0.524077	Peak_550	chr1	138426801	138443799	+	0	NA	Intergenic	Intergenic	161562	NM_177397
chr1	138462400	138468999	2	Peak1758	426	492	600	444	296	344	412	236	388.473	439.712	388.661	402.324	344.472	345.937	372.221	457.558	0.145633	0.374715	0.999901	-0.115207	0.468363	0.791858	0.230995	0.147126	0.41008	0.0853619	0.59761	0.822193	0.115788	0.459254	0.999995	0.0304263	0.850351	0.965842	Peak_551	chr1	138462401	138468999	+	0	NA	Intergenic	L1MA4|LINE|L1	154057	NM_021605
chr1	13852200	13866199	16	Peak108	980	876	1496	974	757	939	847	441	893.67	782.902	969.062	882.576	880.964	944.288	765.222	855.012	0.13593	0.255464	0.999901	-0.18201	0.117201	0.48637	0.0191105	0.870562	0.94543	-0.116819	0.325347	0.635284	-0.1629	0.158067	0.999995	-0.0460805	0.695389	0.917502	Peak_552	chr1	13852201	13866199	+	0	NA	Intergenic	Intergenic	-72271	NR_004447
chr1	138663800	138687199	3	Peak1759	1537	1619	2017	1523	1113	1120	1255	602	1401.6	1446.94	1306.55	1380.04	1295.26	1126.31	1133.83	1167.16	-0.0827352	0.411475	0.999901	-0.157971	0.103996	0.46399	0.221082	0.0233591	0.157179	0.303818	0.00229237	0.0527112	0.0631114	0.510995	0.999995	-0.240706	0.015352	0.232133	Peak_553	chr1	138663801	138687199	+	0	NA	intron (NR_040304, intron 2 of 4)	intron (NR_040304, intron 2 of 4)	6575	NR_040304
chr1	138694800	138717199	3	Peak1760	1478	1591	2029	1444	1094	1204	1289	632	1347.8	1421.91	1314.32	1308.46	1273.15	1210.78	1164.55	1225.32	-5.67825e-05	0.999531	0.999901	-0.128207	0.169481	0.55794	0.165238	0.0779396	0.295355	0.165295	0.0836769	0.345402	0.0370314	0.688166	0.999995	-0.128263	0.177647	0.612726	Peak_554	chr1	138694801	138717199	+	0	NA	Intergenic	Intergenic	-23925	NR_040304
chr1	138725000	138741799	7	Peak1761	1174	1315	1807	1391	924	996	1159	490	1070.58	1175.25	1170.52	1260.43	1075.31	1001.61	1047.1	950.014	-0.117129	0.252833	0.999901	-0.0806682	0.412518	0.760243	0.199056	0.0436909	0.219872	0.316185	0.00179021	0.0455796	0.118388	0.22325	0.999995	-0.197797	0.050191	0.395273	Peak_555	chr1	138725001	138741799	+	0	NA	Intergenic	Intergenic	-51325	NR_040304
chr1	138755400	138788799	16	Peak1762	2576	2492	3468	2491	1930	1924	2291	1140	2349.08	2227.16	2246.46	2257.18	2246.05	1934.83	2069.8	2210.24	-0.0630216	0.468435	0.999901	-0.09105	0.282582	0.669438	0.0562531	0.508692	0.749328	0.119275	0.167736	0.471067	-0.0347968	0.67963	0.999995	-0.154072	0.0734836	0.457327	Peak_556	chr1	138755401	138788799	+	0	NA	Intergenic	CT-rich|Low_complexity|Low_complexity	70344	NM_001025565
chr1	138809000	138852399	16	Peak1763	7298	7225	10333	7342	6492	7596	8474	3615	6655.11	6457.15	6693.39	6652.85	7555.11	7638.78	7655.83	7008.77	-0.0524915	0.403117	0.999901	0.188475	0.00240532	0.0751053	-0.214541	0.000570759	0.0177639	-0.162049	0.00986474	0.117613	-0.0260654	0.674748	0.999995	0.135984	0.0299019	0.32028	Peak_557	chr1	138809001	138852399	+	0	NA	TTS (NM_001042577)	TTS (NM_001042577)	11744	NM_001025565
chr1	138873200	138889999	3	Peak1764	1138	1085	1385	1038	757	1024	980	475	1037.75	969.69	897.159	940.569	880.964	1029.77	885.381	920.932	0.149244	0.184452	0.999901	-0.128833	0.238699	0.628535	0.112937	0.304555	0.589796	-0.0363072	0.744507	0.898586	-0.0158966	0.883271	0.999995	0.0204106	0.853799	0.966409	Peak_558	chr1	138873201	138889999	+	0	NA	Intergenic	L1M2|LINE|L1	-4650	NR_138576
chr1	138897400	138921199	7	Peak1765	1752	1567	2040	1463	1138	1324	1324	766	1597.66	1400.46	1321.45	1325.68	1324.36	1331.46	1196.17	1485.12	0.157144	0.153561	0.999901	-0.210855	0.050351	0.342336	0.114496	0.290662	0.576631	-0.0426482	0.696561	0.875761	-0.0963591	0.367718	0.999995	-0.053711	0.621412	0.889201	Peak_559	chr1	138897401	138921199	+	0	NA	Intergenic	Intergenic	-32350	NR_138576
chr1	138926400	138944599	16	Peak1766	1189	1153	1711	1215	896	1067	1179	539	1084.26	1030.46	1108.33	1100.95	1042.73	1073.01	1065.17	1045.01	0.00820949	0.933571	0.999901	-0.0568647	0.549638	0.837195	0.0155243	0.871253	0.945745	0.00731477	0.940372	0.97622	-0.0413405	0.661152	0.999995	-0.0486552	0.616159	0.887959	Peak_560	chr1	138926401	138944599	+	0	NA	Intergenic	Lx8b|LINE|L1	-28209	NM_001166501
chr1	138951000	138960399	3	Peak1767	741	626	912	635	424	574	651	288	675.724	559.471	590.765	575.396	493.433	577.232	588.146	558.375	0.0689477	0.615651	0.999901	-0.221735	0.093895	0.44611	0.0659	0.62225	0.822108	-0.00304764	0.98214	0.993054	-0.155835	0.234649	0.999995	-0.152788	0.256923	0.684691	Peak_561	chr1	138951001	138960399	+	0	NA	Intergenic	Intergenic	-8009	NM_001166501
chr1	13898200	13907999	2	Peak109	682	629	739	561	442	491	494	251	621.922	562.152	478.701	508.342	514.381	493.765	446.304	486.64	0.0326271	0.833421	0.999901	-0.194337	0.195067	0.586721	0.158705	0.292928	0.578944	0.126077	0.41162	0.702234	-0.035632	0.810184	0.999995	-0.161709	0.289458	0.713729	Peak_562	chr1	13898201	13907999	+	0	NA	Intergenic	Intergenic	-116171	NR_004447
chr1	139188200	139198399	3	Peak1768	695	703	883	625	428	541	545	248	633.777	628.288	571.98	566.335	498.088	544.047	492.38	480.823	0.0580536	0.670934	0.999901	-0.281939	0.0312307	0.277642	0.270722	0.0398883	0.209311	0.212668	0.113675	0.397111	-0.0112167	0.930487	0.999995	-0.223885	0.0937705	0.495861	Peak_563	chr1	139188201	139198399	+	0	NA	Intergenic	L1M2|LINE|L1	183776	NM_133239
chr1	139200200	139235399	3	Peak1769	2427	2400	3428	2349	1746	2000	2311	1096	2213.2	2144.94	2220.55	2128.51	2031.92	2011.26	2087.87	2124.93	0.00230813	0.976278	0.999901	-0.105568	0.16075	0.546388	0.0523932	0.489187	0.736874	0.050085	0.515899	0.773535	-0.0531752	0.476677	0.999995	-0.10326	0.177716	0.612726	Peak_564	chr1	139200201	139235399	+	0	NA	intron (NM_133239, intron 11 of 11)	intron (NM_133239, intron 11 of 11)	159276	NM_133239
chr1	139390000	139400199	3	Peak1770	786	702	888	756	546	548	684	309	716.76	627.394	575.218	685.038	635.411	551.086	617.96	599.09	-0.12858	0.350987	0.999901	-0.0403245	0.761544	0.9263	0.066838	0.6167	0.81957	0.195418	0.153226	0.453218	0.0265135	0.840582	0.999995	-0.168905	0.214906	0.645453	Peak_565	chr1	139390001	139400199	+	0	NA	intron (NR_040455, intron 4 of 8)	intron (NR_040455, intron 4 of 8)	15648	NR_040455
chr1	139454800	139458799	7	Peak1771	445	415	586	406	348	388	498	170	405.799	370.895	379.592	367.891	404.987	390.185	449.918	329.597	-0.237898	0.126006	0.999901	0.126026	0.397114	0.751512	-0.212719	0.157327	0.423716	0.0251797	0.871434	0.952674	-0.0866925	0.560509	0.999995	-0.111872	0.467691	0.8218	Peak_566	chr1	139454801	139458799	+	0	NA	exon (NM_009791, exon 2 of 28)	exon (NM_009791, exon 2 of 28)	2027	NM_009791
chr1	139461400	139470399	1	Peak1772	609	564	648	387	302	429	409	186	555.352	504.06	419.754	350.674	351.455	431.416	369.511	360.617	0.143231	0.453773	0.999901	-0.431447	0.0201007	0.227473	0.245017	0.190174	0.467535	0.101786	0.590462	0.817138	-0.18643	0.309616	0.999995	-0.288216	0.124728	0.546439	Peak_567	chr1	139461401	139470399	+	0	NA	intron (NM_009791, intron 7 of 27)	intron (NM_009791, intron 7 of 27)	11127	NM_009791
chr1	139510000	139517999	1	Peak1773	451	417	558	414	290	340	327	163	411.271	372.683	361.455	375.14	337.49	341.915	295.428	316.025	0.0650122	0.691791	0.999901	-0.288269	0.0655368	0.384426	0.24386	0.122352	0.373716	0.178848	0.267423	0.580173	-0.0444089	0.772593	0.999995	-0.223257	0.162877	0.598623	Peak_568	chr1	139510001	139517999	+	0	NA	intron (NM_031164, intron 8 of 11)	intron (NM_031164, intron 8 of 11)	12293	NM_031164
chr1	139544600	139544799	4	Peak1774	7	1	80	61	357	531	60	33	6.38336	0.893724	51.8215	55.2743	415.461	533.99	54.207	63.9805	0.3497	0.85808	0.999901	3.00935	0.124962	0.49731	-3.06365	0.118562	0.367099	-3.41335	0.082055	0.342321	-0.054297	0.977997	NA	3.35905	0.0868132	0.483668	Peak_569	chr1	139544601	139544799	+	0	NA	Intergenic	L1Md_A|LINE|L1	15522	NM_015780
chr1	139759600	139767399	3	Peak1775	587	588	678	571	355	441	415	179	535.29	525.51	439.187	517.403	413.134	443.483	374.932	347.046	0.0218916	0.892548	0.999901	-0.30474	0.0501199	0.341853	0.406149	0.00922325	0.0925996	0.384257	0.0157756	0.15064	0.101409	0.506206	0.999995	-0.282848	0.0748046	0.459224	Peak_570	chr1	139759601	139767399	+	0	NA	intron (NM_001029977, intron 3 of 14)	L1_Mur2|LINE|L1	17739	NM_001029977
chr1	139862800	139875199	2	Peak1776	723	794	824	752	588	676	676	346	659.31	709.617	533.761	681.414	684.289	679.807	610.732	670.826	0.0633934	0.634891	0.999901	0.12052	0.354866	0.723202	0.105199	0.419173	0.686402	0.0418058	0.752058	0.901886	0.225719	0.0803045	0.999995	0.183913	0.164719	0.600224	Peak_571	chr1	139862801	139875199	+	0	NA	Intergenic	Lx3B|LINE|L1	-10301	NM_001025575
chr1	139976000	139982799	2	Peak1777	444	506	554	498	339	416	416	168	404.887	452.224	358.864	451.256	394.514	418.343	375.835	325.719	-0.0322122	0.841293	0.999901	0.0140946	0.927581	0.981924	0.230978	0.135999	0.39362	0.26319	0.0971103	0.368974	0.245073	0.108657	0.999995	-0.0181175	0.909156	0.979111	Peak_572	chr1	139976001	139982799	+	0	NA	Intergenic	Lx3A|LINE|L1	-120701	NM_001025575
chr1	140019200	140021999	4	Peak1778	188	146	478	434	384	378	246	98	171.439	130.484	309.633	393.263	446.883	380.129	222.249	190.003	-0.227548	0.766311	0.999901	0.474554	0.534683	0.830069	-0.35281	0.644432	0.83408	-0.125262	0.87008	0.951948	0.121744	0.873486	0.999995	0.247006	0.747016	0.935241	Peak_573	chr1	140019201	140021999	+	0	NA	Intergenic	L1_Mus3|LINE|L1	-161901	NM_001025575
chr1	140072200	140078999	2	Peak1779	459	435	588	452	351	397	374	252	418.566	388.77	380.888	409.573	408.479	399.236	337.89	488.578	0.242273	0.13433	0.999901	-0.101043	0.52126	0.823815	0.100941	0.524368	0.759716	-0.141332	0.377525	0.678049	-0.000101689	0.999479	0.999995	0.14123	0.374843	0.769892	Peak_574	chr1	140072201	140078999	+	0	NA	Intergenic	RMER17B|LTR|ERVK	107811	NM_009888
chr1	14132600	14138999	2	Peak110	406	435	579	388	280	398	365	219	370.235	388.77	375.058	351.581	325.852	400.241	329.759	424.598	0.326764	0.0327046	0.999901	-0.184989	0.211954	0.603955	0.175177	0.24108	0.525337	-0.151587	0.314075	0.625807	-0.00981176	0.946309	0.999995	0.141775	0.342505	0.749708	Peak_575	chr1	14132601	14138999	+	0	NA	Intergenic	Intergenic	174399	NM_001310459
chr1	141329400	141331199	4	Peak1780	38	41	319	160	914	1278	160	37	34.6525	36.6427	206.638	144.982	1063.67	1285.2	144.552	71.7357	0.168298	0.918705	0.999901	2.323	0.15924	0.545126	-2.73372	0.09784	0.333509	-2.90202	0.0788867	0.336032	-0.410717	0.803758	0.999995	2.4913	0.131175	0.555705	Peak_576	chr1	141329401	141331199	+	0	NA	Intergenic	L1Md_F2|LINE|L1	-673898	NR_040604
chr1	14147000	14152999	3	Peak111	352	476	511	400	320	324	344	209	320.992	425.412	331.01	362.454	372.402	325.825	310.787	405.21	0.0876674	0.612329	0.999901	0.0631598	0.707271	0.904251	0.209378	0.212379	0.492422	0.121711	0.476001	0.746681	0.272538	0.100408	0.999995	0.150827	0.377901	0.771277	Peak_577	chr1	14147001	14152999	+	0	NA	Intergenic	MTEa|LTR|ERVL-MaLR	160199	NM_001310459
chr1	141473400	141476799	2	Peak1781	227	312	388	304	159	205	198	121	207.003	278.842	251.334	275.465	185.037	206.154	178.883	234.595	0.267325	0.183471	0.999901	-0.338492	0.0789982	0.414138	0.607993	0.00157455	0.0338118	0.340668	0.0800665	0.338533	0.269501	0.147539	0.999995	-0.0711673	0.715096	0.923962	Peak_578	chr1	141473401	141476799	+	0	NA	Intergenic	CT-rich|Low_complexity|Low_complexity	-818698	NR_040604
chr1	142367600	142372399	2	Peak1782	306	351	376	359	253	253	398	170	279.044	313.697	243.561	325.303	294.431	254.425	359.573	329.597	-0.183919	0.323595	0.999901	0.330367	0.0675254	0.389491	-0.0371261	0.836819	0.931067	0.146792	0.428524	0.714206	0.293241	0.102845	0.999995	0.146448	0.430706	0.802265	Peak_579	chr1	142367601	142372399	+	0	NA	Intergenic	Lx|LINE|L1	-1270697	NM_020025
chr1	142826000	142836599	2	Peak1783	609	729	751	679	475	491	624	293	555.352	651.525	486.474	615.266	552.785	493.765	563.753	568.069	-0.0824374	0.543488	0.999901	0.103314	0.430114	0.770365	0.181805	0.164093	0.433331	0.264243	0.0487049	0.265536	0.28512	0.0273863	0.999995	0.0208771	0.876494	0.971723	Peak_580	chr1	142826001	142836599	+	0	NA	Intergenic	Intergenic	-809397	NM_020025
chr1	142855000	142865599	12	Peak1784	716	846	758	766	494	606	757	356	652.927	756.09	491.009	694.1	574.896	609.413	683.911	690.214	0.0378625	0.801711	0.999901	0.145052	0.326223	0.703082	0.201811	0.170721	0.442789	0.163949	0.272473	0.585133	0.346863	0.0177856	0.996176	0.182914	0.222133	0.651458	Peak_581	chr1	142855001	142865599	+	0	NA	Intergenic	Intergenic	-780397	NM_020025
chr1	14287600	14299799	1	Peak112	757	655	970	716	618	695	799	350	690.315	585.389	628.335	648.793	719.202	698.914	721.856	678.581	-0.0632177	0.601921	0.999901	0.130235	0.26682	0.65641	-0.223755	0.0590418	0.255912	-0.160537	0.18573	0.491404	-0.0935194	0.425742	0.999995	0.0670176	0.576854	0.873065	Peak_582	chr1	14287601	14299799	+	0	NA	intron (NM_001252192, intron 2 of 16)	MIRb|SINE|MIR	16499	NM_001310459
chr1	14302800	14317399	16	Peak113	1089	1103	1347	955	925	1104	1299	496	993.069	985.777	872.544	865.359	1076.48	1110.22	1173.58	961.646	-0.113414	0.332859	0.999901	0.27355	0.017028	0.207205	-0.282583	0.0142255	0.119829	-0.16917	0.149483	0.448365	-0.00903307	0.937337	0.999995	0.160137	0.170195	0.604899	Peak_583	chr1	14302801	14317399	+	0	NA	promoter-TSS (NM_001252192)	promoter-TSS (NM_001252192)	99	NM_001310459
chr1	14320200	14326199	3	Peak114	362	322	475	345	269	296	267	147	330.111	287.779	307.69	312.617	313.051	297.667	241.221	285.004	0.0808843	0.656105	0.999901	-0.206788	0.235932	0.626434	0.121014	0.492066	0.739054	0.0401297	0.823128	0.934902	-0.0857737	0.618564	0.999995	-0.125903	0.479106	0.827945	Peak_584	chr1	14320201	14326199	+	0	NA	Intergenic	Intergenic	-13001	NM_010164
chr1	14329400	14335399	4	Peak115	328	396	462	324	295	311	421	185	299.106	353.915	299.269	293.588	343.308	312.751	380.352	358.679	-0.119556	0.480514	0.999901	0.276275	0.0924607	0.443024	-0.162255	0.324824	0.607919	-0.0426994	0.800847	0.925812	0.11402	0.486898	0.999995	0.156719	0.352882	0.7564	Peak_585	chr1	14329401	14335399	+	0	NA	Intergenic	Intergenic	-22201	NM_010164
chr1	14339000	14344599	1	Peak116	423	416	539	295	280	385	370	153	385.737	371.789	349.147	267.31	325.852	387.168	334.276	296.637	0.0647617	0.732625	0.999901	-0.152696	0.406269	0.756541	-0.0468617	0.800909	0.913762	-0.111623	0.554207	0.795264	-0.199557	0.275498	0.999995	-0.087934	0.6378	0.895045	Peak_586	chr1	14339001	14344599	+	0	NA	Intergenic	Intergenic	-31601	NM_010164
chr1	143519800	143526799	1	Peak1785	545	436	603	495	341	325	328	186	496.99	389.664	390.604	448.537	396.841	326.83	296.332	360.617	-0.0126305	0.94506	0.999901	-0.358158	0.0421302	0.319296	0.279059	0.115692	0.362521	0.291689	0.106861	0.386879	-0.0790991	0.648936	0.999995	-0.370788	0.0391483	0.358312	Peak_587	chr1	143519801	143526799	+	0	NA	Intergenic	RSINE1|SINE|B4	-117397	NM_020025
chr1	143534600	143545199	9	Peak1786	649	584	729	647	548	730	605	349	591.829	521.935	472.223	586.27	637.739	734.111	546.587	676.642	0.258675	0.0731281	0.999901	0.156234	0.272097	0.661225	-0.093459	0.512937	0.752389	-0.352134	0.0144133	0.143473	0.0627754	0.658027	0.999995	0.414909	0.00379533	0.115659	Peak_588	chr1	143534601	143545199	+	0	NA	Intergenic	L1_Mus2|LINE|L1	-100797	NM_020025
chr1	143548600	143558199	2	Peak1787	541	646	830	588	406	514	512	266	493.343	577.345	537.648	532.808	472.485	516.894	462.566	515.722	0.143855	0.284932	0.999901	-0.143471	0.268175	0.657312	0.248229	0.0562944	0.249241	0.104374	0.430036	0.715154	0.104758	0.41024	0.999995	0.000384453	0.997673	0.999629	Peak_589	chr1	143548601	143558199	+	0	NA	Intergenic	Intergenic	-87297	NM_020025
chr1	14371200	14380599	1	Peak117	628	569	792	561	374	476	523	220	572.679	508.529	513.033	508.342	435.245	478.681	472.504	426.537	0.00248365	0.986003	0.999901	-0.254124	0.0601228	0.370305	0.16193	0.235422	0.519401	0.159446	0.253846	0.566353	-0.0921944	0.489036	0.999995	-0.251641	0.0691729	0.446286	Peak_590	chr1	14371201	14380599	+	0	NA	Intergenic	Lx3A|LINE|L1	-65701	NM_010164
chr1	14403400	14433599	3	Peak118	1690	1887	2353	1795	1290	1362	1661	812	1541.13	1686.46	1524.2	1626.51	1501.25	1369.67	1500.63	1574.31	-0.0356182	0.699291	0.999901	-0.0299993	0.737456	0.916948	0.142293	0.112673	0.35788	0.177911	0.0515822	0.273255	0.112293	0.205271	0.999995	-0.0656174	0.471782	0.825491	Peak_591	chr1	14403401	14433599	+	0	NA	Intergenic	Intergenic	-108301	NM_010164
chr1	14435600	14436599	2	Peak119	80	99	91	67	53	85	33	24	72.9527	88.4786	58.9469	60.7111	61.6791	85.4787	29.8138	46.5313	0.578097	0.178095	0.999901	-0.540045	0.196012	NA	0.721966	0.0841243	0.307007	0.143869	0.729538	0.891022	0.181921	0.652593	NA	0.0380521	0.927083	0.981858	Peak_592	chr1	14435601	14436599	+	0	NA	Intergenic	Intergenic	-125901	NM_010164
chr1	14458200	14475999	3	Peak120	1158	1198	1628	1207	800	978	1029	511	1055.99	1070.68	1054.57	1093.71	931.006	983.507	929.65	990.728	0.0850084	0.390201	0.999901	-0.181816	0.0559441	0.35861	0.218159	0.0225517	0.154551	0.133151	0.17194	0.476959	0.0363427	0.697815	0.999995	-0.0968079	0.318067	0.73547	Peak_593	chr1	14458201	14475999	+	0	NA	Intergenic	Intergenic	-156901	NM_010164
chr1	14487600	14496399	3	Peak121	587	699	797	665	418	590	607	252	535.29	624.713	516.272	602.58	486.45	593.322	548.394	488.578	0.0740669	0.593421	0.999901	-0.0199168	0.882162	0.967983	0.243672	0.0696718	0.277356	0.169606	0.214929	0.525863	0.223756	0.0908646	0.999995	0.0541502	0.692233	0.916633	Peak_594	chr1	14487601	14496399	+	0	NA	Intergenic	Intergenic	-181801	NM_010164
chr1	14498200	14525999	16	Peak122	2959	3262	4217	3049	2493	3070	3310	1707	2698.34	2915.33	2731.64	2762.81	2901.25	3087.29	2990.42	3309.54	0.115536	0.115719	0.999901	0.117935	0.102648	0.462446	-0.0536042	0.459549	0.715962	-0.16914	0.0208779	0.174168	0.0643307	0.371725	0.999995	0.23347	0.00138194	0.0680247	Peak_595	chr1	14498201	14525999	+	0	NA	Intergenic	Intergenic	-201901	NM_010164
chr1	14535400	14539399	1	Peak123	313	240	330	216	199	302	249	106	285.427	214.494	213.764	195.725	231.588	303.701	224.959	205.513	0.178848	0.416783	0.999901	-0.124206	0.562388	0.841921	-0.153756	0.479525	0.729654	-0.332604	0.130487	0.422784	-0.277962	0.194184	0.999995	0.0546418	0.801134	0.953007	Peak_596	chr1	14535401	14539399	+	0	NA	Intergenic	L1_Mus3|LINE|L1	218566	NM_010827
chr1	14541400	14550799	3	Peak124	634	690	793	585	500	512	577	296	578.15	616.669	513.68	530.089	581.879	514.883	521.29	573.886	-0.023641	0.867027	0.999901	0.0152284	0.911253	0.978671	0.0580775	0.672028	0.847995	0.0817185	0.559645	0.799007	0.0733059	0.588442	0.999995	-0.00841266	0.951926	0.987789	Peak_597	chr1	14541401	14550799	+	0	NA	Intergenic	Intergenic	209866	NM_010827
chr1	145520000	145526999	3	Peak1788	520	479	715	553	356	339	469	171	474.192	428.094	463.155	501.093	414.298	340.909	423.718	331.535	-0.315742	0.0366902	0.999901	-0.160593	0.258278	0.648652	0.148335	0.29988	0.585099	0.464078	0.00188568	0.0468925	-0.0122582	0.930299	0.999995	-0.476336	0.00132321	0.0674081	Peak_598	chr1	145520001	145526999	+	0	NA	Intergenic	MERV1_I-int|LTR|ERV1	-748079	NM_022881
chr1	14557200	14584599	3	Peak125	1848	1862	2391	1795	1344	1575	1887	899	1685.21	1664.11	1548.81	1626.51	1564.09	1583.87	1704.81	1742.98	0.019526	0.832618	0.999901	0.0180134	0.841669	0.953282	0.00833351	0.926677	0.969181	-0.0111925	0.903085	0.96221	0.0263469	0.768955	0.999995	0.0375394	0.681756	0.912853	Peak_599	chr1	14557201	14584599	+	0	NA	Intergenic	Intergenic	185066	NM_010827
chr1	14588200	14595199	3	Peak126	518	548	783	562	372	429	435	230	472.369	489.761	507.203	509.248	432.918	431.416	393.001	445.925	0.0870012	0.539719	0.999901	-0.250166	0.0650838	0.382841	0.276825	0.042491	0.215878	0.189824	0.17298	0.477793	0.0266594	0.84104	0.999995	-0.163165	0.238685	0.669632	Peak_600	chr1	14588201	14595199	+	0	NA	Intergenic	AT_rich|Low_complexity|Low_complexity	164266	NM_010827
chr1	145955400	145959199	2	Peak1789	291	357	367	304	200	294	279	150	265.365	319.059	237.731	275.465	232.751	295.656	252.062	290.82	0.273814	0.130311	0.999901	-0.0484912	0.782697	0.932824	0.292467	0.0958798	0.329286	0.0186531	0.916291	0.967864	0.243976	0.156514	0.999995	0.225323	0.204659	0.637039	Peak_601	chr1	145955401	145959199	+	0	NA	Intergenic	L1_Mus3|LINE|L1	-538366	NM_153539
chr1	14616000	14626999	2	Peak127	672	675	920	633	517	493	622	314	612.803	603.263	595.947	573.584	601.662	495.776	561.946	608.784	-0.0874925	0.516642	0.999901	-0.0556736	0.667711	0.886855	0.0176935	0.892286	0.954699	0.105186	0.432365	0.716745	-0.03798	0.76793	0.999995	-0.143166	0.281789	0.708239	Peak_602	chr1	14616001	14626999	+	0	NA	Intergenic	Intergenic	134466	NM_010827
chr1	14627800	14634999	3	Peak128	596	509	654	541	405	478	534	240	543.498	454.905	423.641	490.219	471.322	480.692	482.442	465.313	-0.0102198	0.946255	0.999901	-0.0147836	0.919715	0.980718	-0.0136278	0.926492	0.969072	-0.00340804	0.981961	0.993054	-0.0284115	0.845462	0.999995	-0.0250034	0.86736	0.969279	Peak_603	chr1	14627801	14634999	+	0	NA	Intergenic	Intergenic	124566	NM_010827
chr1	14650600	14661199	3	Peak129	801	860	1043	902	525	705	633	374	730.439	768.602	675.623	817.334	610.972	708.97	571.884	725.112	0.277911	0.0198252	0.999901	-0.249208	0.0307312	0.275874	0.424568	0.000236451	0.0101563	0.146657	0.208526	0.519438	0.17536	0.119291	0.999995	0.0287028	0.805358	0.954026	Peak_604	chr1	14650601	14661199	+	0	NA	Intergenic	L1_Mus3|LINE|L1	100066	NM_010827
chr1	14664400	14757399	16	Peak130	6334	6571	8912	6589	5071	5748	6400	2905	5776.03	5872.66	5772.91	5970.53	5901.41	5780.37	5782.08	5632.22	-0.0327748	0.582645	0.999901	0.0165195	0.777989	0.931643	0.0197748	0.736402	0.881949	0.0525496	0.376543	0.677398	0.0362943	0.534091	0.999995	-0.0162553	0.783903	0.946159	Peak_605	chr1	14664401	14757399	+	0	NA	Intergenic	Intergenic	45066	NM_010827
chr1	146921200	146927799	4	Peak1790	435	412	502	477	318	321	519	208	396.68	368.214	325.18	432.227	370.075	322.808	468.89	403.271	-0.224673	0.212333	0.999901	0.224044	0.199875	0.592249	-0.0714805	0.683017	0.853459	0.153193	0.39357	0.689387	0.152563	0.381057	0.999995	-0.000629466	0.997199	0.999342	Peak_606	chr1	146921201	146927799	+	0	NA	Intergenic	L1_Mur2|LINE|L1	426813	NM_001145807
chr1	147640600	147645599	4	Peak1791	426	327	476	296	354	375	444	205	388.473	292.248	308.338	268.216	411.97	377.112	401.132	397.455	-0.0728908	0.658053	0.999901	0.227375	0.155228	0.539724	-0.536216	0.00101186	0.0256877	-0.463325	0.00547656	0.0870766	-0.30884	0.0568403	0.999995	0.154484	0.345421	0.751693	Peak_607	chr1	147640601	147645599	+	0	NA	Intergenic	ORR1C1|LTR|ERVL-MaLR	1145413	NM_001145807
chr1	14767000	14783799	7	Peak131	1181	1192	1580	1211	874	939	1064	546	1076.96	1065.32	1023.47	1097.33	1017.12	944.288	961.271	1058.59	0.0117324	0.910407	0.999901	-0.0864489	0.390737	0.746906	0.129511	0.200633	0.47938	0.117779	0.253811	0.566353	0.043062	0.66559	0.999995	-0.0747165	0.467094	0.821444	Peak_608	chr1	14767001	14783799	+	0	NA	Intergenic	Intergenic	-19434	NM_010827
chr1	14784800	14800599	3	Peak132	1107	1215	1525	1185	792	855	884	506	1009.48	1085.87	987.847	1073.77	921.696	859.815	798.65	981.034	0.0926332	0.410555	0.999901	-0.217648	0.0455689	0.329414	0.330754	0.00243734	0.0436944	0.238121	0.0317171	0.215005	0.113107	0.290893	0.999995	-0.125014	0.258331	0.685912	Peak_609	chr1	14784801	14800599	+	0	NA	Intergenic	Charlie1b|DNA|hAT-Charlie	-36734	NM_010827
chr1	14820400	14825999	2	Peak133	367	395	486	363	205	216	351	145	334.67	353.021	314.816	328.927	238.57	217.216	317.111	281.126	-0.180998	0.350505	0.999901	-0.218318	0.236703	0.626812	0.289883	0.117523	0.365056	0.470881	0.0136979	0.13949	0.0715643	0.693378	0.999995	-0.399316	0.0359202	0.346237	Peak_610	chr1	14820401	14825999	+	0	NA	Intergenic	Intergenic	-67234	NM_010827
chr1	14830000	14839199	3	Peak134	596	645	903	637	382	436	592	254	543.498	576.452	584.935	577.208	444.555	438.455	534.842	492.456	-0.0851859	0.550649	0.999901	-0.202013	0.138512	0.51737	0.232467	0.0899081	0.318578	0.317652	0.0240349	0.188023	0.0304537	0.820616	0.999995	-0.287199	0.0403397	0.361228	Peak_611	chr1	14830001	14839199	+	0	NA	Intergenic	Lx7|LINE|L1	-78634	NM_010827
chr1	14840400	14846999	3	Peak135	489	457	559	540	313	412	447	202	445.923	408.432	362.103	489.313	364.256	414.32	403.842	391.638	0.0708802	0.666087	0.999901	-0.0669368	0.67385	0.889593	0.222858	0.161818	0.430369	0.151978	0.348496	0.654308	0.155921	0.320108	0.999995	0.00394338	0.980563	0.995941	Peak_612	chr1	14840401	14846999	+	0	NA	Intergenic	Intergenic	75162	NM_177781
chr1	148444800	148451199	3	Peak1792	482	541	629	472	306	347	418	261	439.54	483.505	407.446	427.696	356.11	348.954	377.642	506.028	0.199575	0.24917	0.999901	-0.204686	0.224168	0.616121	0.311505	0.0650164	0.26804	0.111929	0.511942	0.770997	0.106819	0.519417	0.999995	-0.00511032	0.976053	0.994476	Peak_613	chr1	148444801	148451199	+	0	NA	Intergenic	MTA_Mm-int|LTR|ERVL-MaLR	1474439	NM_001305632
chr1	14859800	14881799	7	Peak136	1410	1434	1885	1573	1041	1143	1322	692	1285.79	1281.6	1221.04	1425.35	1211.47	1149.44	1194.36	1341.65	0.0426272	0.681642	0.999901	-0.0587332	0.561522	0.841761	0.170281	0.0930692	0.324139	0.127654	0.21497	0.525863	0.111548	0.265455	0.999995	-0.016106	0.875405	0.971386	Peak_614	chr1	14859801	14881799	+	0	NA	Intergenic	Intergenic	48062	NM_177781
chr1	148780400	148784599	1	Peak1793	308	291	369	229	194	174	273	95	280.868	260.074	239.027	207.505	225.769	174.98	246.642	184.186	-0.401511	0.0523906	0.999901	-0.132922	0.49365	0.807961	-0.0164605	0.933229	0.972027	0.385051	0.0612191	0.297057	-0.149382	0.438514	0.999995	-0.534433	0.00864126	0.172715	Peak_615	chr1	148780401	148784599	+	0	NA	Intergenic	Lx6|LINE|L1	1139939	NM_001305632
chr1	14895200	14899799	2	Peak137	308	326	371	347	194	208	281	125	280.868	291.354	240.322	314.429	225.769	209.171	253.869	242.35	-0.101656	0.595495	0.999901	-0.113376	0.533589	0.829809	0.334026	0.0665872	0.270944	0.435682	0.020399	0.17219	0.22065	0.21597	0.999995	-0.215032	0.252496	0.68148	Peak_616	chr1	14895201	14899799	+	0	NA	intron (NM_177781, intron 12 of 26)	intron (NM_177781, intron 12 of 26)	21362	NM_177781
chr1	14905200	14938199	16	Peak138	2559	2754	3587	2776	1868	2229	2399	1103	2333.57	2461.31	2323.55	2515.43	2173.9	2241.55	2167.38	2138.5	0.0154137	0.83824	0.999901	-0.101298	0.166717	0.554447	0.197118	0.0072836	0.0807267	0.181705	0.0150233	0.14698	0.0958199	0.185955	0.999995	-0.0858846	0.249141	0.67874	Peak_617	chr1	14905201	14938199	+	0	NA	Intergenic	L1ME1|LINE|L1	-2838	NM_177781
chr1	14939400	14949199	3	Peak139	732	684	856	636	461	508	539	277	667.517	611.307	554.49	576.302	536.492	510.861	486.959	537.049	0.0327658	0.81491	0.999901	-0.254293	0.058527	0.365105	0.216634	0.109494	0.353336	0.183868	0.18304	0.488857	-0.0376596	0.776197	0.999995	-0.221528	0.106345	0.520689	Peak_618	chr1	14939401	14949199	+	0	NA	Intergenic	Intergenic	-25438	NM_177781
chr1	149418200	149425999	1	Peak1794	534	440	643	396	317	420	426	246	486.959	393.238	416.515	358.83	368.911	422.365	384.87	476.946	0.245922	0.11038	0.999901	-0.25715	0.0843039	0.428219	-0.00412355	0.978256	0.990946	-0.250045	0.101968	0.377918	-0.261274	0.0770695	0.999995	-0.0112284	0.940565	0.984532	Peak_619	chr1	149418201	149425999	+	0	NA	Intergenic	GA-rich|Low_complexity|Low_complexity	500339	NM_001305632
chr1	149703400	149714199	3	Peak1795	750	720	873	714	416	629	522	297	683.931	643.481	565.502	646.981	484.123	632.542	471.601	575.825	0.344676	0.0115571	0.999901	-0.383537	0.00370706	0.0972575	0.433799	0.00108341	0.0269742	0.0891234	0.504563	0.76533	0.0502625	0.697098	0.999995	-0.0388609	0.770095	0.941143	Peak_620	chr1	149703401	149714199	+	0	NA	Intergenic	L1_Mus3|LINE|L1	213639	NM_001305632
chr1	149726800	149734599	2	Peak1796	462	508	626	466	400	358	387	217	421.302	454.012	405.503	422.259	465.503	360.016	349.635	420.72	-0.0667175	0.688629	0.999901	-0.0249385	0.876693	0.966058	0.109558	0.496976	0.741685	0.176275	0.285308	0.597577	0.0846192	0.594945	0.999995	-0.091656	0.577233	0.873413	Peak_621	chr1	149726801	149734599	+	0	NA	Intergenic	Lx2A1|LINE|L1	191739	NM_001305632
chr1	149790600	149796199	2	Peak1797	374	395	514	451	299	302	345	198	341.054	353.021	332.953	408.667	347.963	303.701	311.69	383.883	0.0464387	0.786486	0.999901	-0.0328307	0.842823	0.953698	0.209666	0.205926	0.485522	0.163227	0.334418	0.643561	0.176835	0.278433	0.999995	0.013608	0.935792	0.983726	Peak_622	chr1	149790601	149796199	+	0	NA	Intergenic	RMER1C|Other|Other	129039	NM_001305632
chr1	149815800	149827199	3	Peak1798	786	887	912	700	622	629	555	388	716.76	792.733	590.765	634.295	723.857	632.542	501.415	752.256	0.174675	0.304793	0.999901	-0.0956817	0.567621	0.844267	0.224091	0.18126	0.456556	0.0494156	0.769851	0.911332	0.128409	0.439395	0.999995	0.0789933	0.639583	0.895836	Peak_623	chr1	149815801	149827199	+	0	NA	Intergenic	ORR1B1-int|LTR|ERVL-MaLR	100939	NM_001305632
chr1	149828800	149842199	2	Peak1799	822	948	912	759	637	722	758	331	749.589	847.25	590.765	687.757	741.313	726.066	684.815	641.744	-0.0534229	0.712846	0.999901	0.0919773	0.516438	0.820831	0.107335	0.449059	0.70869	0.160757	0.264821	0.577341	0.199312	0.156735	0.999995	0.0385544	0.789089	0.948049	Peak_624	chr1	149828801	149842199	+	0	NA	intron (NM_001305632, intron 16 of 16)	MTEa|LTR|ERVL-MaLR	86939	NM_001305632
chr1	149846800	149855199	3	Peak1800	686	600	684	493	369	417	458	226	625.569	536.234	443.074	446.725	429.426	419.348	413.78	438.17	0.0225441	0.895854	0.999901	-0.337645	0.0424274	0.320221	0.221971	0.185216	0.461451	0.199427	0.241737	0.554023	-0.115674	0.481807	0.999995	-0.315101	0.0625865	0.429928	Peak_625	chr1	149846801	149855199	+	0	NA	intron (NM_001305632, intron 14 of 16)	ORR1A2|LTR|ERVL-MaLR	71439	NM_001305632
chr1	149909000	149922599	7	Peak1801	949	1083	1177	1027	670	766	849	390	865.401	967.903	762.424	930.601	779.717	770.314	767.029	756.133	-0.0174736	0.877912	0.999901	-0.0713802	0.514414	0.820207	0.295995	0.00684228	0.0781931	0.313468	0.00512013	0.0842033	0.224614	0.0369164	0.999995	-0.0888538	0.427627	0.800425	Peak_626	chr1	149909001	149922599	+	0	NA	intron (NM_001305632, intron 2 of 16)	B4A|SINE|B4	6639	NM_001305632
chr1	149936200	149944199	2	Peak1802	613	580	512	547	374	403	439	217	559	518.36	331.657	495.656	435.245	405.269	396.614	420.72	-0.0106562	0.956357	0.999901	-0.0932425	0.623597	0.868385	0.286877	0.131185	0.386461	0.297533	0.122825	0.41193	0.193634	0.303157	0.999995	-0.103899	0.589897	0.876703	Peak_627	chr1	149936201	149944199	+	0	NA	intron (NM_008869, intron 1 of 17)	L2a|LINE|L2	-17761	NM_001305632
chr1	149945800	149973599	3	Peak1803	1847	1876	2258	1676	1276	1407	1595	689	1684.3	1676.63	1462.66	1518.68	1484.95	1414.92	1441	1335.84	-0.0858252	0.388479	0.999901	-0.103518	0.283894	0.669694	0.12753	0.188457	0.465173	0.213355	0.0307763	0.211971	0.0240115	0.802159	0.999995	-0.189343	0.0543651	0.407392	Peak_628	chr1	149945801	149973599	+	0	NA	intron (NM_008869, intron 1 of 17)	intron (NM_008869, intron 1 of 17)	1590	NM_008869
chr1	15000000	15019599	3	Peak140	1291	1355	1693	1401	1068	1005	1247	570	1177.27	1211	1096.67	1269.5	1242.89	1010.66	1126.6	1105.12	-0.167118	0.103658	0.999901	0.0590487	0.551695	0.838507	0.0676254	0.496399	0.741068	0.234743	0.0213091	0.176077	0.126674	0.198156	0.999995	-0.108069	0.288133	0.712695	Peak_629	chr1	15000001	15019599	+	0	NA	Intergenic	Intergenic	-90938	NM_177781
chr1	150034400	150035199	4	Peak1804	53	50	55	38	40	39	49	49	48.3312	44.6862	35.6273	34.4332	46.5503	39.2196	44.269	95.0014	0.520694	0.251816	0.999901	0.119528	0.790676	NA	-0.19763	0.664114	0.844167	-0.718325	0.113946	NA	-0.078102	0.862323	NA	0.640222	0.154473	NA	Peak_630	chr1	150034401	150035199	+	0	NA	intron (NR_106112, intron 1 of 2)	Lx2A|LINE|L1	17402	NR_106112
chr1	150040800	150056399	3	Peak1805	1122	1032	1295	1067	776	933	953	418	1023.16	922.323	838.86	966.847	903.075	938.254	860.988	810.42	-0.00448544	0.970861	0.999901	-0.0756506	0.526167	0.826249	0.0995419	0.40624	0.675563	0.104027	0.393331	0.689282	0.0238914	0.840084	0.999995	-0.080136	0.509093	0.842513	Peak_631	chr1	150040801	150056399	+	0	NA	intron (NR_106112, intron 1 of 2)	Lx3_Mus|LINE|L1	3602	NR_106112
chr1	150078200	150095599	1	Peak1806	1078	938	1224	904	753	881	959	455	983.038	838.313	792.869	819.147	876.309	885.961	866.408	882.155	0.0212859	0.859194	0.999901	-0.0237918	0.838444	0.952064	-0.0721634	0.53953	0.770453	-0.0934493	0.434466	0.717899	-0.0959552	0.40917	0.999995	-0.00250593	0.98315	0.996504	Peak_632	chr1	150078201	150095599	+	0	NA	intron (NR_015466, intron 3 of 4)	RLTR10F|LTR|ERVK	12974	NR_015466
chr1	150134200	150148399	6	Peak1807	926	1022	1225	964	731	856	798	446	844.427	913.386	793.516	873.515	850.706	860.82	720.953	864.706	0.137626	0.235718	0.999901	-0.0615183	0.585555	0.852263	0.188348	0.0958118	0.3291	0.0507224	0.658284	0.856572	0.12683	0.254886	0.999995	0.0761077	0.505937	0.841121	Peak_633	chr1	150134201	150148399	+	0	NA	Intergenic	Intergenic	23648	NR_110420
chr1	150150200	150156599	3	Peak1808	498	540	687	539	366	374	447	171	454.13	482.611	445.017	488.407	425.935	376.106	403.842	331.535	-0.217953	0.138244	0.999901	-0.116601	0.400963	0.75272	0.228012	0.101679	0.338984	0.445965	0.00206872	0.0496279	0.111411	0.414203	0.999995	-0.334554	0.0204453	0.269168	Peak_634	chr1	150150201	150156599	+	0	NA	Intergenic	Intergenic	11548	NR_110420
chr1	150158200	150158999	2	Peak1809	32	56	76	34	51	29	35	20	29.1811	50.0485	49.2304	30.8086	59.3516	29.1633	31.6207	38.7761	-0.431298	0.393425	0.999901	0.191899	0.690058	NA	-0.15831	0.743623	0.8859	0.272989	0.588642	NA	0.033589	0.944281	NA	-0.2394	0.633491	NA	Peak_635	chr1	150158201	150158999	+	0	NA	TTS (NR_110420)	TTS (NR_110420)	6348	NR_110420
chr1	150161600	150168199	7	Peak1810	516	505	657	472	356	419	474	183	470.545	451.33	425.584	427.696	414.298	421.36	428.235	354.801	-0.106516	0.480619	0.999901	-0.0860491	0.550983	0.8381	0.0605183	0.67732	0.849981	0.167034	0.264354	0.57684	-0.0255308	0.858178	0.999995	-0.192565	0.194896	0.627016	Peak_636	chr1	150161601	150168199	+	0	NA	promoter-TSS (NR_110420)	promoter-TSS (NR_110420)	48	NR_110420
chr1	150169600	150182399	12	Peak1811	935	940	1120	890	723	800	838	403	852.635	840.1	725.501	806.461	841.396	804.505	757.091	781.338	-0.00790447	0.947653	0.999901	0.0196826	0.866171	0.962588	0.0446329	0.7035	0.865033	0.0525374	0.660296	0.857899	0.0643155	0.578977	0.999995	0.0117781	0.921204	0.981159	Peak_637	chr1	150169601	150182399	+	0	NA	Intergenic	Lx9|LINE|L1	-11052	NR_110420
chr1	150182400	150184799	9	Peak1812	110	94	148	116	93	120	118	71	100.31	84.01	95.8697	105.112	108.229	120.676	106.607	137.655	0.256953	0.34553	0.999901	0.132009	0.61996	NA	-0.183849	0.49486	0.740563	-0.440802	0.105459	0.383932	-0.0518402	0.845522	NA	0.388962	0.148448	0.580745	Peak_638	chr1	150182401	150184799	+	0	NA	Intergenic	L1Md_F2|LINE|L1	-18652	NR_110420
chr1	150193400	150232599	16	Peak1813	2998	3115	4076	3400	2601	2960	3213	1542	2733.9	2783.95	2640.3	3080.86	3026.93	2976.67	2902.78	2989.63	0.00918773	0.904438	0.999901	0.141888	0.0591383	0.367351	-0.0154527	0.837419	0.931275	-0.0246404	0.746573	0.899486	0.126435	0.0914035	0.999995	0.151076	0.0472022	0.38552	Peak_639	chr1	150193401	150232599	+	0	NA	Intergenic	Intergenic	-48052	NR_110420
chr1	150244800	150259999	7	Peak1814	1112	1126	1522	1207	905	955	1078	478	1014.04	1006.33	985.904	1093.71	1053.2	960.378	973.919	926.748	-0.0994857	0.340183	0.999901	0.0185788	0.853422	0.958207	0.0523679	0.604027	0.811089	0.151854	0.142329	0.438945	0.0709467	0.476827	0.999995	-0.0809069	0.432582	0.802966	Peak_640	chr1	150244801	150259999	+	0	NA	Intergenic	Lx|LINE|L1	-67017	NM_024458
chr1	150314400	150324199	3	Peak1815	698	648	874	698	489	450	653	315	636.512	579.133	566.15	632.483	569.077	452.534	589.953	610.723	-0.142213	0.338255	0.999901	-0.0508104	0.723056	0.911218	0.063372	0.660042	0.841667	0.205585	0.163319	0.465435	0.0125615	0.929665	0.999995	-0.193023	0.188553	0.621893	Peak_641	chr1	150314401	150324199	+	0	NA	promoter-TSS (NM_024458)	promoter-TSS (NM_024458)	-117	NM_024458
chr1	150326400	150337199	2	Peak1816	770	740	795	671	532	447	640	278	702.17	661.356	514.976	608.017	619.119	449.517	578.208	538.987	-0.285437	0.0699971	0.999901	-0.0201874	0.89434	0.972044	0.0852998	0.575838	0.793918	0.370737	0.0178539	0.159744	0.0651124	0.666206	0.999995	-0.305624	0.0501913	0.395273	Peak_642	chr1	150326401	150337199	+	0	NA	intron (NM_001159730, intron 3 of 3)	intron (NM_001159730, intron 3 of 3)	12383	NM_001159730
chr1	15040000	15056199	3	Peak141	1109	1071	1307	1048	825	778	862	434	1011.31	957.178	846.633	949.63	960.1	782.381	778.774	841.441	-0.0994675	0.437196	0.999901	-0.0960104	0.439315	0.776718	0.135991	0.275053	0.560753	0.235459	0.0637967	0.302594	0.0399807	0.745386	0.999995	-0.195478	0.122556	0.543781	Peak_643	chr1	15040001	15056199	+	0	NA	Intergenic	ORR1F|LTR|ERVL-MaLR	-129238	NM_177781
chr1	150462400	150495599	7	Peak1817	2055	2298	2798	2196	1563	1789	2045	942	1873.97	2053.78	1812.46	1989.87	1818.95	1799.07	1847.55	1826.35	-0.01739	0.828379	0.999901	-0.00694116	0.928889	0.981997	0.141008	0.0704076	0.278711	0.158398	0.0462069	0.259909	0.134067	0.0816288	0.999995	-0.0243312	0.758984	0.938998	Peak_644	chr1	150462401	150495599	+	0	NA	Intergenic	RSINE1|SINE|B4	-12835	NM_001110146
chr1	150498200	150515599	3	Peak1818	1152	1099	1652	1198	835	917	956	455	1050.52	982.202	1070.11	1085.55	971.737	922.164	863.698	882.155	-0.0197285	0.85667	0.999901	-0.210889	0.0447799	0.327884	0.174052	0.0998658	0.336047	0.19378	0.0728078	0.323031	-0.036838	0.722739	0.999995	-0.230618	0.0316847	0.32596	Peak_645	chr1	150498201	150515599	+	0	NA	Intergenic	B3|SINE|B2	-40735	NM_001110146
chr1	150527600	150542599	7	Peak1819	1165	1307	1615	1197	901	840	1013	450	1062.37	1168.1	1046.15	1084.64	1048.55	844.73	915.195	872.461	-0.193229	0.0747146	0.999901	-0.104787	0.31299	0.692083	0.200573	0.0541677	0.244193	0.393801	0.000239337	0.0126676	0.0957856	0.350445	0.999995	-0.298016	0.00530713	0.133674	Peak_646	chr1	150527601	150542599	+	0	NA	Intergenic	Intergenic	-68935	NM_001110146
chr1	150543800	150547799	1	Peak1820	269	224	364	269	216	284	269	102	245.303	200.194	235.788	243.75	251.372	285.599	243.028	197.758	-0.00922224	0.964613	0.999901	0.0395489	0.844204	0.954604	-0.154854	0.446402	0.706567	-0.145632	0.482948	0.751177	-0.115305	0.566104	0.999995	0.0303266	0.882677	0.972704	Peak_647	chr1	150543801	150547799	+	0	NA	Intergenic	Intergenic	-79635	NM_001110146
chr1	150550400	150600399	16	Peak1821	3727	3646	5182	3854	2415	2892	3192	1667	3398.68	3258.52	3356.74	3492.25	2810.47	2908.29	2883.81	3231.99	0.104474	0.173651	0.999901	-0.246093	0.0010539	0.0458692	0.245196	0.00114225	0.0276602	0.140722	0.064564	0.304648	-0.000896779	0.990391	0.999995	-0.141618	0.0620226	0.42859	Peak_648	chr1	150550401	150600399	+	0	NA	intron (NM_001024720, intron 104 of 106)	intron (NM_001024720, intron 104 of 106)	-109235	NM_001110146
chr1	15059200	15071199	2	Peak142	785	775	969	847	653	675	670	294	715.848	692.636	627.688	767.497	759.933	678.801	605.311	570.008	-0.116282	0.417084	0.999901	0.0218711	0.875084	0.9658	0.100169	0.472418	0.724169	0.216451	0.128158	0.419853	0.12204	0.376753	0.999995	-0.0944111	0.506129	0.841264	Peak_649	chr1	15059201	15071199	+	0	NA	Intergenic	Lx|LINE|L1	-146338	NM_177781
chr1	150607200	150637399	16	Peak1822	2297	2229	2862	2186	1664	1970	2283	986	2094.65	1992.11	1853.91	1980.81	1936.49	1981.09	2062.58	1911.66	-0.0380794	0.662422	0.999901	0.020891	0.806153	0.940811	-0.010294	0.904159	0.958642	0.0277854	0.749028	0.900709	0.010597	0.900494	0.999995	-0.0171883	0.842485	0.964365	Peak_650	chr1	150607201	150637399	+	0	NA	intron (NM_001024720, intron 80 of 106)	Tigger7|DNA|TcMar-Tigger	-156135	NM_001110146
chr1	150639600	150652399	3	Peak1823	943	954	1139	937	596	776	770	385	859.93	852.612	737.808	849.049	693.599	780.37	695.656	746.439	0.138948	0.240246	0.999901	-0.198624	0.0822592	0.42307	0.292574	0.0107364	0.102183	0.153626	0.187025	0.492595	0.0939508	0.403024	0.999995	-0.0596753	0.607121	0.884632	Peak_651	chr1	150639601	150652399	+	0	NA	intron (NM_001024720, intron 68 of 106)	B4|SINE|B4	-179835	NM_001110146
chr1	150653200	150659999	2	Peak1824	355	453	599	435	337	372	437	180	323.728	404.857	388.013	394.169	392.186	374.095	394.808	348.985	-0.117276	0.456519	0.999901	0.140697	0.353346	0.722091	0.0217766	0.885982	0.951712	0.139053	0.373641	0.674961	0.162473	0.279822	0.999995	0.0234203	0.880683	0.972299	Peak_652	chr1	150653201	150659999	+	0	NA	intron (NM_001024720, intron 61 of 106)	intron (NM_001024720, intron 61 of 106)	-190435	NM_001110146
chr1	150663800	150671999	3	Peak1825	484	517	749	565	371	455	443	202	441.364	462.055	485.179	511.967	431.754	457.562	400.228	391.638	0.0419711	0.77925	0.999901	-0.158993	0.269013	0.657655	0.228959	0.113017	0.358484	0.186988	0.205	0.5148	0.0699669	0.621083	0.999995	-0.117021	0.42572	0.79901	Peak_653	chr1	150663801	150671999	+	0	NA	exon (NM_001024720, exon 55 of 107)	exon (NM_001024720, exon 55 of 107)	-201735	NM_001110146
chr1	150673200	150686799	3	Peak1826	860	911	1228	888	614	596	798	285	784.241	814.182	795.46	804.648	714.547	599.356	720.953	552.559	-0.31106	0.00742175	0.999901	-0.138213	0.206454	0.599236	0.173215	0.11538	0.362025	0.484275	2.43233e-05	0.00267812	0.0350022	0.745537	0.999995	-0.449273	8.28002e-05	0.0123626	Peak_654	chr1	150673201	150686799	+	0	NA	intron (NM_001024720, intron 47 of 106)	MTE2a|LTR|ERVL-MaLR	-213835	NM_001110146
chr1	150693600	150707599	3	Peak1827	1008	1132	1269	1152	630	803	953	385	919.204	1011.7	822.018	1043.87	733.167	807.522	860.988	746.439	-0.0349791	0.769519	0.999901	-0.122465	0.287696	0.672781	0.363857	0.00157207	0.0337889	0.398836	0.000692291	0.0255398	0.241392	0.0331231	0.999995	-0.157444	0.180774	0.615205	Peak_655	chr1	150693601	150707599	+	0	NA	intron (NM_001024720, intron 39 of 106)	intron (NM_001024720, intron 39 of 106)	-234435	NM_001110146
chr1	150715600	150726999	3	Peak1828	820	825	1012	766	518	596	600	326	747.765	737.322	655.542	694.1	602.826	599.356	542.07	632.05	0.103843	0.420159	0.999901	-0.293327	0.0178116	0.212833	0.324546	0.00909288	0.091868	0.220703	0.081271	0.340744	0.0312197	0.797187	0.999995	-0.189483	0.13257	0.557354	Peak_656	chr1	150715601	150726999	+	0	NA	intron (NM_001024720, intron 33 of 106)	intron (NM_001024720, intron 33 of 106)	-255135	NM_001110146
chr1	150737600	150755599	16	Peak1829	1318	1360	1750	1403	960	1067	1228	600	1201.9	1215.46	1133.59	1271.31	1117.21	1073.01	1109.44	1163.28	0.00131001	0.989332	0.999901	-0.0678438	0.473396	0.795313	0.159499	0.0929843	0.323985	0.158189	0.102568	0.378868	0.0916549	0.327012	0.999995	-0.0665337	0.490903	0.833421	Peak_657	chr1	150737601	150755599	+	0	NA	intron (NM_001024720, intron 22 of 106)	intron (NM_001024720, intron 22 of 106)	246835	NM_001024720
chr1	150790600	150812799	3	Peak1830	1627	1513	1887	1619	1116	1243	1423	624	1483.68	1352.2	1222.34	1467.03	1298.75	1250	1285.61	1209.81	-0.0695553	0.51536	0.999901	-0.0638193	0.539401	0.832559	0.125586	0.228566	0.512547	0.195141	0.0659949	0.307836	0.0617666	0.549443	0.999995	-0.133375	0.207594	0.639473	Peak_658	chr1	150790601	150812799	+	0	NA	intron (NM_001024720, intron 10 of 106)	Lx|LINE|L1	191735	NM_001024720
chr1	150814200	150818799	3	Peak1831	304	360	394	297	198	252	354	129	277.22	321.741	255.221	269.122	230.424	253.419	319.821	250.106	-0.133244	0.502964	0.999901	0.0552747	0.772946	0.929422	0.0968002	0.614002	0.817702	0.230044	0.243215	0.555418	0.152075	0.422783	0.999995	-0.077969	0.691954	0.916584	Peak_659	chr1	150814201	150818799	+	0	NA	intron (NM_001024720, intron 6 of 106)	intron (NM_001024720, intron 6 of 106)	176935	NM_001024720
chr1	150829000	150840199	5	Peak1832	719	666	975	717	635	641	748	329	655.662	595.22	631.574	649.699	738.986	644.61	675.78	637.866	-0.139144	0.253327	0.999901	0.135379	0.248754	0.6384	-0.182845	0.122627	0.374027	-0.0437006	0.719661	0.886509	-0.0474657	0.685791	0.999995	-0.00376509	0.975121	0.994287	Peak_660	chr1	150829001	150840199	+	0	NA	intron (NM_001024720, intron 4 of 106)	intron (NM_001024720, intron 4 of 106)	158835	NM_001024720
chr1	150871800	150885799	16	Peak1833	1123	1025	1310	1116	870	829	1022	424	1024.07	916.067	848.577	1011.25	1012.47	833.668	923.326	822.053	-0.22333	0.0629514	0.999901	0.0494942	0.669949	0.887551	-0.00504921	0.965454	0.985816	0.218281	0.0678163	0.312855	0.044445	0.700456	0.999995	-0.173836	0.144334	0.574624	Peak_661	chr1	150871801	150885799	+	0	NA	intron (NM_001024720, intron 1 of 106)	intron (NM_001024720, intron 1 of 106)	114635	NM_001024720
chr1	150890200	150905599	7	Peak1834	1062	1210	1448	1025	825	862	1026	421	968.447	1081.41	937.969	928.789	960.1	866.854	926.939	816.236	-0.160631	0.150904	0.999901	-0.0147628	0.890924	0.970879	0.0919465	0.394744	0.665974	0.252577	0.0227686	0.182802	0.0771837	0.469425	0.999995	-0.175393	0.11256	0.528955	Peak_662	chr1	150890201	150905599	+	0	NA	intron (NM_001024720, intron 1 of 106)	intron (NM_001024720, intron 1 of 106)	95535	NM_001024720
chr1	150907200	150930399	7	Peak1835	1678	1690	1904	1619	1119	1286	1582	776	1530.18	1510.39	1233.35	1467.03	1302.24	1293.24	1429.26	1504.51	0.0278395	0.807351	0.999901	-0.0132731	0.905648	0.977213	0.123343	0.271506	0.557553	0.0955036	0.400027	0.69471	0.11007	0.322608	0.999995	0.0145664	0.897698	0.976325	Peak_663	chr1	150907201	150930399	+	0	NA	intron (NM_001024720, intron 1 of 106)	intron (NM_001024720, intron 1 of 106)	74635	NM_001024720
chr1	150932000	150954399	16	Peak1836	1576	1680	2130	1701	1320	1343	1597	677	1437.17	1501.46	1379.75	1541.34	1536.16	1350.56	1442.81	1312.57	-0.158839	0.0759554	0.999901	0.0804004	0.35215	0.720918	0.0316419	0.714995	0.871914	0.190481	0.0321732	0.216254	0.112042	0.191617	0.999995	-0.0784389	0.376427	0.770764	Peak_664	chr1	150932001	150954399	+	0	NA	intron (NM_001024720, intron 1 of 106)	intron (NM_001024720, intron 1 of 106)	50235	NM_001024720
chr1	150962600	150971199	2	Peak1837	586	604	720	622	448	480	571	231	534.378	539.809	466.393	563.616	521.363	482.703	515.87	447.864	-0.150824	0.274076	0.999901	0.0545767	0.679572	0.892589	0.0894295	0.499514	0.743321	0.240254	0.0785098	0.335421	0.144006	0.270646	0.999995	-0.0962474	0.479962	0.828191	Peak_665	chr1	150962601	150971199	+	0	NA	intron (NM_001024720, intron 1 of 106)	L1_Mus3|LINE|L1	26535	NM_001024720
chr1	150976600	151017799	16	Peak1838	3578	3750	5152	4009	3056	3565	3983	1858	3262.81	3351.46	3337.3	3632.7	3556.44	3585.08	3598.44	3602.3	0.00621822	0.929381	0.999901	0.116282	0.0915308	0.441073	-0.0350198	0.612192	0.816251	-0.041238	0.555427	0.79608	0.0812621	0.236739	0.999995	0.1225	0.0791348	0.468666	Peak_666	chr1	150976601	151017799	+	0	NA	Intergenic	L1MEc|LINE|L1	-3765	NM_001024720
chr1	151022400	151038199	5	Peak1839	1196	993	1217	1112	831	926	1117	483	1090.64	887.468	788.334	1007.62	967.082	931.215	1009.15	936.442	-0.0822109	0.546452	0.999901	0.0771442	0.563482	0.842625	-0.061024	0.648839	0.836609	0.0211869	0.876164	0.954474	0.0161201	0.903656	0.999995	-0.00506672	0.970172	0.993076	Peak_667	chr1	151022401	151038199	+	0	NA	Intergenic	MTB|LTR|ERVL-MaLR	-36865	NM_001024720
chr1	151225800	151236399	15	Peak1840	659	712	834	596	537	648	765	377	600.948	636.331	540.239	540.057	624.938	651.649	691.139	730.929	0.0631492	0.638104	0.999901	0.209584	0.110759	0.476913	-0.163436	0.215939	0.496676	-0.226585	0.0911548	0.357858	0.0461484	0.725197	0.999995	0.272733	0.0410194	0.363073	Peak_668	chr1	151225801	151236399	+	0	NA	Intergenic	Intergenic	93066	NR_038011
chr1	151243400	151254799	10	Peak1841	663	692	934	630	577	672	780	341	604.595	618.457	605.016	570.865	671.488	675.784	704.691	661.132	-0.0412456	0.730951	0.999901	0.187104	0.107344	0.470535	-0.211434	0.0712897	0.280904	-0.170188	0.156207	0.457144	-0.0243299	0.834256	0.999995	0.145858	0.22038	0.649639	Peak_669	chr1	151243401	151254799	+	0	NA	Intergenic	Intergenic	-95398	NM_001039512
chr1	15125200	15136599	7	Peak143	818	907	1157	1010	595	697	821	331	745.941	810.607	749.468	915.197	692.435	700.925	741.732	641.744	-0.0904767	0.450668	0.999901	-0.0590573	0.608086	0.862184	0.265587	0.0211284	0.149083	0.356063	0.00259964	0.0569218	0.206529	0.0685195	0.999995	-0.149534	0.205885	0.638128	Peak_670	chr1	15125201	15136599	+	0	NA	Intergenic	Intergenic	-181552	NM_001098528
chr1	15143600	15162199	2	Peak144	1172	1298	1514	1213	826	964	972	453	1068.76	1160.05	980.722	1099.14	961.263	969.429	878.153	878.278	0.01417	0.896487	0.999901	-0.156131	0.137376	0.515782	0.298285	0.00460865	0.062515	0.284115	0.00813152	0.106695	0.142154	0.169498	0.999995	-0.141961	0.185283	0.620301	Peak_671	chr1	15143601	15162199	+	0	NA	Intergenic	Intergenic	-159552	NM_001098528
chr1	151510000	151528799	7	Peak1842	1452	1335	2015	1307	1057	1112	1289	732	1324.09	1193.12	1305.25	1184.32	1230.09	1118.26	1164.55	1419.2	0.0736949	0.502859	0.999901	-0.135461	0.206943	0.599538	-0.00963608	0.928995	0.970287	-0.083331	0.446636	0.72705	-0.145097	0.174393	0.999995	-0.061766	0.569906	0.870553	Peak_672	chr1	151510001	151528799	+	0	NA	Intergenic	ID_B1|SINE|B4	-18577	NM_011277
chr1	151529800	151535999	5	Peak1843	483	399	618	498	355	477	516	232	440.452	356.596	400.321	451.256	413.134	479.686	466.18	449.802	0.0815843	0.604523	0.999901	0.0688437	0.653609	0.880532	-0.124739	0.420032	0.686916	-0.206323	0.189238	0.495939	-0.0558953	0.714923	0.999995	0.150428	0.334583	0.743658	Peak_673	chr1	151529801	151535999	+	0	NA	Intergenic	MTD|LTR|ERVL-MaLR	-32077	NM_011277
chr1	151554200	151645199	16	Peak1844	8513	8315	12049	8640	7134	8472	9352	4516	7763.08	7431.31	7804.96	7829.01	8302.24	8519.71	8449.06	8755.64	0.0436795	0.45464	0.999901	0.105766	0.0672824	0.388823	-0.134628	0.0201993	0.145631	-0.178308	0.00225262	0.0523607	-0.0288622	0.617261	0.999995	0.149446	0.0102489	0.191151	Peak_674	chr1	151554201	151645199	+	0	NA	intron (NM_022018, intron 1 of 13)	intron (NM_022018, intron 1 of 13)	28327	NM_022018
chr1	151646600	151742799	16	Peak1845	7925	8187	11830	7873	6681	7903	8326	3858	7226.88	7316.92	7663.1	7134.01	7775.06	7947.5	7522.12	7479.9	0.0138173	0.825998	0.999901	0.0383003	0.537734	0.831416	-0.0818792	0.188886	0.465908	-0.0956965	0.127345	0.418855	-0.0435789	0.482577	0.999995	0.0521177	0.405098	0.787567	Peak_675	chr1	151646601	151742799	+	0	NA	intron (NM_022018, intron 6 of 13)	PB1D11|SINE|Alu	-60674	NM_001311165
chr1	15165600	15206999	16	Peak145	3129	3208	4150	3365	2166	2607	2856	1253	2853.36	2867.07	2688.24	3049.15	2520.7	2621.68	2580.25	2429.32	-0.011156	0.886449	0.999901	-0.118483	0.119827	0.490399	0.213572	0.00514228	0.0671945	0.224728	0.00371488	0.0705917	0.0950889	0.207771	0.999995	-0.129639	0.0935114	0.495122	Peak_676	chr1	15165601	15206999	+	0	NA	Intergenic	Lx5b|LINE|L1	-126152	NM_001098528
chr1	151743600	151750199	6	Peak1846	389	438	544	343	417	445	471	177	354.732	391.451	352.386	310.805	485.287	447.506	425.525	343.168	-0.187252	0.275757	0.999901	0.363329	0.0300889	0.27305	-0.37294	0.0270155	0.170607	-0.185688	0.282285	0.594547	-0.00961131	0.954495	0.999995	0.176076	0.304826	0.724015	Peak_677	chr1	151743601	151750199	+	0	NA	Intergenic	Intergenic	-8474	NM_001311165
chr1	151821600	151828399	4	Peak1847	429	381	565	318	367	405	516	214	391.209	340.509	365.989	288.151	427.099	407.281	466.18	414.904	-0.122614	0.425132	0.999901	0.241739	0.104322	0.464002	-0.508325	0.000801981	0.0221934	-0.385712	0.013191	0.136379	-0.266587	0.0770375	0.999995	0.119125	0.435857	0.804669	Peak_678	chr1	151821601	151828399	+	0	NA	Intergenic	Intergenic	69626	NM_001311166
chr1	151832000	151865999	7	Peak1848	2400	2615	3397	2325	2055	2194	2353	1157	2188.58	2337.09	2200.47	2106.77	2391.52	2206.36	2125.82	2243.2	-0.021092	0.8075	0.999901	0.0400976	0.636197	0.874704	-0.0222042	0.794107	0.910782	-0.00111216	0.989712	0.995644	0.0178935	0.832196	0.999995	0.0190056	0.824987	0.959762	Peak_679	chr1	151832001	151865999	+	0	NA	Intergenic	Intergenic	93626	NM_001311166
chr1	151880000	151885799	1	Peak1849	395	418	540	385	295	372	551	218	360.204	373.576	349.795	348.862	343.308	374.095	497.801	422.659	-0.0903155	0.610914	0.999901	0.250628	0.148011	0.531302	-0.224961	0.196471	0.474752	-0.134646	0.448527	0.728751	0.0256668	0.882329	0.999995	0.160313	0.364465	0.763889	Peak_680	chr1	151880001	151885799	+	0	NA	Intergenic	Intergenic	127526	NM_001311166
chr1	152091400	152122599	16	Peak1850	2244	2160	2785	2236	1904	2016	2249	1012	2046.32	1930.44	1804.04	2026.12	2215.79	2027.35	2031.86	1962.07	-0.0880901	0.326679	0.999901	0.14235	0.105516	0.466523	-0.101427	0.250377	0.534927	-0.0133374	0.88171	0.955195	0.0409225	0.640993	0.999995	0.0542598	0.543613	0.858933	Peak_681	chr1	152091401	152122599	+	0	NA	Intergenic	MIRb|SINE|MIR	-16680	NM_197990
chr1	152129000	152178799	16	Peak1851	3795	3452	4843	3562	2729	3149	3621	1646	3460.69	3085.13	3137.14	3227.65	3175.89	3166.73	3271.39	3191.27	-0.0207413	0.781809	0.999901	-0.0318582	0.664037	0.885101	-0.0307671	0.676321	0.849555	-0.0100258	0.893157	0.958659	-0.0626253	0.391607	0.999995	-0.0525995	0.479001	0.827945	Peak_682	chr1	152129001	152178799	+	0	NA	Intergenic	Intergenic	-63580	NM_197990
chr1	15217800	15228199	2	Peak146	644	766	890	733	505	604	679	347	587.269	684.592	576.514	664.197	587.697	607.401	613.442	672.765	0.0838385	0.494957	0.999901	0.0469965	0.692754	0.897906	0.166335	0.162003	0.430466	0.0824962	0.49621	0.760469	0.213331	0.0688976	0.999995	0.130835	0.280478	0.706455	Peak_683	chr1	15217801	15228199	+	0	NA	Intergenic	L1_Mus3|LINE|L1	-89452	NM_001098528
chr1	152181800	152196999	12	Peak1852	981	1133	1414	1050	857	901	1021	496	894.582	1012.59	915.945	951.442	997.34	906.074	922.422	961.646	-0.0419838	0.690769	0.999901	0.0825197	0.419111	0.764267	0.0344398	0.736713	0.882149	0.0764236	0.465668	0.739946	0.11696	0.248376	0.999995	0.0405359	0.697974	0.918593	Peak_684	chr1	152181801	152196999	+	0	NA	Intergenic	Intergenic	-99080	NM_197990
chr1	152199000	152241199	16	Peak1853	3182	2982	4318	3138	2248	2779	3066	1522	2901.69	2665.08	2797.06	2843.45	2616.13	2794.65	2769.98	2950.86	0.0902341	0.236614	0.999901	-0.0802094	0.282613	0.669438	0.0316601	0.673026	0.848297	-0.058574	0.44004	0.722327	-0.0485493	0.513251	0.999995	0.0100247	0.894357	0.975543	Peak_685	chr1	152199001	152241199	+	0	NA	Intergenic	(TG)n|Simple_repeat|Simple_repeat	-129780	NM_197990
chr1	152247000	152293999	16	Peak1854	3549	3730	5555	3946	3022	3457	3790	1730	3236.36	3333.59	3598.35	3575.61	3516.87	3476.47	3424.07	3354.13	-0.0216427	0.777862	0.999901	0.0208948	0.781609	0.932744	-0.00638563	0.932685	0.971983	0.0152571	0.841854	0.94185	0.0145091	0.846838	0.999995	-0.000747945	0.992173	0.998119	Peak_686	chr1	152247001	152293999	+	0	NA	Intergenic	Intergenic	116182	NM_025677
chr1	152296600	152304399	3	Peak1855	560	516	789	559	427	522	558	245	510.669	461.161	511.089	506.53	496.924	524.94	504.125	475.007	0.00523514	0.969245	0.999901	-0.029242	0.82287	0.946985	-0.0493174	0.708657	0.867718	-0.0545526	0.686208	0.869663	-0.0785594	0.545159	0.999995	-0.0240069	0.857504	0.966724	Peak_687	chr1	152296601	152304399	+	0	NA	Intergenic	Intergenic	86182	NM_025677
chr1	152321800	152336399	16	Peak1856	961	1046	1437	842	853	985	1040	479	876.344	934.835	930.843	762.966	992.685	990.547	939.588	928.687	-0.00567453	0.961544	0.999901	0.0947038	0.409545	0.758497	-0.185635	0.108742	0.352068	-0.179961	0.126124	0.417515	-0.0909317	0.428311	0.999995	0.0890293	0.445773	0.809775	Peak_688	chr1	152321801	152336399	+	0	NA	Intergenic	Intergenic	57582	NM_025677
chr1	152344200	152369599	16	Peak1857	1698	1844	2318	1621	1555	1559	1813	825	1548.42	1648.03	1501.53	1468.85	1809.64	1567.78	1637.95	1599.51	-0.121971	0.191481	0.999901	0.175947	0.0534852	0.350924	-0.144063	0.115396	0.362025	-0.0220918	0.812745	0.930775	0.0318835	0.72605	0.999995	0.0539754	0.561153	0.866717	Peak_689	chr1	152344201	152369599	+	0	NA	Intergenic	ORR1E|LTR|ERVL-MaLR	29782	NM_025677
chr1	15234800	15238999	1	Peak147	339	311	387	234	224	274	295	148	309.137	277.948	250.686	212.036	260.682	275.543	266.518	286.943	0.0904662	0.642807	0.999901	-0.0818707	0.664518	0.885214	-0.105778	0.580147	0.797341	-0.196244	0.312841	0.624841	-0.187649	0.318562	0.999995	0.00859558	0.964299	0.991221	Peak_690	chr1	15234801	15238999	+	0	NA	Intergenic	Lx3_Mus|LINE|L1	-75552	NM_001098528
chr1	152388800	152462599	16	Peak1858	7495	7729	10386	6931	6898	8205	9063	4000	6834.76	6907.59	6727.72	6280.43	8027.6	8251.2	8187.96	7755.21	-0.0176093	0.789303	0.999901	0.257978	7.92258e-05	0.0095548	-0.298231	5.34984e-06	0.000654127	-0.280622	2.1025e-05	0.00243393	-0.0402538	0.538456	0.999995	0.240368	0.000259182	0.0233363	Peak_691	chr1	152388801	152462599	+	0	NA	intron (NM_177756, intron 1 of 11)	intron (NM_177756, intron 1 of 11)	25833	NM_177756
chr1	152484200	152520999	16	Peak1859	2513	2858	3535	2349	2295	2814	3107	1557	2291.63	2554.26	2289.86	2128.51	2670.82	2829.85	2807.02	3018.72	0.0921233	0.303367	0.999901	0.258249	0.00355287	0.0948594	-0.226602	0.0107561	0.10223	-0.318725	0.000372042	0.017478	0.0316474	0.721029	0.999995	0.350372	8.7097e-05	0.0125569	Peak_692	chr1	152484201	152520999	+	0	NA	intron (NM_177756, intron 8 of 11)	intron (NM_177756, intron 8 of 11)	102733	NM_177756
chr1	152783600	152788399	4	Peak1860	324	367	491	326	307	292	353	183	295.458	327.997	318.054	295.4	357.273	293.644	318.918	354.801	-0.0713584	0.677393	0.999901	0.136224	0.410752	0.759577	-0.11482	0.491069	0.738316	-0.0434612	0.799403	0.9253	0.0214042	0.896842	0.999995	0.0648654	0.702655	0.919859	Peak_693	chr1	152783601	152788399	+	0	NA	Intergenic	Intergenic	-14153	NM_010877
chr1	152909000	152923799	7	Peak1861	984	1100	1244	902	807	860	1110	487	897.318	983.096	805.824	817.334	939.152	864.843	1002.83	944.197	-0.10778	0.369915	0.999901	0.192123	0.101194	0.461017	-0.109998	0.349588	0.628491	-0.00221803	0.985246	0.994001	0.0821254	0.482499	0.999995	0.0843434	0.480543	0.828336	Peak_694	chr1	152909001	152923799	+	0	NA	Intergenic	Intergenic	-13754	NM_001005507
chr1	152930000	152930599	4	Peak1862	38	34	58	36	60	29	50	20	34.6525	30.3866	37.5706	32.6209	69.8254	29.1633	45.1725	38.7761	-0.776566	0.0882396	0.999901	0.660678	0.125219	NA	-0.860053	0.050339	0.235758	-0.0834878	0.858242	NA	-0.199376	0.653007	NA	-0.115888	0.800838	NA	Peak_695	chr1	152930001	152930599	+	0	NA	Intergenic	B4|SINE|B4	-24801	NM_175460
chr1	152933400	152944199	7	Peak1863	701	688	828	600	473	538	798	316	639.248	614.882	536.352	543.681	550.457	541.03	720.953	612.662	-0.149954	0.328957	0.999901	0.119337	0.424876	0.766981	-0.137627	0.359967	0.637265	0.0123276	0.935944	0.974769	-0.0182898	0.902514	0.999995	-0.0306174	0.840991	0.964287	Peak_696	chr1	152933401	152944199	+	0	NA	Intergenic	Intergenic	-16301	NM_175460
chr1	153180200	153188399	5	Peak1864	577	599	861	572	507	567	763	291	526.171	535.34	557.729	518.31	590.025	570.193	689.332	564.192	-0.175698	0.180799	0.999901	0.240753	0.0578032	0.363301	-0.282889	0.0271431	0.170955	-0.107191	0.41564	0.704644	-0.0421364	0.740669	0.999995	0.065055	0.618341	0.8885	Peak_697	chr1	153180201	153188399	+	0	NA	intron (NM_008485, intron 2 of 23)	intron (NM_008485, intron 2 of 23)	2147	NM_008485
chr1	153366400	153374799	5	Peak1865	633	576	849	442	404	396	519	245	577.238	514.785	549.955	400.512	470.158	398.23	468.89	475.007	-0.115915	0.456894	0.999901	-0.262718	0.0783451	0.413159	-0.0366867	0.808377	0.917662	0.0792287	0.60934	0.828988	-0.299404	0.0436969	0.999995	-0.378633	0.0133693	0.217897	Peak_698	chr1	153366401	153374799	+	0	NA	Intergenic	B1F1|SINE|Alu	-37814	NM_010683
chr1	153487400	153498599	3	Peak1866	679	724	779	706	476	614	730	238	619.186	647.056	504.612	639.732	553.948	617.458	659.518	461.435	-0.157554	0.31507	0.999901	0.116261	0.446135	0.780254	0.0822798	0.589863	0.80253	0.239834	0.123797	0.413594	0.198541	0.190258	0.999995	-0.0412925	0.790971	0.948462	Peak_699	chr1	153487401	153498599	+	0	NA	Intergenic	Intergenic	-5340	NM_007842
chr1	153696200	153713599	16	Peak1867	1072	1135	1389	911	958	1168	1243	590	977.566	1014.38	899.751	825.49	1114.88	1174.58	1122.99	1143.89	0.0521643	0.643944	0.999901	0.25499	0.0215281	0.234419	-0.28246	0.0113988	0.105512	-0.334624	0.00309621	0.0628856	-0.0274696	0.804884	0.999995	0.307155	0.00629713	0.145796	Peak_700	chr1	153696201	153713599	+	0	NA	Intergenic	URR1B|DNA|hAT-Charlie	32929	NR_046171
chr1	153748600	153761799	3	Peak1868	980	998	1312	825	702	783	865	419	893.67	891.936	849.872	747.562	816.957	787.409	781.484	812.359	0.000134692	0.999094	0.999901	-0.125258	0.274093	0.662975	0.0375429	0.745065	0.886458	0.0374082	0.750646	0.901103	-0.0877152	0.440239	0.999995	-0.125123	0.284046	0.709448	Peak_701	chr1	153748601	153761799	+	0	NA	exon (NM_011882, exon 4 of 9)	exon (NM_011882, exon 4 of 9)	5774	NM_011882
chr1	153766000	153785599	7	Peak1869	1309	1315	1918	1438	1125	1138	1364	613	1193.69	1175.25	1242.42	1303.02	1309.23	1144.41	1232.31	1188.49	-0.124805	0.204194	0.999901	0.0593767	0.532385	0.828846	-0.0354415	0.710798	0.869007	0.0893635	0.361066	0.664973	0.0239352	0.800321	0.999995	-0.0654283	0.501602	0.839278	Peak_702	chr1	153766001	153785599	+	0	NA	Intergenic	URR1A|DNA|hAT-Charlie	26374	NM_011882
chr1	153787400	153790999	1	Peak1870	237	270	290	222	166	239	219	150	216.122	241.305	187.853	201.162	193.184	240.346	197.855	290.82	0.429184	0.0351038	0.999901	-0.0427861	0.830252	0.949557	0.177878	0.374165	0.64949	-0.251306	0.210296	0.5207	0.135092	0.491647	0.999995	0.386398	0.0533986	0.403262	Peak_703	chr1	153787401	153790999	+	0	NA	intron (NM_001243223, intron 18 of 20)	MTD|LTR|ERVL-MaLR	39774	NM_011882
chr1	153792800	153803999	7	Peak1871	910	783	1117	702	599	757	878	354	829.837	699.786	723.557	636.107	697.09	761.263	793.229	686.336	-0.0382608	0.764404	0.999901	-0.0553001	0.654655	0.881252	-0.159884	0.201145	0.479744	-0.121623	0.340224	0.647652	-0.215184	0.0814111	0.999995	-0.0935609	0.458136	0.816735	Peak_704	chr1	153792801	153803999	+	0	NA	intron (NM_001243223, intron 15 of 20)	intron (NM_001243223, intron 15 of 20)	45741	NM_001243223
chr1	153819400	153830999	5	Peak1872	785	709	1058	631	621	707	696	371	715.848	633.65	685.339	571.772	722.693	710.981	628.801	719.296	0.0837267	0.500151	0.999901	-0.0539155	0.654201	0.880847	-0.162213	0.183703	0.459593	-0.245939	0.047385	0.262798	-0.216128	0.0722059	0.999995	0.0298112	0.80759	0.954026	Peak_705	chr1	153819401	153830999	+	0	NA	intron (NM_001243223, intron 6 of 20)	intron (NM_001243223, intron 6 of 20)	18941	NM_001243223
chr1	153842800	153852399	6	Peak1873	576	587	668	572	425	512	658	344	525.259	524.616	432.709	518.31	494.597	514.883	594.47	666.948	0.103064	0.512196	0.999901	0.191162	0.215858	0.607748	-0.0651657	0.673775	0.848482	-0.16823	0.283028	0.595286	0.125996	0.412983	0.999995	0.294226	0.0598918	0.423568	Peak_706	chr1	153842801	153852399	+	0	NA	Intergenic	Intergenic	-3459	NM_001243223
chr1	153890200	153894999	5	Peak1874	459	369	643	322	389	407	463	188	418.566	329.784	416.515	291.776	452.701	409.292	418.297	364.495	-0.160809	0.293095	0.999901	0.0592558	0.686233	0.894942	-0.48501	0.00125285	0.029321	-0.324201	0.0361582	0.228784	-0.425754	0.0041543	0.750133	-0.101553	0.501836	0.839429	Peak_707	chr1	153890201	153894999	+	0	NA	exon (NM_178244, exon 1 of 1)	exon (NM_178244, exon 1 of 1)	954	NM_178244
chr1	153919200	153930199	1	Peak1875	685	667	853	530	532	593	799	276	624.657	596.114	552.547	480.252	619.119	596.339	721.856	535.11	-0.241371	0.0977474	0.999901	0.192213	0.174006	0.562134	-0.319136	0.0252987	0.163994	-0.0777645	0.594927	0.820537	-0.126923	0.371053	0.999995	-0.0491588	0.734592	0.931168	Peak_708	chr1	153919201	153930199	+	0	NA	Intergenic	Intergenic	24771	NM_008131
chr1	153941400	153953199	14	Peak1876	897	762	1092	731	670	926	945	519	817.982	681.017	707.363	662.385	779.717	931.215	853.76	1006.24	0.24063	0.0404581	0.999901	0.103303	0.370426	0.734377	-0.283623	0.0151444	0.124464	-0.524254	8.55305e-06	0.00124843	-0.18032	0.11909	0.999995	0.343933	0.00312024	0.105656	Peak_709	chr1	153941401	153953199	+	0	NA	Intergenic	L2a|LINE|L2	47371	NM_008131
chr1	153983800	153991199	1	Peak1877	536	447	689	477	373	452	576	271	488.783	399.494	446.313	432.227	434.081	454.545	520.387	525.416	0.0257966	0.86377	0.999901	0.0348263	0.811278	0.942678	-0.202063	0.171095	0.443064	-0.22786	0.129729	0.421803	-0.167237	0.251659	0.999995	0.0606228	0.683381	0.91336	Peak_710	chr1	153983801	153991199	+	0	NA	Intergenic	B3|SINE|B2	87571	NM_008131
chr1	153993000	154000799	1	Peak1878	713	525	821	627	447	500	714	303	650.191	469.205	531.818	568.147	520.199	502.816	645.063	587.457	-0.106564	0.502333	0.999901	-0.0147568	0.923862	0.981468	-0.170838	0.27288	0.558651	-0.0642735	0.685579	0.869284	-0.185594	0.22906	0.999995	-0.121321	0.440778	0.807727	Peak_711	chr1	153993001	154000799	+	0	NA	Intergenic	Intergenic	96971	NM_008131
chr1	154002600	154012199	7	Peak1879	651	605	964	529	481	660	646	271	593.653	540.703	624.449	479.346	559.767	663.717	583.629	525.416	0.0690897	0.622127	0.999901	-0.0914773	0.501108	0.81226	-0.165319	0.230385	0.514412	-0.234409	0.094179	0.363066	-0.256797	0.0586888	0.999995	-0.0223876	0.871326	0.970457	Peak_712	chr1	154002601	154012199	+	0	NA	Intergenic	Intergenic	107471	NM_008131
chr1	154015000	154021199	15	Peak1880	396	498	496	416	372	467	485	235	361.116	445.074	321.293	376.952	432.918	469.63	438.173	455.619	0.0887015	0.556797	0.999901	0.355542	0.0163828	0.203438	-0.0837097	0.571193	0.790428	-0.172411	0.251491	0.563612	0.271832	0.0653562	0.999995	0.444243	0.00318965	0.106776	Peak_713	chr1	154015001	154021199	+	0	NA	Intergenic	Intergenic	118171	NM_008131
chr1	154023800	154128999	16	Peak1881	7594	7343	9532	6569	5693	6461	8007	3572	6925.03	6562.61	6174.53	5952.4	6625.27	6497.38	7233.92	6925.41	-0.0476518	0.541334	0.999901	0.082319	0.28724	0.672781	-0.14757	0.0569575	0.250502	-0.0999184	0.200083	0.508485	-0.0652512	0.398709	0.999995	0.0346672	0.655954	0.902123	Peak_714	chr1	154023801	154128999	+	0	NA	Intergenic	Intergenic	-124787	NM_001204908
chr1	154138000	154147999	16	Peak1882	723	741	994	702	599	687	692	362	659.31	662.249	643.882	636.107	697.09	690.869	625.187	701.847	0.076138	0.525803	0.999901	0.0192066	0.868728	0.963657	-0.023978	0.837731	0.931275	-0.100116	0.401181	0.695256	-0.00477141	0.967028	0.999995	0.0953447	0.420656	0.796622	Peak_715	chr1	154138001	154147999	+	0	NA	Intergenic	Lx8|LINE|L1	-58187	NM_001204908
chr1	154181800	154206799	16	Peak1883	1911	1759	2576	1617	1483	1885	2009	851	1742.66	1572.06	1668.65	1465.22	1725.85	1895.62	1815.03	1649.92	0.00738675	0.936381	0.999901	0.0550761	0.542922	0.834611	-0.221944	0.0150696	0.124061	-0.22933	0.0132669	0.136783	-0.166868	0.0654608	0.999995	0.0624628	0.496379	0.836726	Peak_716	chr1	154181801	154206799	+	0	NA	Intergenic	Intergenic	-6887	NM_001204908
chr1	154243200	154243399	13	Peak1884	16	20	618	359	1112	1440	182	89	14.5905	17.8745	400.321	325.303	1294.1	1448.11	164.428	172.553	0.152512	0.937694	0.999901	1.81306	0.352885	0.721589	-2.0874	0.284906	0.571409	-2.23991	0.251201	0.563176	-0.274341	0.888266	0.999995	1.96557	0.313884	0.732286	Peak_717	chr1	154243201	154243399	+	0	NA	intron (NR_040629, intron 3 of 3)	L1Md_A|LINE|L1	-12389	NR_108050
chr1	154308800	154316199	2	Peak1885	533	490	609	462	365	339	516	226	486.047	437.925	394.491	418.635	424.771	340.909	466.18	438.17	-0.210883	0.202095	0.999901	0.022332	0.888353	0.969912	-0.0583279	0.715715	0.872114	0.152555	0.35419	0.659813	-0.0359959	0.820215	0.999995	-0.188551	0.249121	0.67874	Peak_718	chr1	154308801	154316199	+	0	NA	Intergenic	L2a|LINE|L2	-55594	NR_040629
chr1	154329400	154335399	1	Peak1886	458	359	674	414	304	307	304	202	417.654	320.847	436.596	375.14	353.782	308.729	274.649	391.638	0.147012	0.414305	0.999901	-0.448612	0.009621	0.155856	0.152153	0.386115	0.659251	0.00514168	0.976961	0.991295	-0.296459	0.0832284	0.999995	-0.301601	0.0862061	0.482031	Peak_719	chr1	154329401	154335399	+	0	NA	Intergenic	L1MC4|LINE|L1	-75494	NR_040629
chr1	154345200	154351799	1	Peak1887	528	465	702	410	295	428	483	237	481.488	415.582	454.734	371.516	343.308	430.41	436.366	459.496	0.181854	0.248918	0.999901	-0.257984	0.0906239	0.440614	0.00887853	0.9542	0.981934	-0.172976	0.26928	0.581785	-0.249106	0.0996198	0.999995	-0.0761302	0.622146	0.889483	Peak_720	chr1	154345201	154351799	+	0	NA	Intergenic	MTC-int|LTR|ERVL-MaLR	-91594	NR_040629
chr1	154803800	154898999	16	Peak1888	8668	8595	12673	8282	7342	8872	10152	4391	7904.42	7681.55	8209.17	7504.61	8544.3	8921.96	9171.82	8513.29	-0.0225093	0.71804	0.999901	0.136947	0.0265625	0.25839	-0.222705	0.000323102	0.0124889	-0.200196	0.00132476	0.0378613	-0.0857583	0.164985	0.999995	0.114438	0.0656734	0.437685	Peak_721	chr1	154803801	154898999	+	0	NA	Intergenic	Intergenic	-125480	NM_009782
chr1	154906200	154932599	16	Peak1889	2143	2191	2968	2223	1685	2081	2377	1092	1954.22	1958.15	1922.58	2014.34	1960.93	2092.72	2147.5	2117.17	0.0332838	0.682084	0.999901	0.0853363	0.282581	0.669438	-0.0499106	0.531464	0.764615	-0.0831945	0.30405	0.616548	0.0354257	0.654252	0.999995	0.11862	0.141141	0.570468	Peak_722	chr1	154906201	154932599	+	0	NA	Intergenic	Intergenic	180236	NM_010500
chr1	154956400	154966199	3	Peak1890	639	686	818	540	509	550	618	252	582.71	613.094	529.875	489.313	592.352	553.097	558.332	488.578	-0.135159	0.352296	0.999901	0.0493346	0.72535	0.911646	-0.0606444	0.667776	0.846016	0.0745143	0.60667	0.827046	-0.0113098	0.935537	0.999995	-0.085824	0.550865	0.862311	Peak_723	chr1	154956401	154966199	+	0	NA	Intergenic	Intergenic	138336	NM_010500
chr1	154968400	155018999	16	Peak1891	4301	4205	6094	4239	3552	4280	4619	2088	3922.12	3758.11	3947.5	3841.11	4133.67	4304.1	4173.03	4048.22	0.0100899	0.878535	0.999901	0.0780077	0.22895	0.620449	-0.128542	0.04851	0.230938	-0.138632	0.0354944	0.226196	-0.0505343	0.435112	0.999995	0.0880976	0.179426	0.61376	Peak_724	chr1	154968401	155018999	+	0	NA	Intergenic	RSINE1|SINE|B4	105936	NM_010500
chr1	155211200	155215399	4	Peak1892	401	309	468	181	284	353	431	161	365.675	276.161	303.156	164.011	330.507	354.988	389.387	312.147	-0.106153	0.619583	0.999901	0.110724	0.596174	0.857821	-0.711262	0.000853552	0.0229836	-0.605109	0.00525123	0.0852826	-0.600538	0.00461133	0.764243	0.00457067	0.982842	0.996504	Peak_725	chr1	155211201	155215399	+	0	NA	Intergenic	Intergenic	54597	NM_021433
chr1	155240200	155245199	15	Peak1893	484	501	746	414	335	432	561	234	441.364	447.756	483.235	375.14	389.859	434.433	506.835	453.68	-0.0208239	0.897932	0.999901	-0.041362	0.792539	0.935335	-0.128206	0.419866	0.686692	-0.107382	0.507432	0.767651	-0.169568	0.279858	0.999995	-0.0621859	0.698172	0.91874	Peak_726	chr1	155240201	155245199	+	0	NA	Intergenic	Intergenic	83997	NM_021433
chr1	155451600	155492399	16	Peak1894	3213	3330	3881	3148	2299	2620	3301	1383	2929.96	2976.1	2513.99	2852.51	2675.48	2634.75	2982.29	2681.36	-0.0914148	0.301392	0.999901	0.0580498	0.504193	0.814398	0.0419588	0.629795	0.826996	0.133374	0.130172	0.42221	0.100009	0.248042	0.999995	-0.033365	0.704556	0.920517	Peak_727	chr1	155451601	155492399	+	0	NA	Intergenic	Intergenic	-54556	NM_011273
chr1	155522600	155534999	16	Peak1895	892	926	1176	815	591	782	962	397	813.423	827.588	761.776	738.5	687.78	786.404	869.119	769.705	-0.00322117	0.980127	0.999901	-0.0121907	0.922805	0.981346	0.00497578	0.968617	0.987532	0.00819695	0.949186	0.98009	-0.00721487	0.954006	0.999995	-0.0154118	0.904136	0.977287	Peak_728	chr1	155522601	155534999	+	0	NA	Intergenic	Intergenic	-1689	NR_132128
chr1	155694200	155755199	16	Peak1896	9372	9694	14898	9994	8295	9681	11177	4976	8546.41	8663.76	9650.46	9055.92	9653.36	9735.52	10097.9	9647.49	-0.0272038	0.689915	0.999901	0.117866	0.0816139	0.421519	-0.156793	0.0207599	0.147584	-0.12959	0.0572761	0.287547	-0.0389271	0.565076	0.999995	0.0906625	0.182699	0.617074	Peak_729	chr1	155694201	155755199	+	0	NA	intron (NM_010712, intron 2 of 5)	intron (NM_010712, intron 2 of 5)	17327	NM_010712
chr1	156073200	156081599	3	Peak1897	561	568	725	485	292	458	505	250	511.581	507.635	469.632	439.476	339.817	460.579	456.242	484.701	0.239485	0.138861	0.999901	-0.294674	0.0606017	0.371393	0.245222	0.120853	0.371361	0.00573633	0.971331	0.990067	-0.0494525	0.749346	0.999995	-0.0551888	0.72783	0.928405	Peak_730	chr1	156073201	156081599	+	0	NA	3' UTR (NM_177838, exon 5 of 5)	3' UTR (NM_177838, exon 5 of 5)	36539	NM_022329
chr1	156101400	156117199	7	Peak1898	942	926	1253	825	869	956	1050	462	859.018	827.588	811.654	747.562	1011.3	961.384	948.622	895.727	-0.0724474	0.50983	0.999901	0.230458	0.0312418	0.277642	-0.314106	0.00363988	0.0548	-0.241659	0.0285214	0.204243	-0.0836476	0.4362	0.999995	0.158011	0.148406	0.580676	Peak_731	chr1	156101401	156117199	+	0	NA	intron (NM_177838, intron 1 of 4)	B2_Mm1t|SINE|B2	68439	NM_022329
chr1	156201000	156207199	6	Peak1899	424	445	638	482	444	563	578	206	386.649	397.707	413.276	436.757	516.708	566.17	522.194	399.393	-0.0876179	0.586494	0.999901	0.375956	0.0172057	0.208487	-0.316379	0.0459675	0.224777	-0.228761	0.156999	0.457808	0.0595771	0.706797	0.999995	0.288338	0.073195	0.456786	Peak_732	chr1	156201001	156207199	+	0	NA	intron (NM_177838, intron 1 of 4)	intron (NM_177838, intron 1 of 4)	926	NM_177838
chr1	156247400	156273199	16	Peak1900	1620	1734	2377	1678	1343	1618	1854	819	1477.29	1549.72	1539.75	1520.5	1562.93	1627.11	1675	1587.88	-0.0100472	0.907691	0.999901	0.102309	0.225152	0.616932	-0.0778653	0.358446	0.635752	-0.067818	0.432228	0.716677	0.0244442	0.771155	0.999995	0.0922623	0.282884	0.708768	Peak_733	chr1	156247401	156273199	+	0	NA	intron (NM_001134741, intron 16 of 17)	L1M4|LINE|L1	43048	NM_001134741
chr1	156279000	156333199	16	Peak1901	4192	4377	6535	4646	3485	4071	4576	2233	3822.72	3911.83	4233.17	4209.91	4055.69	4093.93	4134.19	4329.35	0.0387456	0.605151	0.999901	0.0230356	0.755182	0.923711	-0.0122509	0.868645	0.944645	-0.0509965	0.494985	0.759973	0.0107847	0.883599	0.999995	0.0617812	0.407147	0.788395	Peak_734	chr1	156279001	156333199	+	0	NA	Intergenic	RMER15|LTR|ERVL	-2494	NM_001277730
chr1	156363800	156376199	7	Peak1902	906	950	1302	1009	647	794	917	386	826.189	849.037	843.395	914.291	752.951	798.471	828.463	748.378	-0.0294782	0.794665	0.999901	-0.0767799	0.48115	0.800353	0.1551	0.156372	0.422249	0.184578	0.0992619	0.373464	0.0783201	0.466878	0.999995	-0.106258	0.340795	0.748194	Peak_735	chr1	156363801	156376199	+	0	NA	intron (NM_001198597, intron 10 of 10)	intron (NM_001198597, intron 10 of 10)	29990	NM_001198597
chr1	156378400	156389799	3	Peak1903	654	694	1035	708	442	551	666	320	596.388	620.244	670.44	641.544	514.381	554.103	601.698	620.417	0.0634395	0.639242	0.999901	-0.181922	0.163421	0.550616	0.173916	0.185453	0.461653	0.110476	0.408733	0.700344	-0.00800668	0.950459	0.999995	-0.118483	0.372784	0.76844	Peak_736	chr1	156378401	156389799	+	0	NA	intron (NM_001346967, intron 12 of 25)	(TC)n|Simple_repeat|Simple_repeat	15890	NM_001198597
chr1	156400800	156412199	16	Peak1904	917	783	1161	822	679	753	859	354	836.22	699.786	752.059	744.843	790.191	757.24	776.063	686.336	-0.110897	0.347146	0.999901	-0.0183715	0.871404	0.964575	-0.116341	0.310479	0.594993	-0.00544421	0.963091	0.986861	-0.134712	0.233912	0.999995	-0.129268	0.267015	0.693048	Peak_737	chr1	156400801	156412199	+	0	NA	intron (NM_001346967, intron 4 of 25)	intron (NM_001346967, intron 4 of 25)	-6510	NM_001198597
chr1	156517400	156524399	3	Peak1905	456	470	706	474	318	370	410	188	415.83	420.05	457.325	429.508	370.075	372.084	370.414	364.495	-0.00601221	0.96789	0.999901	-0.239989	0.0908514	0.440646	0.198187	0.166325	0.436771	0.204199	0.164898	0.467104	-0.041802	0.764413	0.999995	-0.246001	0.0915728	0.491199	Peak_738	chr1	156517401	156524399	+	0	NA	Intergenic	B3A|SINE|B2	-37887	NM_009595
chr1	15665800	15673799	2	Peak148	523	563	550	463	394	442	464	234	476.928	503.166	356.273	419.541	458.52	444.489	419.201	453.68	0.0335999	0.840379	0.999901	0.0789551	0.6273	0.869952	0.0737329	0.65076	0.837295	0.040133	0.808477	0.92927	0.152688	0.343928	0.999995	0.112555	0.495979	0.836657	Peak_739	chr1	15665801	15673799	+	0	NA	intron (NM_001098528, intron 1 of 1)	intron (NM_001098528, intron 1 of 1)	-135846	NM_009352
chr1	156755400	156789599	16	Peak1906	2300	2393	3443	2526	1747	2148	2309	1114	2097.39	2138.68	2230.27	2288.9	2033.08	2160.1	2086.07	2159.83	0.0682766	0.395152	0.999901	-0.0717909	0.35905	0.725593	0.103736	0.186846	0.463058	0.0354595	0.656324	0.855964	0.0319452	0.680769	0.999995	-0.0035143	0.964685	0.991284	Peak_740	chr1	156755401	156789599	+	0	NA	Intergenic	Intergenic	-53590	NM_145413
chr1	156791200	156791799	9	Peak1907	31	47	65	17	17	34	46	26	28.2692	42.005	42.105	15.4043	19.7839	34.1915	41.5587	50.4089	0.429721	0.447448	0.999901	-0.191623	0.729431	NA	-0.108626	0.846939	0.935901	-0.538347	0.339725	NA	-0.300249	0.586624	NA	0.238097	0.668012	NA	Peak_741	chr1	156791201	156791799	+	0	NA	Intergenic	Lx10|LINE|L1	-47523	NM_028333
chr1	156952000	156956599	2	Peak1908	337	365	421	260	181	275	296	153	307.313	326.209	272.711	235.595	210.64	276.549	267.421	296.637	0.253037	0.214589	0.999901	-0.272004	0.169148	0.557413	0.228419	0.251503	0.536282	-0.0246175	0.902563	0.961789	-0.0435851	0.823079	0.999995	-0.0189676	0.924342	0.981688	Peak_742	chr1	156952001	156956599	+	0	NA	Intergenic	Intergenic	-14674	NM_023884
chr1	156961000	156975199	7	Peak1909	1010	954	1389	940	897	981	1129	499	921.028	852.612	899.751	851.767	1043.89	986.524	1019.99	967.463	-0.077181	0.443038	0.999901	0.180897	0.0633203	0.377969	-0.27566	0.00513266	0.0671787	-0.198479	0.049206	0.266807	-0.0947623	0.332199	0.999995	0.103717	0.298973	0.719422	Peak_743	chr1	156961001	156975199	+	0	NA	Intergenic	Intergenic	-28474	NM_023884
chr1	156978600	156985399	6	Peak1910	462	535	664	492	400	454	497	254	421.302	478.142	430.118	445.819	465.503	456.557	449.015	492.456	0.0487372	0.726371	0.999901	0.101767	0.450033	0.782453	0.0157281	0.907403	0.960085	-0.0330092	0.811118	0.929884	0.117495	0.378956	0.999995	0.150504	0.274189	0.700913	Peak_744	chr1	156978601	156985399	+	0	NA	Intergenic	Intergenic	-42374	NM_023884
chr1	157038400	157047599	2	Peak1911	531	614	777	552	333	514	578	241	484.223	548.746	503.316	500.187	387.531	516.894	522.194	467.252	0.113773	0.467098	0.999901	-0.11379	0.45393	0.784182	0.200182	0.189118	0.466277	0.0864088	0.57632	0.808761	0.0863917	0.564868	0.999995	-1.71569e-05	0.999911	0.999971	Peak_745	chr1	157038401	157047599	+	0	NA	Intergenic	Intergenic	65650	NM_001305059
chr1	157078600	157088999	13	Peak1912	740	676	870	600	598	730	865	407	674.812	604.157	563.559	543.681	695.927	734.111	781.484	789.093	0.0384957	0.769789	0.999901	0.259947	0.043887	0.324909	-0.365873	0.00496755	0.0657039	-0.404369	0.00222751	0.0520343	-0.105926	0.414086	0.999995	0.298442	0.0227142	0.281264	Peak_746	chr1	157078601	157088999	+	0	NA	Intergenic	Intergenic	24850	NM_001305059
chr1	157100200	157105999	3	Peak1913	547	514	754	500	355	444	380	209	498.814	459.374	488.417	453.068	413.134	446.5	343.311	405.21	0.182291	0.224179	0.999901	-0.388097	0.00692973	0.133183	0.27489	0.0582807	0.254057	0.0925991	0.529645	0.781677	-0.113207	0.42191	0.999995	-0.205806	0.158371	0.593946	Peak_747	chr1	157100201	157105999	+	0	NA	intron (NM_028540, intron 5 of 8)	intron (NM_028540, intron 5 of 8)	5550	NM_001305059
chr1	157525800	157530799	1	Peak1914	398	334	371	247	207	301	350	182	362.94	298.504	240.322	223.815	240.898	302.695	316.207	352.862	0.224387	0.313625	0.999901	-0.10519	0.629969	0.871441	-0.0966744	0.660896	0.841994	-0.321061	0.148313	0.446555	-0.201865	0.35391	0.999995	0.119196	0.588106	0.876703	Peak_748	chr1	157525801	157530799	+	0	NA	intron (NM_001159986, intron 1 of 25)	intron (NM_001159986, intron 1 of 25)	2130	NM_001159986
chr1	15753600	15761399	3	Peak149	625	438	830	600	406	503	474	269	569.943	391.451	537.648	543.681	472.485	505.833	428.235	521.538	0.189919	0.233986	0.999901	-0.299081	0.0535776	0.350974	0.0555345	0.723014	0.875811	-0.134385	0.396157	0.691669	-0.243546	0.113096	0.999995	-0.109161	0.485916	0.831656	Peak_749	chr1	15753601	15761399	+	0	NA	Intergenic	L1VL4|LINE|L1	-48146	NM_009352
chr1	157541400	157549799	1	Peak1915	558	562	781	575	396	403	522	222	508.845	502.273	505.907	521.028	460.848	405.269	471.601	430.414	-0.1636	0.233206	0.999901	-0.121343	0.350288	0.719335	0.133545	0.307383	0.592507	0.297145	0.0283371	0.203521	0.0122022	0.924115	0.999995	-0.284943	0.0343097	0.338488	Peak_750	chr1	157541401	157549799	+	0	NA	intron (NR_027641, intron 12 of 26)	intron (NR_027641, intron 12 of 26)	19430	NM_001159986
chr1	157553000	157558599	7	Peak1916	455	393	598	355	398	497	479	218	414.918	351.233	387.366	321.678	463.175	499.799	432.752	422.659	0.0540914	0.719188	0.999901	0.159524	0.27598	0.664467	-0.4115	0.00576131	0.0715758	-0.465591	0.0021509	0.0510567	-0.251976	0.0881234	0.999995	0.213615	0.152145	0.586563	Peak_751	chr1	157553001	157558599	+	0	NA	intron (NR_027641, intron 16 of 26)	intron (NR_027641, intron 16 of 26)	29630	NM_001159986
chr1	15768000	15783199	3	Peak150	978	996	1387	990	715	843	843	376	891.847	890.149	898.455	897.074	832.086	847.747	761.608	728.99	-0.00409641	0.971498	0.999901	-0.169688	0.124018	0.4962	0.167059	0.132241	0.387807	0.171155	0.131011	0.423319	-0.00262908	0.98075	0.999995	-0.173785	0.123053	0.543973	Peak_752	chr1	15768001	15783199	+	0	NA	Intergenic	MERVK26-int|LTR|ERVK	-30046	NM_009352
chr1	157734600	157744399	5	Peak1917	770	662	909	577	589	649	735	302	702.17	591.645	588.822	522.84	685.453	652.655	664.036	585.519	-0.117303	0.384619	0.999901	0.0666393	0.609892	0.862263	-0.275389	0.0372789	0.201714	-0.158086	0.242485	0.554451	-0.20875	0.110917	0.999995	-0.0506633	0.704679	0.920517	Peak_753	chr1	157734601	157744399	+	0	NA	Intergenic	Intergenic	213330	NM_001159986
chr1	157764600	157779799	5	Peak1918	1129	955	1418	910	805	951	1137	469	1029.54	853.506	918.536	824.583	936.824	956.355	1027.22	909.299	-0.0727447	0.50777	0.999901	0.0154623	0.884339	0.968658	-0.228558	0.0337007	0.190976	-0.155813	0.156443	0.457436	-0.213096	0.0452229	0.999995	-0.0572824	0.598021	0.880048	Peak_754	chr1	157764601	157779799	+	0	NA	Intergenic	Intergenic	246030	NM_001159986
chr1	157798200	157813399	10	Peak1919	973	883	1344	827	749	884	914	496	887.287	789.158	870.601	749.374	871.654	888.978	825.753	961.646	0.120849	0.26342	0.999901	-0.051208	0.625065	0.868954	-0.140622	0.185468	0.461653	-0.261471	0.0153294	0.14856	-0.19183	0.0665726	0.999995	0.0696409	0.512987	0.845242	Peak_755	chr1	157798201	157813399	+	0	NA	Intergenic	MTC|LTR|ERVL-MaLR	279630	NM_001159986
chr1	157825800	157843999	3	Peak1920	1089	1245	1423	1120	854	955	1041	535	993.069	1112.69	921.775	1014.87	993.849	960.378	940.491	1037.26	0.0429011	0.688028	0.999901	0.015074	0.884466	0.968658	0.138445	0.18274	0.458536	0.0955436	0.366341	0.669233	0.153519	0.134682	0.999995	0.0579751	0.582989	0.874068	Peak_756	chr1	157825801	157843999	+	0	NA	Intergenic	L1MA6|LINE|L1	308730	NM_001159986
chr1	15787000	15800599	16	Peak151	1068	1006	1497	1005	827	956	1008	517	973.918	899.086	969.71	910.666	962.427	961.384	910.677	1002.36	0.0665806	0.514285	0.999901	-0.0543747	0.581564	0.850396	-0.0485048	0.626587	0.824883	-0.115085	0.257082	0.569731	-0.10288	0.294331	0.999995	0.0122059	0.903369	0.977029	Peak_757	chr1	15787001	15800599	+	0	NA	Intergenic	RLTR11A2|LTR|ERVK	-11846	NM_009352
chr1	157884600	157898599	7	Peak1921	1010	855	1159	866	694	780	934	422	921.028	764.134	750.764	784.713	807.647	784.392	843.822	818.175	-0.0464574	0.703712	0.999901	-0.0133839	0.910015	0.978367	-0.0932995	0.434678	0.697354	-0.0468421	0.700526	0.877291	-0.106683	0.366123	0.999995	-0.0598413	0.62034	0.888622	Peak_758	chr1	157884601	157898599	+	0	NA	Intergenic	Intergenic	365430	NM_001159986
chr1	157959800	157967399	1	Peak1922	522	537	687	493	381	467	461	251	476.016	479.93	445.017	446.725	443.391	469.63	416.49	486.64	0.152221	0.27782	0.999901	-0.0989581	0.464703	0.790638	0.109465	0.422019	0.688305	-0.0427557	0.757665	0.90529	0.0105073	0.937309	0.999995	0.0532631	0.6987	0.918789	Peak_759	chr1	157959801	157967399	+	0	NA	Intergenic	Intergenic	392660	NM_207583
chr1	158040000	158049199	1	Peak1923	592	643	718	497	370	530	455	232	539.85	574.664	465.098	450.349	430.59	532.985	411.07	449.802	0.233656	0.143354	0.999901	-0.254131	0.101489	0.461331	0.285382	0.0671164	0.271735	0.0517267	0.742413	0.89779	0.0312519	0.837975	0.999995	-0.0204748	0.896043	0.975874	Peak_760	chr1	158040001	158049199	+	0	NA	Intergenic	Intergenic	311660	NM_207583
chr1	158710600	158728599	16	Peak1924	1366	1334	1579	1213	941	1020	1188	586	1245.67	1192.23	1022.83	1099.14	1095.1	1025.74	1073.3	1136.14	-0.00896003	0.93759	0.999901	-0.0625575	0.574528	0.84756	0.0799226	0.475056	0.726622	0.0888826	0.43428	0.717895	0.0173651	0.8753	0.999995	-0.0715175	0.527616	0.851822	Peak_761	chr1	158710601	158728599	+	0	NA	intron (NM_001085376, intron 20 of 21)	intron (NM_001085376, intron 20 of 21)	213975	NR_030441
chr1	158739400	158753799	7	Peak1925	1084	1115	1360	1057	821	1041	985	481	988.509	996.502	880.965	957.785	955.445	1046.86	889.898	932.564	0.108814	0.32732	0.999901	-0.0178553	0.868901	0.963662	0.0840411	0.439039	0.701205	-0.024773	0.822076	0.934403	0.0661859	0.537072	0.999995	0.0909589	0.40719	0.788407	Peak_762	chr1	158739401	158753799	+	0	NA	intron (NM_001085376, intron 20 of 21)	G-rich|Low_complexity|Low_complexity	210838	NM_001085376
chr1	158757800	158769399	3	Peak1926	853	791	979	781	537	581	699	329	777.858	706.935	634.165	707.692	624.938	584.272	631.511	637.866	-0.0456662	0.729335	0.999901	-0.164532	0.194997	0.586697	0.170874	0.180705	0.455888	0.21654	0.0971107	0.368974	0.00634255	0.959676	0.999995	-0.210198	0.105482	0.5191	Peak_763	chr1	158757801	158769399	+	0	NA	intron (NM_001085376, intron 17 of 21)	(GGGAA)n|Simple_repeat|Simple_repeat	193838	NM_001085376
chr1	158769600	158781599	3	Peak1927	912	839	993	787	559	587	726	359	831.661	749.834	643.234	713.129	650.54	590.306	655.904	696.03	-0.0312454	0.824556	0.999901	-0.171025	0.210126	0.601946	0.163154	0.234132	0.518286	0.194399	0.163919	0.465723	-0.00787111	0.953553	0.999995	-0.20227	0.145633	0.576856	Peak_764	chr1	158769601	158781599	+	0	NA	intron (NM_001085376, intron 16 of 21)	intron (NM_001085376, intron 16 of 21)	181838	NM_001085376
chr1	15878000	15887399	3	Peak152	675	694	998	734	519	437	464	317	615.538	620.244	646.473	665.104	603.99	439.461	419.201	614.601	0.0332338	0.848846	0.999901	-0.307877	0.0696833	0.393941	0.333726	0.0499595	0.234669	0.300492	0.0815216	0.341296	0.0258481	0.877584	0.999995	-0.274644	0.110313	0.525968	Peak_765	chr1	15878001	15887399	+	0	NA	intron (NM_001033288, intron 2 of 4)	intron (NM_001033288, intron 2 of 4)	10022	NM_001033288
chr1	158788600	158799799	3	Peak1928	687	767	1142	836	510	593	662	311	626.481	685.486	739.752	757.529	593.516	596.339	598.084	602.968	0.00842005	0.948431	0.999901	-0.200339	0.109231	0.473224	0.275948	0.0279594	0.173985	0.267528	0.036975	0.231192	0.0756087	0.538962	0.999995	-0.191919	0.133127	0.55826	Peak_766	chr1	158788601	158799799	+	0	NA	intron (NM_001085376, intron 13 of 21)	intron (NM_001085376, intron 13 of 21)	163238	NM_001085376
chr1	158825400	158826399	1	Peak1929	108	61	79	61	61	70	91	28	98.4861	54.5171	51.1737	55.2743	70.9892	70.3942	82.2139	54.2865	-0.281923	0.462722	0.999901	0.0493476	0.893058	NA	-0.483399	0.197833	0.476203	-0.201476	0.603481	0.825435	-0.434052	0.242348	NA	-0.232576	0.540366	0.85712	Peak_767	chr1	158825401	158826399	+	0	NA	intron (NM_001085376, intron 11 of 21)	intron (NM_001085376, intron 11 of 21)	131538	NM_001085376
chr1	158849800	158860199	7	Peak1930	794	805	1160	851	576	620	734	280	724.055	719.448	751.412	771.121	670.324	623.491	663.132	542.865	-0.18278	0.136771	0.999901	-0.146981	0.208547	0.601266	0.160851	0.17127	0.443105	0.343631	0.00464811	0.0798468	0.0138702	0.904302	0.999995	-0.329761	0.0063084	0.145913	Peak_768	chr1	158849801	158860199	+	0	NA	exon (NM_001085376, exon 5 of 22)	exon (NM_001085376, exon 5 of 22)	102438	NM_001085376
chr1	158862200	158879599	3	Peak1931	1180	1309	1717	1291	798	919	1041	517	1076.05	1169.88	1112.22	1169.82	928.678	924.175	940.491	1002.36	0.0377661	0.707772	0.999901	-0.227793	0.0184202	0.216595	0.323659	0.000844329	0.0228637	0.285893	0.00388613	0.0717391	0.0958659	0.312086	0.999995	-0.190027	0.0541961	0.406774	Peak_769	chr1	158862201	158879599	+	0	NA	intron (NM_001085376, intron 3 of 21)	intron (NM_001085376, intron 3 of 21)	86538	NM_001085376
chr1	158905400	158912799	2	Peak1932	477	452	640	490	279	314	388	232	434.98	403.963	414.572	444.006	324.688	315.768	350.538	449.802	0.158544	0.360294	0.999901	-0.32898	0.0492349	0.340362	0.327053	0.0518397	0.239418	0.168509	0.32302	0.633642	-0.00192658	0.990649	0.999995	-0.170435	0.314966	0.733204	Peak_770	chr1	158905401	158912799	+	0	NA	intron (NM_001085376, intron 2 of 21)	Lx8|LINE|L1	48338	NM_001085376
chr1	15891000	15898599	16	Peak153	750	876	1206	890	624	799	857	407	683.931	782.902	781.209	806.461	726.184	803.499	774.256	789.093	0.085849	0.462254	0.999901	0.0327546	0.772768	0.929396	0.0817722	0.47233	0.724169	-0.0040768	0.971893	0.990067	0.114527	0.30794	0.999995	0.118604	0.303929	0.72298	Peak_771	chr1	15891001	15898599	+	0	NA	Intergenic	Intergenic	-2078	NM_001033288
chr1	158914400	158939599	3	Peak1933	1622	1690	2290	1882	1222	1370	1418	662	1479.12	1510.39	1483.39	1705.35	1422.11	1377.71	1281.09	1283.49	-0.0173382	0.86083	0.999901	-0.133789	0.16315	0.550287	0.252001	0.00875337	0.0898392	0.269339	0.00589646	0.0908203	0.118212	0.212532	0.999995	-0.151127	0.121634	0.542311	Peak_772	chr1	158914401	158939599	+	0	NA	intron (NM_001085376, intron 2 of 21)	intron (NM_001085376, intron 2 of 21)	30438	NM_001085376
chr1	158939600	158969799	16	Peak1934	2567	2719	4126	2823	2038	2349	2537	1199	2340.87	2430.03	2672.69	2558.02	2371.74	2362.23	2292.05	2324.63	0.00818617	0.922644	0.999901	-0.106319	0.19689	0.5888	0.0973602	0.23914	0.523377	0.089174	0.28726	0.599742	-0.00895856	0.912867	0.999995	-0.0981326	0.239793	0.67069	Peak_773	chr1	158939601	158969799	+	0	NA	intron (NM_001085376, intron 1 of 21)	intron (NM_001085376, intron 1 of 21)	2738	NM_001085376
chr1	158972200	158980799	3	Peak1935	581	554	1012	603	440	533	523	270	529.819	495.123	655.542	546.4	512.053	536.001	472.504	523.477	0.10881	0.452505	0.999901	-0.273124	0.0506339	0.342944	0.082626	0.558703	0.783075	-0.0261842	0.855232	0.94649	-0.190498	0.168579	0.999995	-0.164314	0.24715	0.676757	Peak_774	chr1	158972201	158980799	+	0	NA	Intergenic	MERV1_I-int|LTR|ERV1	-19062	NM_001085376
chr1	158981400	158981999	2	Peak1936	27	57	39	43	47	33	32	16	24.6215	50.9422	25.263	38.9638	54.6966	33.1858	28.9104	31.0209	-0.362275	0.461948	0.999901	0.731042	0.126551	NA	0.118178	0.799964	0.913337	0.480453	0.324173	NA	0.849221	0.0727017	NA	0.368768	0.459814	NA	Peak_775	chr1	158981401	158981999	+	0	NA	Intergenic	MT2A|LTR|ERVL	-24262	NM_001085376
chr1	158990000	158992999	2	Peak1937	187	203	347	217	144	180	177	121	170.527	181.426	224.776	196.631	167.581	181.014	159.911	234.595	0.328157	0.149442	0.999901	-0.278515	0.206665	0.599236	0.208158	0.349631	0.628491	-0.119999	0.592363	0.818806	-0.0703576	0.745669	NA	0.0496417	0.823168	0.959153	Peak_776	chr1	158990001	158992999	+	0	NA	Intergenic	Intergenic	-34062	NM_001085376
chr1	159000000	159021399	7	Peak1938	1393	1472	2136	1530	1035	1076	1270	637	1270.29	1315.56	1383.63	1386.39	1204.49	1082.06	1147.38	1235.02	-0.0281188	0.782632	0.999901	-0.176481	0.0731488	0.4009	0.200961	0.0421908	0.215	0.22908	0.0231011	0.183842	0.0244804	0.801488	0.999995	-0.2046	0.0416027	0.365133	Peak_777	chr1	159000001	159021399	+	0	NA	Intergenic	Intergenic	-53262	NM_001085376
chr1	15903200	15911599	1	Peak154	592	478	697	521	333	414	464	179	539.85	427.2	451.495	472.097	387.531	416.331	419.201	347.046	-0.0690057	0.664994	0.999901	-0.2925	0.0546393	0.354328	0.155049	0.312999	0.597193	0.224055	0.154997	0.455101	-0.137451	0.360504	0.999995	-0.361506	0.020583	0.269913	Peak_778	chr1	15903201	15911599	+	0	NA	Intergenic	Intergenic	-14678	NM_001033288
chr1	159039800	159058399	3	Peak1939	1318	1238	1894	1274	882	1068	1190	524	1201.9	1106.43	1226.87	1154.42	1026.43	1074.01	1075.11	1015.93	-0.00523756	0.957398	0.999901	-0.20824	0.0269298	0.25966	0.104444	0.271501	0.557553	0.109682	0.258499	0.57165	-0.103796	0.26489	0.999995	-0.213478	0.0265149	0.302329	Peak_779	chr1	159039801	159058399	+	0	NA	Intergenic	RMER1C|Other|Other	-91662	NM_001085376
chr1	159079800	159086799	3	Peak1940	541	482	660	496	364	407	440	218	493.343	430.775	427.527	449.443	423.608	409.292	397.518	422.659	0.0179914	0.90319	0.999901	-0.163629	0.248032	0.637657	0.10166	0.477004	0.727654	0.0836684	0.567312	0.803296	-0.0619692	0.657875	0.999995	-0.145638	0.315175	0.733296	Peak_780	chr1	159079801	159086799	+	0	NA	Intergenic	ORR1D1|LTR|ERVL-MaLR	-125862	NM_001085376
chr1	159104000	159105399	1	Peak1941	66	91	162	99	42	86	90	26	60.186	81.3289	104.939	89.7074	48.8778	86.4843	81.3105	50.4089	0.094991	0.809209	0.999901	-0.342515	0.365432	NA	0.383754	0.312629	0.59708	0.288763	0.454984	0.732589	0.0412392	0.911548	NA	-0.247524	0.520175	0.84819	Peak_781	chr1	159104001	159105399	+	0	NA	Intergenic	L1M8|LINE|L1	-127626	NM_011931
chr1	159107000	159110599	1	Peak1942	297	226	379	299	153	186	197	104	270.837	201.982	245.504	270.935	178.055	187.047	177.98	201.636	0.120903	0.571777	0.999901	-0.534349	0.00847567	0.145158	0.40929	0.0458874	0.224687	0.288387	0.167559	0.470952	-0.125059	0.527339	0.999995	-0.413446	0.0457595	0.379713	Peak_782	chr1	159107001	159110599	+	0	NA	Intergenic	RMER1B|Other|Other	-123526	NM_011931
chr1	159122400	159141799	7	Peak1943	1195	1365	1710	1202	949	1012	1304	569	1089.73	1219.93	1107.68	1089.17	1104.41	1017.7	1178.1	1103.18	-0.111802	0.279356	0.999901	0.0555906	0.578368	0.849126	0.0157288	0.875515	0.947412	0.127531	0.214453	0.525224	0.0713193	0.47299	0.999995	-0.0562119	0.582901	0.874064	Peak_783	chr1	159122401	159141799	+	0	NA	Intergenic	Intergenic	-100226	NM_011931
chr1	15913200	15918199	1	Peak155	427	368	521	331	270	204	319	155	389.385	328.89	337.487	299.931	314.214	205.149	288.2	300.515	-0.277546	0.152634	0.999901	-0.270139	0.142321	0.523365	0.0635643	0.732745	0.880698	0.341111	0.0764481	0.331213	-0.206575	0.257729	0.999995	-0.547686	0.00405513	0.119384	Peak_784	chr1	15913201	15918199	+	0	NA	Intergenic	Intergenic	-22978	NM_001033288
chr1	159144400	159150399	2	Peak1944	356	471	508	367	300	322	386	130	324.639	420.944	329.066	332.552	349.127	323.813	348.732	252.044	-0.259955	0.147384	0.999901	0.0939889	0.584645	0.851768	0.110885	0.519115	0.755761	0.370841	0.0369828	0.231192	0.204874	0.228782	0.999995	-0.165967	0.350419	0.754522	Peak_785	chr1	159144401	159150399	+	0	NA	Intergenic	L1_Mus3|LINE|L1	-84926	NM_011931
chr1	159156600	159156999	2	Peak1945	27	34	36	46	33	34	12	11	24.6215	30.3866	23.3197	41.6822	38.404	34.1915	10.8414	21.3268	0.227398	0.709792	0.999901	0.0150864	0.979786	NA	0.574083	0.329666	0.611414	0.346685	0.560722	NA	0.589169	0.309621	NA	0.242484	0.687265	NA	Peak_786	chr1	159156601	159156999	+	0	NA	Intergenic	Intergenic	-75526	NM_011931
chr1	159158400	159172399	3	Peak1946	1088	920	1315	946	724	812	796	484	992.157	822.226	851.816	857.204	842.56	816.573	719.146	938.381	0.16398	0.191483	0.999901	-0.239991	0.049461	0.341098	0.107388	0.383098	0.657033	-0.056592	0.649421	0.852631	-0.132602	0.273468	0.999995	-0.0760105	0.538383	0.855837	Peak_787	chr1	159158401	159172399	+	0	NA	Intergenic	Intergenic	-66926	NM_011931
chr1	159175000	159194599	3	Peak1947	1253	1275	1682	1252	932	949	1159	629	1142.62	1139.5	1089.55	1134.48	1084.62	954.344	1047.1	1219.51	0.0169544	0.882041	0.999901	-0.0662393	0.551779	0.838508	0.0937137	0.401697	0.671784	0.0767593	0.49869	0.761977	0.0274744	0.80361	0.999995	-0.0492849	0.662786	0.905455	Peak_788	chr1	159175001	159194599	+	0	NA	Intergenic	L1VL2|LINE|L1	-47526	NM_011931
chr1	159399200	159421199	16	Peak1948	1484	1299	1988	1323	1192	1344	1675	757	1353.27	1160.95	1287.76	1198.82	1387.2	1351.57	1513.28	1467.67	-0.0467323	0.621779	0.999901	0.137426	0.136556	0.514468	-0.299028	0.00134849	0.0305437	-0.252296	0.00792437	0.105389	-0.161603	0.0809757	0.999995	0.0906933	0.334929	0.743986	Peak_789	chr1	159399201	159421199	+	0	NA	Intergenic	Intergenic	69842	NR_039543
chr1	159431200	159443199	16	Peak1949	810	868	1073	769	738	855	897	410	738.646	775.752	695.056	696.818	858.853	859.815	810.394	794.909	-0.006812	0.952984	0.999901	0.219737	0.0510008	0.343496	-0.179696	0.112548	0.357863	-0.172884	0.134355	0.427767	0.0400417	0.72199	0.999995	0.212925	0.0637421	0.433217	Peak_790	chr1	159431201	159443199	+	0	NA	Intergenic	L1_Mus3|LINE|L1	-86569	NM_022312
chr1	159445000	159452199	16	Peak1950	504	449	586	556	436	601	547	277	459.602	401.282	379.592	503.811	507.398	604.384	494.187	537.049	0.194867	0.207906	0.999901	0.258692	0.0898355	0.438889	-0.145908	0.34015	0.621602	-0.340775	0.0274098	0.200465	0.112784	0.45888	0.999995	0.453559	0.00323742	0.107457	Peak_791	chr1	159445001	159452199	+	0	NA	Intergenic	(TA)n|Simple_repeat|Simple_repeat	-75169	NM_022312
chr1	159458600	159469999	7	Peak1951	787	857	1032	737	634	718	810	369	717.672	765.921	668.497	667.822	737.822	722.043	731.794	715.418	-0.0311643	0.795051	0.999901	0.0857171	0.460502	0.787913	-0.0353628	0.761964	0.895554	-0.00419852	0.971934	0.990067	0.0503543	0.662819	0.999995	0.0545529	0.645946	0.898259	Peak_792	chr1	159458601	159469999	+	0	NA	Intergenic	B4A|SINE|B4	-59469	NM_022312
chr1	159477400	159517199	16	Peak1952	2958	2982	3667	2905	2266	2808	2996	1467	2697.43	2665.08	2375.37	2632.32	2637.07	2823.81	2706.74	2844.22	0.0844032	0.29069	0.999901	0.0770262	0.326732	0.703212	-0.0128796	0.870098	0.945308	-0.0972828	0.221534	0.532817	0.0641466	0.412254	0.999995	0.161429	0.0419485	0.366737	Peak_793	chr1	159477401	159517199	+	0	NA	Intergenic	Intergenic	-26469	NM_022312
chr1	15956600	15971799	3	Peak156	929	934	1340	967	727	724	781	457	847.163	834.738	868.01	876.233	846.051	728.077	705.594	886.033	0.0495846	0.696323	0.999901	-0.147855	0.230659	0.621976	0.143901	0.245716	0.529834	0.0943163	0.453763	0.731876	-0.00395396	0.974181	0.999995	-0.0982703	0.432843	0.803143	Peak_794	chr1	15956601	15971799	+	0	NA	Intergenic	Intergenic	-71478	NM_001033288
chr1	15985000	15992199	2	Peak157	393	548	675	501	317	416	377	202	358.38	489.761	437.244	453.974	368.911	418.343	340.601	391.638	0.197269	0.211738	0.999901	-0.171473	0.261449	0.651734	0.413432	0.00673251	0.0777939	0.216162	0.162168	0.464286	0.241958	0.104992	0.999995	0.0257962	0.867624	0.969411	Peak_795	chr1	15985001	15992199	+	0	NA	Intergenic	Intergenic	-95878	NM_001033288
chr1	15995600	16001599	2	Peak158	401	465	584	392	302	364	385	171	365.675	415.582	378.297	355.205	351.455	366.05	347.828	331.535	0.00405261	0.97975	0.999901	-0.0904119	0.554761	0.838898	0.140858	0.360137	0.637273	0.136805	0.385544	0.683039	0.0504461	0.738297	0.999995	-0.0863593	0.581866	0.873977	Peak_796	chr1	15995601	16001599	+	0	NA	Intergenic	Intergenic	94725	NM_001305227
chr1	159979000	159998799	16	Peak1953	1472	1449	1734	1306	1134	1149	1418	639	1342.33	1295.01	1123.23	1183.41	1319.7	1155.47	1281.09	1238.9	-0.122288	0.25674	0.999901	0.0792756	0.450308	0.78256	-0.0690715	0.512586	0.752088	0.0532164	0.620579	0.83476	0.0102042	0.922347	0.999995	-0.0430122	0.687813	0.915474	Peak_797	chr1	159979001	159998799	+	0	NA	Intergenic	MLT1A0|LTR|ERVL-MaLR	-55480	NR_028111
chr1	160001600	160014199	16	Peak1954	991	956	1277	808	689	801	941	426	903.701	854.4	827.2	732.158	801.829	805.511	850.146	825.93	-0.0205605	0.861554	0.999901	-0.0646947	0.570476	0.845776	-0.0591879	0.607096	0.813031	-0.0386274	0.742134	0.897697	-0.123883	0.27513	0.999995	-0.0852551	0.463702	0.819522	Peak_798	chr1	160001601	160014199	+	0	NA	Intergenic	LTR85b|LTR|Gypsy?	-36480	NR_028111
chr1	160028800	160058399	16	Peak1955	2344	2416	3471	2535	1843	2062	2554	1098	2137.51	2159.24	2248.4	2297.05	2144.8	2073.61	2307.41	2128.81	-0.0855753	0.293405	0.999901	0.0219049	0.782365	0.932744	0.000278432	0.99721	0.998708	0.0858538	0.289595	0.602522	0.0221834	0.778614	0.999995	-0.0636704	0.430413	0.802131	Peak_799	chr1	160028801	160058399	+	0	NA	promoter-TSS (NR_028111)	promoter-TSS (NR_028111)	-780	NR_028111
chr1	16005000	16009199	1	Peak159	257	235	434	241	212	239	219	103	234.361	210.025	281.132	218.379	246.716	240.346	197.855	199.697	0.0028546	0.988986	0.999901	-0.221982	0.262211	0.652694	-0.048746	0.808486	0.917668	-0.0516006	0.801897	0.92616	-0.270728	0.168959	0.999995	-0.219128	0.279473	0.705593	Peak_800	chr1	16005001	16009199	+	0	NA	Intergenic	Intergenic	86225	NM_001305227
chr1	160061800	160069999	1	Peak1956	676	503	716	533	517	529	664	271	616.45	449.543	463.802	482.97	601.662	531.979	599.891	525.416	-0.18364	0.218247	0.999901	0.158537	0.273083	0.661825	-0.365725	0.0124818	0.110993	-0.182085	0.224477	0.535912	-0.207188	0.154228	0.999995	-0.0251031	0.865492	0.968619	Peak_801	chr1	160061801	160069999	+	0	NA	intron (NM_001162896, intron 1 of 2)	intron (NM_001162896, intron 1 of 2)	12018	NR_038030
chr1	160081000	160129799	16	Peak1957	3323	3621	4961	3495	2711	2862	3435	1588	3030.27	3236.17	3213.58	3166.94	3154.95	2878.12	3103.35	3078.82	-0.0738928	0.310636	0.999901	0.00238544	0.973261	0.993106	0.0332172	0.641784	0.832817	0.10711	0.139754	0.435112	0.0356026	0.615122	0.999995	-0.0715073	0.322658	0.737545	Peak_802	chr1	160081001	160129799	+	0	NA	exon (NM_177839, exon 17 of 22)	exon (NM_177839, exon 17 of 22)	-27415	NR_038031
chr1	160130400	160194599	16	Peak1958	4522	4499	6095	4336	3349	4052	4615	2010	4123.65	4020.86	3948.15	3929	3897.42	4074.82	4169.42	3896.99	-0.0162034	0.815139	0.999901	0.000278119	0.996737	0.999011	-0.0217576	0.749952	0.889572	-0.00555422	0.93592	0.974769	-0.0214795	0.751349	0.999995	-0.0159253	0.817027	0.956592	Peak_803	chr1	160130401	160194599	+	0	NA	Intergenic	L1MB7|LINE|L1	-8925	NM_177839
chr1	16049400	16057999	1	Peak160	557	529	810	533	405	407	477	244	507.933	472.78	524.693	482.97	471.322	409.292	430.946	473.068	-0.0409713	0.773454	0.999901	-0.197413	0.145974	0.528476	0.0850722	0.535323	0.767331	0.126043	0.370863	0.67306	-0.112341	0.40264	0.999995	-0.238384	0.0873375	0.484524	Peak_804	chr1	16049401	16057999	+	0	NA	Intergenic	Intergenic	39625	NM_001305227
chr1	160887400	160895599	1	Peak1959	535	499	768	524	395	435	491	239	487.871	445.968	497.486	474.815	459.684	437.45	443.594	463.374	-0.00750667	0.956755	0.999901	-0.12679	0.337894	0.71112	0.0284643	0.831523	0.92837	0.035971	0.793186	0.922127	-0.0983255	0.45296	0.999995	-0.134297	0.322514	0.737479	Peak_805	chr1	160887401	160895599	+	0	NA	Intergenic	RMER17C|LTR|ERVK	-14911	NM_001024952
chr1	161170600	161194399	7	Peak1960	1810	1791	2242	1565	1365	1681	1792	808	1650.55	1600.66	1452.3	1418.1	1588.53	1690.47	1618.98	1566.55	0.0251208	0.798637	0.999901	0.0498916	0.604861	0.861397	-0.0876622	0.365802	0.642415	-0.112783	0.250871	0.562784	-0.0377706	0.694508	0.999995	0.0750124	0.442712	0.808467	Peak_806	chr1	161170601	161194399	+	0	NA	Intergenic	Intergenic	-23186	NM_001195189
chr1	161203000	161223199	16	Peak1961	1670	1654	1833	1408	1120	1124	1345	693	1522.89	1478.22	1187.36	1275.84	1303.41	1130.33	1215.14	1343.59	-0.0310895	0.805749	0.999901	-0.104125	0.400774	0.752513	0.129729	0.296447	0.581894	0.160819	0.2009	0.509228	0.0256041	0.835395	0.999995	-0.135214	0.280968	0.707083	Peak_807	chr1	161203001	161223199	+	0	NA	Intergenic	Intergenic	38110	NR_130150
chr1	161253200	161275399	7	Peak1962	1450	1488	1793	1368	1085	1164	1501	678	1322.27	1329.86	1161.45	1239.59	1262.68	1170.55	1356.08	1314.51	-0.0823406	0.432417	0.999901	0.079398	0.437155	0.775559	-0.028372	0.782058	0.905806	0.0539686	0.605386	0.826294	0.051026	0.616007	0.999995	-0.00294259	0.977446	0.994932	Peak_808	chr1	161253201	161275399	+	0	NA	Intergenic	Intergenic	-13090	NM_007453
chr1	161277200	161298399	16	Peak1963	1634	1620	2128	1432	1184	1363	1531	723	1490.06	1447.83	1378.45	1297.59	1377.89	1370.68	1383.18	1401.75	0.00465391	0.960956	0.999901	-0.0537164	0.560646	0.841761	-0.00817649	0.929905	0.970566	-0.0128304	0.892079	0.958444	-0.0618929	0.500177	0.999995	-0.0490624	0.601487	0.881561	Peak_809	chr1	161277201	161298399	+	0	NA	Intergenic	B1_Mus2|SINE|Alu	-36590	NM_007453
chr1	161304200	161315399	3	Peak1964	831	770	1104	744	566	687	751	362	757.796	688.167	715.136	674.165	658.686	690.869	678.491	701.847	0.0569156	0.623533	0.999901	-0.137521	0.217015	0.608141	0.026241	0.815785	0.920953	-0.0306746	0.789621	0.920704	-0.11128	0.313357	0.999995	-0.0806053	0.478587	0.827945	Peak_810	chr1	161304201	161315399	+	0	NA	Intergenic	B3A|SINE|B2	-58590	NM_007453
chr1	161330800	161353399	3	Peak1965	1633	1435	1769	1407	1025	1199	1482	683	1489.15	1282.49	1145.9	1274.93	1192.85	1205.75	1338.91	1324.2	-0.00579408	0.961581	0.999901	-0.0535493	0.649565	0.87902	0.0132937	0.910565	0.961816	0.0190878	0.873414	0.953509	-0.0402556	0.731605	0.999995	-0.0593434	0.618936	0.888535	Peak_811	chr1	161330801	161353399	+	0	NA	Intergenic	Intergenic	-53338	NM_009452
chr1	16133200	16163199	16	Peak161	2445	2088	3469	2139	2175	2267	2732	1203	2229.62	1866.1	2247.11	1938.22	2531.17	2279.77	2468.22	2332.38	-0.117126	0.119886	0.999901	0.158819	0.030411	0.274598	-0.393788	1.13878e-07	3.79038e-05	-0.276662	0.000258802	0.0133667	-0.234969	0.00145235	0.518771	0.0416925	0.577548	0.873582	Peak_812	chr1	16133201	16163199	+	0	NA	Intergenic	PB1|SINE|Alu	42318	NM_133832
chr1	161373400	161406399	16	Peak1966	2630	2717	3512	2510	1866	2386	2518	1188	2398.32	2428.25	2274.96	2274.4	2171.57	2399.44	2274.89	2303.3	0.0820531	0.301718	0.999901	-0.0703559	0.364566	0.730048	0.0801976	0.303432	0.588567	-0.00185551	0.981242	0.992946	0.00984168	0.898364	0.999995	0.0116972	0.881681	0.972619	Peak_813	chr1	161373401	161406399	+	0	NA	Intergenic	Intergenic	-5538	NM_009452
chr1	161411400	161425999	16	Peak1967	956	988	1358	1002	784	891	1010	417	871.785	882.999	879.67	907.948	912.386	896.017	912.484	808.481	-0.0915043	0.391492	0.999901	0.0590452	0.566101	0.84353	-0.0271005	0.793449	0.910724	0.0644037	0.54414	0.790368	0.0319447	0.754777	0.999995	-0.032459	0.758539	0.938998	Peak_814	chr1	161411401	161425999	+	0	NA	TTS (NM_009452)	TTS (NM_009452)	23262	NM_009452
chr1	161436000	161446399	7	Peak1968	807	751	983	701	615	605	712	344	735.91	671.186	636.756	635.201	715.711	608.407	643.256	666.948	-0.0954628	0.459187	0.999901	-0.0136301	0.91273	0.979227	-0.0549416	0.661256	0.842103	0.0405212	0.752321	0.901986	-0.0685718	0.579585	0.999995	-0.109093	0.391861	0.780036	Peak_815	chr1	161436001	161446399	+	0	NA	Intergenic	ORR1G|LTR|ERVL-MaLR	45762	NM_009452
chr1	161454800	161464599	2	Peak1969	567	684	700	589	439	536	620	257	517.052	611.307	453.438	533.714	510.889	539.018	560.139	498.272	-0.0428926	0.761173	0.999901	0.146887	0.283038	0.669575	0.094741	0.488313	0.736497	0.137634	0.32496	0.63511	0.241628	0.0745304	0.999995	0.103994	0.457396	0.81579	Peak_816	chr1	161454801	161464599	+	0	NA	Intergenic	L1_Mur1|LINE|L1	-34957	NM_183391
chr1	161553800	161554399	2	Peak1970	22	48	76	49	26	27	46	24	20.062	42.8987	49.2304	44.4006	30.2577	27.152	41.5587	46.5313	-0.00565615	0.991361	0.999901	0.0390765	0.938259	NA	0.275122	0.584375	0.800056	0.280778	0.585192	NA	0.314198	0.526627	NA	0.0334203	0.94835	NA	Peak_817	chr1	161553801	161554399	+	0	NA	Intergenic	Intergenic	59443	NM_183391
chr1	161556600	161566199	3	Peak1971	675	683	841	731	597	606	643	287	615.538	610.413	544.773	662.385	694.763	609.413	580.918	556.437	-0.121324	0.375593	0.999901	0.136103	0.304864	0.68514	-0.000267012	0.998397	0.999357	0.121057	0.373914	0.675092	0.135836	0.302866	0.999995	0.0147796	0.913375	0.980048	Peak_818	chr1	161556601	161566199	+	0	NA	Intergenic	Intergenic	66743	NM_183391
chr1	161590400	161599999	2	Peak1972	624	619	775	568	485	538	620	314	569.031	553.215	502.021	514.685	564.422	541.03	560.139	608.784	0.0245234	0.855082	0.999901	0.0729878	0.574913	0.84756	-0.0743588	0.570509	0.790251	-0.0988823	0.459567	0.736084	-0.00137105	0.991556	0.999995	0.0975112	0.462752	0.818998	Peak_819	chr1	161590401	161599999	+	0	NA	Intergenic	URR1A|DNA|hAT-Charlie	100543	NM_183391
chr1	161616400	161622799	1	Peak1973	384	335	490	357	287	362	362	150	350.173	299.397	317.407	323.49	333.998	364.039	327.049	290.82	0.00230329	0.989208	0.999901	-0.0123979	0.939778	0.984661	-0.0854177	0.606591	0.812776	-0.087721	0.604977	0.825895	-0.0978156	0.549381	0.999995	-0.0100946	0.952045	0.987789	Peak_820	chr1	161616401	161622799	+	0	NA	Intergenic	Intergenic	124943	NM_183391
chr1	161632600	161668999	12	Peak1974	2408	2310	2987	2309	1596	1953	2145	1078	2195.88	2064.5	1934.88	2092.27	1857.36	1964	1937.9	2090.03	0.0918417	0.294438	0.999901	-0.119929	0.16108	0.546846	0.130675	0.128269	0.381966	0.0388328	0.655126	0.855066	0.0107459	0.899282	0.999995	-0.0280869	0.745703	0.934851	Peak_821	chr1	161632601	161668999	+	0	NA	Intergenic	MTB_Mm|LTR|ERVL-MaLR	137695	NM_001205243
chr1	161670600	161673199	2	Peak1975	162	175	250	150	134	151	137	84	147.729	156.402	161.942	135.92	155.943	151.85	123.773	162.859	0.170619	0.478156	0.999901	-0.154822	0.503731	0.813934	0.0695183	0.766533	0.897801	-0.101101	0.670827	0.86239	-0.0853036	0.709235	NA	0.0157972	0.94648	0.986792	Peak_822	chr1	161670601	161673199	+	0	NA	Intergenic	Intergenic	116595	NM_001205243
chr1	161683200	161721999	16	Peak1976	3234	3240	4313	3456	2333	2802	3208	1431	2949.11	2895.66	2793.83	3131.6	2715.05	2817.78	2898.27	2774.43	-0.00558461	0.942261	0.999901	-0.0314842	0.67638	0.890786	0.101825	0.178121	0.452556	0.10741	0.161073	0.462373	0.070341	0.348001	0.999995	-0.0370688	0.627775	0.891727	Peak_823	chr1	161683201	161721999	+	0	NA	Intergenic	Intergenic	85895	NM_001205243
chr1	16170200	16186199	16	Peak162	1357	1149	1779	1232	872	926	1236	577	1237.46	1026.89	1152.38	1116.36	1014.8	931.215	1116.66	1118.69	-0.0671823	0.552457	0.999901	-0.162639	0.137549	0.515944	0.00647681	0.953225	0.981526	0.0736592	0.512637	0.77147	-0.156163	0.151647	0.999995	-0.229822	0.0395059	0.359701	Peak_824	chr1	16170201	16186199	+	0	NA	Intergenic	Intergenic	72318	NM_133832
chr1	161723600	161725399	9	Peak1977	121	83	151	120	68	109	101	73	110.341	74.1791	97.8131	108.736	79.1355	109.614	91.2484	141.533	0.54025	0.072387	0.999901	-0.282472	0.335965	NA	0.0983731	0.741116	0.884284	-0.441877	0.136606	0.431076	-0.184099	0.52503	NA	0.257778	0.378413	0.771277	Peak_825	chr1	161723601	161725399	+	0	NA	Intergenic	L1VL4|LINE|L1	63995	NM_001205243
chr1	161727000	161737399	16	Peak1978	900	879	1034	924	698	774	847	381	820.718	785.583	669.793	837.269	812.302	778.359	765.222	738.684	-0.0524699	0.674795	0.999901	0.0846032	0.486192	0.803766	0.0418036	0.731366	0.879832	0.0942735	0.447921	0.728402	0.126407	0.29472	0.999995	0.0321333	0.795456	0.95068	Peak_826	chr1	161727001	161737399	+	0	NA	Intergenic	Intergenic	56295	NM_001205243
chr1	161741200	161756599	16	Peak1979	1165	1222	1622	1133	951	1166	1201	547	1062.37	1092.13	1050.68	1026.65	1106.73	1172.57	1085.04	1060.53	0.0332878	0.739677	0.999901	0.0526306	0.588621	0.853932	-0.0484437	0.620811	0.821319	-0.0817316	0.412374	0.70274	0.00418691	0.965509	0.999995	0.0859185	0.385976	0.776062	Peak_827	chr1	161741201	161756599	+	0	NA	Intergenic	Intergenic	39595	NM_001205243
chr1	161756600	161771799	7	Peak1980	1175	1085	1411	1078	815	822	1003	429	1071.49	969.69	914.001	976.814	948.462	826.629	906.16	831.747	-0.160942	0.151831	0.999901	-0.0963627	0.371583	0.735094	0.0705574	0.515595	0.753867	0.231499	0.0377584	0.233736	-0.0258053	0.809318	0.999995	-0.257305	0.0201901	0.267456	Peak_828	chr1	161756601	161771799	+	0	NA	Intergenic	Intergenic	24295	NM_001205243
chr1	161774000	161783599	7	Peak1981	705	661	808	649	474	565	726	301	642.896	590.751	523.397	588.082	551.621	568.182	655.904	583.58	-0.0726656	0.607577	0.999901	0.0568176	0.678724	0.89212	-0.0375911	0.78516	0.907687	0.0350744	0.803344	0.926921	0.0192265	0.887986	0.999995	-0.015848	0.909961	0.979394	Peak_829	chr1	161774001	161783599	+	0	NA	Intergenic	Intergenic	9695	NM_001205243
chr1	161914800	161932799	16	Peak1982	1291	1240	1480	1100	935	1028	1244	552	1177.27	1108.22	958.697	996.749	1088.11	1033.79	1123.89	1070.22	-0.0743278	0.519475	0.999901	0.0539702	0.631278	0.872151	-0.0719273	0.524565	0.759726	0.00240056	0.983352	0.993378	-0.0179571	0.872731	0.999995	-0.0203576	0.858846	0.967216	Peak_830	chr1	161914801	161932799	+	0	NA	Intergenic	Intergenic	45348	NM_001204905
chr1	161940000	161950399	6	Peak1983	582	637	821	592	581	667	709	367	530.731	569.302	531.818	536.432	676.143	670.756	640.546	711.541	0.0673949	0.579716	0.999901	0.308207	0.00961936	0.155856	-0.250716	0.0363229	0.199038	-0.318111	0.00909924	0.113241	0.0574908	0.629893	0.999995	0.375602	0.00194793	0.0806902	Peak_831	chr1	161940001	161950399	+	0	NA	intron (NM_001204904, intron 6 of 6)	Lx2B2|LINE|L1	23948	NM_001204905
chr1	161952000	161953399	9	Peak1984	48	50	53	48	61	83	79	31	43.7716	44.6862	34.3317	43.4945	70.9892	83.4674	71.3725	60.1029	0.033993	0.926314	0.999901	0.874974	0.0174287	NA	-0.6911	0.060878	0.2594	-0.725093	0.0537244	0.278143	0.183874	0.625124	NA	0.908967	0.0154096	0.232254	Peak_832	chr1	161952001	161953399	+	0	NA	intron (NM_001204904, intron 4 of 6)	intron (NM_001204904, intron 4 of 6)	16448	NM_001204905
chr1	161956800	161960799	4	Peak1985	302	308	451	264	303	310	335	197	275.396	275.267	292.144	239.22	352.618	311.746	302.656	381.944	0.0725745	0.682848	0.999901	0.202998	0.241646	0.631144	-0.345813	0.0489942	0.231999	-0.418387	0.0191778	0.167042	-0.142815	0.412879	0.999995	0.275572	0.118221	0.537362	Peak_833	chr1	161956801	161960799	+	0	NA	intron (NM_001204904, intron 3 of 6)	RLTR16B_MM|LTR|ERVK	10348	NM_001204905
chr1	162507800	162521599	16	Peak1986	1031	1073	1303	1073	820	771	938	483	940.178	958.965	844.042	972.283	954.281	775.342	847.436	936.442	-0.082254	0.495745	0.999901	0.0140239	0.904726	0.976769	0.101991	0.385114	0.658639	0.184245	0.12414	0.414034	0.116015	0.318132	0.999995	-0.06823	0.568228	0.86995	Peak_834	chr1	162507801	162521599	+	0	NA	Intergenic	Intergenic	33645	NM_144877
chr1	162619200	162621999	1	Peak1987	248	189	313	204	165	143	227	76	226.153	168.914	202.752	184.852	192.02	143.805	205.083	147.349	-0.451524	0.0364109	0.999901	-0.106984	0.593754	0.85648	-0.168377	0.409924	0.678914	0.283147	0.189048	0.495534	-0.275361	0.16928	NA	-0.558508	0.00843181	0.171408	Peak_835	chr1	162619201	162621999	+	0	NA	Intergenic	B2_Mm2|SINE|B2	-18550	NM_010865
chr1	162645800	162654599	7	Peak1988	619	670	1030	677	546	634	592	305	564.471	598.795	667.202	613.454	635.411	637.57	534.842	591.335	0.0780076	0.571513	0.999901	-0.0800034	0.549781	0.837247	0.0539679	0.688552	0.856082	-0.0240396	0.860512	0.947802	-0.0260355	0.844422	0.999995	-0.00199584	0.988286	0.997281	Peak_836	chr1	162645801	162654599	+	0	NA	TTS (NM_010865)	TTS (NM_010865)	8019	NM_001177581
chr1	162655000	162661399	1	Peak1989	477	396	632	391	339	373	404	222	434.98	353.915	409.39	354.299	394.514	375.1	364.994	430.414	0.0767227	0.614526	0.999901	-0.153216	0.295074	0.678581	-0.0990873	0.505488	0.747457	-0.17581	0.246639	0.558601	-0.252303	0.083364	0.999995	-0.0764931	0.608462	0.885379	Peak_837	chr1	162655001	162661399	+	0	NA	promoter-TSS (NM_001177581)	promoter-TSS (NM_001177581)	19	NM_001177581
chr1	162789800	162798999	7	Peak1990	664	640	988	720	474	535	648	312	605.507	571.983	639.995	652.418	551.621	538.013	585.435	604.907	-0.00164759	0.990072	0.999901	-0.131336	0.302286	0.683152	0.105433	0.410972	0.679553	0.107081	0.413913	0.703629	-0.025903	0.837022	0.999995	-0.132984	0.306948	0.725974	Peak_838	chr1	162789801	162798999	+	0	NA	intron (NM_144878, intron 8 of 8)	intron (NM_144878, intron 8 of 8)	18149	NM_144878
chr1	162808400	162819799	7	Peak1991	871	764	1257	821	634	715	825	386	794.272	682.805	814.245	743.937	737.822	719.026	745.346	748.378	-0.0184282	0.871515	0.999901	-0.117365	0.283154	0.669575	-0.056265	0.611456	0.815877	-0.0378368	0.738551	0.896161	-0.17363	0.110351	0.999995	-0.135793	0.225296	0.655167	Peak_839	chr1	162808401	162819799	+	0	NA	Intergenic	Intergenic	-1551	NM_144878
chr1	162833400	162840399	3	Peak1992	479	462	575	446	312	424	435	145	436.804	412.9	372.467	404.136	363.092	426.388	393.001	281.126	-0.0741997	0.683662	0.999901	-0.0941895	0.5927	0.85563	0.110571	0.531945	0.765006	0.184771	0.306271	0.618384	0.016382	0.925219	0.999995	-0.168389	0.348987	0.754356	Peak_840	chr1	162833401	162840399	+	0	NA	intron (NM_010231, intron 5 of 8)	intron (NM_010231, intron 5 of 8)	23100	NM_001330291
chr1	162852400	162862999	16	Peak1993	844	983	1319	924	698	741	788	429	769.651	878.53	854.407	837.269	812.302	745.173	711.918	831.747	0.0449543	0.709242	0.999901	-0.0958644	0.411533	0.760243	0.173258	0.139175	0.398309	0.128303	0.281912	0.59427	0.0773933	0.502326	0.999995	-0.05091	0.66833	0.907623	Peak_841	chr1	162852401	162862999	+	0	NA	intron (NM_001330318, intron 2 of 4)	intron (NM_001330318, intron 2 of 4)	2300	NM_001330291
chr1	162871400	162892199	7	Peak1994	1503	1480	1882	1363	971	1164	1425	599	1370.6	1322.71	1219.1	1235.06	1130.01	1170.55	1287.42	1161.34	-0.0535331	0.609681	0.999901	-0.0955517	0.347316	0.717592	0.0794851	0.436705	0.699195	0.133018	0.201413	0.509863	-0.0160666	0.873499	0.999995	-0.149085	0.150162	0.584722	Peak_842	chr1	162871401	162892199	+	0	NA	intron (NM_018881, intron 6 of 8)	intron (NM_018881, intron 6 of 8)	-15190	NM_010231
chr1	162909400	162922599	3	Peak1995	889	839	970	893	708	741	712	358	810.687	749.834	628.335	809.179	823.94	745.173	643.256	694.092	-0.0214946	0.883621	0.999901	0.0282887	0.843771	0.954463	0.0906685	0.528368	0.762654	0.112163	0.442144	0.723779	0.118957	0.404234	0.999995	0.00679416	0.962802	0.990838	Peak_843	chr1	162909401	162922599	+	0	NA	TTS (NM_001178038)	TTS (NM_001178038)	-17288	NM_018881
chr1	162936400	162949399	16	Peak1996	900	926	1189	916	702	732	757	407	820.718	827.588	770.197	830.02	816.957	736.122	683.911	789.093	0.0222996	0.85368	0.999901	-0.0861492	0.461313	0.788656	0.146588	0.211902	0.491886	0.124289	0.298947	0.611689	0.060439	0.601229	0.999995	-0.0638496	0.592149	0.877247	Peak_844	chr1	162936401	162949399	+	0	NA	Intergenic	Intergenic	-5675	NM_001178038
chr1	162952800	162966999	6	Peak1997	993	1023	1202	1040	661	888	861	409	905.525	914.279	778.618	942.381	769.243	893.001	777.87	792.971	0.130632	0.266877	0.999901	-0.119407	0.295745	0.678729	0.262898	0.0215667	0.150904	0.132265	0.254375	0.566777	0.14349	0.202293	0.999995	0.011225	0.922805	0.981485	Peak_845	chr1	162952801	162966999	+	0	NA	intron (NM_008030, intron 6 of 8)	(TCTG)n|Simple_repeat|Simple_repeat	-22675	NM_001178038
chr1	163018800	163025999	1	Peak1998	506	433	572	382	272	359	424	161	461.426	386.982	370.524	346.144	316.542	361.022	383.063	312.147	-0.0499386	0.776384	0.999901	-0.242558	0.150517	0.533914	0.0640443	0.707195	0.866752	0.113983	0.513347	0.771838	-0.178514	0.285715	0.999995	-0.292497	0.0902069	0.488404	Peak_846	chr1	163018801	163025999	+	0	NA	Intergenic	MusHAL1|LINE|L1	-37872	NM_008030
chr1	163050800	163054799	1	Peak1999	246	233	324	214	197	212	272	104	224.33	208.238	209.877	193.913	229.26	213.194	245.738	201.636	-0.192458	0.323496	0.999901	0.132947	0.474901	0.796296	-0.241702	0.19992	0.478485	-0.0492447	0.800947	0.925863	-0.108755	0.559738	0.999995	-0.0595104	0.757705	0.938693	Peak_847	chr1	163050801	163054799	+	0	NA	intron (NM_030071, intron 13 of 21)	L1_Mus3|LINE|L1	32870	NM_030071
chr1	163085200	163093799	1	Peak2000	639	488	687	471	365	360	448	192	582.71	436.137	445.017	426.79	424.771	362.027	404.745	372.25	-0.176937	0.272987	0.999901	-0.305438	0.0466849	0.333639	0.0579125	0.709521	0.868154	0.23485	0.142442	0.438945	-0.247526	0.103864	0.999995	-0.482376	0.00230281	0.0877085	Peak_848	chr1	163085201	163093799	+	0	NA	Intergenic	Intergenic	-3830	NM_030071
chr1	163094600	163095599	2	Peak2001	45	55	76	54	46	55	64	15	41.0359	49.1548	49.2304	48.9313	53.5328	55.3097	57.8208	29.082	-0.351584	0.405562	0.999901	0.299618	0.457579	NA	-0.184665	0.648366	0.836334	0.166919	0.692829	NA	0.114953	0.775556	NA	-0.0519668	0.901769	NA	Peak_849	chr1	163094601	163095599	+	0	NA	Intergenic	Intergenic	-9430	NM_030071
chr1	163129200	163137199	2	Peak2002	556	574	596	472	383	427	401	218	507.021	512.997	386.07	427.696	445.719	429.405	362.283	422.659	0.0809056	0.639348	0.999901	-0.143479	0.392157	0.747945	0.222955	0.184976	0.461189	0.14205	0.405314	0.697844	0.0794758	0.631408	0.999995	-0.0625738	0.713111	0.923234	Peak_850	chr1	163129201	163137199	+	0	NA	Intergenic	Intergenic	-47530	NM_030071
chr1	163153000	163160599	3	Peak2003	592	529	642	510	328	380	477	207	539.85	472.78	415.867	462.129	381.712	382.14	430.946	401.332	-0.0582904	0.718312	0.999901	-0.226919	0.143008	0.524367	0.199868	0.199875	0.478485	0.258158	0.105836	0.384649	-0.0270513	0.859551	0.999995	-0.28521	0.0722548	0.455714	Peak_851	chr1	163153001	163160599	+	0	NA	Intergenic	Intergenic	-71130	NM_030071
chr1	163162400	163164399	4	Peak2004	118	135	244	144	124	114	189	63	107.605	120.653	158.056	130.484	144.306	114.642	170.752	122.145	-0.420043	0.115419	0.999901	0.240423	0.344482	0.715576	-0.330404	0.198746	0.4771	0.0896388	0.738081	0.895868	-0.0899812	0.724842	NA	-0.17962	0.498542	0.837377	Peak_852	chr1	163162401	163164399	+	0	NA	Intergenic	B4A|SINE|B4	-77730	NM_030071
chr1	163164400	163196799	16	Peak2005	2266	2265	2990	2300	1718	1784	1941	970	2066.38	2024.28	1936.83	2084.11	1999.33	1794.05	1753.6	1880.64	-0.0308119	0.729959	0.999901	-0.0940408	0.27926	0.667413	0.132309	0.129238	0.383581	0.163121	0.0656314	0.30691	0.0382679	0.657238	0.999995	-0.124853	0.157451	0.5923	Peak_853	chr1	163164401	163196799	+	0	NA	Intergenic	Intergenic	-94930	NM_030071
chr1	163201400	163214199	2	Peak2006	653	944	1025	846	555	631	695	308	595.476	843.675	663.963	766.591	645.885	634.553	627.898	597.151	-0.0436803	0.725838	0.999901	0.0133124	0.911638	0.978773	0.338846	0.00456612	0.0621391	0.382526	0.00178554	0.04551	0.352158	0.00278833	0.653197	-0.0303679	0.804886	0.954026	Peak_854	chr1	163201401	163214199	+	0	NA	Intergenic	Intergenic	105850	NM_011127
chr1	163233400	163239799	2	Peak2007	381	425	533	352	270	241	295	175	347.437	379.833	345.261	318.96	314.214	242.357	266.518	339.291	-0.0160719	0.932815	0.999901	-0.257422	0.159473	0.545266	0.270313	0.14164	0.402134	0.286385	0.127571	0.419162	0.0128911	0.94296	0.999995	-0.273494	0.143644	0.573601	Peak_855	chr1	163233401	163239799	+	0	NA	Intergenic	Intergenic	77050	NM_011127
chr1	163251800	163269199	3	Peak2008	1074	1156	1417	1129	681	919	950	520	979.39	1033.14	917.888	1023.03	792.519	924.175	858.277	1008.18	0.220187	0.0402972	0.999901	-0.197796	0.0573733	0.362281	0.315139	0.00252991	0.044515	0.0949526	0.368376	0.671125	0.117343	0.250928	0.999995	0.0223909	0.831578	0.962021	Peak_856	chr1	163251801	163269199	+	0	NA	intron (NM_001025570, intron 2 of 2)	intron (NM_001025570, intron 2 of 2)	53150	NM_011127
chr1	163270800	163275199	2	Peak2009	317	305	392	319	222	249	250	122	289.075	272.586	253.925	289.057	258.354	250.402	225.862	236.534	0.0158235	0.932206	0.999901	-0.165441	0.351402	0.720192	0.21723	0.22371	0.506731	0.201407	0.271153	0.583685	0.0517889	0.766519	0.999995	-0.149618	0.411167	0.791678	Peak_857	chr1	163270801	163275199	+	0	NA	intron (NM_001025570, intron 1 of 2)	intron (NM_001025570, intron 1 of 2)	40650	NM_011127
chr1	163288000	163303999	7	Peak2010	1098	1218	1438	1161	797	886	1029	457	1001.28	1088.56	931.491	1052.02	927.514	890.989	929.65	886.033	-0.0632981	0.540232	0.999901	-0.0559627	0.572776	0.846562	0.204883	0.0393325	0.207759	0.268181	0.00855199	0.109402	0.14892	0.127886	0.999995	-0.119261	0.241397	0.672696	Peak_858	chr1	163288001	163303999	+	0	NA	intron (NM_001025570, intron 1 of 2)	intron (NM_001025570, intron 1 of 2)	17650	NM_011127
chr1	163304800	163318999	16	Peak2011	1973	1845	3159	1912	1784	1950	2280	1071	1799.2	1648.92	2046.3	1732.53	2076.14	1960.98	2059.87	2076.46	-0.0371772	0.673357	0.999901	0.103172	0.232034	0.623418	-0.290534	0.000850831	0.0229836	-0.253356	0.00415251	0.0742864	-0.187361	0.030364	0.999995	0.065995	0.451385	0.812579	Peak_859	chr1	163304801	163318999	+	0	NA	intron (NM_001025570, intron 1 of 2)	intron (NM_001025570, intron 1 of 2)	1750	NM_011127
chr1	163322800	163333999	4	Peak2012	689	642	978	664	550	614	778	361	628.305	573.771	633.518	601.674	640.066	617.458	702.884	699.908	-0.0377885	0.761784	0.999901	0.0915415	0.447861	0.781314	-0.194077	0.111377	0.355849	-0.156289	0.209921	0.52048	-0.102536	0.395233	0.999995	0.053753	0.663095	0.905611	Peak_860	chr1	163322801	163333999	+	0	NA	Intergenic	RMER19B2|LTR|ERVK	-14750	NM_175686
chr1	163351400	163361199	7	Peak2013	775	823	903	601	528	597	717	292	706.729	735.535	584.935	544.587	614.464	600.362	647.773	566.131	-0.111642	0.464863	0.999901	-0.0298318	0.840684	0.952551	0.0197692	0.89452	0.955143	0.131411	0.387218	0.684259	-0.0100626	0.945648	0.999995	-0.141474	0.349732	0.754356	Peak_861	chr1	163351401	163361199	+	0	NA	Intergenic	Intergenic	-42650	NM_175686
chr1	163404800	163414199	16	Peak2014	665	686	675	621	593	594	702	349	606.419	613.094	437.244	562.71	690.108	597.345	634.222	676.642	-0.0604843	0.692812	0.999901	0.347996	0.0207081	0.230181	-0.170456	0.257578	0.542096	-0.109971	0.472324	0.743818	0.17754	0.237628	0.999995	0.287512	0.0600372	0.423594	Peak_862	chr1	163404801	163414199	+	0	NA	Intergenic	L1MEc|LINE|L1	-5831	NM_178883
chr1	163414600	163427199	12	Peak2015	860	867	1209	846	597	781	883	388	784.241	774.858	783.152	766.591	694.763	785.398	797.746	752.256	0.0429959	0.710733	0.999901	-0.0678168	0.544751	0.835115	0.0437759	0.697944	0.862042	0.000779974	0.994588	0.997402	-0.0240409	0.828524	0.999995	-0.0248209	0.82791	0.960832	Peak_863	chr1	163414601	163427199	+	0	NA	Intergenic	L1MA4|LINE|L1	-17231	NM_178883
chr1	163464600	163468199	1	Peak2016	297	243	383	253	179	159	208	113	270.837	217.175	248.095	229.252	208.313	159.895	187.918	219.085	-0.0865975	0.682095	0.999901	-0.389834	0.0509044	0.343496	0.174441	0.388682	0.661413	0.261038	0.210599	0.520889	-0.215394	0.27326	0.999995	-0.476432	0.0206772	0.270403	Peak_864	chr1	163464601	163468199	+	0	NA	Intergenic	Intergenic	-62731	NM_178883
chr1	163499600	163511999	3	Peak2017	786	729	1037	696	540	541	709	357	716.76	651.525	671.736	630.67	628.429	544.047	640.546	692.153	-0.0529258	0.690905	0.999901	-0.12835	0.316891	0.694868	0.0146347	0.909945	0.961458	0.0675605	0.609431	0.828988	-0.113715	0.371869	0.999995	-0.181275	0.16681	0.602215	Peak_865	chr1	163499601	163511999	+	0	NA	Intergenic	Intergenic	-102131	NM_178883
chr1	163527600	163534399	3	Peak2018	487	469	623	468	331	374	383	237	444.1	419.156	403.56	424.071	385.204	376.106	346.021	459.496	0.181564	0.246721	0.999901	-0.213519	0.158103	0.5437	0.207995	0.17205	0.444164	0.0264312	0.86412	0.949582	-0.00552341	0.970408	0.999995	-0.0319546	0.835021	0.963572	Peak_866	chr1	163527601	163534399	+	0	NA	Intergenic	Intergenic	-127331	NM_178883
chr1	163551800	163561599	1	Peak2019	662	629	788	599	471	535	558	247	603.684	562.152	510.442	542.775	548.13	538.013	504.125	478.884	-0.0400403	0.77597	0.999901	-0.0807054	0.551212	0.838318	0.0721433	0.596637	0.806907	0.112184	0.421199	0.708429	-0.00856211	0.949108	0.999995	-0.120746	0.383665	0.775448	Peak_867	chr1	163551801	163561599	+	0	NA	Intergenic	Intergenic	-153031	NM_178883
chr1	163570200	163597399	16	Peak2020	1816	1821	2242	1754	1360	1492	1578	740	1656.03	1627.47	1452.3	1589.36	1582.71	1500.4	1425.64	1434.71	-0.0319075	0.743133	0.999901	-0.0467368	0.621892	0.867956	0.0981627	0.301927	0.586978	0.13007	0.178536	0.484483	0.0514259	0.584601	0.999995	-0.0786443	0.414461	0.793633	Peak_868	chr1	163570201	163597399	+	0	NA	Intergenic	Lx5c|LINE|L1	141432	NM_001143956
chr1	163611000	163621799	3	Peak2021	768	789	872	684	468	619	732	360	700.346	705.148	564.854	619.797	544.638	622.486	661.325	697.969	0.122375	0.404572	0.999901	-0.0628546	0.661114	0.883996	0.132867	0.355642	0.633678	0.0104918	0.942549	0.977444	0.0700121	0.62226	0.999995	0.0595203	0.681721	0.912853	Peak_869	chr1	163611001	163621799	+	0	NA	Intergenic	Lx10|LINE|L1	108832	NM_001143956
chr1	163645800	163649399	2	Peak2022	270	222	330	254	210	266	228	95	246.215	198.407	213.764	230.158	244.389	267.498	205.987	184.186	0.0299532	0.890721	0.999901	-0.0308633	0.883745	0.968369	-0.0685177	0.747785	0.888216	-0.0984708	0.650123	0.852844	-0.0993809	0.63623	0.999995	-0.000910119	0.996624	0.999121	Peak_870	chr1	163645801	163649399	+	0	NA	Intergenic	RMER1A|Other|Other	77632	NM_001143956
chr1	163652600	163668399	3	Peak2023	1067	1084	1407	1041	753	940	904	422	973.007	968.796	911.41	943.287	876.309	945.293	816.719	818.175	0.0688304	0.539241	0.999901	-0.154636	0.153623	0.537237	0.1769	0.104392	0.343944	0.10807	0.329453	0.639048	0.0222643	0.835227	0.999995	-0.0858057	0.436477	0.804732	Peak_871	chr1	163652601	163668399	+	0	NA	Intergenic	Intergenic	64732	NM_001143956
chr1	163697400	163703999	2	Peak2024	422	456	561	478	289	341	343	214	384.825	407.538	363.398	433.133	336.326	342.92	309.883	414.904	0.218432	0.172795	0.999901	-0.21211	0.169843	0.558407	0.38146	0.0136962	0.117058	0.163028	0.298416	0.611082	0.169349	0.261899	0.999995	0.00632137	0.967793	0.992327	Peak_872	chr1	163697401	163703999	+	0	NA	Intergenic	Intergenic	24532	NM_001143956
chr1	163719800	163737999	7	Peak2025	1228	1170	1618	1256	855	931	985	464	1119.82	1045.66	1048.09	1138.11	995.012	936.243	889.898	899.605	-0.0335147	0.756815	0.999901	-0.202714	0.0515201	0.34489	0.214315	0.0405557	0.211057	0.247829	0.0204549	0.172414	0.0116011	0.910103	0.999995	-0.236228	0.0264016	0.301864	Peak_873	chr1	163719801	163737999	+	0	NA	Intergenic	Intergenic	-3668	NM_001143956
chr1	163743000	163747199	1	Peak2026	279	310	435	302	231	223	278	148	254.423	277.054	281.779	273.653	268.828	224.256	251.159	286.943	-0.0414076	0.825331	0.999901	-0.0482375	0.788505	0.934377	0.0843511	0.641045	0.832443	0.125759	0.498235	0.761678	0.0361136	0.839043	0.999995	-0.0896451	0.627267	0.891727	Peak_874	chr1	163743001	163747199	+	0	NA	Intergenic	Intergenic	-19868	NM_001143956
chr1	163762200	163771199	3	Peak2027	613	643	811	617	490	447	494	221	559	574.664	525.34	559.086	570.241	449.517	446.304	428.476	-0.203512	0.167471	0.999901	-0.0965591	0.493128	0.807947	0.162049	0.251986	0.536548	0.36556	0.0121963	0.130754	0.0654897	0.638103	0.999995	-0.300071	0.0389035	0.357339	Peak_875	chr1	163762201	163771199	+	0	NA	Intergenic	Lx4A|LINE|L1	-12883	NM_001305643
chr1	164017800	164025599	7	Peak2028	585	623	741	609	404	524	595	257	533.467	556.79	479.996	551.837	470.158	526.951	537.553	498.272	0.0258419	0.851069	0.999901	-0.00295375	0.982261	0.995418	0.134858	0.311323	0.595682	0.109016	0.422974	0.709832	0.131904	0.314743	0.999995	0.0228881	0.866066	0.968823	Peak_876	chr1	164017801	164025599	+	0	NA	Intergenic	Intergenic	-26534	NM_011345
chr1	164028600	164079399	16	Peak2029	3692	3902	5282	3817	2766	3091	3792	1700	3366.77	3487.31	3421.51	3458.72	3218.95	3108.41	3425.88	3295.97	-0.0563875	0.427358	0.999901	-0.0302653	0.662718	0.884617	0.0632132	0.363855	0.640591	0.119601	0.0905558	0.357088	0.0329479	0.633026	0.999995	-0.0866528	0.218665	0.648212	Peak_877	chr1	164028601	164079399	+	0	NA	intron (NM_011345, intron 10 of 13)	intron (NM_011345, intron 10 of 13)	5766	NM_011345
chr1	164083600	164090399	3	Peak2030	475	510	718	529	328	406	414	219	433.157	455.799	465.098	479.346	381.712	408.286	374.028	424.598	0.137726	0.340898	0.999901	-0.251483	0.0691344	0.393116	0.307765	0.0269465	0.170344	0.170039	0.230158	0.541847	0.0562822	0.67748	0.999995	-0.113757	0.419681	0.796341	Peak_878	chr1	164083601	164090399	+	0	NA	Intergenic	Intergenic	24924	NM_001164059
chr1	164095800	164166399	16	Peak2031	5040	5362	7620	5224	3780	4592	5089	2216	4596.02	4792.15	4936	4733.65	4399	4617.86	4597.66	4296.39	-0.0114029	0.870064	0.999901	-0.083631	0.222059	0.613796	0.0820533	0.232232	0.516227	0.0934562	0.178147	0.483906	-0.00157775	0.981539	0.999995	-0.095034	0.169741	0.604543	Peak_879	chr1	164095801	164166399	+	0	NA	intron (NM_011347, intron 6 of 15)	B4A|SINE|B4	15836	NM_011347
chr1	164168000	164176199	3	Peak2032	649	692	841	615	457	531	514	321	591.829	618.457	544.773	557.273	531.837	533.99	464.373	622.356	0.208578	0.136649	0.999901	-0.191348	0.159089	0.545124	0.2419	0.0763909	0.292081	0.0333216	0.809353	0.929384	0.0505518	0.705566	0.999995	0.0172302	0.900276	0.976528	Peak_880	chr1	164168001	164176199	+	0	NA	intron (NM_007976, intron 3 of 24)	intron (NM_007976, intron 3 of 24)	-19883	NR_037987
chr1	164178600	164200199	15	Peak2033	1365	1527	2133	1346	1208	1246	1488	703	1244.76	1364.72	1381.69	1219.66	1405.82	1253.02	1344.33	1362.98	-0.075748	0.454247	0.999901	0.0641103	0.515335	0.820689	-0.0889697	0.369317	0.645602	-0.0132217	0.89579	0.959083	-0.0248594	0.800278	0.999995	-0.0116377	0.907719	0.978939	Peak_881	chr1	164178601	164200199	+	0	NA	intron (NM_007976, intron 11 of 24)	intron (NM_007976, intron 11 of 24)	-37183	NR_037987
chr1	164205600	164213599	6	Peak2034	582	536	644	458	407	443	532	258	530.731	479.036	417.163	415.01	473.649	445.495	480.635	500.211	-0.0200226	0.898252	0.999901	0.0144173	0.924356	0.981502	-0.094196	0.538401	0.769718	-0.0741734	0.634664	0.843562	-0.0797787	0.598096	0.999995	-0.00560528	0.971126	0.99323	Peak_882	chr1	164205601	164213599	+	0	NA	exon (NM_007976, exon 21 of 25)	exon (NM_007976, exon 21 of 25)	-39446	NM_054087
chr1	164802400	164819199	7	Peak2035	1135	1228	1443	1009	858	931	1239	407	1035.02	1097.49	934.73	914.291	998.504	936.243	1119.37	789.093	-0.288807	0.0210517	0.999901	0.107424	0.376671	0.738732	-0.0754362	0.536226	0.768074	0.213371	0.0874674	0.351974	0.0319874	0.791801	0.999995	-0.181383	0.144891	0.575353	Peak_883	chr1	164802401	164819199	+	0	NA	intron (NM_019759, intron 2 of 3)	B4|SINE|B4	14068	NM_019759
chr1	164953200	164970199	3	Peak2036	1114	1005	1429	867	755	799	929	469	1015.87	898.192	925.661	785.62	878.637	803.499	839.305	909.299	-0.0106086	0.92808	0.999901	-0.175772	0.121647	0.492715	-0.0280536	0.806904	0.917018	-0.017445	0.881421	0.95515	-0.203825	0.0711451	0.999995	-0.18638	0.107358	0.522018	Peak_884	chr1	164953201	164970199	+	0	NA	Intergenic	IMPB_01|Satellite|Satellite	-26190	NM_008510
chr1	165133200	165143999	16	Peak2037	860	720	967	656	625	698	740	349	784.241	643.481	626.392	594.425	727.348	701.931	668.553	676.642	-0.0146622	0.912796	0.999901	-0.0126897	0.922258	0.981167	-0.171861	0.190978	0.468789	-0.157199	0.240017	0.552334	-0.184551	0.155509	0.999995	-0.0273519	0.836365	0.963696	Peak_885	chr1	165133201	165143999	+	0	NA	3' UTR (NM_032005, exon 8 of 8)	3' UTR (NM_032005, exon 8 of 8)	22173	NM_032005
chr1	165146800	165165799	16	Peak2038	1518	1503	2062	1447	1168	1275	1554	727	1384.28	1343.27	1335.7	1311.18	1359.27	1282.18	1403.96	1409.51	-0.0439445	0.63436	0.999901	0.0239831	0.788829	0.934377	-0.0584813	0.516593	0.754337	-0.0145368	0.874473	0.953956	-0.0344982	0.698788	0.999995	-0.0199614	0.827141	0.960595	Peak_886	chr1	165146801	165165799	+	0	NA	intron (NM_032005, intron 1 of 7)	L1MB8|LINE|L1	4473	NM_032005
chr1	165558200	165566399	1	Peak2039	593	482	674	434	398	433	429	256	540.762	430.775	436.596	393.263	463.175	435.438	387.58	496.334	0.127077	0.429585	0.999901	-0.199693	0.200335	0.592671	-0.0426999	0.786828	0.908226	-0.169777	0.288905	0.601756	-0.242392	0.118149	0.999995	-0.0726152	0.646137	0.898259	Peak_887	chr1	165558201	165566399	+	0	NA	intron (NM_173029, intron 26 of 33)	Charlie1b|DNA|hAT-Charlie	72241	NM_001001880
chr1	165647600	165668199	16	Peak2040	1401	1426	1722	1264	1196	1389	1571	755	1277.58	1274.45	1115.46	1145.36	1391.85	1396.82	1419.32	1463.8	0.0226952	0.822085	0.999901	0.234914	0.0177164	0.21233	-0.216473	0.0296632	0.179017	-0.239168	0.0178641	0.159744	0.0184415	0.852392	0.999995	0.257609	0.0103679	0.192444	Peak_888	chr1	165647601	165668199	+	0	NA	intron (NM_178593, intron 4 of 6)	intron (NM_178593, intron 4 of 6)	-23359	NM_001083897
chr1	165669200	165710599	16	Peak2041	3069	3200	4163	2863	2811	3202	3473	1676	2798.65	2859.92	2696.66	2594.27	3271.32	3220.03	3137.68	3249.43	0.0136672	0.856109	0.999901	0.221931	0.00279043	0.0816742	-0.232219	0.001841	0.0371807	-0.245886	0.00111447	0.0343536	-0.0102879	0.889847	0.999995	0.235598	0.00170678	0.0755354	Peak_889	chr1	165669201	165710599	+	0	NA	intron (NM_178593, intron 1 of 6)	intron (NM_178593, intron 1 of 6)	18194	NM_178593
chr1	165727400	165766799	16	Peak2042	2936	2858	3607	2679	2292	2700	3124	1455	2677.36	2554.26	2336.5	2427.54	2667.33	2715.2	2822.38	2820.96	0.0102379	0.903063	0.999901	0.132977	0.107964	0.471816	-0.140616	0.09041	0.319474	-0.150854	0.0724131	0.322059	-0.00763916	0.926346	0.999995	0.143215	0.0869046	0.484014	Peak_890	chr1	165727401	165766799	+	0	NA	Intergenic	L1VL2|LINE|L1	-16680	NM_011804
chr1	165775400	165782199	13	Peak2043	517	532	665	456	507	564	706	305	471.457	475.461	430.766	413.198	590.025	567.176	637.836	591.335	-0.0878892	0.51722	0.999901	0.448243	0.00073601	0.0367766	-0.467691	0.000481028	0.0160555	-0.379802	0.00557947	0.0880326	-0.0194483	0.884723	0.999995	0.360354	0.00800106	0.166394	Peak_891	chr1	165775401	165782199	+	0	NA	Intergenic	Intergenic	-9881	NM_031162
chr1	165785000	165829399	16	Peak2044	3392	3952	5713	4033	3172	3524	3895	1707	3093.19	3532	3700.7	3654.44	3691.44	3543.84	3518.94	3309.54	-0.0710727	0.410765	0.999901	0.0840338	0.324107	0.701056	-0.00445462	0.958377	0.983359	0.0666181	0.439562	0.722206	0.0795792	0.349172	0.999995	0.0129611	0.880285	0.972299	Peak_892	chr1	165785001	165829399	+	0	NA	intron (NM_001113391, intron 1 of 7)	intron (NM_001113391, intron 1 of 7)	18519	NM_001113392
chr1	165829600	165849599	16	Peak2045	1639	1727	2759	1803	1641	1860	1999	897	1494.62	1543.46	1787.19	1633.76	1909.73	1870.47	1806	1739.11	-0.0383759	0.697159	0.999901	0.176219	0.0688939	0.392731	-0.225291	0.0206826	0.147473	-0.186915	0.0581814	0.290227	-0.049072	0.612671	0.999995	0.137843	0.160311	0.595573	Peak_893	chr1	165829601	165849599	+	0	NA	intron (NM_001113391, intron 1 of 7)	intron (NM_001113391, intron 1 of 7)	50919	NM_001113392
chr1	166031000	166043799	7	Peak2046	957	995	1121	928	830	964	945	456	872.697	889.255	726.149	840.894	965.918	969.429	853.76	884.094	0.0329264	0.787194	0.999901	0.188049	0.115534	0.485055	-0.0709094	0.553843	0.780176	-0.103836	0.393023	0.688964	0.11714	0.325244	0.999995	0.220976	0.0684533	0.44486	Peak_894	chr1	166031001	166043799	+	0	NA	Intergenic	Intergenic	-34766	NM_011137
chr1	166044800	166078999	16	Peak2047	2510	2480	3595	2516	2082	2540	2650	1294	2288.89	2216.43	2328.73	2279.84	2422.94	2554.3	2394.14	2508.81	0.0729385	0.321564	0.999901	0.0605353	0.399965	0.752513	-0.0992691	0.170236	0.442197	-0.172208	0.0189455	0.165843	-0.0387338	0.589153	0.999995	0.133474	0.0672298	0.441581	Peak_895	chr1	166044801	166078999	+	0	NA	Intergenic	Intergenic	-59266	NM_011137
chr1	166091800	166119199	16	Peak2048	1696	1783	2409	1804	1496	1691	1900	920	1546.6	1593.51	1560.47	1634.67	1740.98	1700.52	1716.55	1783.7	0.00864175	0.916966	0.999901	0.153771	0.0570788	0.362256	-0.0988055	0.223612	0.506731	-0.107447	0.193575	0.501559	0.054965	0.495097	0.999995	0.162412	0.0483964	0.390562	Peak_896	chr1	166091801	166119199	+	0	NA	intron (NM_001033344, intron 5 of 5)	intron (NM_001033344, intron 5 of 5)	22398	NM_001033344
chr1	166124400	166124599	4	Peak2049	13	24	12	4	13	4	28	10	11.8548	21.4494	7.77322	3.62454	15.1288	4.02253	25.2966	19.388	-0.887905	0.331448	0.999901	1.05919	0.23137	NA	-0.694163	0.430407	0.694873	0.193742	0.834284	NA	0.365029	0.684118	NA	0.171288	0.853944	NA	Peak_897	chr1	166124401	166124599	+	0	NA	intron (NM_001033344, intron 2 of 5)	L1MEg|LINE|L1	3398	NM_001033344
chr1	166126200	166170999	16	Peak2050	3555	3515	5201	3563	2962	3396	3899	1730	3241.84	3141.44	3369.04	3228.56	3447.05	3415.12	3522.55	3354.13	-0.0415725	0.542357	0.999901	0.0759771	0.255091	0.645436	-0.130069	0.0526709	0.240806	-0.0884962	0.19399	0.502066	-0.0540917	0.417071	0.999995	0.0344045	0.611687	0.886305	Peak_898	chr1	166126201	166170999	+	0	NA	intron (NM_021610, intron 2 of 6)	intron (NM_021610, intron 2 of 6)	18140	NM_021610
chr1	166307200	166312199	4	Peak2051	320	351	435	315	395	422	443	214	291.811	313.697	281.779	285.433	459.684	424.376	400.228	414.904	-0.0308228	0.842644	0.999901	0.582459	0.000139313	0.0133712	-0.51847	0.000756155	0.0212453	-0.487647	0.00193168	0.047682	0.0639891	0.679615	0.999995	0.551636	0.000415806	0.0320375	Peak_899	chr1	166307201	166312199	+	0	NA	intron (NM_001164528, intron 9 of 9)	intron (NM_001164528, intron 9 of 9)	55561	NM_001164528
chr1	166318800	166340799	16	Peak2052	1542	1508	2059	1461	1304	1357	1592	733	1406.16	1347.74	1333.76	1323.86	1517.54	1364.64	1438.29	1421.14	-0.0869679	0.334325	0.999901	0.109539	0.209882	0.601872	-0.144931	0.0995384	0.335633	-0.057963	0.519285	0.775644	-0.0353922	0.684889	0.999995	0.0225708	0.80051	0.952682	Peak_900	chr1	166318801	166340799	+	0	NA	Intergenic	Intergenic	-49367	NM_030245
chr1	166342400	166350599	7	Peak2053	621	603	739	470	388	467	527	226	566.295	538.915	478.701	425.884	451.538	469.63	476.118	438.17	-0.0279957	0.857711	0.999901	-0.167972	0.264445	0.654828	0.0558866	0.712778	0.87032	0.0838824	0.588296	0.815969	-0.112085	0.452775	0.999995	-0.195967	0.202297	0.634285	Peak_901	chr1	166342401	166350599	+	0	NA	Intergenic	L1M2|LINE|L1	-32667	NM_030245
chr1	166360400	166367399	7	Peak2054	543	533	625	498	407	575	492	212	495.166	476.355	404.855	451.256	473.649	578.238	444.497	411.026	0.12501	0.454473	0.999901	0.0311581	0.848875	0.956318	0.015827	0.923203	0.967925	-0.109184	0.511152	0.770523	0.0469851	0.772521	0.999995	0.156169	0.345407	0.751693	Peak_902	chr1	166360401	166367399	+	0	NA	Intergenic	(GA)n|Simple_repeat|Simple_repeat	-15267	NM_030245
chr1	166475400	166487399	3	Peak2055	850	789	1060	793	547	600	775	324	775.122	705.148	686.635	718.566	636.575	603.379	700.174	628.172	-0.122972	0.32114	0.999901	-0.124642	0.293078	0.676949	0.089006	0.456099	0.714095	0.211978	0.0842851	0.346276	-0.0356356	0.761353	0.999995	-0.247613	0.0422896	0.368043	Peak_903	chr1	166475401	166487399	+	0	NA	Intergenic	Intergenic	16188	NM_001164306
chr1	166647400	166653199	3	Peak2056	474	477	598	533	326	324	401	187	432.245	426.306	387.366	482.97	379.385	325.825	362.283	362.556	-0.114797	0.465528	0.999901	-0.142735	0.340166	0.71246	0.29487	0.049221	0.232567	0.409667	0.00806925	0.106353	0.152134	0.300177	0.999995	-0.257532	0.095237	0.499426	Peak_904	chr1	166647401	166653199	+	0	NA	Intergenic	Intergenic	-2607	NM_001164312
chr1	166658400	166669399	3	Peak2057	751	721	961	744	544	556	640	306	684.843	644.375	622.506	674.165	633.084	559.131	578.208	593.274	-0.0742207	0.558638	0.999901	-0.109975	0.365318	0.731049	0.124265	0.309344	0.59431	0.198485	0.113781	0.397302	0.0142893	0.905236	0.999995	-0.184196	0.13989	0.568335	Peak_905	chr1	166658401	166669399	+	0	NA	intron (NM_001347135, intron 7 of 7)	intron (NM_001347135, intron 7 of 7)	-16207	NM_001164312
chr1	166704800	166708399	2	Peak2058	217	261	248	194	176	163	177	64	197.884	233.262	160.647	175.79	204.821	163.918	159.911	124.083	-0.316508	0.204036	0.999901	0.0243444	0.918389	0.980718	0.170263	0.473844	0.725741	0.48677	0.0483265	0.264541	0.194607	0.407204	NA	-0.292163	0.235748	0.665921	Peak_906	chr1	166704801	166708399	+	0	NA	Intergenic	PB1D10|SINE|Alu	-24755	NM_001347135
chr1	166720400	166735599	3	Peak2059	964	990	1195	886	652	710	874	397	879.08	884.786	774.083	802.836	758.77	713.998	789.615	769.705	-0.0670733	0.573388	0.999901	-0.0913304	0.425857	0.767336	0.12357	0.283683	0.570149	0.190644	0.106069	0.385019	0.0322398	0.776354	0.999995	-0.158404	0.177283	0.612615	Peak_907	chr1	166720401	166735599	+	0	NA	Intergenic	Lx5|LINE|L1	-46155	NM_001347135
chr1	166899800	166908799	5	Peak2060	593	605	798	436	434	605	585	295	540.762	540.703	516.919	395.075	505.071	608.407	528.518	571.947	0.193887	0.202194	0.999901	-0.0317022	0.831162	0.949595	-0.143905	0.338237	0.619667	-0.337792	0.0260539	0.195633	-0.175607	0.236813	0.999995	0.162185	0.280318	0.706279	Peak_908	chr1	166899801	166908799	+	0	NA	Intergenic	Lx8|LINE|L1	95430	NR_037988
chr1	167095800	167102999	1	Peak2061	518	473	648	457	353	452	598	185	472.369	422.731	419.754	414.104	410.806	454.545	540.263	358.679	-0.216641	0.198172	0.999901	0.098452	0.545472	0.835227	-0.18872	0.250259	0.53482	0.0279207	0.868257	0.951436	-0.0902682	0.579289	0.999995	-0.118189	0.479285	0.827945	Peak_909	chr1	167095801	167102999	+	0	NA	Intergenic	ORR1F-int|LTR|ERVL-MaLR	97983	NM_001160261
chr1	167104600	167110999	1	Peak2062	411	371	604	410	278	323	434	199	374.794	331.571	391.252	371.516	323.524	324.819	392.097	385.822	-0.02554	0.87887	0.999901	-0.0952414	0.554541	0.838898	-0.0294873	0.856339	0.939487	-0.00394732	0.981099	0.99293	-0.124729	0.436098	0.999995	-0.120781	0.463989	0.819522	Peak_910	chr1	167104601	167110999	+	0	NA	Intergenic	B1_Mur1|SINE|Alu	106383	NM_001160261
chr1	16714200	16722399	7	Peak163	641	731	871	682	437	448	548	308	584.533	653.312	564.206	617.984	508.562	450.523	495.09	597.151	0.0449558	0.755747	0.999901	-0.194658	0.162393	0.548978	0.341603	0.0143828	0.120604	0.296647	0.0369733	0.231192	0.146946	0.283208	0.999995	-0.149702	0.291682	0.714598	Peak_911	chr1	16714201	16722399	+	0	NA	Intergenic	L2a|LINE|L2	29844	NM_016923
chr1	167143800	167151799	1	Peak2063	471	460	690	429	343	381	505	252	429.509	411.113	446.96	388.732	399.169	383.146	456.242	488.578	0.00937825	0.952368	0.999901	-0.0333259	0.826207	0.948106	-0.0994052	0.517021	0.754681	-0.108783	0.486961	0.754904	-0.132731	0.380182	0.999995	-0.0239477	0.877124	0.971921	Peak_912	chr1	167143801	167151799	+	0	NA	Intergenic	L1_Rod|LINE|L1	137327	NM_030724
chr1	167168000	167180999	3	Peak2064	846	823	1038	786	503	706	776	408	771.475	735.535	672.384	712.223	585.37	709.976	701.077	791.032	0.213514	0.102631	0.999901	-0.160885	0.206659	0.599236	0.167209	0.191714	0.469825	-0.0463056	0.720439	0.886519	0.00632361	0.959955	0.999995	0.0526292	0.682647	0.913281	Peak_913	chr1	167168001	167180999	+	0	NA	Intergenic	Intergenic	110627	NM_030724
chr1	167182800	167196799	7	Peak2065	1087	1100	1704	1100	870	1028	1047	514	991.245	983.096	1103.8	996.749	1012.47	1033.79	945.912	996.545	0.0555353	0.596638	0.999901	-0.100625	0.321783	0.698754	0.0169897	0.868251	0.944447	-0.0385456	0.711489	0.882751	-0.0836348	0.406789	0.999995	-0.0450893	0.662698	0.905455	Peak_914	chr1	167182801	167196799	+	0	NA	Intergenic	Intergenic	95327	NM_030724
chr1	167401200	167415399	16	Peak2066	1392	1424	2001	1660	1196	1398	1589	701	1269.38	1272.66	1296.18	1504.19	1391.85	1405.87	1435.58	1359.1	-0.0310129	0.755749	0.999901	0.140319	0.149684	0.533397	-0.0266086	0.785198	0.907687	0.00440423	0.964614	0.987574	0.11371	0.240928	0.999995	0.109306	0.269796	0.696636	Peak_915	chr1	167401201	167415399	+	0	NA	Intergenic	MTC|LTR|ERVL-MaLR	-14503	NM_025569
chr1	167641000	167724599	16	Peak2067	8701	9214	13007	8632	7696	8868	9870	4376	7934.52	8234.77	8425.53	7821.76	8956.27	8917.94	8917.05	8484.2	-0.0374889	0.545162	0.999901	0.127217	0.0381184	0.304247	-0.154606	0.0119327	0.108566	-0.117118	0.0586215	0.291491	-0.0273889	0.655136	0.999995	0.0897286	0.146466	0.57822	Peak_916	chr1	167641001	167724599	+	0	NA	Intergenic	L1_Mur3|LINE|L1	-6758	NM_033652
chr1	167725800	167771399	16	Peak2068	3651	3815	6158	4159	3253	3759	3893	1798	3329.38	3409.56	3988.96	3768.62	3785.7	3780.17	3517.13	3485.97	-0.00495282	0.956789	0.999901	-0.00474454	0.958111	0.988759	-0.0243926	0.787636	0.908521	-0.0194398	0.831251	0.938027	-0.0291371	0.746527	0.999995	-0.00969736	0.915141	0.980458	Peak_917	chr1	167725801	167771399	+	0	NA	intron (NM_033652, intron 2 of 7)	intron (NM_033652, intron 2 of 7)	59042	NM_033652
chr1	167774000	167783199	7	Peak2069	698	682	977	618	479	583	697	322	636.512	609.52	632.87	559.992	557.44	586.283	629.704	624.295	0.0214187	0.867144	0.999901	-0.0939704	0.445972	0.780254	-0.02404	0.847037	0.935967	-0.0454587	0.72091	0.886844	-0.11801	0.33529	0.999995	-0.0725518	0.564587	0.867786	Peak_918	chr1	167774001	167783199	+	0	NA	intron (NM_033652, intron 2 of 7)	L2|LINE|L2	89042	NM_033652
chr1	167787000	167792799	6	Peak2070	367	434	698	444	364	445	469	187	334.67	387.876	452.142	402.324	423.608	447.506	423.718	362.556	-0.0532192	0.75627	0.999901	0.101422	0.542893	0.834611	-0.100733	0.547962	0.776037	-0.0475139	0.781111	0.916339	0.000688777	0.996693	0.999995	0.0482026	0.776812	0.94404	Peak_919	chr1	167787001	167792799	+	0	NA	intron (NM_033652, intron 2 of 7)	intron (NM_033652, intron 2 of 7)	100342	NM_033652
chr1	167795800	167806799	3	Peak2071	594	660	800	635	528	586	581	285	541.674	589.858	518.215	575.396	614.464	589.3	524.904	552.559	0.0106176	0.936171	0.999901	0.102142	0.426574	0.767648	0.0356401	0.781992	0.905806	0.0250224	0.849118	0.944402	0.137782	0.279411	0.999995	0.112759	0.390135	0.779077	Peak_920	chr1	167795801	167806799	+	0	NA	intron (NM_033652, intron 3 of 7)	intron (NM_033652, intron 3 of 7)	111742	NM_033652
chr1	167807000	167817599	14	Peak2072	689	711	908	622	576	705	751	385	628.305	635.438	588.174	563.616	670.324	708.97	678.491	746.439	0.106283	0.384358	0.999901	0.150767	0.205857	0.599236	-0.169909	0.15734	0.423716	-0.276192	0.02366	0.186512	-0.0191421	0.872275	0.999995	0.25705	0.0337963	0.335584	Peak_921	chr1	167807001	167817599	+	0	NA	intron (NM_033652, intron 3 of 7)	MT2B1|LTR|ERVL	122742	NM_033652
chr1	167830000	167833599	1	Peak2073	292	347	467	269	176	280	311	104	266.277	310.122	302.508	243.75	204.821	281.577	280.973	201.636	0.00563716	0.979531	0.999901	-0.224195	0.290636	0.675355	0.184008	0.388618	0.661403	0.17837	0.411928	0.702439	-0.0401877	0.848056	0.999995	-0.218558	0.311925	0.730104	Peak_922	chr1	167830001	167833599	+	0	NA	intron (NM_033652, intron 4 of 7)	intron (NM_033652, intron 4 of 7)	142242	NM_033652
chr1	167840800	167918599	16	Peak2074	6009	5907	9212	6265	4458	5490	6081	2786	5479.66	5279.23	5967.24	5676.94	5188.03	5520.92	5493.88	5401.51	0.0322505	0.647251	0.999901	-0.099978	0.150341	0.533914	0.03612	0.604415	0.811519	0.00386952	0.956083	0.98339	-0.063858	0.356755	0.999995	-0.0677275	0.333663	0.743116	Peak_923	chr1	167840801	167918599	+	0	NA	Intergenic	B4|SINE|B4	190142	NM_033652
chr1	167923400	167932399	16	Peak2075	793	631	1178	674	672	682	746	365	723.144	563.94	763.071	610.735	782.045	685.841	673.973	707.663	-0.0625416	0.612629	0.999901	-0.0333871	0.77936	0.932354	-0.307115	0.0113377	0.105248	-0.244574	0.0485709	0.265236	-0.340502	0.00443732	0.764243	-0.0959287	0.431447	0.802454	Peak_924	chr1	167923401	167932399	+	0	NA	Intergenic	Intergenic	238342	NM_033652
chr1	167934200	167942599	16	Peak2076	671	743	1022	677	566	590	580	321	611.891	664.037	662.019	613.454	658.686	593.322	524.001	622.356	0.0410211	0.765593	0.999901	-0.112748	0.397237	0.751512	0.11544	0.388706	0.661413	0.0744189	0.585076	0.813953	0.00269217	0.98371	0.999995	-0.0717267	0.596757	0.87929	Peak_925	chr1	167934201	167942599	+	0	NA	Intergenic	Intergenic	248842	NM_033652
chr1	167943800	167962399	16	Peak2077	1271	1379	1680	1358	995	1149	1296	588	1159.04	1232.44	1088.25	1230.53	1157.94	1155.47	1170.87	1140.02	-0.0201392	0.831835	0.999901	0.0529777	0.563653	0.842717	0.0805962	0.380863	0.655044	0.100735	0.28384	0.595926	0.133574	0.141586	0.999995	0.0328385	0.726196	0.927698	Peak_926	chr1	167943801	167962399	+	0	NA	Intergenic	L1_Mur3|LINE|L1	263542	NM_033652
chr1	167964200	167971399	2	Peak2078	525	622	809	602	363	368	454	217	478.752	555.896	524.045	545.494	422.444	370.072	410.166	420.72	-0.0839536	0.560144	0.999901	-0.271043	0.0469162	0.334483	0.404337	0.00310751	0.0497427	0.488291	0.000535572	0.0220199	0.133295	0.316833	0.999995	-0.354996	0.0116343	0.202974	Peak_927	chr1	167964201	167971399	+	0	NA	Intergenic	Intergenic	278242	NM_033652
chr1	167982800	167991999	1	Peak2079	633	602	675	532	374	563	556	281	577.238	538.022	437.244	482.064	435.245	566.17	502.318	544.804	0.244303	0.118606	0.999901	-0.106519	0.486307	0.803766	0.119321	0.437782	0.69999	-0.124982	0.420358	0.707661	0.0128022	0.932671	0.999995	0.137784	0.371988	0.768062	Peak_928	chr1	167982801	167991999	+	0	NA	Intergenic	L1_Mur3|LINE|L1	297842	NM_033652
chr1	168024400	168040399	3	Peak2080	1155	1085	1536	1247	806	912	939	433	1053.25	969.69	994.972	1129.95	937.988	917.136	848.339	839.502	-0.0174483	0.880081	0.999901	-0.198171	0.0759706	0.407826	0.234742	0.0363063	0.199038	0.252191	0.0273644	0.200231	0.0365709	0.74017	0.999995	-0.21562	0.0582568	0.417966	Peak_929	chr1	168024401	168040399	+	0	NA	Intergenic	Intergenic	342842	NM_033652
chr1	168041400	168043199	1	Peak2081	149	171	153	141	94	110	158	66	135.874	152.827	99.1086	127.765	109.393	110.619	142.745	127.961	-0.0958944	0.729415	0.999901	0.114886	0.666867	0.886603	0.148834	0.576469	0.794242	0.244729	0.371723	0.673706	0.26372	0.316935	NA	0.0189916	0.94482	0.986067	Peak_930	chr1	168041401	168043199	+	0	NA	Intergenic	Intergenic	352742	NM_033652
chr1	168049800	168050199	1	Peak2082	49	33	50	18	28	18	24	15	44.6835	29.4929	32.3884	16.3104	32.5852	18.1014	21.6828	29.082	-0.232357	0.685777	0.999901	-0.509504	0.341231	NA	-0.234325	0.672062	0.847995	-0.00196848	0.99727	NA	-0.74383	0.16553	NA	-0.741861	0.183519	NA	Peak_931	chr1	168049801	168050199	+	0	NA	Intergenic	(CA)n|Simple_repeat|Simple_repeat	360442	NM_033652
chr1	168051800	168098799	16	Peak2083	3446	3744	5096	3639	2757	3052	3637	1526	3142.44	3346.1	3301.03	3297.43	3208.48	3069.19	3285.85	2958.61	-0.106183	0.130157	0.999901	0.0109855	0.872362	0.96485	0.0324777	0.635922	0.829354	0.138661	0.0470092	0.262154	0.0434632	0.522852	0.999995	-0.0951977	0.171316	0.606549	Peak_932	chr1	168051801	168098799	+	0	NA	Intergenic	Intergenic	356869	NM_001291508
chr1	168101600	168105199	1	Peak2084	229	228	354	210	186	237	230	97	208.827	203.769	229.31	190.288	216.459	238.335	207.793	188.064	0.0255233	0.900543	0.999901	-0.0496743	0.800181	0.938072	-0.105491	0.595993	0.806447	-0.131014	0.51968	0.775837	-0.155165	0.427348	0.999995	-0.024151	0.90428	0.977308	Peak_933	chr1	168101601	168105199	+	0	NA	Intergenic	MIRb|SINE|MIR	328769	NM_001291508
chr1	168109000	168115399	1	Peak2085	434	416	663	454	332	339	497	192	395.768	371.789	429.471	411.386	386.367	340.909	449.015	372.25	-0.237806	0.129617	0.999901	0.0188659	0.899685	0.974472	-0.0962461	0.524185	0.759543	0.14156	0.365296	0.668743	-0.0773802	0.60376	0.999995	-0.21894	0.157689	0.592934	Peak_934	chr1	168109001	168115399	+	0	NA	Intergenic	Intergenic	319969	NM_001291508
chr1	16823600	16827599	2	Peak164	299	307	460	325	191	251	284	144	272.661	274.373	297.974	294.494	222.278	252.413	256.58	279.188	0.139499	0.445674	0.999901	-0.251486	0.151066	0.534502	0.244819	0.165393	0.43542	0.10532	0.557796	0.797773	-0.00666758	0.96904	0.999995	-0.111987	0.530138	0.852604	Peak_935	chr1	16823601	16827599	+	0	NA	Intergenic	Intergenic	137144	NM_016923
chr1	168450200	168470999	16	Peak2086	1563	1369	1913	1221	1077	1283	1430	708	1425.31	1223.51	1239.18	1106.39	1253.37	1290.22	1291.93	1372.67	0.06173	0.549262	0.999901	-0.0634661	0.527793	0.827546	-0.127939	0.20745	0.487099	-0.189669	0.0652661	0.306181	-0.191405	0.0564135	0.999995	-0.00173613	0.986411	0.997114	Peak_936	chr1	168450201	168470999	+	0	NA	Intergenic	Intergenic	-28431	NM_008783
chr1	168473200	168477199	5	Peak2087	238	210	450	259	272	268	275	122	217.034	187.682	291.496	234.689	316.542	269.509	248.449	236.534	-0.147617	0.488566	0.999901	0.142642	0.490124	0.806349	-0.416077	0.0472824	0.228234	-0.26846	0.210955	0.521155	-0.273435	0.189088	0.999995	-0.00497548	0.981243	0.996121	Peak_937	chr1	168473201	168477199	+	0	NA	Intergenic	MLT1D|LTR|ERVL-MaLR	-15443	NR_105766
chr1	168478000	168491999	7	Peak2088	908	970	1174	855	857	879	925	419	828.013	866.912	760.48	774.746	997.34	883.95	835.691	812.359	-0.104763	0.391467	0.999901	0.205459	0.0847264	0.429224	-0.156363	0.191434	0.469379	-0.0515999	0.672635	0.863308	0.0490959	0.680047	0.999995	0.100696	0.407689	0.788795	Peak_938	chr1	168478001	168491999	+	0	NA	Intergenic	Intergenic	-5643	NR_105766
chr1	168501000	168514799	16	Peak2089	1027	1013	1295	936	738	868	1027	444	936.53	905.342	838.86	848.143	858.853	872.888	927.843	860.829	-0.0439807	0.693089	0.999901	0.0127478	0.905828	0.977227	-0.0284258	0.793295	0.910592	0.0155548	0.888403	0.957067	-0.015678	0.883667	0.999995	-0.0312328	0.776736	0.944009	Peak_939	chr1	168501001	168514799	+	0	NA	Intergenic	MIRb|SINE|MIR	17257	NR_105766
chr1	168530200	168544599	16	Peak2090	838	977	1218	808	844	858	1034	437	764.179	873.168	788.982	732.158	982.211	862.832	934.167	847.257	-0.162451	0.160156	0.999901	0.301725	0.00735527	0.136416	-0.254555	0.0244464	0.160911	-0.0921042	0.426644	0.712754	0.0471701	0.675759	0.999995	0.139274	0.227125	0.6574	Peak_940	chr1	168530201	168544599	+	0	NA	Intergenic	Intergenic	46757	NR_105766
chr1	168574200	168585799	1	Peak2091	718	692	882	617	565	569	660	293	654.75	618.457	571.332	559.086	657.523	572.204	596.277	568.069	-0.134617	0.309557	0.999901	0.0331994	0.7946	0.935672	-0.0885996	0.490778	0.738093	0.0460176	0.72741	0.890412	-0.0554003	0.662783	0.999995	-0.101418	0.438782	0.806522	Peak_941	chr1	168574201	168585799	+	0	NA	Intergenic	Intergenic	89357	NR_105766
chr1	168597000	168600399	2	Peak2092	267	332	389	311	300	265	269	114	243.48	296.716	251.982	281.808	349.127	266.492	243.028	221.024	-0.262215	0.194667	0.999901	0.250289	0.19965	0.591959	-0.027368	0.88844	0.952979	0.234847	0.243105	0.555358	0.222921	0.250821	0.999995	-0.0119253	0.952747	0.988022	Peak_942	chr1	168597001	168600399	+	0	NA	Intergenic	Intergenic	108057	NR_105766
chr1	168708400	168717399	1	Peak2093	607	531	695	492	435	388	491	240	553.529	474.567	450.199	445.819	506.234	390.185	443.594	465.313	-0.159676	0.310709	0.999901	-0.0782721	0.605109	0.861397	-0.0430652	0.778009	0.903907	0.116611	0.457039	0.733836	-0.121337	0.420502	0.999995	-0.237948	0.125829	0.547996	Peak_943	chr1	168708401	168717399	+	0	NA	Intergenic	L1M5|LINE|L1	222257	NR_105766
chr1	168758800	168769399	3	Peak2094	720	736	954	655	482	595	523	329	656.574	657.781	617.971	593.519	560.931	598.351	472.504	637.866	0.258222	0.0548181	0.999901	-0.305024	0.0190719	0.220764	0.27973	0.0327278	0.188493	0.0215083	0.870841	0.952336	-0.0252937	0.843189	0.999995	-0.046802	0.721747	0.925923	Peak_944	chr1	168758801	168769399	+	0	NA	Intergenic	Intergenic	273457	NR_105766
chr1	168783000	168788799	2	Peak2095	435	463	571	422	290	364	427	169	396.68	413.794	369.876	382.389	337.49	366.05	385.773	327.658	-0.0549441	0.729908	0.999901	-0.0792617	0.602698	0.860612	0.135672	0.37544	0.650543	0.190617	0.225393	0.536776	0.0564108	0.707376	0.999995	-0.134206	0.391009	0.779629	Peak_945	chr1	168783001	168788799	+	0	NA	Intergenic	Intergenic	295257	NR_105766
chr1	168791200	168793399	2	Peak2096	94	133	186	163	133	140	128	54	85.7194	118.865	120.485	147.7	154.78	140.788	115.642	104.695	-0.115367	0.688013	0.999901	0.377565	0.177385	NA	-0.0155633	0.955446	0.982073	0.0998036	0.726819	0.890176	0.362002	0.193256	NA	0.262198	0.360924	0.761238	Peak_946	chr1	168791201	168793399	+	0	NA	Intergenic	Intergenic	301657	NR_105766
chr1	16881200	16891799	3	Peak165	734	787	1037	788	566	639	677	308	669.341	703.361	671.736	714.035	658.686	642.598	611.635	597.151	-0.0281273	0.815318	0.999901	-0.0799318	0.488612	0.805322	0.159685	0.168386	0.43961	0.187812	0.114166	0.397836	0.0797529	0.483493	0.999995	-0.108059	0.361386	0.761528	Peak_947	chr1	16881201	16891799	+	0	NA	Intergenic	Intergenic	198044	NM_016923
chr1	168832400	168843599	2	Peak2097	683	627	891	684	507	532	620	323	622.834	560.365	577.162	619.797	590.025	534.996	560.139	626.233	0.00460744	0.972489	0.999901	-0.0606567	0.637949	0.875191	0.0380802	0.769282	0.898699	0.0334727	0.800644	0.925714	-0.0225765	0.859799	0.999995	-0.0560492	0.670296	0.908522	Peak_948	chr1	168832401	168843599	+	0	NA	Intergenic	B1F1|SINE|Alu	347357	NR_105766
chr1	168904800	168912599	1	Peak2098	493	469	598	427	343	369	403	216	449.571	419.156	387.366	386.92	399.169	371.078	364.09	418.782	0.0430527	0.783869	0.999901	-0.131714	0.382926	0.741325	0.0808164	0.595534	0.806052	0.0377637	0.808002	0.929074	-0.0508977	0.733228	0.999995	-0.0886614	0.565166	0.868197	Peak_949	chr1	168904801	168912599	+	0	NA	Intergenic	Intergenic	418057	NR_105766
chr1	168916000	168926799	3	Peak2099	675	728	754	690	421	479	516	255	615.538	650.631	488.417	625.234	489.942	481.697	466.18	494.395	0.029127	0.840529	0.999901	-0.203958	0.142787	0.524244	0.417249	0.00271719	0.046144	0.388122	0.00628963	0.0935482	0.213291	0.117775	0.999995	-0.174831	0.21841	0.64813	Peak_950	chr1	168916001	168926799	+	0	NA	Intergenic	ORR1E|LTR|ERVL-MaLR	430757	NR_105766
chr1	168966000	168970399	2	Peak2100	301	256	283	229	162	244	209	133	274.484	228.793	183.318	207.505	188.529	245.374	188.821	257.861	0.412459	0.0604712	0.999901	-0.270845	0.206013	0.599236	0.209472	0.331944	0.61353	-0.202988	0.348512	0.654308	-0.0613728	0.77106	0.999995	0.141615	0.50971	0.842703	Peak_951	chr1	168966001	168970399	+	0	NA	Intergenic	Lx3C|LINE|L1	477557	NR_105766
chr1	168971400	168977799	1	Peak2101	512	411	571	333	287	296	312	200	466.897	367.32	369.876	301.743	333.998	297.667	281.876	387.761	0.142807	0.452899	0.999901	-0.441826	0.0161409	0.202242	0.12272	0.509364	0.750087	-0.0200868	0.915108	0.967666	-0.319106	0.0791621	0.999995	-0.299019	0.108174	0.523191	Peak_952	chr1	168971401	168977799	+	0	NA	Intergenic	Intergenic	483957	NR_105766
chr1	169128000	169140399	3	Peak2102	904	787	1034	795	577	681	809	256	824.365	703.361	669.793	720.378	671.488	684.835	730.891	496.334	-0.232989	0.120611	0.999901	-0.0876984	0.546067	0.835227	0.0206993	0.887309	0.952516	0.253688	0.0894713	0.355476	-0.0669991	0.64298	0.999995	-0.320688	0.0309385	0.32502	Peak_953	chr1	169128001	169140399	+	0	NA	Intergenic	ORR1B2|LTR|ERVL-MaLR	397264	NM_023284
chr1	169153000	169159799	3	Peak2103	463	480	647	433	308	389	495	162	422.214	428.987	419.106	392.357	358.437	391.191	447.208	314.086	-0.181509	0.275642	0.999901	-0.0583096	0.714823	0.907202	0.0238619	0.881962	0.950236	0.205371	0.21428	0.524977	-0.0344476	0.827848	0.999995	-0.239818	0.144341	0.574624	Peak_954	chr1	169153001	169159799	+	0	NA	Intergenic	Intergenic	375064	NM_023284
chr1	169216600	169228399	3	Peak2104	804	781	955	763	582	598	754	344	733.175	697.998	618.619	691.381	677.307	601.368	681.201	666.948	-0.105894	0.406945	0.999901	0.0106311	0.93116	0.982778	0.0323204	0.793833	0.91074	0.138214	0.275662	0.588862	0.0429515	0.725065	0.999995	-0.0952627	0.450318	0.812348	Peak_955	chr1	169216601	169228399	+	0	NA	Intergenic	Intergenic	308964	NM_023284
chr1	169231000	169231399	1	Peak2105	27	7	49	17	11	27	25	9	24.6215	6.25607	31.7407	15.4043	12.8013	27.152	22.5862	17.4492	0.34933	0.600669	0.999901	-0.662502	0.300028	NA	-0.723328	0.289649	0.575575	-1.07266	0.118446	NA	-1.38583	0.0356763	NA	-0.313173	0.626457	NA	Peak_956	chr1	169231001	169231399	+	0	NA	Intergenic	Intergenic	300264	NM_023284
chr1	169232400	169244199	3	Peak2106	855	925	1092	925	579	643	685	346	779.682	826.694	707.363	838.175	673.815	646.621	618.863	670.826	0.0266547	0.823668	0.999901	-0.201895	0.0781768	0.412643	0.36691	0.00139136	0.0310466	0.340256	0.0037411	0.0707857	0.165016	0.141601	0.999995	-0.17524	0.134863	0.560242	Peak_957	chr1	169232401	169244199	+	0	NA	Intergenic	Intergenic	293164	NM_023284
chr1	16926200	16935399	2	Peak166	581	630	766	586	399	415	584	235	529.819	563.046	496.191	530.995	464.339	417.337	527.615	455.619	-0.193728	0.16847	0.999901	-0.0445388	0.7396	0.918043	0.138678	0.30254	0.587833	0.332405	0.0168509	0.155858	0.0941387	0.476836	0.999995	-0.238267	0.0855804	0.481146	Peak_958	chr1	16926201	16935399	+	0	NA	Intergenic	Intergenic	167089	NM_020604
chr1	169341400	169376799	16	Peak2107	2546	2663	3263	2443	1909	2205	2527	1122	2321.72	2379.99	2113.67	2213.69	2221.61	2217.42	2283.02	2175.34	-0.0357731	0.664329	0.999901	0.0240257	0.76531	0.927391	0.0279272	0.729454	0.878994	0.0637003	0.437369	0.720416	0.0519529	0.51637	0.999995	-0.0117474	0.885752	0.97344	Peak_959	chr1	169341401	169376799	+	0	NA	Intergenic	Intergenic	172364	NM_023284
chr1	169383200	169391199	2	Peak2108	541	565	760	511	413	478	476	209	493.343	504.954	492.304	463.035	480.632	480.692	430.042	405.21	-0.02564	0.860766	0.999901	-0.116433	0.406577	0.756808	0.0904828	0.522067	0.75751	0.116123	0.422351	0.70925	-0.0259498	0.85167	0.999995	-0.142073	0.322827	0.737545	Peak_960	chr1	169383201	169391199	+	0	NA	Intergenic	Intergenic	144264	NM_023284
chr1	169394800	169425799	16	Peak2109	2328	2474	3372	2289	1738	1949	2103	1069	2122.92	2211.07	2184.28	2074.14	2022.61	1959.98	1899.95	2072.58	0.038069	0.643864	0.999901	-0.13632	0.0886703	0.436874	0.128562	0.110065	0.353913	0.0904926	0.267873	0.580453	-0.00775811	0.922145	0.999995	-0.0982508	0.226831	0.657009	Peak_961	chr1	169394801	169425799	+	0	NA	Intergenic	Intergenic	121164	NM_023284
chr1	169432400	169442199	2	Peak2110	587	599	754	557	519	498	619	290	535.29	535.34	488.417	504.718	603.99	500.804	559.235	562.253	-0.136377	0.311094	0.999901	0.184955	0.154757	0.538902	-0.159897	0.221647	0.503873	-0.0235202	0.861152	0.948102	0.0250575	0.846936	0.999995	0.0485777	0.716245	0.924321	Peak_962	chr1	169432401	169442199	+	0	NA	Intergenic	Intergenic	94164	NM_023284
chr1	169442800	169448199	3	Peak2111	393	454	607	358	289	305	311	151	358.38	405.751	393.196	324.397	336.326	306.718	280.973	292.759	-0.0352249	0.842804	0.999901	-0.289513	0.0877669	0.435233	0.246205	0.149452	0.41257	0.28143	0.107855	0.388199	-0.0433081	0.795201	0.999995	-0.324738	0.0617446	0.427897	Peak_963	chr1	169442801	169448199	+	0	NA	Intergenic	Intergenic	85964	NM_023284
chr1	169448800	169498799	16	Peak2112	3404	3585	5035	3534	2518	3017	3169	1594	3104.14	3204	3261.51	3202.28	2930.34	3033.99	2863.03	3090.45	0.079667	0.255947	0.999901	-0.136906	0.0453976	0.329008	0.145411	0.0342925	0.193056	0.065744	0.344648	0.651896	0.00850544	0.900237	0.999995	-0.0572386	0.408781	0.789607	Peak_964	chr1	169448801	169498799	+	0	NA	Intergenic	RCHARR1|DNA|hAT-Charlie	57664	NM_023284
chr1	169536400	169542399	7	Peak2113	472	453	704	485	365	454	487	203	430.421	404.857	456.029	439.476	424.771	456.557	439.98	393.577	-0.0148089	0.919868	0.999901	-0.0363179	0.797444	0.936692	-0.0353311	0.80473	0.915963	-0.0205222	0.888463	0.957067	-0.071649	0.610305	0.999995	-0.0511268	0.724309	0.926932	Peak_965	chr1	169536401	169542399	+	0	NA	Intergenic	B1_Mus2|SINE|Alu	-7936	NM_023284
chr1	169549400	169568999	16	Peak2114	1387	1523	2169	1595	1340	1380	1542	795	1264.82	1361.14	1405.01	1445.29	1559.43	1387.77	1393.12	1541.35	-0.014774	0.883605	0.999901	0.142091	0.150363	0.533914	-0.0717587	0.469044	0.721526	-0.0569847	0.571151	0.805693	0.0703324	0.475157	0.999995	0.127317	0.204337	0.636691	Peak_966	chr1	169549401	169568999	+	0	NA	Intergenic	MLTR73|LTR|ERV1	-27736	NM_023284
chr1	169570800	169614999	16	Peak2115	3365	3374	4544	3381	2675	3013	3318	1578	3068.57	3015.42	2943.46	3063.64	3113.05	3029.97	2997.65	3059.43	-0.00497004	0.943622	0.999901	0.023573	0.731373	0.913833	-0.00699327	0.919211	0.966053	-0.00202323	0.976932	0.991295	0.0165797	0.808339	0.999995	0.0186029	0.789523	0.948109	Peak_967	chr1	169570801	169614999	+	0	NA	Intergenic	B4A|SINE|B4	-61436	NM_023284
chr1	169615800	169639199	16	Peak2116	1783	2169	2831	1940	1716	2071	2159	1016	1625.93	1938.49	1833.83	1757.9	1997.01	2082.66	1950.55	1969.82	0.0404161	0.655555	0.999901	0.188245	0.0345829	0.290349	-0.0944896	0.290019	0.575928	-0.134906	0.135623	0.429509	0.0937554	0.291444	0.999995	0.228661	0.0112267	0.200416	Peak_968	chr1	169615801	169639199	+	0	NA	Intergenic	Intergenic	-28001	NM_001313705
chr1	169640800	169669999	16	Peak2117	2215	2280	3549	2434	1885	2171	2560	1288	2019.88	2037.69	2298.93	2205.53	2193.68	2183.23	2312.83	2497.18	0.0495787	0.596267	0.999901	0.060499	0.51133	0.818804	-0.0874253	0.344479	0.624587	-0.137004	0.142405	0.438945	-0.0269262	0.769591	0.999995	0.110078	0.236752	0.667117	Peak_969	chr1	169640801	169669999	+	0	NA	promoter-TSS (NM_009063)	promoter-TSS (NM_009063)	-101	NM_001313705
chr1	169924800	169936999	16	Peak2118	1115	962	1527	896	776	868	1104	466	1016.78	859.762	989.143	811.897	903.075	872.888	997.408	903.482	-0.101548	0.342929	0.999901	-0.0755017	0.463192	0.789547	-0.186893	0.073529	0.286338	-0.0853449	0.425284	0.711632	-0.262395	0.0107635	0.925854	-0.17705	0.0935077	0.495122	Peak_970	chr1	169924801	169936999	+	0	NA	intron (NM_001033185, intron 2 of 3)	(GAAA)n|Simple_repeat|Simple_repeat	981	NM_001347138
chr1	169973400	169985199	16	Peak2119	892	901	1370	1022	622	760	880	401	813.423	805.245	887.443	926.071	723.857	764.28	795.036	777.46	0.0187468	0.875328	0.999901	-0.163078	0.157198	0.542073	0.186985	0.106551	0.347737	0.168238	0.154313	0.454419	0.0239068	0.833684	0.999995	-0.144331	0.219484	0.648625	Peak_971	chr1	169973401	169985199	+	0	NA	intron (NM_022563, intron 16 of 16)	intron (NM_022563, intron 16 of 16)	9891	NR_040438
chr1	169988400	169997399	3	Peak2120	623	553	873	689	497	430	561	259	568.119	494.229	565.502	624.327	578.387	432.421	506.835	502.15	-0.222738	0.140186	0.999901	-0.065074	0.653525	0.880532	0.0456678	0.754157	0.891326	0.268406	0.0735279	0.323776	-0.0194062	0.892737	0.999995	-0.287812	0.0536541	0.404135	Peak_972	chr1	169988401	169997399	+	0	NA	intron (NM_022563, intron 10 of 16)	intron (NM_022563, intron 10 of 16)	23491	NR_040438
chr1	169999000	170020799	3	Peak2121	1601	1453	2108	1407	1201	1295	1393	721	1459.97	1298.58	1365.5	1274.93	1397.67	1302.29	1258.51	1397.88	0.0215948	0.822821	0.999901	-0.0897492	0.337673	0.710934	-0.0438818	0.642157	0.833069	-0.0654766	0.495302	0.760067	-0.133631	0.151521	0.999995	-0.0681544	0.474092	0.8265	Peak_973	chr1	169999001	170020799	+	0	NA	intron (NM_022563, intron 2 of 16)	intron (NM_022563, intron 2 of 16)	40491	NR_040438
chr1	170029600	170060799	16	Peak2122	2068	2225	3072	2030	1509	1725	2003	909	1885.83	1988.54	1989.94	1839.46	1756.11	1734.71	1809.61	1762.37	-0.0293692	0.728239	0.999901	-0.120656	0.140623	0.521116	0.101974	0.215467	0.49603	0.131343	0.117284	0.403815	-0.0186816	0.818033	0.999995	-0.150025	0.0721258	0.455615	Peak_974	chr1	170029601	170060799	+	0	NA	intron (NM_022563, intron 1 of 16)	intron (NM_022563, intron 1 of 16)	43744	NM_022563
chr1	170063000	170077399	7	Peak2123	1055	1101	1421	967	712	1019	993	416	962.064	983.99	920.479	876.233	828.595	1024.74	897.126	806.542	0.0958162	0.440221	0.999901	-0.123636	0.306963	0.68696	0.107161	0.378282	0.652505	0.0113452	0.926623	0.970829	-0.0164747	0.890841	0.999995	-0.02782	0.820477	0.958025	Peak_975	chr1	170063001	170077399	+	0	NA	intron (NM_022563, intron 1 of 16)	intron (NM_022563, intron 1 of 16)	18744	NM_022563
chr1	170079600	170096799	3	Peak2124	1255	1300	1768	1257	936	995	1173	562	1144.45	1161.84	1145.25	1139.01	1089.28	1000.6	1059.75	1089.61	-0.045146	0.645567	0.999901	-0.0920348	0.3296	0.705588	0.099049	0.296999	0.582643	0.144195	0.138015	0.432864	0.00701425	0.940151	0.999995	-0.137181	0.155828	0.590637	Peak_976	chr1	170079601	170096799	+	0	NA	intron (NM_022563, intron 1 of 16)	L2b|LINE|L2	744	NM_022563
chr1	170101000	170115599	7	Peak2125	1058	1068	1537	1184	809	919	1015	488	964.799	954.497	995.62	1072.86	941.479	924.175	917.001	946.136	0.0081734	0.938648	0.999901	-0.0781739	0.445651	0.780191	0.125887	0.221568	0.503873	0.117714	0.262714	0.575457	0.0477131	0.637866	0.999995	-0.0700005	0.503451	0.840039	Peak_977	chr1	170101001	170115599	+	0	NA	Intergenic	Intergenic	-19356	NM_022563
chr1	170123000	170136199	16	Peak2126	940	1005	1489	898	733	889	991	470	857.194	898.192	964.527	813.71	853.034	894.006	895.319	911.238	0.044185	0.694246	0.999901	-0.0606409	0.577725	0.84888	-0.0311906	0.776516	0.903303	-0.0753756	0.500237	0.762944	-0.0918314	0.396564	0.999995	-0.0164559	0.882016	0.972619	Peak_978	chr1	170123001	170136199	+	0	NA	Intergenic	Intergenic	-40656	NM_022563
chr1	170216000	170228599	14	Peak2127	1089	1005	1229	808	926	1084	1321	580	993.069	898.192	796.108	732.158	1077.64	1090.1	1193.46	1124.51	-0.038598	0.763195	0.999901	0.348264	0.00583297	0.122424	-0.479161	0.000166709	0.00792693	-0.440563	0.000631369	0.0241336	-0.130897	0.303157	0.999995	0.309666	0.015519	0.232736	Peak_979	chr1	170216001	170228599	+	0	NA	Intergenic	MYSERV6-int|LTR|ERVK	-6907	NM_010633
chr1	170232000	170239999	7	Peak2128	543	584	831	623	460	564	648	253	495.166	521.935	538.296	564.522	535.328	567.176	585.435	490.517	-0.0757195	0.580771	0.999901	0.116878	0.377845	0.739182	-0.0466636	0.725993	0.877358	0.0290559	0.831344	0.938086	0.0702139	0.594297	0.999995	0.041158	0.761873	0.939229	Peak_980	chr1	170232001	170239999	+	0	NA	intron (NM_001033499, intron 1 of 3)	B1F|SINE|Alu	3129	NM_001033499
chr1	170241800	170253799	16	Peak2129	712	738	878	658	719	873	884	449	649.279	659.568	568.741	596.237	836.741	877.916	798.65	870.523	0.0977104	0.410319	0.999901	0.42743	0.000260771	0.0198903	-0.380103	0.0012468	0.02926	-0.477813	6.31277e-05	0.005171	0.0473274	0.687913	0.999995	0.52514	9.75737e-06	0.00279632	Peak_981	chr1	170241801	170253799	+	0	NA	intron (NM_001033499, intron 1 of 3)	intron (NM_001033499, intron 1 of 3)	14929	NM_001033499
chr1	170262200	170277199	16	Peak2130	1227	1307	1557	1196	948	1167	1295	574	1118.91	1168.1	1008.58	1083.74	1103.24	1173.57	1169.97	1112.87	0.0103409	0.919816	0.999901	0.098539	0.324631	0.701438	-0.0145559	0.884723	0.951154	-0.0248968	0.807501	0.928798	0.0839831	0.398564	0.999995	0.10888	0.28498	0.710245	Peak_982	chr1	170262201	170277199	+	0	NA	Intergenic	B1_Mus1|SINE|Alu	-7624	NM_012009
chr1	170280000	170291199	15	Peak2131	713	863	1107	797	631	778	833	424	650.191	771.284	717.08	722.19	734.331	782.381	752.574	822.053	0.106141	0.358881	0.999901	0.119236	0.290046	0.67482	0.00592817	0.958172	0.983283	-0.100212	0.383004	0.68145	0.125164	0.263185	0.999995	0.225377	0.0491159	0.392728	Peak_983	chr1	170280001	170291199	+	0	NA	TTS (NM_012009)	TTS (NM_012009)	8276	NM_012009
chr1	170625600	170645199	16	Peak2132	1581	1347	1946	1233	1207	1283	1429	751	1441.73	1203.85	1260.56	1117.27	1404.65	1290.22	1291.03	1456.04	0.0225423	0.830635	0.999901	-0.00276727	0.978566	0.994278	-0.214649	0.0390305	0.206985	-0.237191	0.02448	0.189861	-0.217416	0.0348747	0.999995	0.0197751	0.849841	0.965842	Peak_984	chr1	170625601	170645199	+	0	NA	Intergenic	Intergenic	-9132	NM_177068
chr1	170655600	170680399	16	Peak2133	1735	1733	2591	1759	1176	1441	1749	887	1582.16	1548.82	1678.37	1593.89	1368.58	1449.11	1580.13	1719.72	0.0951263	0.358048	0.999901	-0.143927	0.155222	0.539724	0.0901004	0.375904	0.650988	-0.00502594	0.961031	0.986168	-0.0538267	0.59266	0.999995	-0.0488008	0.633598	0.89396	Peak_985	chr1	170655601	170680399	+	0	NA	intron (NM_177068, intron 5 of 7)	L2b|LINE|L2	23468	NM_177068
chr1	170906200	170941599	16	Peak2134	2421	2582	3587	2624	2277	2560	2821	1369	2207.73	2307.59	2323.55	2377.7	2649.87	2574.42	2548.63	2654.22	0.00746954	0.920926	0.999901	0.196818	0.00764142	0.138708	-0.149447	0.0436427	0.219765	-0.156916	0.0368171	0.230967	0.0473711	0.520346	0.999995	0.204287	0.00636225	0.146982	Peak_986	chr1	170906201	170941599	+	0	NA	intron (NM_001160215, intron 1 of 4)	Lx2B|LINE|L1	3683	NM_001160215
chr1	170950200	171030999	16	Peak2135	5818	5824	8415	5968	5032	5355	6472	2884	5305.48	5205.05	5450.97	5407.82	5856.03	5385.16	5847.13	5591.51	-0.0936677	0.129977	0.999901	0.121409	0.0459904	0.331163	-0.141088	0.0208425	0.147909	-0.0474199	0.442916	0.724165	-0.0196787	0.746129	0.999995	0.0277413	0.652421	0.900551	Peak_987	chr1	170950201	171030999	+	0	NA	Intergenic	MT2B1|LTR|ERVL	-14529	NM_010187
chr1	171048400	171053799	2	Peak2136	311	392	504	336	289	337	364	130	283.604	350.34	326.475	304.462	336.326	338.898	328.856	252.044	-0.151044	0.408586	0.999901	0.121352	0.491244	0.806855	-0.0221454	0.900386	0.957406	0.128899	0.478262	0.748462	0.0992063	0.571362	0.999995	-0.0296924	0.86982	0.969906	Peak_988	chr1	171048401	171053799	+	0	NA	TTS (NM_010188)	TTS (NM_010188)	8303	NM_010188
chr1	171053800	171071199	16	Peak2137	1261	1249	1935	1419	1334	1463	1553	678	1149.92	1116.26	1253.43	1285.81	1552.45	1471.24	1403.06	1314.51	-0.0792973	0.455439	0.999901	0.295827	0.0045745	0.107744	-0.298006	0.00447686	0.0616087	-0.218709	0.0399974	0.241196	-0.00217893	0.983377	0.999995	0.21653	0.0410505	0.363073	Peak_989	chr1	171053801	171071199	+	0	NA	Intergenic	LTRIS2|LTR|ERV1	2152	NR_106103
chr1	171073800	171074599	4	Peak2138	61	103	219	142	162	233	167	44	55.6264	92.0535	141.861	128.671	188.529	234.312	150.876	85.3073	-0.0776571	0.910371	0.999901	0.777036	0.259351	0.649339	-0.620276	0.368069	0.644463	-0.542619	0.432568	0.716831	0.15676	0.820396	NA	0.699379	0.311612	0.729734	Peak_990	chr1	171073801	171074599	+	0	NA	Intergenic	Intergenic	-9548	NR_106103
chr1	171077200	171078999	6	Peak2139	199	249	361	220	224	293	284	88	181.47	222.537	233.844	199.35	260.682	294.65	256.58	170.615	-0.125377	0.592386	0.999901	0.311868	0.173088	0.561481	-0.293718	0.201864	0.480578	-0.168341	0.473402	0.744242	0.0181498	0.93698	0.999995	0.186491	0.424685	0.798791	Peak_991	chr1	171077201	171078999	+	0	NA	Intergenic	CpG	-13448	NR_106103
chr1	171084600	171099199	16	Peak2140	1494	1366	2180	1442	1314	1495	1739	697	1362.39	1220.83	1412.14	1306.65	1529.18	1503.42	1571.1	1351.35	-0.113712	0.222314	0.999901	0.159933	0.0777358	0.412162	-0.295169	0.00126161	0.0294683	-0.181456	0.0521425	0.274311	-0.135236	0.136978	0.999995	0.0462204	0.61763	0.888326	Peak_992	chr1	171084601	171099199	+	0	NA	Intergenic	ORR1A4-int|LTR|ERVL-MaLR	-27248	NR_106103
chr1	17125600	17131999	2	Peak167	344	430	617	416	273	340	341	169	313.697	384.301	399.673	376.952	317.706	341.915	308.076	327.658	0.101223	0.550956	0.999901	-0.194909	0.232418	0.623418	0.283426	0.0836599	0.30627	0.182203	0.274897	0.588028	0.0885174	0.580657	0.999995	-0.093686	0.5731	0.871684	Peak_993	chr1	17125601	17131999	+	0	NA	Intergenic	Intergenic	-16573	NM_010267
chr1	171295600	171312199	16	Peak2141	1422	1545	1830	1254	1144	1420	1508	732	1296.73	1380.8	1185.42	1136.29	1331.34	1428	1362.4	1419.2	0.0798918	0.450149	0.999901	0.119674	0.249255	0.638896	-0.0980229	0.347357	0.626739	-0.177915	0.091858	0.35899	0.0216507	0.834486	0.999995	0.199565	0.0576101	0.416614	Peak_994	chr1	171295601	171312199	+	0	NA	Intergenic	MT2C_Mm|LTR|ERVL	-8918	NM_025388
chr1	171367600	171409999	16	Peak2142	3744	3850	6253	4004	3124	3738	4078	1706	3414.19	3440.84	4050.5	3628.17	3635.58	3759.05	3684.27	3307.6	-0.0477472	0.591606	0.999901	-0.0293617	0.738071	0.917157	-0.0504156	0.56704	0.788215	-0.00266847	0.976036	0.991007	-0.0797774	0.362667	0.999995	-0.0771089	0.383943	0.775583	Peak_995	chr1	171367601	171409999	+	0	NA	promoter-TSS (NM_001005508)	promoter-TSS (NM_001005508)	-160	NM_001005508
chr1	171427000	171432599	9	Peak2143	299	319	514	314	326	412	362	209	272.661	285.098	332.953	284.527	379.385	414.32	327.049	405.21	0.218593	0.189739	0.999901	0.21423	0.190702	0.581721	-0.307519	0.0633784	0.264795	-0.526111	0.00167674	0.0441247	-0.0932887	0.570584	0.999995	0.432823	0.00893006	0.17635	Peak_996	chr1	171427001	171432599	+	0	NA	Intergenic	B1_Mm|SINE|Alu	-7761	NM_172647
chr1	171434200	171464199	16	Peak2144	2337	2382	3398	2398	1985	2083	2192	1072	2131.13	2128.85	2201.12	2172.91	2310.06	2094.73	1980.36	2078.4	-0.0377701	0.665868	0.999901	-0.0162961	0.84877	0.956314	0.00568427	0.947192	0.978369	0.0434543	0.61781	0.83336	-0.0106119	0.900733	0.999995	-0.0540662	0.533049	0.854032	Peak_997	chr1	171434201	171464199	+	0	NA	intron (NM_172647, intron 1 of 9)	intron (NM_172647, intron 1 of 9)	11639	NM_172647
chr1	171465800	171466199	2	Peak2145	24	24	56	49	19	21	32	12	21.8858	21.4494	36.275	44.4006	22.1114	21.1183	28.9104	23.2656	-0.215516	0.714681	0.999901	-0.193985	0.726776	NA	0.36112	0.516011	0.754139	0.576636	0.318527	NA	0.167136	0.758238	NA	-0.4095	0.47811	NA	Peak_998	chr1	171465801	171466199	+	0	NA	Intergenic	Intergenic	28439	NM_172647
[truncated: 22,967 more rows]
[truncated: 8 more columns]
