# Supplementary material for: Age-related and disease locus-specific mechanisms contribute to early remodelling of chromatin structure in Huntington’s disease mice
Source: Nat Commun. 2021 Jan 13;12:364. doi: 10.1038/s41467-020-20605-2 (PMC7807045; doi:10.1038/s41467-020-20605-2)
Supplement: Supplementary file 9 — Source Data [file 41467_2020_20605_MOESM9_ESM.zip › Source data_final.xlsx]

## Sheet: RNA-seq data analysis Q140 mice
Below, differential expression analysis of RNA-seq data generated in Q140 and WT mice striatum at 2 and 6 months of age, re-analyzed from Langfelder et al., 2016.
On the left, list of figures for which these data have been used
Fig.2a,b,d,e,f	Ensembl gene id	Q140_F1_2m (normalized read counts)	Q140_F2_2m (normalized read counts)	Q140_F3_2m (normalized read counts)	Q140_F4_2m (normalized read counts)	Q140_M1_2m (normalized read counts)	Q140_M2_2m (normalized read counts)	Q140_M3_2m (normalized read counts)	Q140_M4_2m (normalized read counts)	WT_F1_2m (normalized read counts)	WT_F2_2m (normalized read counts)	WT_F3_2m (normalized read counts)	WT_F4_2m (normalized read counts)	WT_M1_2m (normalized read counts)	WT_M2_2m (normalized read counts)	WT_M3_2m (normalized read counts)	WT_M4_2m (normalized read counts)	Q140_F1_6m (normalized read counts)	Q140_F2_6m (normalized read counts)	Q140_F3_6m (normalized read counts)	Q140_F4_6m (normalized read counts)	Q140_M1_6m (normalized read counts)	Q140_M2_6m (normalized read counts)	Q140_M3_6m (normalized read counts)	Q140_M4_6m (normalized read counts)	WT_F1_6m (normalized read counts)	WT_F2_6m (normalized read counts)	WT_F3_6m (normalized read counts)	WT_F4_6m (normalized read counts)	WT_M1_6m (normalized read counts)	WT_M2_6m (normalized read counts)	WT_M3_6m (normalized read counts)	WT_M4_6m (normalized read counts)	Q140_F1_2m.zscore	Q140_F2_2m.zscore	Q140_F3_2m.zscore	Q140_F4_2m.zscore	Q140_M1_2m.zscore	Q140_M2_2m.zscore	Q140_M3_2m.zscore	Q140_M4_2m.zscore	WT_F1_2m.zscore	WT_F2_2m.zscore	WT_F3_2m.zscore	WT_F4_2m.zscore	WT_M1_2m.zscore	WT_M2_2m.zscore	WT_M3_2m.zscore	WT_M4_2m.zscore
Fig.3a	ENSMUSG00000046818	986.795	1173.94	990.114	1323.53	919.805	1286.56	1021.34	1193.98	1898.4	1345.62	1343.11	1570.44	1219.87	1559.75	1322.17	1163.07	353.638	402.68	456.051	499.372	459.185	393.845	541.745	400.321	1234.46	1421.11	1328.96	1657.39	1157.89	1349.88	1385.64	1292.01	-0.225943	0.214056	-0.218139	0.565737	-0.38344	0.478831	-0.144719	0.261172	1.91731	0.617673	0.611785	1.14624	0.322039	1.12112	0.562554	0.1885
Fig. S9a,b,c,d	ENSMUSG00000035486	783.325	814.429	751.197	888.654	682.182	1024.2	682.84	1064.3	1547.96	1326.86	1352.38	1528.2	1110.59	980.319	1239.54	1329.35	593.915	536.482	558.497	624.83	557.581	444.664	667.872	549.048	1518.26	1488.6	1621.93	1416.33	1416.9	1500.72	1407.23	1292.01	-0.66993	-0.588957	-0.75357	-0.395726	-0.933236	-0.0428454	-0.931522	0.0615274	1.32064	0.745053	0.811502	1.26921	0.182049	-0.157093	0.517733	0.751539
Fig. S10c,e	ENSMUSG00000046480	62918.8	78217	70557.5	69554.7	58404.1	75107.5	69009.4	76625.9	74694.2	92028.1	104493	99195.3	81192.7	90773	92013.5	89594.2	37064.2	46561.8	43473.5	45893	40607.7	38444.4	52970.9	37707.1	92223	92062.9	89481.2	94170	77429.3	90333.6	78625.2	82899.9	-0.477401	0.27425	-0.102084	-0.151355	-0.699222	0.121471	-0.178148	0.196076	0.101166	0.952837	1.56529	1.30499	0.420457	0.89117	0.952119	0.83325
Fig. S11b,c	ENSMUSG00000032921	109.027	99.8161	116.527	108.043	94.4197	97.1228	95.0474	95.9683	166.677	160.314	165.151	148.681	143.166	121.277	124.692	156.043	51.7519	38.2291	47.3676	54.1192	43.2946	55.9006	62.4629	63.2086	161.625	140.074	146.481	192.342	178.67	139.243	153.56	153.9	-0.135986	-0.341157	0.0310941	-0.157896	-0.461367	-0.401152	-0.447385	-0.426871	1.14822	1.00649	1.11423	0.747341	0.62449	0.136894	0.212964	0.911342
Fig. S12a,b	ENSMUSG00000007030	136.804	109.533	123.856	137.755	149.498	159.559	145.906	151.301	163.258	167.989	222.448	213.728	185.522	170.124	203.638	158.601	118.29	131.253	84.821	124.228	125.948	85.1214	133.334	156.163	355.066	329.81	309.501	350.961	277.008	308.139	301.122	311.523	-0.661134	-0.995782	-0.820022	-0.649467	-0.505368	-0.381907	-0.549442	-0.483237	-0.33652	-0.278462	0.389807	0.282809	-0.0633091	-0.252261	0.158993	-0.393663
Fig. S16c	ENSMUSG00000051617	1081.93	1135.08	1119.1	1064.9	1085.83	1431.62	999.665	1249.32	1268.45	1546.86	1653.19	1627.04	1503.66	1932	1691.08	1863.13	830.495	874.173	859.226	896.656	825.221	576.793	983.79	908.469	1884.78	2115.12	1839.29	1974.62	1770.08	1971.31	1684.36	1794.67	-0.673985	-0.552309	-0.58889	-0.712984	-0.66507	0.126625	-0.862339	-0.290754	-0.246943	0.390486	0.63393	0.574051	0.291577	1.27228	0.720682	1.1146
Fig.S17d	ENSMUSG00000046607	2998.58	3469.71	2897.79	2977.26	2563.49	3093.43	2950.64	3121.13	2967.7	3688.08	4242.52	3745.74	3419.88	3319.95	3526.04	3536.97	1689.33	1606.9	1711.84	1511.65	1576.97	1341.62	1819.83	1533.12	3266.86	3359.23	3168.25	3268.56	2846.26	2717.81	2573.33	2968.78	0.258626	0.860783	0.129804	0.231379	-0.297453	0.37985	0.197353	0.415259	0.21916	1.13988	1.8485	1.21357	0.797088	0.669365	0.932773	0.946743
	ENSMUSG00000061186	325.691	311.815	249.91	228.916	377.679	220.734	263.465	294.821	167.531	261.79	210.651	191.764	236.35	213.918	253.81	227.669	499.036	446.006	443.933	387.444	480.176	421.796	444.447	503.19	153.989	154.081	179.558	129.893	229.917	139.243	136.764	151.418	0.393885	0.276086	-0.249452	-0.427682	0.835235	-0.497146	-0.134383	0.13182	-0.948806	-0.1486	-0.58274	-0.743082	-0.364569	-0.555004	-0.216346	-0.438269
	ENSMUSG00000040424	5620.08	7111.68	6847.98	5809.34	5564.47	6331.91	6098.87	6779.16	7366.26	7983.31	8688.11	8334.56	6832.13	7359.13	7233.59	7210.37	3753.25	4015.33	4158.43	4253.27	4253.36	3341.33	4933.37	3961.08	7716.01	7372.98	7767.06	7869.77	6635.73	7436.58	7144.14	6767.87	-0.471448	0.519514	0.344325	-0.345711	-0.508394	0.00146262	-0.153355	0.298605	0.688645	1.0986	1.56683	1.33195	0.333796	0.683913	0.600505	0.585083
	ENSMUSG00000074796	268.747	436.364	245.513	320.753	236.049	273.079	225.946	309.519	405.153	324.04	376.645	328.618	376.127	322.562	315.787	301.001	182.364	231.923	183.962	186.957	160.059	121.965	245.047	151.205	626.138	756.399	513.866	653.212	466.759	569.863	453.482	614.358	-0.499707	0.53774	-0.643511	-0.177824	-0.702086	-0.472894	-0.764619	-0.247352	0.344559	-0.15748	0.168113	-0.129143	0.164911	-0.166625	-0.208559	-0.300077
	ENSMUSG00000039989	2322.89	2294.89	2189.1	2496.47	2133.88	2387.08	2306.15	2394.02	2748.88	2351.85	2502.54	2510.67	2168.66	2247.83	2303.47	2307.39	4456.82	4406.54	4648.63	5044.15	4530.19	4357.71	4848.08	4608.03	3311.41	3360.5	3255.67	3309.78	3274.24	3016.92	3001.62	2973.74	-0.843826	-0.873206	-0.984197	-0.661716	-1.04212	-0.776484	-0.86139	-0.769201	-0.396894	-0.813448	-0.655348	-0.646811	-1.00564	-0.922579	-0.864198	-0.860092
	ENSMUSG00000045573	48272.4	56376.7	47059.4	65461.2	42554.2	59738.1	50530.2	57154.7	94274.9	64042.2	70550.5	79041.5	63256.3	66555.6	63705.6	63593	31546.5	34212.5	36769.4	37796.1	35799.4	28132	41516.2	34635.9	72182.8	74460.7	70481.2	77716	62040.1	70247.8	65643.3	69273.6	-0.551364	-0.0581337	-0.62519	0.494757	-0.899378	0.146445	-0.413954	-0.0107808	2.24837	0.408392	0.804493	1.32126	0.360565	0.56136	0.387906	0.381055
	ENSMUSG00000044288	14480.4	17065	15233.5	13824.1	16284.2	18199.8	16755.9	18004	19038.8	19590.8	22177.4	23032	18276.1	23422.4	21349.6	22297.9	7797.29	9130.39	9915.25	10275.3	9453.96	8432.1	12316	9315.22	17829.7	17089	16577.2	17872.8	15659.3	18265.3	16490.9	16397.8	-0.340601	0.240516	-0.171269	-0.48816	0.0649694	0.495658	0.171003	0.451631	0.684282	0.808392	1.38996	1.5821	0.512802	1.66988	1.20383	1.41706
	ENSMUSG00000109372	2898.58	3452.93	3464.3	2759.82	2583.95	3334.97	3311.65	3185.11	2648.88	3576.37	4218.93	4128.42	3648.61	3731.78	3913.4	4038.35	1854.44	1845.19	2161.28	2142.63	1891.84	1619.85	2502.12	2092.08	4249.34	4123.26	3704.56	3905.54	4150.97	3750.52	3522.28	3740.76	-0.357313	0.317122	0.330953	-0.526126	-0.740095	0.17361	0.145238	-0.00871501	-0.661106	0.467306	1.24905	1.13894	0.555184	0.656378	0.877334	1.02936
	ENSMUSG00000097993	2554.83	3573.06	3171.15	2738.89	2683.88	3756.26	3051.52	4430.1	2636.91	4503.3	4721.96	4179.11	4017.96	4365.96	4346.5	4769.11	2140.31	2623.79	2414.65	2273	2230.33	1773.58	2678.7	2142.9	5585.61	5522.73	5621.81	5250.68	5055.4	5532.31	4695.58	4691.46	-0.970277	-0.137839	-0.466417	-0.819804	-0.864777	0.0119286	-0.564217	0.56282	-0.903176	0.62266	0.801424	0.357623	0.225876	0.510379	0.494469	0.839972
	ENSMUSG00000038354	638.882	552.08	631.738	583.432	592.484	574.538	494.413	768.611	656.45	723.12	853.559	755.23	727.688	627.438	730.442	729.053	341.316	499.527	345.894	308.725	417.202	447.205	463.667	337.113	781.4	813.702	773.753	789.35	817.174	801.934	717.414	788.116	0.0690083	-0.461121	0.0253779	-0.269643	-0.214364	-0.323961	-0.813315	0.861309	0.176301	0.583481	1.38012	0.779587	0.611379	-0.000884372	0.628196	0.619713
	ENSMUSG00000054986	151.387	186.382	145.842	152.611	112.517	153.252	98.3824	151.301	159.839	215.742	277.217	221.331	181.287	185.284	187.406	196.119	140.469	87.927	92.532	136.528	94.4609	69.8758	87.6883	87.9964	450.514	390.933	372.11	384.683	304.709	238.517	220.743	296.63	-0.434768	-0.083952	-0.490357	-0.422503	-0.824434	-0.416072	-0.966128	-0.435629	-0.350045	0.210373	0.826643	0.266403	-0.135035	-0.0949653	-0.0736875	0.01366
	ENSMUSG00000011877	12316.5	13181	12577.6	12710.6	11309.9	14202.6	14306.3	14026.1	13450.4	14169.9	13104.2	13667.6	13244.9	13266.3	14174.3	13616.7	11781	11206.2	11969.7	12128.8	12523.9	12444.2	12786.9	12676.4	15551.6	16680.2	16703.6	16636.3	16135.7	17257	16744	16529.3	-0.862742	-0.375178	-0.715505	-0.640502	-1.43047	0.200997	0.259459	0.101413	-0.223266	0.18254	-0.418508	-0.100739	-0.339134	-0.327079	0.184989	-0.129489
	ENSMUSG00000085996	111.804	148.399	126.787	97.914	111.73	167.758	135.901	153.895	147.872	173.105	235.93	158.818	176.204	170.966	169.699	219.142	1684.4	1808.24	1956.39	2001.18	1876.1	1551.24	2252.27	1727.7	3880.28	3995.92	3865.22	4139.09	3318.56	3421.76	3324.34	3447.85	-0.905917	-0.881348	-0.895858	-0.915243	-0.905967	-0.868351	-0.889739	-0.877658	-0.881702	-0.86476	-0.822582	-0.874353	-0.86268	-0.866197	-0.867048	-0.833852
	ENSMUSG00000068227	73.6103	91.8662	85.7464	73.6043	46.423	68.1121	60.8637	63.1143	82.911	97.2119	103.64	88.7015	81.3248	106.959	92.2275	93.7962	13.5541	33.1319	23.133	20.9097	10.4957	33.0322	26.4266	11.1545	90.3574	84.0443	83.8724	102.416	87.2575	78.6462	68.3822	67.0209	0.220967	0.831062	0.626543	0.220766	-0.687611	0.0372215	-0.205016	-0.129803	0.531787	1.00971	1.22455	0.725302	0.47878	1.33546	0.843137	0.895564
	ENSMUSG00000021209	3676.35	4393.68	3616.74	4129.94	3724.86	4550.9	4356.34	4206.18	4342.14	4592.84	4892.17	4581.22	4440.68	5088.56	4531.69	4567.88	2394.14	2748.67	2847.56	2900.29	2663.27	2910.65	3268.49	2616.34	4354.97	4361.39	4266.86	4301.46	3961.22	4352.62	3922.98	4190.05	-0.341304	0.624726	-0.421584	0.269556	-0.275978	0.836459	0.574443	0.37222	0.555324	0.892936	1.29605	0.877295	0.68802	1.56054	0.810589	0.859324
	ENSMUSG00000052087	3180.52	3637.55	2883.13	3832.83	3151.26	3956.18	3590.12	3140.15	4436.16	3359.78	4038.61	4267.81	3890.89	3588.61	3683.93	3518.21	2118.13	2165.04	2102.9	2259.47	2152.92	1583	2395.21	2126.79	3488.3	4053.23	4055.41	4460.08	3336.56	3655.12	3461.1	3688.63	-0.138831	0.444451	-0.518379	0.693677	-0.17618	0.851108	0.383926	-0.190353	1.46369	0.0899487	0.956308	1.24883	0.767776	0.381993	0.503653	0.292149
	ENSMUSG00000022840	55902.9	69308.6	59499.2	58366.2	53528.9	66580.2	60782.8	71045.1	65533.9	76260.2	80351.7	74646.1	70978.8	73122.2	73531.9	75540.1	49938.1	50885.5	51281.5	54528.7	53111.9	43856.6	62201	52347.9	82152.7	83737.4	84205.5	85587.1	74340.7	82181.4	76014.6	79896.4	-0.930523	0.171105	-0.634994	-0.728098	-1.12561	-0.0531016	-0.529511	0.313799	-0.139089	0.742356	1.07858	0.609719	0.308354	0.484491	0.518154	0.683182
	ENSMUSG00000085042	380.551	476.114	415.54	579.381	306.864	525.346	398.532	453.904	753.037	619.939	604.991	611.618	503.197	577.748	534.182	553.398	240.277	382.291	201.588	242.306	236.152	237.578	291.894	188.387	570.142	711.83	576.475	625.735	573.407	565.995	536.261	570.919	-0.570391	0.0378027	-0.347712	0.695028	-1.03936	0.351134	-0.455957	-0.10355	1.80024	0.953155	0.858019	0.900197	0.210171	0.684638	0.407364	0.529664
	ENSMUSG00000067597	56.9438	98.9328	68.8902	52.671	59.0123	63.6975	80.0399	83.8642	69.2349	98.0646	108.696	102.218	114.363	110.328	90.7518	95.5016	35.7335	43.3263	47.3676	49.1992	43.2946	35.5731	72.0726	33.4634	134.9	140.074	140.575	133.64	119.113	135.375	122.368	110.46	-0.839817	0.37675	-0.493688	-0.963617	-0.779886	-0.644141	-0.170643	-0.0598408	-0.483701	0.351596	0.659627	0.471931	0.823818	0.706909	0.139719	0.277337
	ENSMUSG00000019027	863.185	852.412	862.594	799.518	1117.3	967.444	716.19	1093.69	894.071	1077.86	1110.55	965.579	1107.2	1003.9	1105.25	1075.25	654.292	644.798	679.67	592.851	675.658	533.597	676.281	608.538	1080.47	1124.41	1043.09	974.198	1131.58	1117.81	1080.92	1108.33	-0.27151	-0.326037	-0.274503	-0.593756	1.01468	0.256194	-1.01552	0.895192	-0.115183	0.815047	0.980536	0.246753	0.963579	0.440715	0.95371	0.801826
	ENSMUSG00000020178	11838.8	12959.3	12264.7	13763.3	10538	14700.9	13089	15483.7	18600.3	18210.2	18391.6	18570.7	15318.7	15269.9	17353.5	18083.9	9953.62	11365.5	10431.9	10780.8	11808.9	9637.78	13244.5	10289.4	19079.4	18763.5	17534.1	18734.6	17227.1	18720.4	16571.3	16586.4	-0.928842	-0.583075	-0.797423	-0.334981	-1.33021	-0.045687	-0.54305	0.195885	1.15754	1.03717	1.09314	1.14842	0.144963	0.129899	0.772837	0.998214
	ENSMUSG00000046182	5992.99	7014.51	6502.8	6527.15	5980.7	7619.73	6429.04	7697.35	6728.61	7902.3	8820.39	8615.87	7217.58	7875.4	8270.22	7918.96	5334.14	5736.92	5671.99	5589.03	5780.48	4996.76	6342.39	5620.61	9124.82	8710.05	9028.69	8995.1	8044.32	8731.02	7800.37	8267.15	-0.960944	-0.15781	-0.560126	-0.540981	-0.970607	0.318021	-0.618117	0.379046	-0.38259	0.540186	1.262	1.1012	0.00184577	0.519033	0.829448	0.553282
	ENSMUSG00000030592	5590.22	7349.29	6941.06	3690.34	5407.89	7079.25	6205.59	8095.92	3838.69	7266.16	9362.19	5789.25	7750.43	7786.13	8062.89	8508.17	2910.43	3601.18	3393.94	3538.65	3012.25	2436.76	4004.83	3326.51	8488.5	8359.86	9396.07	9142.48	7188.36	8593.07	7955.13	8579.92	-0.329239	0.450622	0.269637	-1.17152	-0.410072	0.330901	-0.0564205	0.781628	-1.10575	0.413768	1.34301	-0.241	0.62846	0.644286	0.766987	0.964395
	ENSMUSG00000035258	604.16	754.363	506.416	577.355	486.261	693.104	613.639	578.403	708.59	677.925	821.54	867.585	581.981	737.766	689.862	586.653	453.445	402.68	426.308	576.861	469.68	330.322	521.325	350.746	1063.93	961.416	1002.93	1085.36	821.329	936.019	840.981	763.294	-0.329884	0.404489	-0.807775	-0.460941	-0.906318	0.104982	-0.283539	-0.455815	0.180695	0.0307692	0.732937	0.95806	-0.438323	0.323345	0.089129	-0.415481
	ENSMUSG00000036902	6854.79	7329.86	6394.33	6103.76	6465.39	8306.53	7637.97	7887.56	7177.35	8501.78	8849.04	8089.58	7181.15	9398.94	9410.15	8467.24	3707.65	4242.16	4901.99	4718.21	4076.25	3816.49	4801.23	4099.89	6999.51	7035.53	7124.43	6744.45	6686.98	7998.71	6756.64	6693.4	0.0931365	0.382434	-0.187259	-0.364207	-0.143989	0.977178	0.570061	0.722044	0.289565	1.09608	1.30755	0.845066	0.291878	1.64241	1.64924	1.07505
	ENSMUSG00000031506	469.439	589.18	449.985	568.576	427.249	660.94	461.897	616.445	582.086	625.908	746.549	651.322	657.376	577.748	584.353	615.644	216.865	322.399	257.768	261.986	289.942	254.094	374.777	278.862	575.233	620.145	561.118	567.033	444.598	515.713	586.647	569.678	-0.205484	0.615105	-0.338805	0.473906	-0.494616	1.10688	-0.257172	0.801951	0.56649	0.866804	1.69356	1.04097	1.08245	0.536762	0.582026	0.796466
	ENSMUSG00000035355	2670.11	3701.15	3358.03	3127.17	2657.91	3293.35	3071.53	3696.94	3991.69	3800.64	4456.54	4511.11	3646.91	3691.36	3464.8	4284.78	2362.1	2618.69	2480.74	2787.14	2411.38	1879.02	2868.49	2089.6	4792.76	4638.99	5055.97	4661.16	3777.01	4391.3	4046.55	3646.43	-0.970399	0.238327	-0.16392	-0.434569	-0.984697	-0.239753	-0.499797	0.233396	0.578946	0.354972	1.12391	1.18787	0.174745	0.22685	-0.0387497	0.922548
	ENSMUSG00000042489	688.881	692.53	578.971	690.125	608.22	928.974	691.178	1008.1	690.64	890.256	1031.35	1013.73	879.325	1071.28	1001.22	1018.12	284.635	392.486	470.371	585.471	348.98	390.034	533.337	405.279	845.032	1060.74	1083.25	1080.36	815.789	1023.69	873.373	980.491	-0.325066	-0.310537	-0.762774	-0.320114	-0.646292	0.63108	-0.31592	0.94619	-0.318063	0.476892	1.03878	0.96862	0.433358	1.19779	0.9188	0.98608
	ENSMUSG00000022454	10840.9	11555.7	10720.5	12281.1	11021.9	10814.7	12513.7	11582.8	10487.8	10631.1	10374.2	11923.2	10645.1	11005	10834.9	10046.4	13579.9	13933.2	14797.4	14527.3	14582.4	14358.8	15247	14880.1	11485.6	11861.7	11163.3	11794	11090	11142	11238.7	10920.7	-0.734472	-0.280063	-0.810983	0.18106	-0.619371	-0.751103	0.328932	-0.26286	-0.958892	-0.867833	-1.03114	-0.0464743	-0.858918	-0.630124	-0.738268	-1.23946
	ENSMUSG00000047205	1454.85	1467.21	1412.25	1258.03	1504.42	1405.13	1298.15	1666.91	1422.31	1632.99	1696.16	1636.33	1415.56	1682.71	1692.56	1707.94	1111.43	958.277	1118.1	1027.03	1054.81	910.926	1112.32	1028.69	1477.53	1584.11	1526.24	1520	1440.44	1596.13	1529.6	1452.12	0.228388	0.279909	0.050882	-0.591805	0.434978	0.0212039	-0.42461	1.1121	0.0927961	0.970755	1.23402	0.984683	0.0646793	1.17796	1.21899	1.28311
	ENSMUSG00000014782	371.524	726.096	540.129	501.049	531.898	696.888	612.805	625.955	630.807	531.255	501.35	654.702	467.618	599.645	492.864	526.964	223.026	271.427	315.05	337.015	306.998	241.389	372.375	298.692	554.871	604.864	678.067	658.208	526.315	761.966	667.027	611.876	-0.935686	1.39663	0.173368	-0.0836885	0.119225	1.2045	0.651423	0.73792	0.769835	0.114995	-0.0817099	0.927008	-0.303596	0.564858	-0.137534	0.086775
	ENSMUSG00000024952	2476.36	2655.29	2575.32	2726.74	2218.86	2799.53	2542.93	2640.42	3036.93	2800.38	2939.85	3158.62	2714.22	2449.96	2757.23	2812.18	2110.74	2204.55	2034.6	2338.19	2261.81	1959.06	2396.41	1906.17	3194.32	3273.91	3273.39	3249.83	2864.26	3067.2	2854.06	3044.49	-0.478463	-0.028947	-0.229842	0.15056	-1.12539	0.333456	-0.311211	-0.0662825	0.929886	0.335592	0.685978	1.2356	0.119108	-0.544805	0.227179	0.365231
	ENSMUSG00000032503	58658.4	72541.6	58207.1	70213.8	58371	75940.6	67742.9	67140.6	88164.3	70701.2	81555.8	83161.5	72588.4	83662.3	76728.8	74002.7	36620.6	39379.8	43038.4	46254.7	39196	32057.8	48335.5	39495.5	63083.4	72234.8	65484.3	74634.8	56193.9	71633.8	62181	65434.8	-0.280855	0.626115	-0.310336	0.474043	-0.299627	0.848169	0.312626	0.273277	1.64672	0.505885	1.215	1.3199	0.629171	1.35262	0.899662	0.721567
	ENSMUSG00000057457	240.275	290.615	236.719	204.606	205.363	348.759	310.988	312.978	248.733	341.094	330.301	315.102	262.611	353.723	332.019	379.448	96.1107	138.899	138.798	107.008	78.7174	87.6624	121.322	107.827	296.525	431.682	266.974	310.994	210.526	304.271	236.339	223.403	-0.0594806	0.468174	-0.0967604	-0.433354	-0.425426	1.07763	0.681723	0.702574	0.0291719	0.997289	0.884158	0.724836	0.174645	1.12966	0.902161	1.39931
	ENSMUSG00000109450	387.496	547.664	389.889	498.348	393.415	462.91	508.587	466.008	558.153	397.375	558.647	500.952	464.229	590.381	473.68	505.647	225.49	223.003	267.682	279.206	209.913	133.399	273.876	224.329	432.697	529.734	438.263	658.208	408.587	465.431	491.872	464.182	-0.251377	1.00024	-0.232672	0.614868	-0.205119	0.33794	0.694876	0.362149	1.08221	-0.174177	1.08607	0.635216	0.348249	1.33405	0.422102	0.671903
	ENSMUSG00000024186	2618.72	2916.75	3044.36	3035.33	3085.16	2836.74	2928.96	2871.27	3215.58	2966.67	3731.06	3504.13	3348.72	2829.79	3151.23	3664.88	2470.54	2571.55	2330.93	2341.88	2302.48	2095	2627.04	2287.91	3754.28	3501.85	3385.61	3487.13	3418.28	3221.92	3121.59	3293.95	-0.830573	-0.179283	0.0995889	0.0798589	0.188753	-0.354124	-0.152602	-0.278679	0.473752	-0.0701967	1.60024	1.10434	0.76471	-0.369326	0.333127	1.45561
	ENSMUSG00000022489	56832.7	68525.1	57093.1	65986.6	53082	70523.2	61689.9	68688.2	73851.5	73615.8	81641.7	82341.2	72442.7	77830.1	76196.9	75504.3	46334	49899.2	49647.8	52478.4	50565.4	41920.4	59350.6	47963	74230.5	76793.6	74719.7	81750.2	66777	77510.4	67816	71865	-0.756508	0.230358	-0.734527	0.0161029	-1.07308	0.399001	-0.346548	0.244127	0.679917	0.660031	1.33744	1.39647	0.56101	1.01573	0.877876	0.819419
	ENSMUSG00000110396	231.248	269.415	250.643	210.684	186.479	249.744	193.43	228.249	298.309	263.495	284.801	298.206	271.083	325.931	233.151	273.715	103.504	145.271	131.087	82.4087	107.58	123.236	138.139	110.305	218.894	264.867	263.43	279.77	231.302	269.46	206.346	176.24	0.222946	0.790829	0.511528	-0.0830121	-0.443149	0.498156	-0.33973	0.178331	1.22072	0.702751	1.01974	1.2192	0.815641	1.63171	0.251269	0.854797
	ENSMUSG00000046191	816.658	825.912	805.429	771.157	833.254	803.471	845.421	783.309	741.07	807.541	781.938	854.069	788.682	816.09	830.047	793.005	837.888	976.117	903.289	924.945	949.856	811.83	882.889	856.415	601.958	737.298	635.54	726.902	635.734	684.609	637.034	605.671	0.271196	0.368188	0.153514	-0.205685	0.445133	0.132987	0.572659	-0.0783271	-0.521017	0.175645	-0.0926934	0.66329	-0.0220151	0.26525	0.411527	0.0232936
	ENSMUSG00000024201	4690.92	6231.88	5512.68	5530.45	5233.21	6271.36	5886.27	5739.94	5902.06	5719.3	6140.91	6467.61	5986.69	6207	5810.33	6049.01	4767.34	4544.17	4346.8	4726.82	4284.85	4070.58	5025.86	4736.93	6233.38	6600.03	6669.63	7032.96	5531.85	6527.64	6315.16	6411.67	-1.22109	0.715274	-0.188465	-0.166139	-0.539649	0.764882	0.280977	0.0971035	0.300827	0.0711665	0.600957	1.01148	0.407173	0.684012	0.185555	0.485472
	ENSMUSG00000033427	150.693	196.099	223.527	178.946	225.82	192.354	214.273	220.468	204.286	208.92	285.643	251.743	277.86	293.927	284.798	258.366	133.076	187.323	158.626	140.218	139.067	118.154	153.755	132.614	290.162	281.421	314.226	313.492	247.922	232.071	273.529	286.701	-1.17765	-0.416446	0.0433657	-0.704	0.0818166	-0.479232	-0.111761	-0.00791885	-0.279198	-0.201503	1.08471	0.516398	0.954226	1.22359	1.07055	0.627424
	ENSMUSG00000020566	252.081	223.482	150.239	130.327	292.701	215.688	166.75	213.551	212.833	252.41	263.736	196.833	256.682	204.654	212.492	225.964	110.897	67.5381	72.7037	97.1685	57.7261	44.4664	99.7004	91.7145	217.621	193.557	214.997	248.545	200.831	195.971	196.749	212.233	1.05042	0.627642	-0.455136	-0.749509	1.65093	0.512424	-0.211055	0.480827	0.470216	1.05529	1.22272	0.233675	1.11844	0.349302	0.465172	0.664328
	ENSMUSG00000038530	27922.6	32129.3	29627.2	35294.3	25528.7	34088.2	32346.1	36910.6	42735	41484.8	43439.7	43626.8	35577.1	45223.5	39885.1	38875.1	18093.5	20875.6	22180.1	22147	21829.6	22360.3	25531.7	21375.7	33520	34973.9	31758.1	33747.2	30444.6	35968.4	32751.5	31969	-0.541025	0.0162163	-0.315227	0.435466	-0.858133	0.275706	0.044937	0.649574	1.42111	1.25549	1.51445	1.53923	0.472927	1.75075	1.04359	0.909806
	ENSMUSG00000097614	0	0	0	0	0	0	0	0	0	0	0	0	0	0	0	0	1750.94	1543.18	1705.23	1895.4	1935.14	1744.35	1956.77	1897.5	1224.28	1190.63	1200.2	1127.82	1371.19	1006.93	1220.08	1238.65	-0.9412	-0.9412	-0.9412	-0.9412	-0.9412	-0.9412	-0.9412	-0.9412	-0.9412	-0.9412	-0.9412	-0.9412	-0.9412	-0.9412	-0.9412	-0.9412
	ENSMUSG00000038976	37533.6	42580.9	38826.2	39632.2	35898.4	41847.3	40917.1	42778.5	41941.8	44153	44144.9	43675.8	41085.1	40021.3	42427.6	43557.3	36185.7	34983.5	36990.8	37585.8	36610.1	32015.8	40197.3	36607.7	46806.4	48335.7	49832	50869.4	45372.5	45485.9	46732.7	44952.4	-0.893973	0.220908	-0.608447	-0.430418	-1.25518	0.0588816	-0.146606	0.264569	0.0797567	0.568171	0.566401	0.462765	-0.109478	-0.344475	0.187054	0.436589
	ENSMUSG00000032946	12376.9	15828.4	14415.6	13927.4	12972.5	15501.2	14037	17588.1	16244.6	16306.9	19543.4	18225.2	15799	16167.7	16966.9	17788.9	11906.6	12484.4	12545.8	13238.3	13469.9	11632.4	15101.6	11755.6	19321.2	20305.6	19736	19721.3	18390.6	19789.2	17546.6	17362.1	-1.27924	-0.0170199	-0.533667	-0.712217	-1.06145	-0.136673	-0.672144	0.626549	0.135191	0.157975	1.34161	0.859532	-0.0277417	0.107075	0.399358	0.699966
	ENSMUSG00000021379	5868.69	5938.62	6055.74	5985.58	5148.23	6221.54	5973.81	5445.12	6853.4	6789.48	7577.55	6504.78	6167.13	7007.09	6512.74	7113.17	4403.84	4751.88	4525.26	4750.19	4326.83	3858.42	5228.86	4434.52	6821.34	6310.96	6506.61	6841.87	6139.88	5772.12	6303.16	5793.59	-0.00445167	0.0698692	0.194349	0.119783	-0.770131	0.37055	0.107272	-0.454608	1.04208	0.974148	1.81169	0.671569	0.312731	1.20542	0.680027	1.31815
	ENSMUSG00000051242	538.189	539.714	520.341	575.329	616.088	488.768	506.086	539.497	483.79	504.82	599.935	603.17	487.949	496.055	528.279	559.367	784.904	835.943	783.218	875.746	855.396	777.527	840.847	757.264	530.69	639.246	485.515	628.233	541.551	532.474	506.268	476.593	-0.53402	-0.522264	-0.671604	-0.24771	0.0664984	-0.915	-0.781498	-0.523932	-0.953373	-0.791257	-0.0580253	-0.0330865	-0.92131	-0.858823	-0.610413	-0.370762
	ENSMUSG00000059213	46833.5	56373.1	51558.5	50153.6	44616.4	53997.8	51931.7	55131.6	59466	61139.5	61344.2	61857.9	55084	51519.8	57119.8	59839.4	42123.6	40288.4	42448	43172.3	42716	31665.2	47924.6	42634.9	61031.9	61850.2	62598.4	66451.6	55210.5	59249	59574.1	57499	-0.731388	0.409301	-0.166407	-0.334397	-0.996492	0.12527	-0.121776	0.260848	0.779123	0.979229	1.00371	1.06513	0.255157	-0.171029	0.498582	0.823781
	ENSMUSG00000021115	1757.62	1936.26	1690.01	2059.57	1712.93	2040.21	1927.63	1908.99	1812.07	1980.05	2311.27	2285.12	1958.57	2229.3	1968.5	2280.1	1286.4	1360.96	1517.97	1487.05	1292.28	1344.16	1526.74	1378.2	2054.04	2053.99	1969.23	2044.57	1864.26	1951.97	1867.91	2198.04	-0.288085	0.29752	-0.509726	0.701767	-0.434586	0.638303	0.269234	0.208139	-0.109571	0.441095	1.52688	1.44116	0.370681	1.25818	0.403232	1.42471
	ENSMUSG00000063659	5602.72	6117.05	6090.19	5380.54	5289.08	5794.58	5836.24	5901.62	6008.05	6021.17	6647.32	6876.48	5372.52	6220.48	6269.25	5716.46	3817.32	4000.04	4650.84	4135.2	4406.86	4131.57	4080.51	4021.81	5833.78	5968.42	5871.07	5832.7	5202.21	6213.05	5366.21	5150.68	0.201774	0.809893	0.778135	-0.0609142	-0.169059	0.428617	0.477882	0.555177	0.681022	0.696528	1.43685	1.7078	-0.0703961	0.932182	0.989852	0.336251
	ENSMUSG00000033590	294.441	454.914	419.937	351.815	298.209	385.969	369.351	478.977	394.896	401.639	518.202	467.161	399.847	535.638	454.497	457.044	290.796	300.736	299.628	247.226	305.686	336.674	401.204	325.958	593.05	677.448	581.2	572.029	504.155	635.616	507.468	579.607	-1.20918	0.195989	-0.110283	-0.706789	-1.17619	-0.407725	-0.553239	0.406691	-0.329558	-0.270513	0.750166	0.303229	-0.2862	0.902842	0.192336	0.214634
	ENSMUSG00000025738	67636.8	80219.5	74902.7	77530.3	61573.4	80173	74420.4	76184.1	89521.6	85909.7	88578.1	90984.9	75840.5	73259.5	81633.1	81853.4	59690.9	59688.4	58364.6	64259.1	60427.4	47542.2	65552.4	54737.4	88011.9	91391.8	91781.2	97314.9	76504.1	85366	82170.2	81720.8	-0.647643	0.353906	-0.0692921	0.139856	-1.13027	0.350208	-0.107682	0.0327024	1.09433	0.806835	1.01923	1.21081	0.00535155	-0.20009	0.466428	0.483964
	ENSMUSG00000105422	25.6942	189.032	247.712	116.146	131.401	216.319	214.273	204.041	10.257	25.5821	24.4356	25.3433	45.7452	34.5301	28.775	41.782	216.865	233.198	199.385	215.247	271.575	209.627	182.584	208.217	30.5433	38.202	47.2521	17.4856	41.5512	20.6285	45.5881	24.8226	-0.94054	0.839583	1.47909	0.0452423	0.211492	1.13696	1.11467	1.00315	-1.10878	-0.941761	-0.954256	-0.944364	-0.722015	-0.844242	-0.906964	-0.765209
	ENSMUSG00000021208	16.6665	30.0332	19.0547	33.7634	9.44197	29.6414	15.8412	37.1769	42.7376	51.1642	37.9172	22.809	44.051	48.8475	25.0859	44.34	3.69656	10.1944	7.711	3.68994	5.24783	5.08188	6.00605	1.23939	39.4518	42.0222	40.1643	42.4651	51.2465	42.5463	44.3885	26.0637	-0.652848	0.153149	-0.508838	0.37808	-1.08848	0.129525	-0.70261	0.583908	0.919213	1.42732	0.62855	-0.282463	0.998406	1.28763	-0.145168	1.01584
	ENSMUSG00000041380	4352.73	4159.59	3399.07	3559.34	6149.08	4040.06	3981.15	3866.4	3763.47	3665.06	4070.63	3381.64	3761.27	4087.19	3863.96	4035.8	4624.4	4959.59	5008.85	5057.68	4517.07	4689.3	4939.37	5375.21	3023.79	3124.92	2792.6	3147.41	2853.18	3005.32	2650.11	3430.48	0.450709	0.21764	-0.70012	-0.506715	2.61846	0.0733904	0.00230434	-0.136175	-0.260378	-0.379141	0.11028	-0.721158	-0.263033	0.130267	-0.139114	0.0682479
	ENSMUSG00000025578	547.216	542.364	424.335	561.148	500.424	486.245	496.914	551.601	619.695	469.858	663.131	610.773	494.726	487.633	579.926	506.5	555.717	591.277	741.358	659.27	717.64	757.2	688.293	696.535	397.063	434.229	439.444	410.912	469.529	412.57	370.704	384.75	0.0687877	0.0246384	-1.0492	0.195543	-0.356929	-0.485934	-0.388862	0.108684	0.728207	-0.635027	1.12338	0.647032	-0.408771	-0.473305	0.366386	-0.301654
	ENSMUSG00000097988	62.4993	121.016	72.5546	54.6968	88.9119	102.168	76.7049	153.895	76.9277	71.6298	101.955	89.5463	99.1147	159.176	123.216	104.881	269.849	313.479	267.682	237.386	250.584	194.382	279.882	247.877	670.681	679.995	653.26	583.27	630.193	723.287	551.857	614.358	-0.923459	-0.666402	-0.879287	-0.957735	-0.807432	-0.749198	-0.861055	-0.521968	-0.860077	-0.88335	-0.750133	-0.804645	-0.762612	-0.498771	-0.656738	-0.73728
	ENSMUSG00000026479	183.331	177.549	223.527	195.828	220.313	165.866	222.611	174.645	160.693	171.4	171.892	172.334	195.688	177.704	208.065	163.717	261.224	228.1	257.768	205.407	303.062	204.546	272.675	229.286	156.535	140.074	128.762	142.383	103.878	131.507	153.56	134.042	-0.117127	-0.243596	0.762014	0.156195	0.691714	-0.499131	0.741983	-0.307112	-0.612256	-0.378087	-0.367335	-0.35765	0.153131	-0.240209	0.423843	-0.546124
	ENSMUSG00000039131	267.358	296.798	262.369	268.082	253.359	305.874	319.326	307.79	352.158	321.481	391.812	368.322	278.707	369.725	338.659	346.193	183.596	234.472	222.518	249.686	223.033	190.57	255.858	239.201	417.426	408.761	333.127	359.704	379.501	363.578	315.518	352.48	-0.603693	-0.138124	-0.68259	-0.592252	-0.82507	0.0053973	0.218128	0.0357013	0.737337	0.252217	1.36442	0.992964	-0.424222	1.01515	0.523868	0.643014
	ENSMUSG00000032698	2365.25	2466.25	2497.64	2808.44	1995.4	2682.23	2429.54	2308.43	3608.76	2694.65	3141.23	3188.19	2545.64	2744.73	2651.72	2843.73	1575.97	1676.98	1629.22	1734.27	1651.75	1500.42	1845.06	1575.26	2596.18	2787.47	2510.27	2932.59	2222.99	2356.81	2405.37	2390.41	-0.039894	0.151183	0.210556	0.798548	-0.739587	0.559775	0.081736	-0.147399	2.31262	0.583263	1.42813	1.51696	0.301364	0.678005	0.502063	0.865308
	ENSMUSG00000020953	4172.18	4210.83	3888.63	5013.87	3241.74	5047.87	4292.97	4802.74	5442.21	4460.66	5009.29	5603.4	4655	5382.49	4604.73	4688.96	2389.21	2621.24	2848.66	2783.45	2781.35	2833.15	3154.38	2367.23	4141.17	4158.92	4199.53	4077.89	4009.69	4518.94	4399.26	4089.52	0.122246	0.164029	-0.184284	1.03217	-0.883617	1.06892	0.252835	0.803924	1.49524	0.434118	1.02722	1.6695	0.644211	1.43068	0.589869	0.680923
	ENSMUSG00000030134	16722	19920.8	17471.7	18246.4	17962.6	19869.8	18817.7	19330.3	20473	19479	21872.4	21870.4	19511.2	21143.4	21568.7	21433.3	13312.6	13254	14379.9	14749.9	14401.3	11365.6	15856	14158.7	18533.4	19123.9	18678.7	19661.3	17594.2	19227.1	17879	18635.5	-0.467008	0.6877	-0.196381	0.0832748	-0.0192016	0.669289	0.289495	0.474516	0.887036	0.528226	1.39217	1.39147	0.539827	1.12903	1.28255	1.23368
	ENSMUSG00000053093	1025.68	1152.74	974.723	760.353	1099.2	1032.4	962.146	1154.21	913.73	1224.53	1361.65	1008.66	1243.59	1086.44	1351.69	1462.37	964.803	754.388	901.086	843.767	875.075	606.014	1028.24	960.524	1583.16	1617.22	1658.55	1632.41	1551.25	1362.77	1366.44	1577.47	-0.459048	-0.0224923	-0.634136	-1.37067	-0.20645	-0.435959	-0.677349	-0.0174436	-0.843698	0.224148	0.695272	-0.517527	0.289647	-0.250312	0.661036	1.04132
	ENSMUSG00000032586	3260.38	4399.86	3851.99	4023.25	2652.41	3263.08	3044.85	2930.06	5864.46	4476.86	4908.18	5124.41	3638.44	3656.83	3769.52	3848.2	1628.95	1763.64	1994.95	2027.01	1280.47	1330.18	1963.98	1727.7	4115.71	3827.84	4253.87	3910.53	2627.42	4079.29	2665.71	3032.08	-0.016425	0.965575	0.493422	0.641015	-0.540377	-0.0141033	-0.202169	-0.301097	2.22776	1.03194	1.40364	1.58999	0.309385	0.325231	0.422351	0.490159
	ENSMUSG00000035842	291.664	427.531	351.047	311.974	335.19	421.286	398.532	440.935	366.689	435.748	458.377	387.752	382.904	389.096	393.996	404.177	277.242	281.621	266.58	274.286	249.272	233.766	307.51	261.51	460.695	421.495	493.784	443.385	433.518	389.363	410.293	439.359	-1.07365	0.788071	-0.259951	-0.795346	-0.477234	0.7025	0.390712	0.971744	-0.0456207	0.900665	1.21074	0.243003	0.176576	0.261412	0.328554	0.468057
	ENSMUSG00000017453	295.83	249.982	277.76	288.34	259.654	269.926	240.12	334.592	364.979	424.663	548.536	351.427	386.293	350.355	482.534	447.664	149.095	212.809	204.892	185.727	160.059	190.57	194.596	148.726	355.066	313.256	331.946	273.525	355.955	313.296	335.913	311.523	-0.0464225	-0.522561	-0.234087	-0.12421	-0.422114	-0.315441	-0.624981	0.356125	0.671698	1.29151	2.57796	0.530956	0.893044	0.51982	1.89252	1.53039
	ENSMUSG00000016458	5.5555	3.53331	1.46575	3.37634	11.0156	0	0	1.72916	5.98327	1.70547	0.842606	1.68955	0	1.6844	0	1.70539	80.0922	57.3437	72.7037	108.238	44.6065	34.3027	43.2435	64.448	2.54528	5.09359	2.3626	7.49383	0	2.57857	0	1.24113	-0.417983	-0.487549	-0.558676	-0.492949	-0.230146	-0.6091	-0.6091	-0.549614	-0.403267	-0.550429	-0.580113	-0.550977	-0.6091	-0.551154	-0.6091	-0.550432
	ENSMUSG00000028871	211.803	181.966	233.787	249.174	274.604	253.528	207.603	233.436	276.085	341.947	324.403	274.552	233.809	238.342	333.495	273.715	209.472	225.552	197.181	234.926	217.785	207.086	228.23	205.738	372.883	389.66	340.215	353.459	387.811	389.363	308.32	347.516	-0.956618	-1.41798	-0.616694	-0.37877	0.0144369	-0.311442	-1.02156	-0.622116	0.0373377	1.05573	0.784457	0.0136382	-0.616355	-0.54626	0.925033	0.000684267
	ENSMUSG00000000530	2095.81	2333.75	2200.09	2269.58	1790.83	2440.05	2364.51	2330.91	2890.77	2566.74	2680.33	2974.46	2186.45	2547.65	2439.97	2212.74	1556.25	1823.53	1667.78	1852.35	1590.09	1490.26	1935.15	1473.63	2565.64	2509.87	2678.01	2778.96	2418.28	2449.64	2281.81	2435.09	-0.361536	0.216172	-0.108353	0.0603595	-1.10201	0.47426	0.29085	0.209256	1.56857	0.781833	1.05763	1.77175	-0.141464	0.735497	0.474057	-0.0776433
	ENSMUSG00000036961	56.9438	67.133	79.1505	37.1398	62.1596	49.1921	53.3599	76.083	76.073	110.003	107.011	124.182	75.3949	54.7429	67.8794	82.7112	17.2506	53.5208	28.6409	27.0596	23.6152	30.4913	48.0484	29.7452	120.901	84.0443	138.212	133.64	94.1828	108.3	71.9813	96.808	-0.430085	-0.127472	0.229443	-1.01826	-0.275178	-0.660308	-0.536525	0.138339	0.138042	1.14575	1.05689	1.56686	0.117905	-0.495451	-0.105302	0.335196
	ENSMUSG00000025533	605.549	564.447	607.553	732.667	670.38	595.35	657.828	633.737	717.137	626.761	568.759	651.322	639.586	540.692	562.957	597.738	947.553	946.808	864.734	829.007	846.212	800.396	822.828	935.736	697.406	632.879	541.036	638.225	588.642	504.109	524.264	588.295	-0.556714	-0.874655	-0.54121	0.426594	-0.0552207	-0.635604	-0.152315	-0.338672	0.306467	-0.392631	-0.841301	-0.202637	-0.293423	-1.05841	-0.886184	-0.617136
	ENSMUSG00000014786	3369.41	4517.34	3546.38	3545.16	3709.12	4025.55	3847.75	4107.62	3747.23	3995.92	4216.4	4068.44	3718.07	3946.54	3692.79	4174.79	3407	3287.7	3055.76	3555.87	3395.34	2868.72	3413.84	2980.72	4633.68	4936.97	4445.24	4856	3988.92	4729.09	4089.74	4520.19	-0.955292	1.1622	-0.628846	-0.631095	-0.328655	0.255041	-0.072934	0.406415	-0.25835	0.200381	0.607077	0.334155	-0.312145	0.109298	-0.358781	0.530318
	ENSMUSG00000016942	87.4991	139.566	92.3422	178.271	86.5514	149.468	115.057	118.447	204.286	136.438	178.632	195.988	177.898	136.436	154.942	133.02	41.8944	21.6632	28.6409	23.3696	53.7902	34.3027	91.2919	63.2086	131.082	174.456	111.042	151.126	160.665	146.978	119.969	243.261	-0.594813	0.321449	-0.509584	1.00257	-0.61149	0.49571	-0.109847	-0.0501911	1.46038	0.266401	1.00893	1.31436	0.996012	0.266373	0.592038	0.206258
	ENSMUSG00000004341	254.164	392.198	349.581	444.327	148.711	235.239	165.082	181.562	555.589	326.598	425.516	463.782	252.446	241.711	227.249	208.057	57.9128	103.219	102.446	124.228	73.4696	41.9255	106.908	75.6025	479.785	499.172	416.999	472.111	360.111	269.46	224.342	341.31	-0.102028	0.822285	0.536913	1.17135	-0.808168	-0.228753	-0.698542	-0.588192	1.9164	0.38301	1.04539	1.30163	-0.113532	-0.185416	-0.28226	-0.410771
	ENSMUSG00000020599	24906.7	32900.5	26855.5	24180.7	25260.4	32477.5	30550.2	32914.5	28396.6	34603.2	38116.9	31795.7	33330.5	35935.8	37914.3	38653.4	21108.6	22000.9	23041.6	24538.1	24666.1	20082.3	30109.5	23302.9	37429.6	38095	36223.4	37791.4	35234	39573.2	33816.8	36762.2	-1.00267	0.308903	-0.682925	-1.12178	-0.944631	0.239507	-0.0767086	0.311212	-0.430067	0.588275	1.1648	0.127639	0.379459	0.806921	1.13155	1.25282
	ENSMUSG00000031074	247.22	233.199	210.335	248.499	192.774	359.481	221.777	403.758	358.996	355.591	348.839	324.394	300.733	320.035	316.525	347.046	105.968	191.146	160.829	148.828	192.858	166.431	134.535	142.529	288.889	320.896	372.11	320.986	281.163	448.67	362.306	294.147	-0.285494	-0.443541	-0.701266	-0.271073	-0.899225	0.979944	-0.572287	1.47906	0.97448	0.936098	0.859985	0.584438	0.317719	0.535307	0.495733	0.839779
	ENSMUSG00000045349	9854.75	12424.9	10189.2	11533.6	10529.4	13375.8	12372.8	13168.4	13124.7	11735.4	13036	13078.8	12225.8	12137.8	11927.6	12326.5	8797.82	9311.34	9528.6	9886.58	9390.98	7648.23	9992.86	8717.84	12661.5	13626.6	13833	13974.7	11313	14111.2	12561.9	12601.2	-0.983762	0.470215	-0.794584	-0.034013	-0.602121	1.00818	0.440762	0.89083	0.866118	0.0801264	0.815899	0.840154	0.357602	0.30778	0.188882	0.414568
	ENSMUSG00000001053	488.189	506.147	469.773	586.809	471.312	536.698	515.257	506.643	535.93	513.347	487.869	501.797	497.268	433.732	434.576	408.44	393.068	355.531	405.378	413.274	438.193	407.821	360.363	427.588	544.689	590.857	591.832	597.009	577.562	529.895	605.843	557.267	-0.0293459	0.219012	-0.284043	1.33455	-0.26276	0.641529	0.344997	0.225873	0.630899	0.318584	-0.0337792	0.15885	0.0962071	-0.782477	-0.770811	-1.13227
	ENSMUSG00000031246	4465.23	4485.54	4429.5	4429.09	5072.7	4395.75	4188.75	4098.11	4537.88	4360.04	4320.04	4108.15	3917.99	4408.07	4393.72	4266.02	4111.81	4347.93	4474.58	4200.38	4254.67	3854.6	4157.39	3992.06	3266.86	3402.52	3260.39	3397.2	3286.7	3466.88	3427.51	3226.93	0.846408	0.889115	0.771277	0.770421	2.12361	0.700338	0.265121	0.0745303	0.999155	0.625245	0.541145	0.0956429	-0.304152	0.726225	0.696053	0.427579
	ENSMUSG00000024206	179.165	191.682	192.746	195.153	212.444	201.814	162.581	215.28	268.392	231.091	236.772	288.913	227.879	193.706	230.2	256.661	155.256	155.465	164.134	129.148	145.627	148.645	187.389	118.981	282.526	244.493	251.617	204.831	243.767	291.378	292.724	250.708	-0.651586	-0.395175	-0.373384	-0.324086	0.0301179	-0.187641	-0.991289	0.088209	1.17616	0.412089	0.528454	1.59653	0.346285	-0.353727	0.393824	0.935853
	ENSMUSG00000031932	5740.91	7646.97	5461.38	6431.94	5546.37	6350.19	5854.59	6007.1	7001.28	7031.66	7462.96	7006.57	6559.36	6565.78	6389.52	6713.25	4243.66	4451.14	4383.15	4197.92	3980.48	3418.83	4687.12	4617.95	6243.57	7002.42	6438.09	7019.22	5317.17	5768.25	5640.93	6424.08	-0.109413	1.60408	-0.360699	0.511798	-0.284299	0.438315	-0.00722244	0.12988	1.02362	1.05093	1.43866	1.02838	0.626346	0.632121	0.473667	0.764694
	ENSMUSG00000032259	10478.4	13737.5	11645.4	12536.4	9670.15	13014.5	12312	12576.2	15354.8	14447.1	14430.5	16054.1	12929	14335.1	13760.3	14280.1	9496.47	10190.6	10147.7	11387.2	9405.42	7978.55	11954.4	10258.4	15340.4	16326.2	15061.6	16209.2	13270.1	15851.7	13768.8	14523.7	-1.05439	0.365914	-0.545815	-0.157535	-1.4066	0.0508122	-0.255324	-0.14019	1.07069	0.675117	0.667887	1.37546	0.0135503	0.626313	0.375856	0.60234
	ENSMUSG00000042834	3043.02	2824	2799.58	3384.45	2448.62	2876.48	2868.93	2858.3	3570.3	3193.5	3538.94	3337.71	3134.4	2956.96	3449.31	3123.42	1425.64	1694.82	1922.24	1717.05	1657	1699.89	1907.52	1458.76	2561.82	2368.52	2470.1	2394.28	2224.37	2356.81	2231.42	2410.27	0.75758	0.41432	0.376049	1.29268	-0.173997	0.496561	0.484735	0.468073	1.58395	0.993408	1.53481	1.21943	0.900783	0.622698	1.39433	0.883574
	ENSMUSG00000097806	323.608	313.582	281.424	313.325	213.231	344.975	271.802	296.551	275.23	351.327	370.746	385.218	310.051	406.782	345.3	334.256	204.543	206.437	192.775	254.606	183.674	158.809	273.876	251.595	405.972	366.739	375.654	428.397	331.025	388.074	356.307	404.608	0.18502	0.0485424	-0.3892	0.0450458	-1.31746	0.475885	-0.520175	-0.183289	-0.473511	0.562349	0.826691	1.02368	0.000482097	1.31722	0.4803	0.329966
	ENSMUSG00000031342	66935.4	69310.4	73023.6	65311.3	56535.4	72051.3	67933.9	69360	73283	72969.5	75191.6	72438.7	70597.6	82707.3	73034.6	76073	53302	53667.3	55390.3	52964.2	52352.3	48566.2	54436.4	51342.8	66149.2	68149.7	66052.5	67969.1	62566.4	69469.1	66011.6	64453	0.188426	0.462061	0.889888	0.00130962	-1.00982	0.777856	0.303466	0.467779	0.919774	0.883646	1.13967	0.822495	0.610369	2.00559	0.891147	1.24122
	ENSMUSG00000102349	0	0	0	0	0	0	0	0	0	0	0	0	0	0	0	0	1805.16	1829.9	1934.36	1651.86	1612.39	1586.82	1698.51	1702.92	2442.19	2611.74	2214.94	2336.83	2134.35	2426.43	2279.41	2248.92	-0.959245	-0.959245	-0.959245	-0.959245	-0.959245	-0.959245	-0.959245	-0.959245	-0.959245	-0.959245	-0.959245	-0.959245	-0.959245	-0.959245	-0.959245	-0.959245
	ENSMUSG00000074575	1584.01	2523.67	1755.97	1780.01	1907.28	2107.06	2021.84	1908.13	1556.5	1674.77	1659.09	1730.1	1498.58	1630.5	1691.08	1759.11	2466.84	2767.79	2897.13	2939.65	2528.14	2059.43	3233.66	2740.28	1733.33	1866.8	1796.76	1872.21	1667.59	1614.18	1618.38	1885.27	-0.905218	1.06907	-0.543925	-0.493414	-0.226013	0.193745	0.0146923	-0.224231	-0.963012	-0.71452	-0.747471	-0.598272	-1.08471	-0.807549	-0.680252	-0.537332
	ENSMUSG00000026414	221.525	174.016	167.095	191.776	249.425	158.928	132.566	188.478	150.436	151.787	149.984	202.746	168.58	165.913	155.68	143.252	405.39	407.777	348.097	412.044	393.587	317.617	333.936	327.198	181.987	126.066	153.569	194.84	224.377	162.45	200.348	265.601	-0.0475172	-0.570013	-0.64612	-0.374687	0.259318	-0.73594	-1.02586	-0.410959	-0.829331	-0.814478	-0.834309	-0.254044	-0.629798	-0.659123	-0.771664	-0.908338
	ENSMUSG00000050505	665.271	616.563	603.889	586.133	1004	566.34	575.287	565.435	502.594	544.046	476.072	531.364	483.713	625.754	572.548	552.545	744.242	553.048	760.085	768.738	751.751	688.594	672.677	716.365	409.79	379.473	379.198	445.883	426.592	419.017	409.094	457.976	0.633057	0.284963	0.194383	0.0674904	3.05381	-0.0739681	-0.0100265	-0.0804357	-0.529535	-0.233297	-0.71908	-0.323926	-0.66447	0.350643	-0.0295985	-0.172553
	ENSMUSG00000073591	665.271	663.38	661.786	600.989	723.097	688.689	603.634	709.819	519.689	581.566	653.862	615.842	671.777	700.709	703.88	602.854	744.242	796.44	684.076	688.789	718.952	702.57	578.983	725.04	489.966	523.367	452.439	484.601	522.16	448.67	417.491	526.238	0.446651	0.427589	0.411522	-0.201374	1.02961	0.682737	-0.17471	0.895752	-1.02096	-0.397182	0.331639	-0.0516437	0.512244	0.803911	0.835877	-0.182575
	ENSMUSG00000023019	3720.79	4247.93	4148.8	4635.05	3237.81	4079.16	4072.03	4258.92	4778.92	4616.71	4882.9	5447.96	4534.71	4633.78	4566.37	4682.14	3759.41	3728.61	3821.35	3841.23	3880.77	3831.74	3974.8	3447.97	4942.93	5590.22	5197.73	5038.35	4813.02	5113.29	4856.34	4890.04	-1.16763	-0.280682	-0.447464	0.370678	-1.98029	-0.564647	-0.576643	-0.26219	0.612759	0.339831	0.787713	1.73848	0.201851	0.368544	0.25512	0.449915
	ENSMUSG00000007656	23615	31273.4	26364.4	31556	21136.6	29579	25963.8	25022.6	41199.1	29809.1	32146.2	35824.4	26793.1	32759.8	27783.3	26677.4	15148.5	16838.7	18347.8	19155.7	15601.8	13561	18498.6	16258.3	27280.3	31465.7	27284.5	32671.9	23224.4	28901.8	24783.2	25934.6	-0.31679	0.845767	0.100579	0.888671	-0.693016	0.588551	0.0397574	-0.103108	2.35252	0.623487	0.978273	1.53663	0.165658	1.07142	0.315973	0.148081
	ENSMUSG00000005198	4096.48	4060.66	4544.56	3399.98	4509.33	3708.33	4238.78	4445.67	3066.85	4195.46	4047.88	3637.61	3717.22	4130.98	4295.59	3838.82	7173.8	6974.27	6432.08	6850.99	6654.24	7315.36	6168.21	7063.26	5252.18	4886.03	5020.53	4821.03	5058.17	4703.3	4784.36	4870.19	-0.68493	-0.714145	-0.319502	-1.25297	-0.348234	-1.00149	-0.56888	-0.400153	-1.52465	-0.604208	-0.724571	-1.05917	-0.994236	-0.656792	-0.52255	-0.895064
	ENSMUSG00000023868	62443.8	84012.5	67824.6	52741.2	60128.8	78766	78127.3	81383.7	60431	96333.6	99692	85037.7	81904.3	102121	99878.7	95598	44652	52483.5	53612.4	54625.9	50620.5	44089.1	66686.3	52022	88720.7	93681.4	88380.3	92235.3	80551.2	98311.7	81061.7	87886.8	-0.709301	0.46233	-0.417008	-1.23635	-0.835052	0.177336	0.14264	0.319532	-0.818638	1.13162	1.31406	0.51802	0.34781	1.44599	1.32419	1.09166
	ENSMUSG00000028656	14424.1	15697.6	14606.2	15942.4	14541.4	16899.4	15845.4	16526.4	17767.7	16651.4	16333.9	17742.8	15528	17456.3	16116.9	16254.9	12346.5	12796.6	13108.7	13896.3	14141.6	12289.2	14544.2	13102.8	16844.6	16783.4	16598.5	17673	15918.3	18175	16167	15938.6	-0.701134	0.0692882	-0.591001	0.217381	-0.630189	0.796312	0.158684	0.570689	1.32165	0.646278	0.454219	1.30658	-0.0333562	1.13321	0.322956	0.406415
	ENSMUSG00000025789	713.187	824.146	714.553	603.015	829.32	1022.94	852.091	956.225	801.758	975.53	814.8	892.928	1014.87	969.371	1052.13	878.274	492.875	519.916	560.7	562.101	478.864	517.081	688.293	570.117	832.306	780.593	937.954	798.093	903.046	995.326	916.562	1004.07	-0.467091	0.158504	-0.459388	-1.08825	0.187676	1.27934	0.316066	0.903177	0.0322793	1.01202	0.105811	0.546309	1.2338	0.977296	1.44391	0.463685
	ENSMUSG00000037754	15058.2	19326.3	16765.2	15111.2	13578.3	18513.3	19647.3	17466.2	14868.4	16588.3	17954.2	18135.7	18109.2	19240.9	17370.5	19159.2	12738.4	11633.1	12611.9	14410.5	11526.8	10685.9	13710.6	12483.1	17379.2	19130.3	19477.3	19324.1	15596.9	18485.7	18244.9	18422.1	-0.463307	1.08418	0.155617	-0.444093	-0.999842	0.789383	1.20055	0.409769	-0.532106	0.0914534	0.586704	0.65248	0.64288	1.05319	0.375058	1.02357
	ENSMUSG00000034744	1057.63	1110.34	1052.41	1256	1358.07	1021.05	1063.03	1095.42	1366.75	1077.86	1180.49	1192.82	1063.15	968.528	1000.48	1010.44	1573.5	1507.5	1418.82	1553.47	1584.84	1347.97	1485.9	1629.79	1154.28	1111.68	963.942	959.211	1119.11	1026.27	977.746	1069.85	-0.663574	-0.415606	-0.688124	0.269533	0.74965	-0.835622	-0.638162	-0.485797	0.790475	-0.568412	-0.08565	-0.0276348	-0.637583	-1.08268	-0.932368	-0.885528
	ENSMUSG00000046329	18967.9	19070.2	20006	19322.1	17392.9	18670.9	18615.1	19357.1	20801.3	20938.1	21205	22189.7	19261.3	20015.7	19971.3	20101.4	19992.3	18991	18956.9	19537	19617.7	18066.1	20101	19217.9	23756.3	23552.8	23698.1	24609.7	21847.6	23310.2	22681.3	21341.2	-0.813386	-0.758119	-0.252675	-0.622033	-1.66402	-0.973757	-1.0039	-0.603174	0.17683	0.25073	0.3949	0.926748	-0.654904	-0.247448	-0.271421	-0.201164
	ENSMUSG00000084890	3245.8	3879.58	3300.14	2679.47	2855.41	3877.35	3790.22	3808.47	3136.94	3186.67	3559.17	3606.35	3032.74	3553.24	3387.33	3322.95	6714.19	5395.4	6224.98	6325.79	6669.99	5194.95	6546.59	6196.93	4384.24	4039.22	4028.24	4667.41	3807.48	4324.25	4195.31	3224.45	-0.821524	-0.305625	-0.777294	-1.28252	-1.1393	-0.307443	-0.378361	-0.363507	-0.910134	-0.869651	-0.566442	-0.528034	-0.994955	-0.571269	-0.706316	-0.758726
	ENSMUSG00000085565	170.137	146.633	179.554	135.054	135.335	182.894	200.1	159.947	337.627	161.167	264.578	278.776	171.968	189.495	191.833	194.414	75.1635	98.1214	104.649	114.388	101.021	69.8758	80.481	86.757	211.258	180.823	184.283	233.558	180.055	202.417	197.949	166.311	0.0297908	-0.358121	0.185211	-0.549213	-0.544574	0.240322	0.524286	-0.13838	2.794	-0.118247	1.58842	1.82274	0.060011	0.349264	0.387857	0.430451
	ENSMUSG00000045733	2961.08	2573.14	2831.83	3192.67	3171.71	2814.67	2943.97	3351.97	2764.27	2913.8	3054.45	2929.68	2651.53	2540.07	2859.05	2631.41	3363.87	3110.58	3284.89	3153.67	3556.71	3374.37	3251.67	3296.76	2656	2493.31	2572.88	2743.99	2659.28	2417.4	2435.37	2447.5	0.168411	-1.0256	-0.229397	0.881204	0.816704	-0.282205	0.115745	1.3715	-0.437331	0.0228914	0.455772	0.0717826	-0.784322	-1.12737	-0.145609	-0.84624
	ENSMUSG00000091996	122.221	125.433	114.328	95.8882	91.2724	133.702	121.727	94.2391	120.52	134.732	140.715	133.475	156.72	167.598	161.583	156.043	69.0025	98.1214	68.2975	77.4888	69.5337	62.253	96.0967	87.9964	160.352	164.268	153.569	203.582	166.205	143.11	111.571	121.631	-0.0107455	0.0797335	-0.233085	-0.752572	-0.882605	0.31268	-0.0246495	-0.799028	-0.0586601	0.341716	0.51026	0.306287	0.961131	1.26757	1.09812	0.942062
	ENSMUSG00000020823	13556.8	16551.8	14915.5	14953.8	13796.3	15706.2	15429.4	14322.6	15789.8	15547.9	18405.9	18092.6	16216.7	16678.9	15825.5	15955.6	12350.2	12783.8	12977.6	14207.5	12037.2	11370.7	14591.1	12914.4	18401.1	18564.9	18535.8	19856.2	14910	16805.8	16354.1	16564.1	-0.902162	0.511746	-0.26075	-0.242641	-0.7891	0.112522	-0.0181493	-0.540628	0.152029	0.0378292	1.38703	1.23912	0.353537	0.571745	0.168863	0.23028
	ENSMUSG00000020317	45.8328	37.9831	47.6369	51.9957	53.5045	41.6241	32.5162	40.6352	57.2684	43.4895	74.9919	99.6836	59.2994	42.9521	50.9096	57.1304	17.2506	25.4861	20.9299	11.0698	10.4957	6.35235	24.0242	19.8302	49.6329	62.3965	54.3399	49.9589	56.7867	48.9927	47.9875	54.6096	0.109349	-0.28842	0.200764	0.42164	0.498095	-0.103922	-0.565445	-0.15403	0.688823	-0.00939332	1.58693	2.83813	0.791739	-0.0366252	0.366602	0.681833
	ENSMUSG00000044320	183.331	253.515	150.972	227.566	188.053	218.842	219.276	253.322	294.89	283.108	296.597	290.603	312.592	194.548	267.091	302.706	135.541	107.042	114.563	146.368	215.161	167.702	178.98	109.066	285.071	300.522	256.342	276.023	329.64	259.146	277.128	284.218	-0.719539	0.348595	-1.21202	-0.0463348	-0.647687	-0.179104	-0.172495	0.345649	0.978273	0.798975	1.00426	0.913037	1.24769	-0.548834	0.555202	1.09723
	ENSMUSG00000027698	5491.61	5520.8	5453.32	5658.75	5644.72	5187.87	5632.81	5687.2	5275.53	5605.89	5388.46	5533.28	5014.19	5707.58	5339.6	5273.05	5238.03	5547.05	5698.43	5819.04	5730.63	6011.86	5409.05	5380.17	4746.94	4835.09	4380.27	4880.98	4717.45	4873.49	4796.35	4567.35	0.438452	0.510512	0.343956	0.850995	0.816369	-0.311212	0.786959	0.921211	-0.0948595	0.720511	0.183874	0.541318	-0.739904	0.971509	0.0632781	-0.100972
	ENSMUSG00000092006	0	0	0	0	0	0	0	0	0	0	0	0	0	0	0	0	1356.64	1427.22	1495.93	1503.04	1365.75	1372.11	1645.66	1419.1	1953.5	1975.04	1762.5	2013.34	1760.39	1904.27	1831.92	1907.61	-0.964825	-0.964825	-0.964825	-0.964825	-0.964825	-0.964825	-0.964825	-0.964825	-0.964825	-0.964825	-0.964825	-0.964825	-0.964825	-0.964825	-0.964825	-0.964825
	ENSMUSG00000000555	1256.24	1370.93	1399.06	1449.8	1484.75	1950.66	1675.84	1907.26	1674.46	1644.93	2029.84	2173.61	1934.85	2025.49	2031.96	1968.02	771.35	1080.61	1200.71	1255.81	1391.99	976.991	1484.69	1091.9	1842.78	1980.13	2047.2	2059.55	1778.39	2236.91	1948.29	1826.94	-1.02645	-0.731041	-0.658581	-0.527879	-0.437865	0.762172	0.0543161	0.650402	0.0507727	-0.0252931	0.96612	1.33644	0.721471	0.954918	0.971578	0.806887
	ENSMUSG00000068037	276.386	304.748	301.944	282.262	250.999	269.295	281.807	398.571	367.543	387.142	386.756	457.869	379.516	295.612	371.861	341.93	202.079	216.632	246.752	134.068	225.656	119.424	205.407	149.966	347.43	443.143	361.478	367.198	317.174	362.288	319.117	305.318	-0.30619	0.0274109	-0.00556896	-0.23707	-0.604793	-0.389592	-0.242425	1.13096	0.766012	0.996533	0.99199	1.82842	0.906833	-0.0800546	0.816797	0.464744
	ENSMUSG00000030281	161.804	151.049	155.369	205.282	146.351	191.092	143.405	195.395	281.213	225.975	214.864	229.779	164.344	141.489	182.979	226.816	161.417	163.111	132.189	156.208	194.17	143.563	187.389	175.993	315.614	319.623	290.6	315.99	292.244	238.517	341.911	292.906	-0.771339	-0.941401	-0.873085	-0.0838262	-1.0157	-0.308202	-1.06228	-0.240166	1.11688	0.243395	0.067704	0.303549	-0.731172	-1.09257	-0.436493	0.2567
	ENSMUSG00000033669	217.359	208.466	285.088	261.329	279.325	227.04	245.122	207.499	183.772	203.804	239.3	205.281	216.019	202.97	213.968	185.034	322.833	303.284	280.901	275.516	287.318	344.297	300.302	294.974	156.535	198.65	167.745	164.864	250.692	192.103	187.151	197.339	-0.34443	-0.522516	1.01185	0.536073	0.896439	-0.150555	0.211531	-0.541871	-1.01701	-0.615865	0.0949418	-0.586294	-0.371256	-0.632566	-0.412334	-0.991722
	ENSMUSG00000058589	19608.8	22430.4	19891	17683.3	18616.4	22469.4	20747	24397.6	18325.9	23878.3	24527.4	22518.4	22283	25895.9	25600.1	24226.7	15711.6	15978.5	17580	17425.1	16810.1	15245.6	18275.2	16485.1	22785.3	23207.7	23171.2	24513.6	21526.3	24745.2	22994.4	22224.9	-0.428143	0.444524	-0.340881	-1.02369	-0.73508	0.456609	-0.0761149	1.05295	-0.824936	0.892357	1.09311	0.47174	0.39895	1.51638	1.42489	1.00011
	ENSMUSG00000037364	8325.6	9957.76	9529.57	9659.72	9050.13	9483.35	9072.02	10075.8	9606.56	9578.78	10806.4	10622.2	10084.3	9326.51	9402.78	10781.5	8402.29	8562.05	8522.86	8934.58	7921.59	7550.4	8780.84	8240.67	10667.3	10873.6	11026.3	11376.9	10321.3	10443.2	9713.87	10014.7	-1.2835	0.380092	-0.0563453	0.0763112	-0.545023	-0.103454	-0.522706	0.500408	0.022127	-0.00618557	1.24509	1.05734	0.509048	-0.263319	-0.185583	1.21965
	ENSMUSG00000074652	319.441	320.648	244.78	382.202	278.538	339.299	257.628	362.259	312.839	396.522	428.044	365.788	408.319	237.5	387.355	416.967	315.44	270.152	291.917	275.516	338.485	374.788	283.485	293.734	549.78	511.906	513.866	457.124	552.631	501.531	551.857	523.756	-0.584613	-0.572352	-1.34288	0.052803	-1.00003	-0.382928	-1.21239	-0.149748	-0.651661	0.19824	0.518378	-0.113902	0.318046	-1.41682	0.10514	0.405882
	ENSMUSG00000091003	62.4993	113.066	95.2737	85.7591	82.6172	89.5548	103.385	125.364	92.3132	85.2736	132.289	115.734	91.4905	105.275	96.6544	93.7962	35.7335	45.8749	35.2503	36.8994	27.5511	35.5731	31.2314	24.7877	81.4489	84.0443	77.9659	101.167	67.867	63.1748	74.3807	75.7088	-0.490987	1.20291	0.606901	0.288178	0.182929	0.415328	0.878611	1.61487	0.50773	0.271913	1.84685	1.2923	0.480168	0.941921	0.653151	0.557408
	ENSMUSG00000056073	5965.21	6897.03	5910.64	5421.06	6104.23	6934.19	6394.02	6058.11	5724.28	6591.65	7034.91	6341.74	6696.59	7605.9	7312.53	6733.72	3856.75	4142.76	4524.16	4141.35	3802.05	3934.64	5013.85	4528.71	5684.88	5892.02	5723.41	5669.08	5547.09	5948.75	5525.76	5958.66	0.21821	1.11356	0.165768	-0.30465	0.35179	1.14927	0.630237	0.307468	-0.0132983	0.820132	1.24605	0.579998	0.920969	1.79469	1.5128	0.956641
	ENSMUSG00000019936	477.078	660.73	589.964	482.142	572.813	655.895	601.967	591.372	493.192	654.048	724.641	577.827	604.854	811.879	717.899	639.52	346.245	474.041	424.105	503.062	308.31	368.436	512.916	386.688	736.858	765.313	702.874	848.052	601.108	778.727	622.638	639.181	-0.818155	0.514534	0.00101613	-0.781409	-0.123445	0.479447	0.0881139	0.0112327	-0.701222	0.466051	0.978312	-0.0870595	0.109062	1.61137	0.929387	0.360623
	ENSMUSG00000040495	1981.92	2884.95	2486.64	2399.91	2574.51	2817.82	2625.48	2643.02	2400.14	2634.95	3181.68	3117.22	3240.29	3084.97	3154.18	3056.05	1903.73	2157.4	2183.32	2550.98	2075.51	1891.73	2872.09	2256.92	3260.5	3706.86	3461.21	3868.07	2911.36	3443.67	3273.95	3276.58	-1.52776	0.173094	-0.577117	-0.740489	-0.411621	0.0466602	-0.315628	-0.282586	-0.740039	-0.297775	0.73198	0.610581	0.842369	0.549837	0.680186	0.495363
	ENSMUSG00000044835	3025.66	3070.45	2801.78	3042.76	3190.6	3466.15	3482.57	3397.8	3155.75	3168.77	3052.76	3140.88	2888.73	3303.1	3053.1	2853.96	3303.5	3347.6	3735.43	3836.31	3610.5	3590.35	3616.84	3689.65	2606.36	2899.53	2652.02	2831.42	2792.24	3169.06	2898.45	2755.3	-0.430978	-0.296937	-1.10101	-0.379803	0.0626415	0.887308	0.936446	0.682738	-0.0416667	-0.00269622	-0.34988	-0.0861615	-0.840796	0.399343	-0.348867	-0.944832
	ENSMUSG00000020451	5897.16	6030.48	6169.34	6267.17	6634.56	5810.97	5810.4	5861.85	5426.82	5718.45	5525.81	5812.06	5707.14	5471.76	5508.56	5608.16	6970.49	6501.5	6721.79	6881.74	6698.85	7033.32	6569.41	6526.6	5675.97	5892.02	5812	5911.38	5808.86	6045.45	5832.88	5895.36	-0.355851	-0.0709693	0.225731	0.434769	1.21978	-0.540006	-0.541239	-0.431304	-1.36084	-0.737711	-1.14933	-0.537684	-0.761871	-1.26481	-1.18618	-0.973361
	ENSMUSG00000004849	11888.1	12174	11297.3	14411.6	10991.2	12964.6	12122.7	12149.1	16748	13017	13767.3	14641.7	13152.6	13086.1	12942.1	13297.8	9969.63	10148.6	10147.7	10505.3	10503.5	8855.17	10702.8	9928.72	12895.6	14193.3	13183.3	14671.7	12306.1	13478.2	13104.2	13033.1	-0.287042	-0.121422	-0.629209	1.17447	-0.806447	0.336463	-0.151146	-0.135882	2.52763	0.366797	0.801349	1.30772	0.445322	0.406798	0.323408	0.529387
	ENSMUSG00000051029	124.304	119.249	111.397	110.069	151.858	133.071	110.889	105.479	164.967	116.825	165.151	144.457	110.127	117.908	146.826	125.346	38.1978	67.5381	72.7037	47.9692	49.8543	96.5557	72.0726	94.1933	151.444	132.433	148.844	178.603	150.969	139.243	89.9766	155.141	0.200946	0.0620829	-0.153631	-0.190117	0.957889	0.441777	-0.167596	-0.316214	1.318	-0.00452149	1.32305	0.754559	-0.188508	0.0252293	0.819649	0.229562
	ENSMUSG00000027827	18025.5	21486.1	17728.2	20119	17078.9	22138.3	19716.5	19972.6	23596.3	22537	25464.4	25663.5	19733.1	24773.3	24043.3	22793.3	13148.7	14846.9	15369.1	15741.3	15079.6	12834.3	16973.1	13762.1	20970.5	22129.1	20099.8	21467.3	18199.4	21620	18451.2	19278.4	-0.418461	0.54646	-0.501346	0.165263	-0.68239	0.728328	0.0530428	0.124465	1.13485	0.839478	1.65574	1.71125	0.0576826	1.46303	1.2595	0.910965
	ENSMUSG00000022715	21.5275	27.3832	31.5136	39.1656	22.0313	53.6068	16.675	37.1769	72.6539	58.8388	68.251	59.9791	50.828	36.2145	48.6961	56.2777	4.92875	8.92013	11.0157	20.9097	10.4957	10.1638	13.2133	24.7877	22.9075	50.9359	51.9773	43.714	59.5567	69.6213	41.9891	71.9854	-0.79023	-0.510349	-0.312928	0.0528124	-0.766154	0.743055	-1.02217	-0.0422408	1.65345	0.993128	1.443	1.04763	0.61024	-0.0882386	0.508341	0.870719
	ENSMUSG00000097684	378.468	391.315	305.609	496.323	264.375	404.889	332.666	421.05	598.327	425.515	509.776	537.278	427.803	455.629	430.887	445.959	162.649	210.26	199.385	236.156	265.015	181.677	258.26	223.089	356.339	376.926	391.011	452.128	396.122	324.899	353.908	409.572	0.140177	0.258329	-0.529931	1.22412	-0.909168	0.383175	-0.281079	0.531815	2.16228	0.572883	1.34786	1.60079	0.59392	0.849852	0.622286	0.760906
	ENSMUSG00000036437	651.382	605.963	623.676	534.138	782.11	566.34	591.128	581.862	555.589	730.795	579.713	627.669	492.185	595.434	594.683	590.916	715.901	707.239	690.686	701.089	636.299	691.135	640.245	713.886	501.42	486.438	458.345	523.319	508.31	471.877	393.498	409.572	0.60873	0.140964	0.323391	-0.598771	1.9551	-0.267121	-0.011826	-0.107259	-0.377843	1.4266	-0.129393	0.364508	-1.03085	0.032526	0.0247845	-0.0140057
	ENSMUSG00000071234	11267.9	14311.7	12249.3	14053	9886.53	14652.9	12963.1	13758	15915.5	14157.1	15886.5	16846.5	13709.2	14590.2	15528.2	14691.1	9486.62	10121.8	10203.9	11565.5	10022	8446.08	12771.3	9467.66	14329.9	15231.1	15369.9	16134.2	13547.1	15239.3	14263.1	14779.4	-0.874063	0.438278	-0.450951	0.326751	-1.46967	0.58541	-0.143165	0.199571	1.12977	0.371636	1.11726	1.5312	0.178496	0.558382	0.962768	0.601843
	ENSMUSG00000022623	13795	16421.1	15690.8	13403.4	14035.5	16485	17823.1	18298	13305.1	18115.5	17200.1	15415.5	17710.2	15799.6	18031.6	17981.6	15197.8	14892.8	14979.2	16572.8	15637.2	16131.1	18048.2	16456.6	21694.7	22078.2	23536.3	23584.3	20822.7	21669	21897.9	21802.9	-1.28367	-0.407174	-0.650899	-1.41437	-1.2034	-0.38583	0.0607566	0.219262	-1.44719	0.158373	-0.147161	-0.742809	0.0230839	-0.614586	0.130356	0.113672
	ENSMUSG00000039671	4978.42	5755.77	5297.95	5076	6081.41	5845.03	5476.06	5934.47	4733.62	5628.91	5939.53	5480.06	5868.94	5718.53	5664.98	5937.3	4830.18	5283.26	5038.59	5060.14	4666.63	5163.19	5043.88	4898.05	5826.14	6482.87	6581.03	6408.48	5961.21	6450.28	6301.96	6373.19	-1.13667	0.244165	-0.569073	-0.963342	0.822623	0.402722	-0.252687	0.561601	-1.57152	0.0188209	0.570581	-0.245581	0.445201	0.178014	0.0828941	0.56663
	ENSMUSG00000029403	1927.06	2089.07	1986.09	1915.74	2007.99	2001.11	2053.52	1998.91	1795.83	1957.88	2112.41	1973.4	1902.66	2079.39	2023.1	1888.72	1999.84	2110.25	2327.62	2320.97	2071.58	1821.85	2255.87	2218.5	1743.52	1776.39	1584.13	1804.76	1671.74	1719.9	1624.38	1761.16	-0.140983	0.709534	0.168903	-0.200435	0.283881	0.247747	0.522913	0.236186	-0.829903	0.0208122	0.832065	0.102265	-0.269077	0.658698	0.363205	-0.342298
	ENSMUSG00000036295	2457.61	2296.65	2219.88	2311.45	3537.59	2387.08	2603.8	2041.27	2301.85	2155.72	2038.26	2213.31	2118.68	2281.52	2115.33	2126.62	2740.39	2753.77	3057.96	3239.77	2390.38	2330.04	2814.43	3172.83	1919.14	1953.39	1905.44	2107.02	1722.99	1779.21	1831.92	1826.94	0.270162	-0.087429	-0.257998	-0.0545683	2.66948	0.11346	0.594933	-0.654797	-0.0758904	-0.400541	-0.661481	-0.272581	-0.482819	-0.12106	-0.490267	-0.46519
	ENSMUSG00000057101	4163.84	5170.12	4260.2	4539.16	3923.92	4945.7	4561.44	4807.06	4979.79	4642.29	5064.9	5055.14	4816.8	5201.42	4908.72	4670.2	3360.18	3361.61	3722.21	3755.13	3495.05	3464.57	3857.08	3776.41	4640.04	4849.1	4927.21	4769.82	4164.82	4863.17	4402.86	4363.81	-0.449816	1.30784	-0.281509	0.205741	-0.868881	0.915842	0.244663	0.673685	0.975386	0.385891	1.12406	1.10701	0.690703	1.36251	0.851245	0.434634
	ENSMUSG00000033063	1185.4	1117.41	1143.28	840.034	1253.42	1217.82	1053.86	1210.41	837.657	1389.96	1599.27	1137.07	1313.06	1492.38	1632.8	1452.99	633.345	763.308	890.07	740.448	909.186	654.292	983.79	821.712	1318.45	1447.85	1458.91	1301.43	1204.99	1547.14	1277.67	1310.63	0.0876377	-0.15285	-0.0613352	-1.13391	0.328211	0.20229	-0.377629	0.176086	-1.14232	0.811139	1.55144	-0.0833204	0.539141	1.17338	1.67003	1.03407
	ENSMUSG00000056124	6322.85	6455.36	6087.26	5972.75	7411.95	6411.37	6654.98	6282.03	6105.5	6414.28	6527.67	6579.96	5719.85	6644.95	6635.21	6147.92	6273.07	6468.37	6719.59	6638.21	6647.68	6520.05	6788.03	6982.7	5561.43	5610.59	5442.26	5426.78	5407.2	5629.01	5307.42	5559.01	0.175943	0.426657	-0.269781	-0.486418	2.23645	0.34342	0.804325	0.0987205	-0.235277	0.348926	0.563445	0.662388	-0.964901	0.785336	0.76692	-0.155016
	ENSMUSG00000035131	965.267	888.628	939.546	981.166	1105.5	901.224	843.754	907.808	885.523	858.705	887.264	820.278	823.414	869.149	904.567	902.149	958.642	962.1	1099.37	953.235	1163.71	985.884	1037.84	1109.25	815.761	756.399	694.605	849.301	829.639	786.462	739.008	814.18	0.518779	-0.169225	0.287868	0.661501	1.77765	-0.0561487	-0.572073	0.00295484	-0.1971	-0.437853	-0.181477	-0.782824	-0.754668	-0.344096	-0.0261403	-0.0478446
	ENSMUSG00000039115	1224.29	1539.64	1427.64	1116.22	1184.97	1547.03	1297.31	1545.87	1056.47	1603.14	1627.91	1561.99	1379.98	1777.88	1884.39	1649.96	832.959	923.87	967.18	884.356	863.267	903.304	1156.76	896.076	1530.98	1407.11	1457.73	1451.31	1378.12	1716.04	1463.62	1306.91	-0.356106	0.704894	0.328062	-0.71972	-0.488417	0.729746	-0.110425	0.725841	-0.920736	0.918548	1.00189	0.780089	0.167712	1.50646	1.86481	1.07607
	ENSMUSG00000056486	28435.1	32439.4	29498.2	35319.3	29329.1	34440.1	31127.2	33118.6	40829	34480.4	36504.2	39552.4	31420.2	37210	35315.7	33645.6	25953.6	27223	29678.5	29768	28911.6	25856.6	32596	29113.2	37868.6	39570.9	37540.6	40770.2	34299.1	40554.4	36107	36801.9	-1.16564	-0.262364	-0.925826	0.387283	-0.96397	0.188971	-0.558363	-0.109148	1.63015	0.198048	0.65458	1.3422	-0.492266	0.813799	0.38649	0.00973194
	ENSMUSG00000031144	17911.6	14670.3	16155.5	18943.3	19966.6	14832.7	16954.3	15060.1	17313	14701.2	14547.6	16735.9	15871.9	14684.6	14758.6	14563.1	31998.7	33353.6	31496.1	30888.5	31866.1	34366.2	29132.9	31334.1	23775.4	22730.2	23628.4	24909.5	25893.3	23105.2	24844.3	23716.7	-0.605454	-1.08287	-0.864117	-0.453492	-0.302768	-1.05896	-0.746461	-1.02546	-0.693624	-1.07833	-1.10095	-0.778633	-0.905888	-1.08077	-1.06987	-1.09866
	ENSMUSG00000037224	3622.88	4411.34	3830.74	4056.34	3738.23	4089.88	4078.7	4092.05	4204.53	4422.29	4898.07	4830.43	4376.29	4310.37	4474.14	4489.43	3575.81	3741.36	3364.2	3991.29	3669.54	3307.03	4207.84	3620.24	5258.54	4781.61	4843.34	5205.72	4367.03	4583.4	4317.68	4690.22	-1.20381	0.352316	-0.79358	-0.348324	-0.976147	-0.282127	-0.304194	-0.27784	-0.0558605	0.37392	1.31292	1.17944	0.283142	0.15304	0.476253	0.50643
	ENSMUSG00000035279	190.97	272.949	196.41	225.54	250.212	262.988	210.105	238.624	302.582	225.975	263.736	236.537	303.274	233.289	243.481	280.536	182.364	205.163	186.166	154.978	204.665	195.652	199.401	174.753	292.707	258.5	287.056	253.541	321.329	312.006	329.914	295.388	-1.10951	0.62324	-0.994517	-0.37882	0.14267	0.412719	-0.705066	-0.102268	1.2496	-0.369621	0.428509	-0.146369	1.26422	-0.215028	0.000386242	0.783615
	ENSMUSG00000021322	22.9164	45.0498	31.5136	27.686	25.1786	29.0107	29.1812	29.3957	38.4639	23.0239	46.3433	47.3075	20.3312	31.1613	54.5987	44.34	12.3219	15.2916	12.1173	11.0698	3.93587	12.7047	10.8109	2.47877	38.1792	45.8424	31.8951	46.212	49.8615	41.257	37.1903	18.6169	-0.436498	1.09427	0.158096	-0.106626	-0.280044	-0.0150079	-0.00321643	0.0116171	0.638784	-0.429067	1.18374	1.25042	-0.615295	0.133733	1.75469	1.04519
	ENSMUSG00000019894	2940.94	2828.42	2809.84	2907.71	3154.4	2582.58	2690.51	2560.88	2795.89	2745.81	3019.06	2895.05	2582.06	2775.89	2798.55	2705.6	2958.48	2913.06	3013.9	3098.32	2982.08	2767.08	2945.37	2973.29	2439.65	2480.58	2359.06	2450.48	2511.08	2478	2196.63	2468.6	0.823587	0.351466	0.273525	0.68415	1.71924	-0.679999	-0.227176	-0.771053	0.215005	0.00485957	1.15134	0.631032	-0.682184	0.131056	0.226149	-0.163872
	ENSMUSG00000090291	7912.41	12511.5	9776.55	12826.1	7981.61	11616.9	10241.8	11143.6	17856.6	12380	13344.3	15815.9	11482.9	11555	11448	11386	6889.16	6922.02	7303.42	8419.22	6739.52	5464.29	9296.16	7169.84	12193.2	12599	13836.6	13997.2	10324.1	11900.1	11783.3	12012.9	-1.02615	0.598891	-0.367471	0.71005	-1.0017	0.282804	-0.203088	0.115552	2.48757	0.552446	0.893183	1.76649	0.235455	0.260919	0.223128	0.201221
	ENSMUSG00000029722	2735.39	2790.43	2689.65	2959.03	2939.6	3158.38	2858.93	3269.84	3578.85	3224.19	3435.3	3548.9	3192.85	3035.28	3186.64	3204.42	2423.71	2588.11	2372.79	2484.56	2799.71	2189.02	2833.65	2235.85	3292.32	3117.28	3266.3	3137.42	3023.54	3241.26	3204.37	3311.33	-0.664525	-0.514384	-0.789271	-0.0545505	-0.107541	0.489189	-0.327579	0.793176	1.63599	0.668684	1.24448	1.55432	0.583185	0.153435	0.566265	0.614752
	ENSMUSG00000027889	3743.71	3955.55	3820.48	3874.02	4251.25	4130.87	3829.41	4188.89	4278.04	4098.25	4597.26	4472.25	4152.65	4058.56	4312.56	4407.57	4316.36	4114.73	4301.64	4185.62	4456.72	4083.29	4362.79	4057.75	4949.29	5191.65	5331.21	5169.5	4896.12	4807.73	5018.3	4723.73	-1.48479	-0.989931	-1.30546	-1.18039	-0.29915	-0.580348	-1.28459	-0.444829	-0.23657	-0.656564	0.509154	0.21712	-0.529479	-0.749291	-0.155925	0.0660358
	ENSMUSG00000042500	1863.17	2129.71	2093.09	1728.01	1831.74	2346.08	2077.7	2362.03	1832.59	2398.75	2601.97	2242.04	2172.05	2647.03	2442.18	2700.48	1384.98	1606.9	1599.48	1559.62	1608.46	1429.28	1837.85	1415.38	2210.57	2309.95	2205.49	2171.96	2307.48	2322	2119.85	2086.34	-0.509635	0.212089	0.112943	-0.875631	-0.594749	0.798011	0.0712741	0.84119	-0.592455	0.940611	1.4909	0.516264	0.326756	1.61293	1.05823	1.75766
	ENSMUSG00000015451	120.138	136.033	113.596	150.585	171.529	137.486	148.407	144.385	131.632	145.818	174.419	147.836	138.93	126.33	134.283	144.105	88.7175	86.6527	120.071	110.698	99.7087	67.3349	135.737	91.7145	142.536	151.534	224.447	163.615	166.205	190.814	179.953	191.134	-0.586172	-0.1144	-0.780342	0.317522	0.939155	-0.0712744	0.252888	0.133495	-0.245017	0.176032	1.02494	0.235926	-0.0284051	-0.402384	-0.166323	0.125198
	ENSMUSG00000021186	404.162	388.665	395.752	469.312	359.582	373.986	332.666	375.227	486.354	462.183	408.664	388.597	395.612	476.684	357.843	340.225	269.849	299.461	274.291	245.996	322.741	292.208	228.23	297.452	408.517	412.581	454.801	412.161	403.047	422.885	381.501	423.225	0.446725	0.218031	0.322623	1.40811	-0.211133	0.00142656	-0.608318	0.019744	1.65959	1.30291	0.51315	0.217035	0.320544	1.5169	-0.236795	-0.496777
	ENSMUSG00000087334	90.2768	68.8996	96.7395	84.4086	47.2098	74.4188	87.5436	64.8434	65.8159	67.3661	56.4546	71.806	47.4395	58.9539	64.1903	57.1304	109.665	146.545	116.767	136.528	128.572	163.891	133.334	121.46	69.9951	68.7635	83.8724	72.4404	77.5623	59.307	71.9813	67.0209	0.160957	-0.537429	0.37209	-0.0307554	-1.24603	-0.357119	0.0716651	-0.669943	-0.638172	-0.587527	-0.944005	-0.442479	-1.23852	-0.862352	-0.69128	-0.921924
	ENSMUSG00000108079	294.441	318.882	313.67	291.041	283.259	384.707	372.686	344.967	433.359	416.135	424.673	370.012	367.656	429.521	448.594	405.029	293.261	302.01	322.761	316.105	301.75	250.282	389.192	271.425	426.334	406.214	442.988	453.377	416.897	483.481	460.68	467.905	-1.15199	-0.788872	-0.866297	-1.20251	-1.31813	0.189124	0.0105153	-0.401311	0.911964	0.656058	0.78291	-0.0292103	-0.0642127	0.854941	1.13832	0.491054
	ENSMUSG00000092267	0	0	0	0	0	0	0	0	0	0	0	0	0	0	0	0	1233.42	1312.53	1371.46	1148.8	1082.36	1020.19	1156.76	1310.03	1810.97	1883.36	1507.34	1713.59	1487.53	1696.7	1681.96	1694.14	-0.951889	-0.951889	-0.951889	-0.951889	-0.951889	-0.951889	-0.951889	-0.951889	-0.951889	-0.951889	-0.951889	-0.951889	-0.951889	-0.951889	-0.951889	-0.951889
	ENSMUSG00000040412	3540.24	4569.46	3583.76	3715.33	4093.09	4207.82	4077.03	4375.63	3957.5	4464.07	4840.77	4595.58	4448.3	4403.86	4156.88	4618.19	3054.59	3063.43	3429.19	3436.57	3017.5	2768.35	3598.82	3471.52	4446.6	4635.17	4487.77	4558.75	3993.07	4321.68	3896.59	4033.67	-0.816541	1.02883	-0.738513	-0.502608	0.174716	0.380411	0.145919	0.681308	-0.068395	0.839875	1.51528	1.07567	0.811594	0.731909	0.289079	1.1162
	ENSMUSG00000046613	1743.04	1159.81	1563.22	1497.07	2070.15	1381.79	1523.26	1574.4	1353.93	1339.65	1327.1	1439.5	1492.65	1146.23	1347.26	1522.91	2928.91	2333.25	2662.5	2381.24	2798.4	3071.99	2323.14	2691.94	1860.6	1428.75	1711.71	1588.69	2135.73	1458.18	1817.53	1748.75	-0.15151	-1.22012	-0.480972	-0.602176	0.447841	-0.813392	-0.554193	-0.460494	-0.864448	-0.890611	-0.913596	-0.707662	-0.610277	-1.24499	-0.876667	-0.554833
	ENSMUSG00000029054	5685.36	6738.03	5916.5	8000.59	5089.22	6868.6	6387.35	7399.07	8406.49	7016.31	7708.16	7793.06	7041.38	7131.74	7083.07	7278.59	4734.07	5143.09	4848.02	5029.39	5275.38	5210.19	6024.06	4548.54	7089.87	7902.71	7195.31	7209.07	7022.16	7263.82	6832.22	6438.97	-0.791775	0.18238	-0.577873	1.35076	-1.34344	0.303215	-0.142142	0.794112	1.72639	0.439905	1.08014	1.15872	0.4631	0.546722	0.501684	0.682619
	ENSMUSG00000108219	3.47218	5.29997	2.9315	0.675269	6.29465	1.26134	1.6675	0.864579	0	2.55821	4.21303	1.68955	4.23567	6.73759	2.21346	3.41077	1139.77	1168.54	1432.04	1282.87	1264.73	1024	1451.06	1384.39	1766.42	1931.75	1788.49	1955.89	1641.27	1913.3	1708.36	1689.18	-0.949074	-0.946806	-0.949745	-0.952544	-0.945572	-0.951817	-0.951313	-0.952309	-0.953382	-0.950208	-0.948155	-0.951286	-0.948127	-0.945023	-0.950636	-0.94915
	ENSMUSG00000045498	211.803	259.699	205.205	302.52	250.999	201.814	232.616	241.218	242.75	226.828	230.031	267.794	236.35	209.707	215.443	194.414	362.263	350.434	321.659	380.064	300.438	337.945	271.473	349.507	226.53	239.399	229.173	223.566	210.526	234.649	201.548	194.857	-0.803803	0.0853586	-0.926298	0.880333	-0.0761463	-0.989256	-0.417422	-0.257735	-0.229293	-0.524878	-0.465405	0.235649	-0.348094	-0.842711	-0.736225	-1.12663
	ENSMUSG00000001156	2156.92	2587.27	2364.25	2416.11	2137.03	2401.58	2390.36	2248.77	2584.77	2175.33	2815.99	2821.55	2389.76	2586.39	2566.14	2385.84	1744.78	1892.34	1774.63	1923.69	1722.6	1774.85	1889.5	1723.98	2186.39	2541.7	2364.97	2566.64	2150.97	2413.54	2195.43	2221.62	-0.305628	1.0546	0.349702	0.513612	-0.368492	0.46769	0.432211	-0.0153147	1.0467	-0.247444	1.77752	1.79511	0.430334	1.05183	0.987806	0.417915
	ENSMUSG00000031153	6664.51	7498.58	6743.18	7303.03	7116.1	7695.41	7111.04	7968.83	6935.46	7301.13	7838.76	7953.57	7303.99	7704.43	7389.27	7623.08	7062.9	7049.45	7372.82	7295.02	7235.44	6728.41	7370.62	7027.31	8424.87	8710.05	8596.33	8903.92	8067.86	9103.62	8269.45	8160.42	-1.45845	-0.172252	-1.33713	-0.473795	-0.762065	0.131282	-0.769856	0.552913	-1.04062	-0.476736	0.35234	0.529384	-0.472322	0.145198	-0.340817	0.0197396
	ENSMUSG00000028786	1.38887	0	9.52737	5.40215	1.57366	1.892	0	4.3229	5.12851	3.41094	8.42606	5.91343	5.92994	4.21099	5.16474	4.26347	641.97	606.569	645.521	677.719	665.162	550.113	681.086	566.399	949.389	865.911	793.835	879.276	806.094	859.951	838.582	795.563	-0.966373	-0.969999	-0.945126	-0.955895	-0.96589	-0.965059	-0.969999	-0.958713	-0.95661	-0.961094	-0.948001	-0.954561	-0.954518	-0.959005	-0.956515	-0.958868
	ENSMUSG00000046056	745.825	624.513	611.218	664.465	636.546	684.905	517.758	793.684	664.997	861.263	942.876	761.988	762.42	708.289	790.205	871.452	743.009	614.215	643.318	571.941	704.521	547.572	636.641	572.596	1058.84	1018.72	958.036	895.513	962.603	924.416	800.192	840.244	-0.0575982	-0.89077	-0.982084	-0.616384	-0.808128	-0.475997	-1.62396	0.271093	-0.612725	0.735231	1.29574	0.0534085	0.0563776	-0.315397	0.247202	0.80521
	ENSMUSG00000061718	57820.2	74423.1	62046.6	81922.9	52517	71852	64726.4	67692.2	108310	81321.2	89168.7	96942.3	78766.5	78768.3	80020.2	80281.9	60744.4	60349.8	60511.5	69992.1	62340.2	48876.2	74527.8	60485.7	93990.7	99831.9	95450.4	106111	81105.2	89271.2	86238.4	91477.3	-1.22759	-0.171617	-0.958784	0.30539	-1.56489	-0.335144	-0.788344	-0.599714	1.98366	0.267115	0.766237	1.26065	0.104634	0.104749	0.184374	0.201017
	ENSMUSG00000028469	2240.95	2019.29	2173.71	2237.17	2716.14	1964.53	2206.93	2225.43	1892.42	1997.11	2284.3	2187.97	2022.11	1906.74	2042.29	2049.87	3163.03	3193.41	3040.34	3051.58	2951.9	3049.13	2947.77	3082.35	2513.46	2350.69	2394.5	2399.28	2565.09	2300.08	2419.77	2446.26	-0.479608	-1.01744	-0.642761	-0.488785	0.673387	-1.1503	-0.56214	-0.517269	-1.32527	-1.07126	-0.374411	-0.608152	-1.0106	-1.29053	-0.961639	-0.943225
	ENSMUSG00000057897	51489	60601.6	52193.1	55530.1	53260.6	59487.7	56697.4	56998.2	57546.2	60182.7	68555.2	65619.7	59856.8	60693.9	61484	63495.8	51814.7	51394	52820.4	57441.3	53976.5	47773.5	59366.2	52034.4	67325.1	70048.4	67185.4	71832.1	61463.9	66907.3	61751.5	63925.5	-1.27293	0.193628	-1.15961	-0.622579	-0.987825	0.0143609	-0.434705	-0.386293	-0.298107	0.126204	1.47366	1.00122	0.073753	0.208475	0.335634	0.659407
	ENSMUSG00000024498	3542.32	3330.15	3410.8	3063.69	3644.6	3428.94	3477.57	3210.18	3070.27	3376.83	3442.04	3244.79	3258.08	3468.17	3500.22	3429.53	3694.1	3613.93	3703.48	3983.91	3733.83	3666.57	3901.53	3887.95	3282.14	3113.46	3090.29	3247.33	3181.44	3292.83	3164.78	3220.73	0.453939	-0.384062	-0.0655246	-1.43644	0.857891	0.00612765	0.19818	-0.857879	-1.41047	-0.199672	0.0578774	-0.721211	-0.668716	0.161081	0.287639	0.00846133
	ENSMUSG00000021478	10672.1	14464.5	11588.2	13354.8	12126.6	15039.5	13519.2	13493.5	15703.5	13880	15116.3	16895.5	13988.7	17375.4	15604.9	14113.8	7513.88	8502.16	9293.96	9977.6	8181.36	7295.03	11651.7	8648.43	12427.3	13262.4	13362.9	14192.1	11011.1	14184.7	12337.6	13374.4	-0.707217	0.707975	-0.365357	0.293869	-0.164437	0.922557	0.355234	0.345624	1.17033	0.489852	0.951219	1.61515	0.530429	1.79422	1.13353	0.577096
	ENSMUSG00000030276	803.464	1088.26	1018.7	802.219	958.36	1044.39	967.149	893.11	1039.38	899.636	927.709	925.875	979.287	1003.9	868.414	833.934	708.508	798.989	740.256	799.487	750.439	774.986	855.261	728.759	1079.2	1037.82	1108.06	996.68	898.891	1241.58	1222.48	999.108	-0.920553	1.13395	0.632118	-0.929528	0.196857	0.817443	0.26026	-0.273848	0.781321	-0.226769	-0.0242578	-0.0374879	0.347822	0.525386	-0.452006	-0.700742
	ENSMUSG00000106651	209.026	377.181	357.643	237.695	288.767	335.515	359.346	273.207	289.761	282.256	283.115	359.03	297.344	330.984	310.622	260.924	119.522	122.333	149.814	131.608	78.7174	118.154	172.974	125.178	216.349	323.443	209.09	298.504	182.825	275.906	242.337	202.304	-0.418466	1.56956	1.33857	-0.0795238	0.52428	1.07697	1.3587	0.340323	0.536033	0.4473	0.457466	1.35497	0.625683	1.02339	0.782665	0.195108
	ENSMUSG00000028995	1382.62	1317.04	1343.36	1193.2	1646.84	1384.32	1425.71	1364.31	1203.49	1146.93	1219.25	1170.86	1485.87	1476.37	1317.01	1268.81	1578.43	1573.77	1495.93	1515.34	1499.57	1538.54	1598.81	1623.59	1181.01	1100.22	1268.72	1206.51	1139.89	1183.56	1229.68	1162.94	0.187792	-0.205725	-0.0478124	-0.948838	1.77319	0.197945	0.446332	0.0778752	-0.887086	-1.22648	-0.792525	-1.08289	0.807332	0.750337	-0.205931	-0.495159
	ENSMUSG00000020674	5484.66	7253.01	6976.24	5116.51	5870.54	6677.51	6804.23	6794.73	5337.07	7173.21	7574.18	7412.07	7049	7028.15	6987.89	7348.51	5467.22	4973.61	5496.84	5403.31	5165.17	4563.53	6211.45	5478.08	8120.71	7982.94	7711.54	7632.47	6753.46	7731.83	7028.97	7069.47	-1.05735	0.69373	0.419657	-1.42191	-0.675239	0.12385	0.249327	0.239921	-1.2035	0.614714	1.01177	0.851233	0.491712	0.471063	0.431199	0.788297
	ENSMUSG00000052889	28126.1	33426	31765.7	25557.6	27432.9	27873.6	31073	33543.9	28753	35768.9	37459.7	32588.9	32984.9	37095.5	37195.7	35248.6	23586.5	24429.7	26323.2	25273.6	25238.1	21346.4	27823.6	24611.7	34370.2	35201.8	33728.5	35314.7	29630.2	36210.8	32554.7	30252.5	-0.555046	0.596373	0.235669	-1.11306	-0.705651	-0.609893	0.0851717	0.621988	-0.418846	1.10535	1.47269	0.414512	0.500525	1.39356	1.41534	0.992334
	ENSMUSG00000030008	693.743	676.63	754.861	852.189	553.929	719.592	646.989	841.235	1040.23	824.596	903.273	957.976	738.701	756.294	808.651	825.407	464.535	519.916	560.7	554.721	561.517	412.903	660.665	458.573	918.845	812.428	884.795	821.824	858.725	861.241	788.195	620.564	-0.227665	-0.335636	0.157952	0.772027	-1.1098	-0.0645724	-0.522647	0.702916	1.95846	0.59793	1.09433	1.43947	0.0559906	0.166995	0.497327	0.603049
	ENSMUSG00000021870	9756.84	11399.4	9675.41	9793.42	9572.58	11792.2	10972.1	10462.3	10939.1	11372.1	11831	11172.2	10152.1	12419.9	11645	10982.7	7295.79	8155.55	8597.77	8830.03	8073.78	7328.07	8802.46	8332.39	10237.1	11517.9	10478.1	11279.5	9700.82	11143.3	9609.5	10327.4	-0.260343	0.936952	-0.319698	-0.233675	-0.394655	1.22333	0.625535	0.253875	0.601468	0.917075	1.25161	0.771345	0.0277431	1.68087	1.11602	0.633227
	ENSMUSG00000046387	1006.93	1038.79	965.929	944.701	975.67	967.444	1023.01	906.079	853.043	1006.23	873.782	1023.02	987.758	952.527	1065.41	920.909	911.819	1106.1	1043.19	1059.01	1073.18	1003.67	1144.75	1017.54	813.216	885.012	817.461	900.509	725.761	822.562	730.61	755.847	0.550347	0.845602	0.170355	-0.0263653	0.260626	0.184399	0.699328	-0.38428	-0.875769	0.543812	-0.683578	0.699458	0.372646	0.0461543	1.09227	-0.246852
	ENSMUSG00000027296	4672.87	5204.57	4716.05	6055.81	4614.76	5427.53	4904.11	5620.63	7914.15	5930.78	6641.42	6970.25	5390.31	5380.81	6030.94	6000.4	4565.26	4122.37	4331.38	4541.09	4852.93	3564.94	5139.97	4212.67	6490.46	6769.39	6474.71	6620.8	5912.74	6246.57	5780.1	5947.49	-0.878988	-0.335475	-0.834846	0.534669	-0.938382	-0.107567	-0.642607	0.0898226	2.43428	0.40686	1.13328	1.46941	-0.145609	-0.155325	0.509245	0.47803
	ENSMUSG00000015291	24688.6	23841.9	23691.6	27466.6	26359.6	24207.6	25401.8	23948.8	26301.6	23400.8	23822.1	26218.5	24140.8	24920.7	23949.6	24111.6	25373.2	25344.6	24617.9	26416.3	25509.7	25302.7	25136.5	25805.2	21204.7	22197.9	21796.2	22339.1	22491.7	21946.2	21821.1	22407.3	0.268676	-0.256804	-0.350068	1.99272	1.30573	-0.0298839	0.711306	-0.190446	1.26971	-0.530584	-0.269077	1.21813	-0.0713299	0.412682	-0.189956	-0.0894322
	ENSMUSG00000050022	1430.54	1678.32	1380.74	1486.27	1389.54	1536.94	1414.04	1646.16	1653.09	1753.23	1818.34	1809.51	1626.5	1678.5	1667.47	1716.47	2704.65	2455.58	2459.81	2456.27	2557	2373.24	2522.54	2472.57	3130.69	2846.05	3203.69	2985.04	2941.83	3082.67	2923.64	3087.93	-1.19569	-0.80249	-1.27473	-1.10726	-1.26075	-1.02685	-1.22188	-0.853533	-0.842532	-0.683631	-0.580297	-0.594313	-0.884733	-0.802208	-0.81971	-0.741955
	ENSMUSG00000025885	3007.61	3439.68	2933.7	2912.43	3765.77	3104.15	2928.13	2939.57	2944.62	3558.47	3915.59	3798.96	3380.91	3415.96	3565.88	3490.93	2439.73	2623.79	2659.19	2708.42	2723.62	2271.6	2800.02	2641.13	3457.76	3756.53	3573.44	3820.61	3103.88	3539.08	3325.54	3169.84	-0.385129	0.587799	-0.551553	-0.599433	1.32208	-0.167742	-0.564099	-0.538333	-0.526956	0.855277	1.65943	1.39681	0.455463	0.53438	0.871976	0.70319
	ENSMUSG00000003134	5184.67	7102.84	5687.84	5921.43	5431.49	6217.75	5936.29	6033.9	6544.84	7049.57	7717.42	7649.45	6335.71	6656.74	6782.04	6905.11	4938.61	5192.79	5147.65	5673.9	4653.51	3979.11	6255.9	5154.6	7189.14	8032.6	7809.59	7646.21	6336.56	6954.39	6339.15	7053.33	-1.1013	0.797312	-0.603258	-0.37205	-0.856992	-0.0787507	-0.357341	-0.260732	0.244997	0.744579	1.40562	1.33834	0.0380058	0.355755	0.479779	0.601593
	ENSMUSG00000089832	1125.68	1564.37	1386.6	1557.17	1428.1	1495.31	1391.53	1552.78	1947.98	1308.95	1688.58	1685.33	1732.39	1372.78	1440.22	1337.88	1083.09	1334.2	1165.46	1319.77	1090.24	1181.54	1149.56	1174.94	1594.62	1819.69	1934.97	1927.16	1588.64	1708.3	1697.56	1504.25	-1.39043	0.341858	-0.360134	0.313408	-0.196266	0.0691518	-0.340675	0.296089	1.85662	-0.666752	0.832319	0.819474	1.0053	-0.414687	-0.148382	-0.552531
	ENSMUSG00000030309	651.382	628.047	707.957	544.942	748.276	603.549	600.299	567.164	531.656	644.668	574.657	549.105	563.344	631.649	582.14	576.421	733.152	723.805	719.326	714.619	715.016	797.855	786.792	756.025	604.503	550.108	474.883	480.854	584.487	531.184	587.847	585.812	0.280729	0.0162783	0.921878	-0.925519	1.3788	-0.261343	-0.298173	-0.673685	-1.07609	0.204648	-0.588768	-0.878346	-0.716975	0.0571033	-0.503968	-0.568782
	ENSMUSG00000043441	577.077	648.363	516.677	604.366	744.342	560.033	596.964	434.883	628.243	590.946	574.657	564.311	527.764	565.115	532.706	533.786	687.561	712.336	615.779	686.329	743.879	720.356	813.219	836.585	489.966	581.943	428.813	539.556	495.844	482.192	436.686	510.104	-0.152384	0.522702	-0.724382	0.106041	1.43163	-0.313793	0.0359495	-1.49897	0.332162	-0.0210438	-0.175303	-0.273285	-0.619381	-0.265664	-0.572584	-0.562356
	ENSMUSG00000024558	4638.14	5568.5	4803.26	5021.3	4454.25	5269.23	5333.49	4841.64	5303.74	5536.81	5758.37	6015.65	5428.43	5765.69	5301.24	5273.91	4557.86	4691.99	4766.5	5163.46	4692.87	4102.35	5406.64	4756.76	6325.01	6501.97	6323.51	6756.94	5408.58	6115.07	5716.51	5794.83	-1.11872	0.331009	-0.861424	-0.521668	-1.40527	-0.135332	-0.0351953	-0.801616	-0.0815597	0.281631	0.626862	1.02778	0.112747	0.638277	-0.0854592	-0.128043
	ENSMUSG00000097079	59.7216	42.3998	18.3219	31.0624	67.6674	38.4707	23.345	51.0102	39.3186	40.0786	41.2877	31.2567	48.2866	37.8989	29.5128	40.9293	172.506	224.278	211.502	225.086	183.674	166.431	265.467	188.387	375.428	440.596	468.977	410.912	357.34	394.52	341.911	451.771	-0.726343	-0.837924	-0.993024	-0.910955	-0.675159	-0.863233	-0.960667	-0.782459	-0.857771	-0.852876	-0.845087	-0.909703	-0.800003	-0.866916	-0.920936	-0.847396
	ENSMUSG00000030872	1670.12	1982.19	1720.06	1700.33	1852.99	1757.04	1629.98	1864.9	1835.15	1763.46	1984.34	1944.67	1725.61	1872.21	1887.34	1807.71	1654.83	1803.14	1794.46	1772.4	1805.25	1632.55	1687.7	1838.01	2174.94	2188.97	2133.43	2243.15	2005.54	2002.26	2127.05	2102.47	-1.1637	0.618547	-0.878509	-0.99119	-0.11934	-0.667294	-1.39295	-0.0513167	-0.221187	-0.630644	0.630808	0.4043	-0.846788	-0.00956643	0.0768736	-0.37792
	ENSMUSG00000047591	20.1387	8.83329	28.5821	27.0108	14.9498	39.1014	29.1812	51.0102	35.8996	48.606	53.9268	39.7045	52.5223	31.1613	33.9397	37.5185	7.39313	7.64582	13.2189	22.1397	28.863	7.62282	28.829	28.5059	57.2687	59.8497	100.411	74.9383	60.9418	54.1499	67.1825	54.6096	-0.833213	-1.35184	-0.445878	-0.517963	-1.07125	0.0366841	-0.418395	0.582987	-0.110196	0.472696	0.716782	0.0643497	0.652354	-0.327558	-0.200104	-0.0359302
	ENSMUSG00000037579	5520.08	6935.01	6197.19	6492.03	5086.86	6364.7	5892.94	5924.1	7464.55	7191.98	7551.43	7929.07	6923.62	5869.28	6865.41	7154.1	6303.87	5996.88	6180.92	6580.4	6614.88	4804.91	6970.62	6309.71	9164.27	9102.25	9195.25	9440.98	7684.2	7944.56	8011.52	7992.87	-1.24296	-0.0460001	-0.67016	-0.420736	-1.60944	-0.528455	-0.927542	-0.901183	0.401963	0.171377	0.475459	0.794922	-0.0556331	-0.947553	-0.104877	0.139333
	ENSMUSG00000000782	704.159	787.929	750.464	841.385	595.631	952.939	867.099	927.693	988.948	767.462	897.375	958.821	805.624	957.58	886.122	821.144	590.218	523.739	652.131	703.549	545.774	536.138	735.14	607.299	771.219	998.345	1013.56	1084.11	804.709	1075.26	869.774	887.407	-0.663941	-0.136699	-0.372502	0.199749	-1.34701	0.901863	0.361591	0.742968	1.1285	-0.265514	0.552146	0.938883	-0.0253261	0.931072	0.481318	0.072351
	ENSMUSG00000023274	3783.99	5036.74	4211.1	5052.36	3336.16	4333.32	3936.96	4442.21	5775.56	5252.85	5995.98	6268.24	4602.48	4838.43	4740.49	4937.09	3399.61	3853.5	3453.43	3736.68	3641.99	3188.88	4270.3	3265.78	5659.42	6111.04	5493.05	5744.02	4728.53	5310.55	4495.23	4801.92	-0.925833	0.468921	-0.450308	0.486315	-1.42442	-0.314234	-0.755518	-0.193002	1.29149	0.709533	1.5369	1.84002	-0.0145643	0.248135	0.139094	0.357981
	ENSMUSG00000009681	17732.4	23064.6	18503.6	16933	17924	22422.1	20982.1	21994.9	17518.1	22640.1	23796	21630.5	21892.5	23750	23638.3	22518.8	17796.5	18177.9	17975.4	19470.6	17576.3	15442.6	20033.8	18487.9	24042.7	25683.2	25941.4	25545.2	22541.5	26242.1	23071.2	24261.6	-1.14256	0.601323	-0.890347	-1.40401	-1.07991	0.391207	-0.0797493	0.251477	-1.21265	0.462506	0.840539	0.132301	0.217983	0.825488	0.788946	0.422813
	ENSMUSG00000040543	4586.06	4883.04	4745.36	3938.84	4766.62	4346.56	4413.87	4839.91	3529.27	4761.68	5050.58	4625.99	4553.34	4610.2	4511.03	4839.03	4177.12	4231.96	4532.97	4172.09	3617.06	3564.94	4027.65	4151.94	5622.52	5748.12	5731.68	5615.38	5027.7	5057.86	5069.88	5078.7	-0.0890747	0.416303	0.182016	-1.19047	0.218188	-0.496637	-0.382104	0.342914	-1.88745	0.209777	0.701407	-0.0211194	-0.144751	-0.0480054	-0.216758	0.341416
	ENSMUSG00000027239	734.02	796.762	938.08	889.329	665.659	721.484	666.165	848.152	1200.07	942.273	1001.86	937.702	957.261	690.603	805.699	852.693	629.648	806.635	584.935	602.691	599.564	632.694	653.458	563.92	1069.02	947.409	975.755	1001.68	936.287	924.416	888.969	924.64	-0.557835	-0.171747	0.697855	0.397866	-0.978497	-0.634975	-0.97538	0.144482	2.31003	0.723659	1.09032	0.695528	0.815888	-0.825003	-0.116754	0.172425
	ENSMUSG00000019734	278.469	378.948	397.951	380.176	554.716	417.502	367.683	419.321	476.097	423.81	446.581	466.316	432.038	452.261	400.636	434.874	401.693	383.566	403.175	414.504	394.899	382.411	410.814	415.194	484.875	550.108	576.475	625.735	601.108	649.798	605.843	665.245	-1.9156	-0.850316	-0.648843	-0.837292	1.01319	-0.441561	-0.969744	-0.422279	0.179666	-0.374687	-0.133265	0.0759723	-0.287448	-0.0730484	-0.620375	-0.257388
	ENSMUSG00000051243	1157.63	1287.01	1352.15	1141.2	1677.52	1234.85	1334	1483.62	1142.8	1473.53	1264.75	1216.48	1040.28	877.571	1323.65	1354.08	2208.08	2019.77	2506.08	1896.63	2125.37	1297.15	2360.38	1932.2	1538.62	1216.1	1360.86	1196.52	1225.76	1169.38	1220.08	1141.84	-0.742822	-0.426801	-0.267684	-0.782933	0.527035	-0.554207	-0.31203	0.0534181	-0.779026	0.028773	-0.481168	-0.599076	-1.02944	-1.42686	-0.337309	-0.262988
	ENSMUSG00000003410	12405.4	12866.6	13128.7	13697.2	12638.1	12456.3	13430.9	12562.3	12595.6	12475.5	12640.8	12669.1	13129.7	12021.5	12189.5	12737.5	14838	14450.6	15033.2	15560.5	14217.7	14740	14782.1	14873.9	12891.8	12861.3	13633.4	13264.1	12892	12990.8	13831.2	12981	-0.994352	-0.513465	-0.240083	0.35269	-0.751736	-0.941273	0.0749965	-0.83072	-0.795999	-0.921244	-0.748928	-0.719373	-0.239032	-1.39467	-1.2195	-0.648022
	ENSMUSG00000015879	1509.01	2013.11	1569.08	1426.84	1872.66	2041.47	1845.92	1609.85	1766.77	1686.71	1910.19	1916.8	1916.22	2133.29	1693.3	1860.58	1726.3	1536.81	1638.04	1755.18	1548.11	1218.38	1813.83	1557.91	2486.74	2176.24	2679.19	2551.65	1804.71	2355.52	2279.41	2433.85	-1.07157	0.363477	-0.900558	-1.30549	-0.0363509	0.444229	-0.112465	-0.784519	-0.337781	-0.565699	0.0704881	0.0893068	0.0876542	0.705614	-0.546954	-0.070742
	ENSMUSG00000032373	2995.8	3564.23	2475.65	2687.57	2729.52	4475.22	3766.88	4608.21	3102.75	3241.25	3523.78	3562.42	3399.55	4111.61	3632.29	3823.48	1833.5	2268.26	2448.79	2473.49	2200.15	1908.24	2192.21	2052.42	3452.67	3472.56	3712.83	3614.53	3029.08	4054.79	3059.2	3437.92	-0.213057	0.555086	-0.915957	-0.629582	-0.572899	1.78614	0.828932	1.96585	-0.0685312	0.118628	0.500418	0.552641	0.332544	1.29479	0.647053	0.905415
	ENSMUSG00000022594	16095	16176.4	16572.5	17353.1	14622.5	15283	16457.4	16654.4	14089.7	16924.3	17459.6	17897.4	16629.2	17046.1	16636.4	16323.1	11490.2	12537.9	11085.1	12104.2	12279.9	16047.3	12199.5	11713.4	16114.2	15656.4	16793.4	15090.1	16619.1	15987.1	16287	15939.8	0.390306	0.431193	0.630082	1.02201	-0.349059	-0.0174068	0.572275	0.6712	-0.616549	0.806703	1.07552	1.29535	0.658572	0.867885	0.662149	0.504859
	ENSMUSG00000054889	28.4719	33.5665	35.9109	31.7376	54.2913	27.1187	19.1762	33.7186	15.3855	23.8766	23.593	17.7403	11.8599	18.5284	16.9699	23.8754	129.38	113.413	122.274	116.848	97.0848	88.9329	72.0726	57.0117	71.2678	35.6552	38.983	32.4733	38.7811	34.8106	23.9938	34.7516	-0.551662	-0.404817	-0.337244	-0.457532	0.19255	-0.590666	-0.819598	-0.400433	-0.92886	-0.684116	-0.692292	-0.860987	-1.03048	-0.838272	-0.883194	-0.68415
	ENSMUSG00000020642	2304.84	2221.57	2198.62	1801.62	2004.06	2175.8	2095.21	2668.09	1926.61	2519.83	2598.6	2414.37	2273.71	2456.69	2673.86	2583.66	1802.69	1755.99	1838.52	1621.11	1904.96	1762.14	1851.06	1464.95	2246.21	2507.32	2473.65	2370.55	2569.25	2360.68	2365.79	2205.48	0.35206	0.101058	0.0318855	-1.16489	-0.554633	-0.0369063	-0.279853	1.44709	-0.788094	1.00017	1.23759	0.682249	0.258222	0.809832	1.46447	1.19257
	ENSMUSG00000022965	995.128	936.328	842.806	1095.96	1178.67	978.796	1034.68	986.485	1020.57	815.216	900.745	962.2	919.14	886.835	836.688	749.517	943.856	1050.03	1131.31	1046.71	1024.64	1093.87	993.4	1111.73	762.311	788.234	764.302	803.089	785.318	760.677	834.983	816.662	0.495972	0.0277699	-0.716913	1.29887	1.95747	0.365929	0.810929	0.427148	0.69859	-0.936605	-0.255564	0.233778	-0.109092	-0.366325	-0.765631	-1.45974
	ENSMUSG00000027330	813.186	772.912	775.382	772.508	881.25	896.179	742.037	874.089	851.333	897.931	923.496	822.812	867.465	789.14	844.804	1059.04	717.134	800.263	758.983	742.908	784.55	857.567	862.468	759.743	972.296	1090.03	1091.52	1031.65	1090.03	1008.22	1070.12	898.577	-0.567351	-0.915911	-0.894542	-0.919415	0.0217415	0.150947	-1.18314	-0.0402354	-0.237188	0.16611	0.387369	-0.484036	-0.0975693	-0.775463	-0.293701	1.56053
	ENSMUSG00000037679	23216.4	30031.4	27140.6	24631.1	22309.8	29259.8	26979.3	30765.2	24663	31897.4	33567.7	30561.5	28711.9	29573.8	30455.7	32470.6	26559.8	27926.4	26180	28421.2	29162.2	23578.6	31088.5	26099	38326.8	38333.1	38085.2	37751.4	34818.5	38338.1	35128.1	34603.9	-1.49944	-0.0634188	-0.672564	-1.20134	-1.69048	-0.226	-0.706546	0.0911998	-1.19462	0.329783	0.681736	0.0482741	-0.341456	-0.159841	0.0259924	0.450547
	ENSMUSG00000024883	4313.15	5174.54	4285.85	4354.13	4557.32	4831.55	4546.43	5130.41	4882.34	5450.69	5960.59	5550.18	4940.48	4988.34	5167.69	5371.97	4172.19	4177.17	4292.83	4436.54	4414.73	3280.35	4500.93	3973.47	5597.07	5548.2	5751.76	5887.65	4858.72	5491.05	4987.1	5324.44	-0.905694	0.467583	-0.949211	-0.840352	-0.516416	-0.0792343	-0.533778	0.397235	0.00175161	0.907836	1.72075	1.06645	0.094441	0.170739	0.456665	0.782334
	ENSMUSG00000071658	3361.77	2929.12	3091.27	4128.59	3886.16	2974.86	3409.2	2614.49	4253.25	3077.52	2771.33	3369.81	2876.02	2897.16	3011.78	2835.2	4239.96	4244.71	4108.86	4306.16	4430.48	4263.7	4104.53	4539.87	2985.61	3084.17	2965.07	2920.1	3105.26	2809.35	2990.82	3111.51	-0.107402	-0.808447	-0.545711	1.13512	0.742288	-0.734328	-0.0305484	-1.31826	1.3371	-0.567977	-1.06412	-0.0943692	-0.894485	-0.860224	-0.674505	-0.960618
	ENSMUSG00000024388	14.5832	19.4332	18.3219	15.5312	25.1786	11.9827	22.5112	26.802	30.7711	20.4657	39.6025	25.3433	40.6624	22.7394	28.775	36.6658	11.0897	15.2916	14.3204	9.83985	10.4957	1.27047	2.40242	8.6757	40.7244	39.4754	38.983	29.9753	33.241	30.9428	23.9938	22.3403	-0.735891	-0.306152	-0.404624	-0.651893	0.202917	-0.966308	-0.0334253	0.346756	0.698441	-0.214672	1.48095	0.21751	1.57487	-0.0132108	0.521576	1.22074
	ENSMUSG00000087644	99.9989	69.783	67.4245	63.4753	92.0592	57.3908	49.1912	75.2184	52.9946	86.1263	78.3623	87.8567	75.3949	62.3227	53.8608	87.8274	12438.9	12270.3	12876.3	12481.8	12356	13310.7	11667.3	13080.5	9420.07	9037.31	9022.78	9968.05	10152.3	9293.15	9841.04	9427.61	-0.95952	-0.964834	-0.965249	-0.965943	-0.960917	-0.967013	-0.968455	-0.963878	-0.967786	-0.96196	-0.963325	-0.961656	-0.963847	-0.966146	-0.967634	-0.961661
	ENSMUSG00000035429	124.999	98.9328	114.328	126.951	139.269	92.0775	125.062	126.229	117.101	97.2119	125.548	131.785	98.2675	80.0089	122.478	107.439	216.865	159.288	158.626	215.247	202.041	180.407	177.779	164.838	96.7205	138.8	116.949	113.656	101.108	116.035	106.772	95.5669	-0.163493	-0.887211	-0.459751	-0.109299	0.232724	-1.07755	-0.161725	-0.129345	-0.38277	-0.934992	-0.148234	0.024932	-0.905683	-1.41263	-0.233477	-0.651027
	ENSMUSG00000044081	119.443	119.249	106.267	93.1871	110.943	99.0149	100.05	109.802	78.6372	88.6845	111.224	104.752	96.5733	74.1135	79.6845	82.7112	124.451	129.979	146.509	136.528	133.82	154.997	122.523	125.178	96.7205	71.3103	74.422	94.9219	80.3323	86.3819	75.5804	85.6378	0.700266	0.691726	0.119674	-0.456663	0.325727	-0.199873	-0.154266	0.275425	-1.09778	-0.655061	0.3381	0.0529359	-0.307458	-1.29711	-1.05163	-0.918264
	ENSMUSG00000051517	219.442	262.349	279.958	264.03	173.89	273.079	255.127	253.322	437.633	312.954	346.311	416.475	256.682	309.087	275.945	286.505	172.506	168.208	192.775	140.218	204.665	170.243	233.035	141.29	347.43	271.234	367.385	278.521	264.543	324.899	334.713	278.013	-0.63095	-0.0496654	0.188905	-0.0268841	-1.24808	0.0957099	-0.147499	-0.171959	2.32504	0.635924	1.08783	2.03839	-0.126441	0.583532	0.13453	0.277598
	ENSMUSG00000024990	403.468	398.381	467.574	546.968	333.616	433.899	456.894	489.352	778.679	533.813	534.212	592.188	479.478	513.741	475.156	579.831	365.96	287.993	360.214	357.924	411.954	292.208	421.624	329.676	581.596	597.224	559.937	603.254	516.62	509.267	559.055	517.55	-0.689247	-0.736419	-0.0947466	0.641524	-1.33703	-0.407034	-0.193787	0.107212	2.79034	0.519528	0.52323	1.06088	0.0156437	0.333391	-0.0244352	0.94629
	ENSMUSG00000027965	1859.7	1451.31	1744.24	1576.08	1945.05	1495.31	1903.45	1675.55	1273.58	1341.35	1174.59	1274.77	1312.21	1412.37	1426.21	1253.46	1359.1	1578.86	1750.4	1537.48	1777.7	2089.92	1322.53	1821.9	1066.47	1092.58	1046.63	1080.36	1441.83	1135.86	1188.89	1036.34	1.3861	-0.0004455	0.994096	0.423158	1.67585	0.148955	1.53462	0.760893	-0.603851	-0.373755	-0.939929	-0.599823	-0.4727	-0.132657	-0.0856732	-0.672168
	ENSMUSG00000040860	5656.88	7875.76	6680.15	5419.03	6572.4	7475.94	6152.23	9985.02	5778.98	8519.69	8393.19	6471.83	8050.31	5834.75	6473.63	8430.58	7333.98	7031.61	7858.61	7976.42	6902.2	5990.26	7673.33	7161.17	11955.2	12209.3	12820.7	12243.7	10584.5	11214.2	10586	10082.9	-1.18265	-0.163243	-0.712534	-1.29193	-0.76204	-0.346931	-0.955074	0.805809	-1.12656	0.132594	0.0744807	-0.808243	-0.0830477	-1.10093	-0.807416	0.0916557
	ENSMUSG00000038775	191.665	280.898	292.417	193.127	289.554	206.228	165.916	227.384	265.828	230.239	258.68	280.466	201.618	209.707	205.852	216.584	499.036	523.739	454.949	600.231	388.339	360.813	437.24	464.769	268.527	267.414	318.951	327.231	265.928	224.335	278.328	248.226	-1.00165	-0.187	-0.0818426	-0.988297	-0.107983	-0.868689	-1.23671	-0.675549	-0.324584	-0.64949	-0.389841	-0.190951	-0.91078	-0.836927	-0.872127	-0.774148
	ENSMUSG00000089997	110.415	83.0329	109.931	114.12	130.614	124.872	116.725	91.6454	167.531	122.794	154.197	147.836	119.446	135.594	185.193	167.128	136.773	149.094	132.189	175.887	163.995	107.99	193.395	141.29	225.257	243.219	248.073	256.039	234.072	295.246	218.343	248.226	-0.970939	-1.46648	-0.979702	-0.90389	-0.605409	-0.709315	-0.856758	-1.31062	0.0626859	-0.746925	-0.17863	-0.293744	-0.807516	-0.515285	0.382302	0.0553823
	ENSMUSG00000035112	714.576	1072.36	943.943	1011.55	722.311	904.378	875.436	1019.34	1201.78	949.948	1028.82	1142.14	992.841	1080.54	861.774	965.249	1143.47	1112.47	962.774	911.416	1140.09	1048.14	1151.96	1105.53	1487.71	1501.34	1651.46	1447.56	1458.45	1681.22	1576.39	1402.47	-1.61132	-0.234899	-0.728932	-0.468832	-1.58157	-0.881141	-0.99248	-0.438878	0.262992	-0.70583	-0.402398	0.0335365	-0.540818	-0.20343	-1.04504	-0.646967
	ENSMUSG00000028161	97014.2	118264	99624.1	116233	94494.4	115166	107626	107400	139350	118680	131725	132697	109073	132023	123040	119444	70576	75145.7	81731.1	83160.2	77360.8	65947.5	91935.8	77514.9	103393	109263	102242	109873	93137	107855	96697.3	98776.4	-0.330942	0.783054	-0.194121	0.676586	-0.463042	0.620678	0.225388	0.213519	1.88853	0.804907	1.48875	1.53971	0.301224	1.5044	1.03348	0.844916
	ENSMUSG00000026834	3040.94	3736.48	3384.42	2891.5	2901.83	3719.68	3477.57	3902.71	3509.61	4309.73	4629.27	4298.22	3628.27	4835.06	4559.73	4325.71	2115.67	2560.08	2876.2	2642	2618.66	2618.44	3479.9	2527.11	3895.55	4034.13	3999.89	3849.33	3486.15	4418.37	3579.87	3697.32	-0.718975	0.266437	-0.232352	-0.930693	-0.916057	0.242634	-0.10038	0.501945	-0.0549785	1.07859	1.53131	1.06229	0.113136	1.82286	1.43278	1.10124
	ENSMUSG00000037703	20264.4	27843.4	22879.6	24136.1	19512.6	23556.7	22955.6	23473.3	25992.2	25354.4	28371.4	27620.8	24502.5	23616.9	23469.3	24746.9	21161.6	21539.6	21634.9	23458.2	19788.2	17132.3	22133.5	20114	29833.2	31832.4	30806	32882.9	24772.8	27045.3	25429.8	25949.5	-1.1451	0.906758	-0.437078	-0.0969033	-1.34862	-0.253771	-0.416505	-0.276345	0.405576	0.232915	1.04969	0.846495	0.00228177	-0.237466	-0.277432	0.0684375
	ENSMUSG00000053470	4152.04	4807.96	4406.78	4366.96	4303.18	4965.88	4729.86	4473.33	4475.48	4927.96	5095.24	5031.49	5041.29	5110.46	5232.62	5599.64	3692.87	3699.3	4144.11	3969.15	3649.86	3318.47	4253.48	3736.75	4935.29	4677.19	4885.86	4779.82	4349.03	4883.8	4569.61	4726.22	-0.707586	0.51723	-0.231907	-0.30625	-0.42536	0.812122	0.371393	-0.107624	-0.103609	0.741317	1.05367	0.934634	0.952946	1.08211	1.31021	1.99556
	ENSMUSG00000023960	18147.7	18955.3	18768.2	18122.2	17352.8	18448.9	18251.6	18566	19696.1	19844.9	19658.8	19723.8	18752.2	20317.2	18923.6	19208.6	15309.9	16778.8	16605.1	16601	15688.4	15856.7	16474.6	16016.6	18189.8	18363.7	17900.3	18409.8	17223	18689.4	17371.5	18152.7	0.103697	0.718675	0.576163	0.0842571	-0.501632	0.333055	0.182797	0.422181	1.2827	1.39602	1.25435	1.30385	0.563952	1.75568	0.694503	0.911533
	ENSMUSG00000086544	268.747	353.331	350.314	298.469	300.569	337.407	285.142	363.988	306.001	282.256	326.088	385.218	376.975	371.41	321.689	324.876	4826.48	4730.22	5222.55	5277.85	5020.86	4250.99	5416.25	4998.44	6498.09	6932.38	6746.41	6955.53	5800.55	7011.12	6132.81	6339.68	-0.980486	-0.950604	-0.95167	-0.969986	-0.969244	-0.95623	-0.974694	-0.946839	-0.967325	-0.975713	-0.960228	-0.939339	-0.942251	-0.944217	-0.961782	-0.960657
	ENSMUSG00000004561	1227.07	1410.68	1275.94	1191.17	1458.78	1343.95	1321.49	1256.23	1172.72	1365.23	1323.73	1294.2	1296.96	1356.78	1241.75	1476.01	1266.69	1155.79	1267.91	1216.45	1179.45	1236.17	1099.11	1183.61	1495.35	1472.05	1467.18	1532.49	1400.28	1465.91	1463.62	1546.45	-0.808911	0.678637	-0.413014	-1.09973	1.06841	0.13806	-0.0439163	-0.572633	-1.24925	0.310445	-0.0257583	-0.265056	-0.242657	0.241998	-0.68997	1.20798
	ENSMUSG00000047810	177.081	193.449	194.212	174.219	201.429	269.926	200.1	250.728	196.593	274.581	235.93	246.675	249.904	190.337	223.559	286.505	230.419	206.437	256.666	260.756	267.639	207.086	245.047	245.398	418.698	356.552	451.257	360.953	355.955	367.446	319.117	354.963	-1.20775	-0.982075	-0.971557	-1.24721	-0.872051	0.0723913	-0.890374	-0.19231	-0.938725	0.136577	-0.396351	-0.248197	-0.203664	-1.02498	-0.566911	0.300984
	ENSMUSG00000070000	5704.11	6467.73	6096.79	6427.88	6263.96	6697.69	6144.73	7546.05	6980.76	6923.36	8051.1	7385.03	7289.59	6223.85	7097.09	7875.47	6245.96	5776.42	5832.82	6074.87	6677.86	5720.92	6783.23	5963.92	7807.64	7906.53	8006.86	8027.14	7635.73	7449.47	7500.45	7431.88	-1.50727	-0.524712	-1.00201	-0.575983	-0.786905	-0.228821	-0.940318	0.862755	0.135404	0.0615493	1.5126	0.65558	0.532769	-0.838516	0.285082	1.28663
	ENSMUSG00000020912	263.886	231.432	246.246	318.052	204.576	237.762	281.807	295.686	390.622	260.937	297.44	294.827	260.917	271.188	262.664	244.723	2144.01	1614.54	1819.8	1797	2151.61	1716.4	2024.04	1835.53	1346.45	1272.13	1302.98	1468.79	1117.73	1336.99	1336.45	1041.31	-0.934294	-0.979967	-0.959119	-0.858065	-1.01776	-0.971059	-0.909073	-0.889541	-0.755935	-0.938443	-0.887073	-0.89075	-0.938472	-0.924017	-0.936014	-0.961262
	ENSMUSG00000026663	4515.23	5754.89	4647.16	4142.1	4331.5	5226.98	5174.25	5558.38	3938.7	5255.41	5383.41	5079.64	5327.62	6006.56	5633.25	5484.52	3846.89	3994.94	4162.84	3916.26	3959.48	3935.91	4517.75	3897.87	5406.17	5535.46	5430.44	5360.59	5144.04	5738.6	5211.45	5629.76	-0.568687	1.21314	-0.379056	-1.10501	-0.832767	0.454347	0.378556	0.930693	-1.39737	0.495221	0.679195	0.242573	0.599016	1.57489	1.03832	0.824535
	ENSMUSG00000107458	6.24993	7.94996	3.66437	2.02581	0	8.82935	7.50374	3.45832	1.7095	17.9075	5.05563	5.06866	1.69427	2.5266	8.85384	11.9377	915.516	923.87	1022.26	990.134	901.314	904.574	1207.22	996.466	1240.82	1386.73	1305.34	1357.63	1314.4	1391.14	1263.27	1304.43	-0.958837	-0.95599	-0.963167	-0.965912	-0.969305	-0.954517	-0.956737	-0.963513	-0.966442	-0.939312	-0.960837	-0.960815	-0.966467	-0.965073	-0.954476	-0.949311
	ENSMUSG00000104026	196.526	213.765	157.568	195.828	126.68	207.49	160.914	233.436	191.465	270.317	244.356	181.627	202.465	234.131	231.675	260.071	102.272	121.059	117.868	105.778	119.388	60.9825	111.712	85.5176	222.712	175.729	141.756	218.57	192.521	207.574	149.961	192.375	0.378638	0.697677	-0.342308	0.365727	-0.913926	0.581538	-0.280397	1.06171	0.284977	1.74422	1.26378	0.102922	0.488551	1.07456	1.02912	1.55461
	ENSMUSG00000030994	737.492	651.896	703.56	753.6	527.963	671.031	628.647	692.528	738.506	845.914	787.836	844.776	791.223	744.504	825.62	872.305	655.524	507.173	595.95	533.812	577.261	564.088	603.007	470.966	825.943	792.054	797.379	761.873	847.645	639.484	813.389	708.684	0.300073	-0.455289	0.000629069	0.442223	-1.54897	-0.286434	-0.660462	-0.0967253	0.309021	1.25687	0.744349	1.24683	0.774237	0.361949	1.07779	1.48977
	ENSMUSG00000032936	34757.3	42937.7	37049	38724.6	36121	40322.4	37263.6	39667.8	42053	40265.3	47608.1	46991.5	40315.1	38998	40706.3	43222.2	36846.1	35912.4	36104	38917.8	36712.5	28363.2	38354.6	33835.2	47394.3	49304.7	46653.1	52050.9	42321.3	44013.5	43422.7	43834.2	-1.17105	0.452534	-0.7162	-0.383637	-0.900377	-0.0665336	-0.673616	-0.196457	0.276935	-0.0778543	1.37946	1.2571	-0.0679785	-0.329382	0.00965478	0.508989
	ENSMUSG00000025175	1449.98	1589.11	1393.93	1636.85	1340.76	1432.88	1493.24	1556.24	1580.44	1575.86	1567.25	1500.32	1463	1483.95	1530.24	1490.51	1391.14	1335.47	1467.29	1398.49	1419.54	1575.38	1336.95	1441.41	1608.62	1776.39	1729.43	1694.86	1699.44	1719.9	1685.56	1709.03	-0.661682	0.439976	-1.10557	0.818037	-1.52658	-0.797145	-0.319125	0.179728	0.371314	0.33504	0.266863	-0.263076	-0.558616	-0.392691	-0.026187	-0.340796
	ENSMUSG00000063687	238.886	230.549	212.534	231.617	228.181	223.256	226.78	237.759	251.297	209.773	231.717	183.316	205.854	229.078	244.956	191.856	287.1	326.222	322.761	263.216	343.733	278.233	242.644	350.746	240.529	220.298	186.646	187.346	188.366	216.599	214.744	223.403	-0.0180372	-0.20579	-0.611469	-0.181729	-0.259111	-0.370005	-0.290664	-0.0434171	0.261441	-0.673635	-0.179493	-1.26941	-0.761899	-0.238909	0.118649	-1.07711
	ENSMUSG00000022075	7000.62	9377.42	8233.12	8277.45	6989.42	8005.7	8614.29	7135.37	8844.98	8421.62	9848.37	10268.3	8269.72	8847.3	8048.88	8464.69	5438.88	5985.41	6354.97	7528.71	5335.73	5361.38	6884.13	5872.21	9051.01	9787.34	9315.74	10465.1	7055.4	8277.19	8196.27	7598.19	-0.643599	1.03653	0.227636	0.258972	-0.651517	0.0668771	0.497086	-0.548344	0.660152	0.360887	1.36944	1.66625	0.253511	0.661792	0.0973995	0.391329
	ENSMUSG00000014813	518.744	512.331	454.382	541.566	536.619	520.932	596.964	478.977	512.851	490.323	626.899	595.567	433.733	539.007	532.706	465.57	284.635	277.798	328.268	303.805	283.383	329.052	308.711	241.68	439.06	491.532	415.818	482.103	394.737	422.885	391.098	351.239	0.742263	0.681248	0.129989	0.959361	0.912299	0.76307	1.48637	0.363955	0.686203	0.471893	1.77113	1.47308	-0.0664525	0.935022	0.875078	0.236421
	ENSMUSG00000028785	55630.6	70498.4	63818	76481.6	54281.1	68492.4	60588.5	66748.1	94446.7	74745.7	82263.6	90964.7	66820.2	72157.1	72095.3	72490	51613.9	52758.7	51105.2	57303.6	54473.7	44354.6	62126.5	50024.1	74866.8	80927	75176.9	80452.5	65357.3	76283	68754.1	69293.4	-0.976959	0.255256	-0.298406	0.751131	-1.08881	0.0890003	-0.566059	-0.0555654	2.24004	0.607262	1.23033	1.95146	-0.0495882	0.392718	0.387602	0.420313
	ENSMUSG00000034570	3845.1	4769.09	4343.75	5079.37	3395.17	4564.77	4914.12	5140.79	4535.32	4425.7	4532.38	4908.99	4824.43	4205.94	4284.52	4598.57	3595.53	3989.85	3733.23	3884.28	3665.61	4864.63	3847.47	3405.83	4809.3	5470.52	5743.49	5013.37	5551.24	5235.78	5550.96	5027.81	-1.08085	0.326152	-0.321532	0.798631	-1.76596	0.0150309	0.546989	0.89215	-0.0298265	-0.196743	-0.0343038	0.53919	0.410415	-0.53138	-0.411723	0.0665001
	ENSMUSG00000002249	162.498	170.482	164.897	145.858	137.695	184.155	134.234	156.489	158.129	184.191	172.734	203.591	200.771	162.544	177.077	207.204	157.72	114.687	122.274	191.877	141.691	167.702	176.578	147.487	202.35	238.126	230.354	209.827	245.152	248.832	227.941	244.502	-0.49785	-0.282154	-0.433051	-0.947393	-1.16791	0.0872185	-1.26143	-0.660198	-0.615883	0.0881899	-0.221322	0.612293	0.5361	-0.496605	-0.104004	0.70991
	ENSMUSG00000075334	517.356	369.231	662.519	466.611	669.593	338.669	390.195	434.019	502.594	366.676	291.542	455.334	335.465	337.722	311.36	374.332	771.35	451.104	631.201	633.44	827.844	490.401	607.812	841.543	390.7	356.552	296.507	465.867	346.26	223.046	311.919	297.871	0.340559	-0.561885	1.22496	0.0313979	1.26806	-0.748088	-0.434167	-0.167169	0.250627	-0.57745	-1.03521	-0.0373034	-0.767606	-0.753857	-0.914465	-0.530807
	ENSMUSG00000000378	3539.55	4371.59	3829.27	4874.77	3387.31	4402.69	4042.85	4261.51	5543.07	4439.34	4435.48	5166.65	4014.57	4429.12	4291.9	4080.14	3186.44	3282.61	3079.99	3320.95	3220.85	3200.31	3750.18	3103.42	4267.16	4447.98	4759.46	4653.67	4073.4	4751.01	4214.5	4160.26	-0.853599	0.458875	-0.396585	1.25258	-1.09374	0.507931	-0.0596868	0.285231	2.30676	0.565745	0.559644	1.713	-0.104298	0.549623	0.333164	-0.000868402
	ENSMUSG00000023262	1291.65	1500.78	1430.57	1652.38	1173.16	1434.14	1252.29	1474.11	1876.18	1575	1590.84	1716.59	1592.61	1441.84	1601.07	1476.86	1097.88	1160.89	967.18	1213.99	1159.77	1102.77	1315.32	1124.12	1527.17	1542.09	1561.68	1566.21	1362.88	1489.12	1493.61	1588.64	-0.595573	0.395723	0.0629394	1.11438	-1.15724	0.0798482	-0.782159	0.269311	2.17525	0.747584	0.822651	1.41872	0.831052	0.116374	0.871143	0.28238
	ENSMUSG00000036856	184.026	136.916	200.808	176.92	176.25	174.064	224.278	229.113	240.185	163.725	213.179	227.245	193.147	154.965	221.346	259.219	117.058	122.333	133.29	67.6489	115.452	134.67	82.8834	80.56	218.894	180.823	205.546	187.346	200.831	145.689	267.53	172.517	0.171185	-0.749264	0.499075	0.032358	0.0192603	-0.0234458	0.957655	1.05212	1.26845	-0.225453	0.740794	1.01561	0.349388	-0.396624	0.900358	1.64033
	ENSMUSG00000111609	0.694437	0.883329	0	0	0.786831	0	0	0	0	2.55821	0	0.844776	0	0	2.95128	0	16.0184	16.566	28.6409	23.3696	9.18369	16.5161	13.2133	13.6332	55.9961	44.569	61.4277	46.212	38.7811	67.0427	43.1888	44.6806	-0.768755	-0.759913	-0.801261	-0.801261	-0.76443	-0.801261	-0.801261	-0.801261	-0.801261	-0.681513	-0.801261	-0.761718	-0.801261	-0.801261	-0.663113	-0.801261
	ENSMUSG00000109868	365.968	360.398	330.527	411.239	363.516	379.662	401.867	419.321	335.063	321.481	337.885	368.322	369.35	355.408	346.775	369.216	417.712	500.802	362.417	458.783	398.835	395.116	412.015	421.391	347.43	261.047	348.484	319.737	310.249	314.585	305.92	291.665	0.00551114	-0.106134	-0.704854	0.912876	-0.0436442	0.279978	0.725036	1.07487	-0.613931	-0.886147	-0.557371	0.0526961	0.0732989	-0.206154	-0.379177	0.0706089
	ENSMUSG00000030223	2216.64	2217.15	2052.78	1931.27	2594.97	2038.32	1969.32	2316.21	1871.05	2022.69	2208.47	2068.01	2186.45	2060.02	2026.05	2134.29	2129.22	2260.62	2241.7	2313.59	2264.44	1967.96	2193.41	2276.75	1682.43	1742.01	1731.79	1754.81	1646.81	1892.67	1685.56	1908.86	0.739871	0.742147	0.0114919	-0.52865	2.42157	-0.0528017	-0.35953	1.18245	-0.796318	-0.122273	0.703539	0.0791905	0.605672	0.0436548	-0.107322	0.373808
	ENSMUSG00000026077	2654.83	3202.07	2640.55	2710.53	2876.65	3565.8	3383.35	3732.39	2980.52	3668.47	3336.72	3319.97	3195.39	3514.49	3785.02	3819.21	2442.2	2481.07	2600.81	2469.8	2718.37	2310.98	3278.1	2918.75	3797.55	3862.22	3602.97	3358.49	3515.23	4040.61	3524.68	3733.31	-1.12768	-0.0358515	-1.15618	-1.01656	-0.685109	0.689856	0.32585	1.02224	-0.477874	0.89471	0.232804	0.19939	-0.0491734	0.587501	1.12724	1.19547
	ENSMUSG00000041351	24792.1	32805.9	27219.7	29722.6	26450.9	29445.3	28514.2	29451	31302.7	29973.7	34948.8	34052.9	29935.2	27042.2	29537.1	29811.9	24470	26485.1	25221.6	27590.9	23309.5	23409.7	25898.1	22793.5	33387.7	35204.4	35938.7	38816.8	28975	31512.6	28946.1	29842.9	-1.14219	0.899515	-0.523704	0.113974	-0.719577	0.0433042	-0.193898	0.0447748	0.516541	0.177931	1.44544	1.21721	0.168122	-0.568938	0.0667151	0.136706
	ENSMUSG00000022490	3293.71	3423.78	3428.39	4362.24	2885.31	3484.44	3159.91	3396.07	5502.9	3927.7	4234.09	4751.02	3919.69	3385.64	3887.57	3809.83	2555.56	2306.49	2495.06	2616.17	2797.09	1914.6	2820.44	2741.52	3714.83	3734.88	3538	3863.07	3229.91	3660.27	3746.63	3672.5	-0.208087	-0.0298961	-0.0235844	1.25579	-0.767602	0.053206	-0.391401	-0.0678648	2.81848	0.660474	1.08023	1.78842	0.649495	-0.0821515	0.605497	0.498994
	ENSMUSG00000015027	269.442	248.215	219.13	238.37	298.996	221.995	188.427	218.739	228.219	241.324	269.634	242.451	280.401	234.973	230.938	232.785	325.298	302.01	302.932	314.875	337.173	404.009	336.339	345.788	199.804	221.571	218.541	233.558	267.313	199.839	238.738	261.878	0.153916	-0.266918	-0.843576	-0.462114	0.739861	-0.786764	-1.45228	-0.851329	-0.663371	-0.403541	0.157727	-0.381207	0.371206	-0.529454	-0.609469	-0.572837
	ENSMUSG00000022076	695.826	678.396	611.95	653.66	701.066	522.824	643.654	658.809	611.148	654.901	586.453	669.908	564.191	604.699	558.53	631.846	824.334	652.444	730.342	787.188	756.999	661.915	818.024	706.45	599.413	617.598	593.013	522.07	559.556	577.599	475.077	461.7	0.661047	0.464393	-0.285302	0.185301	0.720173	-1.2909	0.0724049	0.243397	-0.294357	0.199303	-0.572979	0.368616	-0.82416	-0.367123	-0.888038	-0.0608286
	ENSMUSG00000026187	1143.74	969.011	1064.13	1131.75	1081.11	946.002	960.479	960.547	980.401	874.907	888.949	1012.04	970.815	1014.85	923.013	915.792	1044.9	1129.03	993.618	1111.9	1158.46	928.713	1053.46	1065.87	906.119	812.428	826.911	885.521	819.944	849.637	821.786	840.244	1.64474	-0.023183	0.884854	1.53032	1.04686	-0.242831	-0.104634	-0.10398	0.0855403	-0.921497	-0.787455	0.387584	-0.00596212	0.414384	-0.462285	-0.531208
	ENSMUSG00000109901	1559.71	1545.82	1522.91	1728.69	1417.08	1871.19	1717.52	1621.95	1824.04	1416.39	1623.7	1801.91	1717.99	2032.23	1713.96	1611.59	1139.77	1085.71	1266.81	1184.47	1205.69	1196.78	1076.28	1098.1	1467.35	1477.14	1495.53	1644.9	1427.98	1602.58	1539.2	1406.2	0.236198	0.180077	0.0874437	0.919425	-0.340452	1.49559	0.874281	0.487865	1.30495	-0.343232	0.494943	1.21546	0.876159	2.14668	0.859857	0.445977
	ENSMUSG00000060260	1428.46	1660.66	1434.24	1628.07	1509.93	1441.08	1499.08	1551.05	1936.87	1631.28	1829.3	1768.12	1547.71	1510.06	1529.5	1546.79	1266.69	1303.61	1259.1	1383.73	1294.9	1021.46	1330.94	1249.3	1781.69	1789.13	1714.07	1817.25	1520.77	1496.86	1516.41	1572.51	-0.471409	0.673292	-0.442919	0.512658	-0.0697726	-0.409199	-0.123249	0.132974	2.03495	0.528486	1.50465	1.20304	0.116501	-0.069112	0.0267147	0.111926
	ENSMUSG00000034758	104.86	148.399	143.643	148.559	120.385	150.73	120.06	211.822	164.112	167.136	161.78	177.403	176.204	126.33	180.028	177.36	96.1107	126.156	89.2273	99.6284	118.076	77.4986	104.505	90.4751	169.261	170.635	178.377	133.64	164.82	183.078	166.757	179.964	-1.15049	0.110165	-0.0275338	0.114797	-0.700966	0.177642	-0.710383	1.94653	0.565133	0.652686	0.497606	0.949953	0.915232	-0.528841	1.02596	0.948713
	ENSMUSG00000026322	360.413	280.015	335.657	245.798	420.954	334.254	280.973	323.353	386.348	327.451	313.449	369.167	327.841	493.528	420.557	295.032	198.382	179.677	233.533	212.787	163.995	210.898	207.809	281.34	367.793	309.436	309.501	378.439	325.485	435.777	373.103	300.353	0.605499	-0.412585	0.29201	-0.845883	1.37215	0.274247	-0.400451	0.136202	0.933921	0.188096	0.0107949	0.716358	0.193037	2.29116	1.36712	-0.222427
	ENSMUSG00000015843	4904.11	6185.07	5284.76	6141.57	5449.59	6964.47	6151.4	6252.64	7483.36	6433.89	7155.41	8061.7	6302.68	7119.11	8290.14	6994.64	3947.93	4950.67	5103.58	5462.34	4522.31	3980.38	6161	4745.61	6215.57	6639.5	7101.99	7651.2	6210.52	7918.77	6390.74	7187.37	-1.15449	-0.0392307	-0.823079	-0.0771003	-0.679571	0.63935	-0.0685423	0.0195989	1.09112	0.177409	0.805593	1.59465	0.0631656	0.773987	1.79355	0.665624
	ENSMUSG00000054321	254.858	265.882	268.232	223.514	280.899	242.807	291.812	249.863	219.671	264.348	234.244	229.779	229.573	269.504	257.499	223.406	268.617	282.896	266.58	302.575	293.878	330.322	276.278	254.074	217.621	222.845	212.634	191.093	185.595	229.492	188.351	203.545	0.19921	0.51408	0.581213	-0.696092	0.943008	-0.145014	1.25474	0.0565363	-0.805852	0.470271	-0.389597	-0.517139	-0.523019	0.617528	0.274639	-0.699188
	ENSMUSG00000038540	34.0274	39.7498	27.1164	27.686	16.5234	30.9027	42.5212	31.9894	12.8213	29.8458	35.3894	24.4985	30.4968	32.0035	33.9397	28.9916	834.191	948.082	838.296	805.637	754.375	815.641	857.663	878.724	649.046	653.254	660.348	651.963	652.354	678.163	653.83	568.437	-0.951644	-0.936208	-0.970285	-0.968749	-0.998859	-0.960072	-0.928732	-0.957141	-1.00884	-0.962923	-0.94797	-0.977347	-0.961167	-0.957103	-0.95188	-0.965227
	ENSMUSG00000023018	9663.78	10615	9553.76	10343.1	9079.24	10505	10141.7	10300.6	11367.4	11082.2	11351.6	12149.6	10680.7	11437.1	11360.9	11492.6	8919.81	8916.31	9014.16	9458.55	9596.96	8174.2	10269.1	9048.75	10526	11675.8	11062.9	11270.7	10336.6	10733.3	10451.7	10962.9	-0.712631	0.260019	-0.825144	-0.0179851	-1.31037	0.147612	-0.223903	-0.0614421	1.0294	0.737765	1.01327	1.82928	0.327207	1.10068	1.02285	1.15747
	ENSMUSG00000033960	13832.5	18195.7	16913.3	13459.5	14916.7	18238.3	18476.7	17996.2	14349.6	18348.3	19958.8	17591.6	18402.3	22497.7	20929	19490	10716.3	12001.4	12930.3	13537.2	11702.7	11143.3	15405.5	13162.3	18258.5	17891.3	18219.2	18369.9	15497.2	18806.8	17185.5	17961.6	-0.87077	0.580998	0.154305	-0.994888	-0.510008	0.595172	0.674504	0.514629	-0.698718	0.631785	1.16764	0.380008	0.649742	2.01239	1.49045	1.01166
	ENSMUSG00000050627	4018.71	3835.41	4019.82	3998.27	4517.2	3951.13	4173.75	4001.27	4035.29	3897	4097.59	3995.79	4099.28	3924.65	3963.57	3820.07	4426.02	4205.2	4471.28	4439	4332.08	4037.55	4391.62	4339.09	3718.65	3911.88	3660.85	3853.08	3785.32	4003.22	3671.05	3785.44	-0.10188	-0.866516	-0.0972421	-0.187146	1.97763	-0.383768	0.544893	-0.17461	-0.0327189	-0.609581	0.227196	-0.197473	0.234245	-0.494267	-0.331898	-0.930538
	ENSMUSG00000085838	5.5555	6.1833	10.9931	4.72688	3.14732	0.630668	9.17124	4.3229	9.40227	5.96915	21.9077	9.29254	9.31847	10.1064	16.9699	5.96885	3880.16	4220.5	4640.92	4753.88	4667.94	4209.06	5276.91	4368.83	5712.88	6191.26	5810.82	6319.8	5490.3	6762.29	5730.91	5654.58	-0.961272	-0.961041	-0.959273	-0.961577	-0.962158	-0.963083	-0.959943	-0.961725	-0.959858	-0.96112	-0.955259	-0.959898	-0.959888	-0.959599	-0.957075	-0.96112
	ENSMUSG00000027500	6531.87	4733.76	6126.1	6955.94	8529.25	4822.72	5927.12	5036.17	5802.06	4991.92	4564.39	5407.41	4989.62	4787.9	4784.76	4746.94	6311.27	6202.04	6683.24	5784.6	6613.57	7288.68	5700.94	7093	4440.24	3965.36	3998.71	4202.79	5163.43	4224.98	4471.24	4827.99	0.945342	-0.687645	0.576833	1.33047	2.75929	-0.606855	0.396127	-0.413001	0.282549	-0.453194	-0.841455	-0.0758546	-0.455281	-0.638475	-0.641325	-0.675671
	ENSMUSG00000001924	12974.2	13375.4	12787.2	13784.9	13706.6	13265.5	13831.1	13304.1	12598.2	13381.1	12623.1	13366	12991.6	13287.4	13397.3	12385.4	15519.4	15981	15915.5	16797.8	16164.6	16503.4	16526.2	16369.8	14382.1	14846.6	14636.3	15115.1	14627.4	14920.9	14595.4	14750.8	-1.02141	-0.720226	-1.16177	-0.412745	-0.471562	-0.802725	-0.378119	-0.77369	-1.30366	-0.715892	-1.28499	-0.727215	-1.00829	-0.786284	-0.703731	-1.46344
	ENSMUSG00000060962	448.606	482.297	425.8	620.572	347.779	520.301	471.068	535.174	843.64	469.005	592.352	714.681	511.669	527.216	509.833	551.692	287.1	392.486	324.964	371.454	303.062	167.702	324.327	334.634	538.326	617.598	556.393	539.556	461.218	526.027	497.871	584.571	-0.243615	0.00806291	-0.41398	1.041	-0.996811	0.291956	-0.0758211	0.403064	2.70736	-0.0912349	0.830187	1.74401	0.227473	0.343615	0.213762	0.526456
	ENSMUSG00000058498	1143.74	1519.33	1274.47	1373.5	1217.23	1294.13	1158.08	1313.3	1564.2	1271.43	1743.35	1601.7	1534.16	1262.46	1334.72	1510.12	1372.66	1373.7	1234.86	1244.74	1246.36	1227.27	1389.8	1253.02	1784.24	1915.19	1787.31	1904.68	1612.19	1583.24	1554.8	1619.67	-1.3685	0.341241	-0.773385	-0.322594	-1.03396	-0.683884	-1.30322	-0.59664	0.545505	-0.787223	1.36105	0.716207	0.40877	-0.828073	-0.499131	0.299337
	ENSMUSG00000031833	12218.6	14627.9	13213.7	13371	12209.3	14161	13713.5	14867.3	13435.9	15417.5	15470.2	14740.5	14794.3	13802.8	14962.2	15437.2	15894	14045.4	13970.1	14641.7	15458.8	12924.5	16335.2	15127.9	18082.9	18664.2	18692.9	18457.3	17297.8	17472.4	17352.3	18337.7	-1.61726	-0.347563	-1.09283	-1.00996	-1.62219	-0.59362	-0.829457	-0.22141	-0.975779	0.0685241	0.0963345	-0.288234	-0.259858	-0.782402	-0.171374	0.0789012
	ENSMUSG00000032846	3896.49	5224.89	4045.47	4433.82	4152.11	5163.28	4997.49	4747.4	4894.31	5107.89	5396.89	5302.66	5054.85	6084.04	5633.25	5179.26	3660.83	3515.81	3802.63	4285.25	3641.99	3554.77	4774.81	4274.64	4920.02	5210.75	5436.35	5260.67	4727.14	5618.69	5146.66	5596.25	-1.25447	0.646379	-1.04128	-0.485587	-0.888693	0.558219	0.320991	-0.0368652	0.173349	0.478961	0.892499	0.757665	0.403064	1.87577	1.23072	0.581086
	ENSMUSG00000037306	1256.93	1313.51	1347.76	1351.21	1212.51	1249.35	1253.12	1218.19	1597.53	1524.69	1678.47	1427.67	1447.75	1439.32	1353.16	1482.83	1213.71	1206.77	1053.1	1156.18	1157.15	1032.89	1039.05	1197.25	1548.8	1370.18	1457.73	1636.15	1257.62	1302.18	1397.64	1382.62	-0.438201	-0.0993301	0.105789	0.12649	-0.704277	-0.483587	-0.460997	-0.670222	1.60179	1.16552	2.08656	0.58443	0.704696	0.65418	0.138161	0.914814
	ENSMUSG00000070461	602.077	868.312	773.183	691.475	674.314	759.324	827.913	841.235	724.83	694.127	774.354	779.728	717.522	792.509	698.715	711.999	494.107	475.315	610.271	496.912	467.056	475.156	557.361	530.457	673.226	718.197	637.903	708.167	700.83	742.627	676.624	641.663	-0.633588	1.74324	0.893974	0.164523	0.0113141	0.770248	1.38258	1.50152	0.462299	0.188197	0.904433	0.95241	0.39706	1.06651	0.229159	0.347748
	ENSMUSG00000078307	14278.3	14080.3	13425.5	16072.7	12454.7	14980.3	14985	16178.9	16424.9	15075.5	17136.9	17508	14738.4	16787.5	15478	16323.1	10244.4	12156.9	11500.4	11901.3	11654.1	12401.1	13147.2	10585.6	14217.9	14772.7	14525.3	14690.4	14569.2	15214.8	15128.1	13558.1	0.0117871	-0.0933465	-0.440882	0.964294	-0.956189	0.384383	0.386887	1.02062	1.15123	0.434952	1.52917	1.72614	0.256023	1.34372	0.648585	1.09719
	ENSMUSG00000038517	1913.87	1778.14	1687.08	1859.69	2340.82	1688.3	1947.64	1742.13	1659.07	1679.04	1591.68	1806.98	1888.26	1516.8	1721.33	1744.61	2756.4	2642.91	2465.32	2333.27	2604.23	2866.18	2478.09	2825.8	2012.04	1874.44	2048.38	2040.82	2220.22	1884.93	1996.28	2195.56	-0.369442	-0.720823	-0.956572	-0.509701	0.735883	-0.953413	-0.282017	-0.814057	-1.02907	-0.977388	-1.20354	-0.64617	-0.435735	-1.3974	-0.867888	-0.807628
	ENSMUSG00000034118	2402.75	2597.87	2345.93	2752.4	2415.57	2665.2	2433.71	2815.07	3013	2593.17	2704.76	3069.92	2603.24	2788.52	2800.76	2763.58	1981.36	2082.21	1940.97	1889.25	1936.45	2105.17	2084.1	1842.97	2349.29	2423.28	2566.97	2323.09	2241	2597.9	2454.56	2333.32	-0.0974173	0.493528	-0.269505	0.961538	-0.0585942	0.697458	-0.0036455	1.15136	1.75083	0.479296	0.817277	1.9232	0.509802	1.07095	1.10803	0.995407
	ENSMUSG00000029406	9729.06	13301.2	11037.1	9654.32	11017.2	11816.8	11769.2	12335.8	10815.2	12369.8	12665.2	11720.4	11383.8	10477.8	11721.7	12529.5	11757.5	11422.9	12024.8	11772.1	10552.1	9524.71	12410.9	11516.4	15209.3	16164.5	16544.1	16390.3	13242.4	14544.4	14269.1	13249	-1.40512	0.51592	-0.701674	-1.44532	-0.712371	-0.282343	-0.307955	-0.00323434	-0.821018	0.015036	0.173908	-0.334185	-0.515228	-1.00246	-0.333476	0.100913
	ENSMUSG00000072214	17090.8	18693.9	18188.5	18650.3	16345.6	17815.1	17547.1	18065.4	18878.1	19465.4	20170.3	21678.6	18457.4	18954.5	19443	18969	17279	16740.5	17639.5	17396.8	18049.9	15612.8	18692	17653.8	20969.3	21180.4	20607.8	21702.1	19271.5	20440.3	19359.4	19603.6	-1.1055	-0.0495546	-0.382452	-0.0782936	-1.59633	-0.628395	-0.80494	-0.463541	0.071761	0.458639	0.922941	1.91648	-0.205354	0.122127	0.4439	0.131671
	ENSMUSG00000042156	3186.08	2915.87	3234.91	2829.38	3750.04	2889.09	2893.11	2778.76	2694.18	2968.37	2705.61	2665.27	2845.52	2847.47	2629.59	2811.33	3926.98	3845.85	3822.45	3585.39	3550.15	3472.19	3484.71	3947.44	3054.33	2835.86	3077.29	3108.69	3132.96	2863.5	2903.25	3073.03	0.126008	-0.544156	0.247121	-0.758668	1.52472	-0.61057	-0.600601	-0.884212	-1.09398	-0.413931	-1.06564	-1.16568	-0.718623	-0.713784	-1.25417	-0.803428
	ENSMUSG00000044216	6655.48	7907.56	6723.39	8376.04	6412.67	8100.3	7604.62	8436.56	9873.24	8421.62	9297.31	10120.4	8281.58	8210.59	8902.53	9333.58	6087.01	6240.27	6461.82	7143.73	7444.04	5869.57	7724.98	6325.82	8961.92	9289.44	8703.83	8902.67	8113.57	8845.77	8343.83	8521.59	-1.1503	-0.069984	-1.09171	0.334229	-1.3598	0.096317	-0.331361	0.386454	1.62605	0.373561	1.12912	1.83932	0.252732	0.191483	0.788503	1.16042
	ENSMUSG00000022661	3686.07	3131.4	3272.29	3159.58	4775.28	2904.23	3091.54	2913.63	3295.07	2953.88	2772.17	2949.11	3074.25	2991.49	2861.27	2691.95	3326.91	3412.59	3754.16	3446.41	3336.31	3326.09	3113.53	3656.19	2619.09	2405.45	2490.18	2630.34	2689.75	2418.69	2402.98	2596.44	1.2634	0.131181	0.418764	0.18871	3.48672	-0.332536	0.0498205	-0.313335	0.465271	-0.231184	-0.602088	-0.240908	0.0145225	-0.154409	-0.420228	-0.765835
	ENSMUSG00000010086	16288	19624.9	17910	18930.5	16570.7	19883.7	17803.9	20246.7	19015.7	19191.7	21613.7	20933.6	18786.9	18381.8	18856.5	20260	16492.8	16657.7	17075.5	16717.9	17025.3	15988.9	17419.9	15859.2	20805.1	20497.9	20245.1	21337.4	19094.2	20558.9	18925.1	18949.5	-1.41465	0.553985	-0.457748	0.144303	-1.24791	0.706658	-0.520355	0.920825	0.194559	0.298394	1.72728	1.32603	0.059584	-0.179385	0.10063	0.928657
	ENSMUSG00000020241	1245.82	1276.41	1393.2	1137.83	1206.21	1328.82	1239.78	1182.74	1085.54	1258.64	1276.55	1344.88	1296.11	1092.33	1367.18	1480.28	1854.44	1924.2	1768.02	1822.83	1683.24	1375.92	1857.07	1955.75	1412.63	1334.52	1430.56	1480.03	1322.71	1287.99	1260.87	1318.08	-0.683158	-0.560116	-0.0903696	-1.11753	-0.842475	-0.349317	-0.707433	-0.936868	-1.32787	-0.631598	-0.559562	-0.284692	-0.480856	-1.30054	-0.19501	0.259894
	ENSMUSG00000021418	235.414	241.149	244.78	244.447	280.899	278.755	212.606	254.186	274.375	237.061	240.143	269.484	257.529	255.186	275.207	225.111	301.886	247.215	321.659	298.885	306.998	283.315	324.327	249.116	234.166	240.672	197.277	216.072	193.906	208.864	177.554	217.197	-0.436937	-0.280392	-0.181257	-0.190344	0.804721	0.746209	-1.05956	0.0755147	0.62665	-0.39199	-0.307857	0.493109	0.166758	0.102811	0.649343	-0.718196
	ENSMUSG00000018849	3675.65	3944.95	3631.39	3538.41	3724.86	4134.66	3941.13	3903.57	3313.87	3907.24	4254.32	3803.18	3841.75	3983.6	4025.54	4306.1	3707.65	3633.04	3695.77	3597.69	3725.96	3852.06	3648.07	3248.43	4284.97	4594.42	4250.32	4563.74	4254.84	4463.5	4482.03	4163.98	-0.759796	0.0126851	-0.886759	-1.1535	-0.618656	0.556893	0.00174494	-0.105989	-1.79759	-0.0954859	0.900138	-0.393972	-0.283333	0.123568	0.243892	1.04869
	ENSMUSG00000022537	4557.59	5364.45	4783.47	4472.98	4101.75	5488.07	5043.35	5898.16	4441.29	5547.05	5597.43	4835.5	5384.38	5624.2	5342.55	5642.27	3887.55	4072.68	4344.6	4147.49	4645.64	4022.31	4518.95	4412.21	5160.55	5557.11	5769.48	5760.26	5217.45	5741.18	5403.4	5395.18	-0.723091	0.579071	-0.358547	-0.859637	-1.45875	0.778572	0.0608519	1.44039	-0.910777	0.873751	0.955059	-0.274585	0.611233	0.998268	0.543727	1.02743
	ENSMUSG00000038292	87.4991	98.9328	90.1436	95.2129	73.1753	98.3842	74.2037	96.8329	108.554	93.801	82.5753	114.89	83.0191	101.906	121.74	121.082	80.0922	71.361	66.0943	52.8892	81.3413	49.5483	73.2738	61.9693	122.173	132.433	114.586	148.628	106.648	112.168	77.9797	109.219	-0.271493	0.219319	-0.157971	0.0596367	-0.886364	0.195769	-0.842218	0.129176	0.632304	-0.000973569	-0.482851	0.904288	-0.463801	0.34695	1.19837	1.17013
	ENSMUSG00000024050	2028.45	2082.01	2065.97	1911.01	2074.87	1946.24	2133.56	2081.91	1853.1	2084.09	1956.53	1873.71	2083.1	1821.68	2206.82	2124.06	2988.06	2704.07	2753.93	2762.54	2926.97	2688.31	2756.78	2763.83	2289.48	2350.69	2389.77	2408.02	2494.46	2361.97	2411.37	2360.63	-0.815897	-0.657501	-0.704916	-1.16324	-0.678597	-1.05904	-0.505011	-0.657793	-1.33451	-0.651345	-1.02861	-1.27355	-0.654257	-1.42746	-0.288348	-0.533123
	ENSMUSG00000040557	198.609	189.032	222.061	180.972	245.491	149.468	180.09	183.291	173.515	158.609	185.373	199.367	189.758	131.383	185.931	153.485	251.366	205.163	235.736	170.967	250.584	228.684	188.59	235.483	171.806	140.074	127.581	146.13	117.728	153.425	111.571	148.935	0.439181	0.192333	1.04368	-0.0154278	1.64762	-0.82747	-0.0381694	0.0443396	-0.207648	-0.591861	0.0980167	0.458725	0.211038	-1.29364	0.112384	-0.72394
	ENSMUSG00000030854	28960.1	37311.8	29667.5	34918.8	31874.5	40917.1	37033.5	39856.2	38384.4	33054.6	38406.8	39919.1	35854.9	37872.8	36466.7	35261.4	26530.2	27923.8	30131.3	31820.8	29439	24549.3	32283.7	28809.5	35560.1	38927.8	39945.7	42877.2	33443.2	41258.3	36951.6	37869.3	-1.23101	0.524949	-1.08228	0.0218223	-0.618251	1.28297	0.466428	1.05992	0.750458	-0.370135	0.755176	1.07313	0.218642	0.642907	0.347275	0.0938531
	ENSMUSG00000030835	6092.3	6597.58	6005.18	5767.47	5797.37	6015.94	6111.38	5956.95	5961.04	6143.11	6325.44	6328.22	6239.14	6415.03	6334.92	6037.07	5862.75	5864.35	5935.27	5933.43	5758.18	5690.43	6144.19	5915.59	6648.27	6639.5	6448.73	6662.02	6531.85	6401.29	6412.33	6551.92	-0.271916	1.43569	-0.566334	-1.36965	-1.26862	-0.529956	-0.20742	-0.729313	-0.715484	-0.100189	0.515992	0.525383	0.224345	0.81875	0.548033	-0.458557
	ENSMUSG00000030376	9975.59	12279.1	10970.4	10741.5	10462.5	11672.4	11775	11455.7	12299	12699.8	13958.6	13428.6	12570.6	12852	13298.5	12867.1	11508.6	11031.7	11863.9	12481.8	12509.5	9199.47	13549.6	12749.6	16058.2	15452.7	15838.9	16249.1	13567.9	14293	14179.1	14755.8	-1.60041	-0.280458	-1.03038	-1.16154	-1.32141	-0.628128	-0.569317	-0.752313	-0.269066	-0.0394252	0.681877	0.378161	-0.113445	0.04776	0.303614	0.0564632
	ENSMUSG00000066197	702.076	801.179	693.3	617.871	767.947	840.68	727.029	1181.02	840.221	1150.34	1038.09	988.388	914.905	1080.54	996.795	1076.1	395.532	495.704	582.731	466.163	503.791	611.096	757.963	508.148	1067.74	803.515	985.206	715.661	916.897	965.673	785.796	743.436	-0.476441	-0.0122662	-0.517547	-0.870836	-0.167917	0.172748	-0.359566	1.76679	0.170599	1.62312	1.09737	0.864576	0.520397	1.2962	0.903949	1.27539
	ENSMUSG00000105563	1.38887	0	0	3.37634	0.786831	0	0.833749	0	0	0	0	0.844776	0.847134	0.842199	0	0	13.5541	26.7604	22.0314	22.1397	22.3033	11.4342	25.2254	27.2665	58.5414	52.2093	64.9716	59.9507	48.4764	33.5213	52.7863	57.0919	-0.777306	-0.838696	-0.838696	-0.689457	-0.803917	-0.838696	-0.801843	-0.838696	-0.838696	-0.838696	-0.838696	-0.801356	-0.801251	-0.80147	-0.838696	-0.838696
	ENSMUSG00000042734	1590.96	1682.74	1638.71	1515.3	1484.75	1519.91	1606.63	1648.75	1495.82	1613.38	1735.77	1696.31	1783.22	1901.68	1694.77	1705.39	1202.62	1391.54	1250.28	1370.2	1308.02	1381	1290.1	1297.64	1564.07	1548.45	1587.67	1647.39	1447.37	1634.81	1523.6	1634.57	0.285617	0.838562	0.573296	-0.170131	-0.354196	-0.142382	0.380073	0.633806	-0.287526	0.42069	1.15801	0.920311	1.44386	2.15754	0.911042	0.974986
	ENSMUSG00000019254	5672.86	6365.27	6046.22	6818.87	6006.67	6938.61	6367.34	7089.55	7056.83	6499.55	6892.51	7061.48	6684.73	6308.91	6476.58	6951.15	5908.34	5519.01	6014.58	6185.57	5994.33	5917.85	6468.51	5981.27	6966.42	7081.37	6974.41	7247.78	6785.31	7459.79	7225.72	7028.51	-1.70877	-0.378645	-0.991541	0.492726	-1.06752	0.722753	-0.374658	1.01271	0.949869	-0.120676	0.634205	0.958801	0.235056	-0.486905	-0.164804	0.746856
	ENSMUSG00000019943	50234.9	62753.4	50149.2	46071.6	48380.6	58843.2	60171.7	61304.7	46364.3	61697.2	66463.9	59343	58373.5	73267.9	68086	62956.9	35177.7	38886.7	42705.7	42702.5	40252.1	39563.7	47513.8	40289.9	55476.9	60294.2	53658.3	58068.5	50815.7	59607.4	52740.7	54171.5	-0.322929	0.985473	-0.331888	-0.758066	-0.516727	0.576788	0.715635	0.834058	-0.727467	0.875075	1.37328	0.629025	0.527691	2.08442	1.54282	1.00674
	ENSMUSG00000103477	223.609	249.099	230.856	239.045	269.096	294.522	245.122	264.561	282.923	191.013	207.281	211.194	220.255	281.294	205.114	218.289	304.35	258.684	296.323	253.376	262.391	280.774	243.845	261.51	215.076	197.377	206.728	171.109	188.366	171.475	185.952	166.311	-0.270457	0.375646	-0.0867682	0.120817	0.882529	1.52701	0.274853	0.767582	1.233	-1.09668	-0.684322	-0.585136	-0.35547	1.19172	-0.739252	-0.405286
	ENSMUSG00000046922	2285.39	3098.72	2532.08	3596.48	2420.29	3186.13	2854.76	2950.81	4849.86	3422.03	3426.88	3968.76	3385.15	3066.45	3352.65	3385.19	2349.78	2645.46	2619.54	2948.26	2539.95	2045.46	3258.88	2528.35	4054.63	3974.28	4120.38	4019.19	3213.29	3842.06	3617.06	3802.82	-1.44841	-0.201345	-1.07016	0.561877	-1.24157	-0.0673079	-0.575407	-0.428131	2.48368	0.29439	0.301822	1.13269	0.237838	-0.250826	0.188015	0.237907
	ENSMUSG00000064036	1031.24	1248.14	1100.05	1201.3	1154.28	1229.8	1178.92	1263.15	1350.51	1080.42	1113.08	1159.03	1050.45	1210.24	1089.02	1209.12	1228.49	1357.13	1353.83	1378.81	1314.58	1275.55	1429.44	1357.13	1084.29	1064.56	1052.54	1115.33	1041.55	1202.9	1022.13	1084.75	-1.33056	0.504715	-0.748374	0.108393	-0.289475	0.349529	-0.080988	0.631692	1.37085	-0.914456	-0.638067	-0.249265	-1.16804	0.184004	-0.841643	0.174523
	ENSMUSG00000034472	29752.5	40849.5	33479.9	36343	26325	36638.6	33861	34810.5	40226.4	40780.4	40296.8	43861.6	33859.1	38874.2	38484.7	37221.8	29037.7	30852.2	30028.8	33107.4	30386.2	25016.8	35448.9	28810.7	41493.1	44681	42324.9	43771.5	35839.3	41772.8	36459.7	39228.3	-1.18157	0.897163	-0.483334	0.0529811	-1.82362	0.108368	-0.41194	-0.234077	0.780428	0.884212	0.793618	1.4614	-0.412306	0.527139	0.454173	0.217599
	ENSMUSG00000023191	1428.46	1711.89	1555.89	1747.6	1806.56	1745.69	1437.38	1920.23	1830.88	1754.93	1795.59	1775.72	1900.12	1494.9	1572.29	1826.47	1505.73	1414.48	1574.15	1477.21	1634.7	1372.11	1441.45	1448.84	1729.52	1912.64	1918.43	1919.67	1909.97	1869.46	1854.72	1922.51	-1.41592	0.0950061	-0.736584	0.285343	0.599686	0.275176	-1.36834	1.20562	0.72931	0.324443	0.541203	0.435265	1.09842	-1.06171	-0.649154	0.705798
	ENSMUSG00000028047	1615.26	1650.94	1665.09	1565.27	1945.83	1755.15	1566.61	1832.91	1483.85	1669.66	2160.44	2013.95	1923.84	1798.09	1876.28	2029.41	1897.57	1610.72	1568.64	1559.62	1726.53	1398.79	1920.73	1571.54	2168.58	2281.93	2093.27	2273.13	2175.9	2028.04	2283.01	2154.6	-0.907922	-0.771104	-0.716843	-1.0996	0.359661	-0.371518	-1.09446	-0.0733498	-1.41182	-0.699337	1.18258	0.620846	0.275335	-0.206843	0.0929455	0.68014
	ENSMUSG00000028681	291.664	244.682	251.376	203.256	324.961	232.086	183.425	366.582	291.471	341.947	433.099	309.188	310.898	196.232	333.495	351.31	190.989	231.923	229.127	178.347	270.263	194.382	240.242	166.078	388.155	426.589	359.116	310.994	400.277	368.735	315.518	367.374	0.0118672	-0.593848	-0.507544	-1.12794	0.44116	-0.756247	-1.38361	0.977757	0.009379	0.660155	1.83535	0.237805	0.259852	-1.21849	0.551179	0.780862
	ENSMUSG00000048216	1620.12	1677.44	1498	1654.41	1756.99	1560.9	1540.77	1496.59	1731.73	1424.07	1661.62	1540.03	1493.5	1478.06	1550.16	1605.62	1456.45	1571.22	1662.27	1665.39	1440.53	1397.52	1730.94	1529.4	1327.36	1390.55	1125.78	1286.44	1175.9	1278.97	1172.1	1278.36	0.74223	1.07717	0.0286142	0.942581	1.54201	0.396198	0.278544	0.0203773	1.39438	-0.403364	0.984708	0.274214	0.0023243	-0.0878867	0.333421	0.657501
	ENSMUSG00000040441	713.881	950.461	838.409	790.065	669.593	848.248	742.037	846.423	968.434	858.705	1148.47	1006.13	878.478	864.938	853.658	961.838	788.6	714.885	689.584	766.278	619.243	574.252	821.627	676.704	1207.73	1132.05	1031.28	1191.52	886.426	906.366	774.999	1011.52	-0.94107	0.516277	-0.173974	-0.471777	-1.21389	-0.113362	-0.767632	-0.124606	0.626991	-0.0489471	1.73603	0.859189	0.0728537	-0.0105522	-0.0800406	0.586356
	ENSMUSG00000029624	1734.01	2047.56	1912.8	1728.01	1742.83	1877.5	1812.57	1982.48	1583	2157.42	2291.04	1913.42	1952.64	2031.38	2081.39	2075.46	1959.18	1980.27	1882.59	2081.13	2124.06	1981.93	1938.75	2023.92	2600	2563.35	2566.97	2722.76	2362.88	2520.55	2236.22	2425.16	-1.25032	-0.150351	-0.623081	-1.27135	-1.21937	-0.746936	-0.974712	-0.378645	-1.78007	0.235076	0.703842	-0.620924	-0.483316	-0.207086	-0.031656	-0.0524751
	ENSMUSG00000020681	1492.34	1747.22	1587.41	1497.75	1438.33	1412.7	1379.02	1656.53	1433.42	1711.44	2191.62	1982.69	1571.43	1586.7	1730.93	1588.57	1158.26	1219.51	1130.21	1562.08	1311.96	1654.15	1416.23	1178.66	1971.32	1828.6	1968.05	2033.33	1663.43	1794.68	1648.37	2008.15	-0.436769	0.500684	-0.0871285	-0.416903	-0.635451	-0.729721	-0.85358	0.167122	-0.653499	0.369074	2.13518	1.36674	-0.14588	-0.08972	0.440738	-0.0828599
	ENSMUSG00000020923	6208.96	6575.5	6383.34	7016.04	6370.97	7235.02	7036.84	7509.73	6509.79	6895.22	7910.38	7558.21	7193.86	7382.71	7260.15	7486.65	6160.94	6301.43	6670.02	6550.88	6629.32	6142.72	6592.24	6080.42	7479.3	7844.14	7671.37	7783.59	7415.51	7773.08	7250.92	7176.2	-1.39325	-0.749084	-1.08679	0.0251498	-1.10853	0.409991	0.0617005	0.892782	-0.864555	-0.187185	1.59689	0.97798	0.337653	0.66955	0.454147	0.852206
	ENSMUSG00000044365	1919.42	1759.59	1760.37	1529.48	2241.68	1690.82	1686.67	1960.87	1491.54	1847.88	1824.24	1509.62	1608.71	1731.56	1765.6	1858.87	1833.5	1966.25	2102.9	1803.15	1925.95	1914.6	1863.08	1788.43	1421.54	1333.25	1415.2	1278.95	1616.34	1632.23	1461.22	1447.16	0.88812	0.181774	0.185199	-0.835128	2.31226	-0.122139	-0.140462	1.07126	-1.0028	0.571944	0.467483	-0.922934	-0.485019	0.0579021	0.208345	0.620522
	ENSMUSG00000042350	11285.3	13417.8	11246.7	10354.6	11865.4	12284.1	12520.4	12058.3	10298.1	12845.6	13878.6	13368.6	12962	14140.5	13595.1	13441	10371.3	10590.7	11179.9	11501.5	10743.6	9894.42	12261.9	11178	13960.8	14630.1	13385.3	15464.8	12536	13770.8	12947	14225.8	-0.798385	0.671106	-0.824983	-1.43975	-0.398627	-0.110071	0.0527368	-0.265714	-1.4787	0.276838	0.988642	0.637218	0.357036	1.16916	0.793289	0.687122
	ENSMUSG00000008604	6906.18	7728.24	7207.82	7278.72	6902.87	7686.58	7405.36	7950.67	7887.65	7672.07	7933.97	7994.12	7464.94	7765.07	7869.59	7646.95	6751.16	6668.43	6742.72	7238.44	7293.17	6729.68	7604.86	7081.85	7955.27	7988.03	8011.59	8389.35	7580.33	8324.9	7842.36	8030.1	-1.33061	0.373919	-0.705152	-0.558144	-1.33747	0.287535	-0.29557	0.835118	0.704457	0.25744	0.8005	0.925206	-0.172022	0.450285	0.666994	0.205369
	ENSMUSG00000105218	1126.38	1290.54	1186.52	1025.73	1093.69	1222.23	1139.73	1250.18	1073.57	1340.5	1621.17	1310.25	1374.05	1320.57	1342.09	1497.33	866.228	900.933	887.867	897.886	801.605	721.627	1090.7	941.933	1287.91	1181.71	1165.94	1311.42	1126.04	1248.03	1053.33	1182.8	-0.128863	0.680457	0.167658	-0.625022	-0.289981	0.343703	-0.0630088	0.481479	-0.389199	0.926743	2.31042	0.7776	1.09214	0.828474	0.934598	1.69989
	ENSMUSG00000111435	36.1107	56.533	40.3081	13.5054	33.8337	39.7321	36.685	53.6039	11.1118	39.2259	60.6676	23.6537	45.7452	51.3741	59.7634	57.1304	24.6438	47.1493	34.1487	38.1294	38.0467	39.3845	56.4568	38.4209	120.901	100.598	89.7789	122.399	109.418	85.0926	95.9751	100.531	-0.659824	0.0092116	-0.522317	-1.40038	-0.734419	-0.541188	-0.641012	-0.0867465	-1.47879	-0.557772	0.14466	-1.06792	-0.344197	-0.159794	0.115039	0.028783
	ENSMUSG00000036693	1002.77	893.045	959.333	916.34	1007.93	912.576	977.154	976.974	819.707	856.147	856.087	909.824	835.274	837.988	978.349	844.166	1145.93	1061.5	1116.99	1234.9	1161.08	1151.05	1118.33	1210.88	992.658	995.798	945.041	987.937	970.913	963.094	982.545	948.222	0.143795	-0.830844	-0.24202	-0.623922	0.189659	-0.657352	-0.0837222	-0.0853155	-1.48229	-1.1586	-1.15913	-0.681801	-1.34402	-1.31991	-0.0731048	-1.26503
	ENSMUSG00000096947	24.3053	31.7998	29.315	24.9849	22.0313	25.2267	19.1762	18.1562	44.4471	23.0239	23.593	21.1194	17.7898	25.266	20.659	22.17	13779.6	14423.8	15097	14078.4	13845.1	13059.2	14132.2	14580.1	17281.2	17291.5	16623.3	16999.8	16130.2	17286.7	16360.1	14971.7	-0.976043	-0.97509	-0.975406	-0.975957	-0.976333	-0.975926	-0.976696	-0.976826	-0.973481	-0.976206	-0.976134	-0.976449	-0.976872	-0.975921	-0.976507	-0.976315
	ENSMUSG00000064247	1248.6	1332.94	1219.5	1253.97	1131.46	1473.24	1193.09	1601.2	1572.74	1395.08	1547.02	1610.99	1377.44	1388.79	1457.19	1547.64	2150.17	2139.56	2153.57	2104.5	2348.4	1993.37	2210.23	2137.94	2720.9	2733.99	2842.21	2781.46	2577.56	2673.97	2566.13	2582.79	-1.16155	-1.01305	-1.21277	-1.15208	-1.36777	-0.766054	-1.25926	-0.540775	-0.590873	-0.903666	-0.636155	-0.523543	-0.934715	-0.91474	-0.794304	-0.635073
	ENSMUSG00000027955	552.077	518.514	510.081	521.308	413.873	497.597	448.557	566.299	505.159	539.782	632.797	642.875	551.484	614.805	586.567	613.939	304.35	412.875	434.019	357.924	305.686	293.478	360.363	292.495	580.323	495.352	505.597	603.254	423.822	460.274	430.688	464.182	0.676022	0.349857	0.267906	0.377006	-0.667027	0.146589	-0.329973	0.814229	0.220073	0.556536	1.46044	1.55838	0.670257	1.2856	1.01118	1.27718
	ENSMUSG00000022099	12370.7	14678.3	13336.1	14263.7	12487.8	14605.6	14328	15288.4	16770.2	14730.2	15311	16649.7	14067.5	15253.9	14802.1	14859	12721.1	12637.3	13494.3	14196.4	13185.2	11917	13902.8	12770.6	16030.2	16367	17099.3	18025.2	14584.5	16355.8	14895.3	15182.7	-1.47858	0.0526229	-0.837967	-0.222465	-1.40088	0.00442671	-0.179817	0.457447	1.44076	0.0870557	0.472465	1.36077	-0.352654	0.434587	0.134818	0.172568
	ENSMUSG00000039954	1679.84	2044.02	1657.76	1859.69	1484.75	1984.71	1877.6	1775.85	1989.86	1980.91	2232.06	2002.12	1781.52	2042.33	1934.56	1962.05	1265.46	1285.77	1480.51	1484.59	1292.28	1116.74	1547.16	1402.98	1800.78	2004.33	1708.16	1779.79	1650.97	1868.17	1544	1906.37	-0.190165	1.13469	-0.270491	0.464107	-0.8999	0.918926	0.529271	0.159086	0.937667	0.90508	1.81877	0.982255	0.179738	1.12854	0.73649	0.836473
	ENSMUSG00000009734	143.054	150.166	117.26	158.688	147.137	126.134	143.405	131.416	105.135	112.561	129.761	130.94	141.471	133.067	129.856	126.199	183.596	164.385	154.22	173.427	174.49	236.307	177.779	213.174	104.356	128.613	113.405	119.901	155.125	94.1176	148.761	111.702	-0.00188235	0.22567	-0.827194	0.498352	0.128769	-0.543273	0.00934228	-0.374254	-1.21516	-0.977539	-0.4272	-0.389475	-0.0525215	-0.321417	-0.42416	-0.541192
	ENSMUSG00000045912	291.664	280.015	309.273	267.406	312.372	276.233	223.445	266.29	288.906	285.667	286.486	311.722	304.121	252.66	268.566	230.227	232.884	179.677	308.44	195.567	261.079	161.35	221.023	281.34	328.341	378.199	314.226	390.928	339.335	313.296	367.105	322.693	0.165739	-0.052795	0.496112	-0.289345	0.554245	-0.12376	-1.11411	-0.310284	0.114011	0.0532306	0.068602	0.542062	0.399454	-0.56601	-0.267583	-0.986862
	ENSMUSG00000020886	31928.1	37829.4	33764.3	32702.6	30363	35265.1	34806.5	34054	35992.8	38005.6	37865.9	37147.3	34544.4	36339.2	36350.9	35310.9	29926.2	29075.8	29972.7	31524.4	30811.3	25983.6	32093.9	30633.9	35734.4	37460.8	35805.3	38114.9	32477.8	36439	34711.8	33985.8	-0.666756	1.26081	-0.0670082	-0.413789	-1.17798	0.423197	0.273423	0.0276396	0.660891	1.31835	1.2727	1.03802	0.187815	0.774045	0.777873	0.438164
	ENSMUSG00000025213	95.1379	70.6663	75.4861	117.497	63.7333	70.0041	70.0349	56.1976	66.6707	64.8079	56.4546	62.5134	67.7707	51.3741	47.9583	77.5951	146.63	131.253	156.423	118.078	143.003	219.791	116.517	197.062	69.9951	81.4975	94.5041	67.4445	66.4819	85.0926	105.573	94.3257	0.0275236	-0.557587	-0.442346	0.562121	-0.723354	-0.573419	-0.572683	-0.903529	-0.653121	-0.697659	-0.897386	-0.75252	-0.62682	-1.01886	-1.10053	-0.391921
	ENSMUSG00000089736	268.747	300.332	331.992	282.938	314.732	257.312	231.782	293.092	334.208	336.831	331.144	312.567	268.541	261.924	266.353	269.451	267.385	244.666	201.588	193.107	291.254	235.037	210.212	180.95	337.249	322.17	330.764	310.994	313.019	328.767	333.513	322.693	-0.328098	0.355059	1.03986	-0.0211641	0.666536	-0.575422	-1.12763	0.198476	1.08779	1.14451	1.02151	0.619706	-0.332546	-0.475682	-0.379882	-0.312872
	ENSMUSG00000024077	14417.9	17774.3	15548.7	14146.2	14901.8	17184.4	16560.8	18293.6	14871	19006.6	20193	19297.2	17639.9	20981.7	20491.5	19800.4	10866.7	11870.1	12947.9	12796.7	11692.2	11115.3	15573.7	12169.5	16277.1	16853.4	16970.6	15888.2	15464	17636.1	15298.4	16191.8	-0.549872	0.646929	-0.146674	-0.646749	-0.377333	0.43659	0.214204	0.832093	-0.388318	1.08633	1.50936	1.18994	0.598982	1.79057	1.61577	1.36936
	ENSMUSG00000038074	585.41	715.496	761.457	655.011	690.837	657.787	721.193	665.726	692.349	658.312	575.5	655.546	608.242	634.176	595.421	561.072	696.186	756.937	740.256	692.479	646.794	721.627	646.251	712.647	566.324	556.475	557.574	554.544	594.182	578.888	533.861	567.196	-0.844738	1.08458	1.76623	0.187517	0.718866	0.228684	1.16907	0.346434	0.74129	0.23648	-0.991726	0.195459	-0.506117	-0.121494	-0.696275	-1.2057
	ENSMUSG00000059625	5.5555	13.2499	10.2602	10.129	2.36049	10.7214	8.33749	11.2395	15.3855	11.0856	27.806	10.9821	7.6242	13.4752	15.4942	16.2012	0	3.82291	2.20314	3.68994	0	0	10.8109	0	19.0896	21.6478	23.626	27.4774	8.31024	20.6285	7.19813	16.1347	-0.705425	0.277152	-0.104629	-0.121385	-1.11343	-0.0457462	-0.350165	0.0204247	0.54987	0.000763912	2.13596	-0.01245	-0.441252	0.305917	0.563748	0.654026
	ENSMUSG00000027134	5152.72	5936.85	5687.84	6475.83	5087.65	6007.11	5775.38	6483.48	7232.91	6159.31	6507.44	7239.73	5779.99	5773.27	6205.8	5960.33	5208.46	4773.54	5166.37	5357.8	5657.16	5070.44	5797.04	4819.97	6947.34	6425.57	6780.67	6806.9	6430.74	6786.78	6186.79	6159.72	-1.23148	-0.0850588	-0.449119	0.702944	-1.32662	0.0176641	-0.321136	0.71413	1.80983	0.240187	0.749165	1.8198	-0.314389	-0.324217	0.308157	-0.0507385
	ENSMUSG00000047307	420.829	529.997	324.664	411.239	354.074	450.928	374.353	406.352	434.214	346.211	492.082	466.316	350.713	467.42	358.58	454.485	549.556	666.461	722.631	539.962	598.252	438.312	702.707	664.31	451.787	338.724	455.982	349.712	378.116	421.595	419.891	418.26	-0.369458	0.629354	-1.2493	-0.457201	-0.980219	-0.0940766	-0.794676	-0.501909	-0.246992	-1.05216	0.282454	0.0467214	-1.01096	0.0568202	-0.938986	-0.0615239
	ENSMUSG00000060890	45.8328	52.1164	53.4999	43.8925	35.4074	54.2374	28.3475	49.281	57.2684	77.599	78.3623	76.8746	66.9236	68.2181	62.7147	86.9747	24.6438	25.4861	28.6409	28.2896	35.4228	22.8684	32.4327	23.5483	71.2678	57.3029	60.2464	47.4609	42.9363	56.7284	34.791	73.2266	-0.227272	0.108271	0.18215	-0.330888	-0.783996	0.221536	-1.161	-0.0431386	0.383391	1.46905	1.50981	1.43037	0.898981	0.968109	0.674225	1.96972
	ENSMUSG00000046447	70331.9	77519.1	80508.5	83920.4	55365.3	80582.3	74222.8	75174.3	103681	78566	87615	90911.4	71255.8	86742.2	81360.9	81786.1	48910.5	50405.1	56710	53900.2	53233.9	44620.2	58615.4	52075.2	69300.3	67423.9	68663.2	72138.1	65004.1	71053.6	71081.5	66047.9	0.00427949	0.523872	0.739983	0.986641	-1.0777	0.74532	0.28557	0.354355	2.41518	0.599552	1.25374	1.49205	0.0710741	1.19064	0.801604	0.832343
	ENSMUSG00000003352	5770.77	6108.22	6324.71	6378.59	5653.38	6406.95	6283.97	6423.82	7878.25	7516.01	7358.47	8217.98	6681.34	6406.61	7425.42	7222.31	6268.14	5847.78	6208.46	5836.26	6782.81	5180.97	6643.89	6389.03	7656.2	7674.77	7664.29	7561.28	7304.7	7673.81	7176.53	7127.8	-1.33122	-0.887397	-0.602658	-0.531793	-1.48562	-0.494487	-0.656246	-0.472301	1.44061	0.964188	0.756985	1.88744	-0.1336	-0.494946	0.845032	0.577898
	ENSMUSG00000033287	8233.94	10337.6	9661.49	10873.9	7859.65	9562.19	9861.58	10143.2	12576.8	10659.2	11593.4	11843.8	9795.41	9046.06	9726.68	10124.9	9413.92	9215.77	8831.3	9745.14	9944.63	8819.6	10492.6	8776.09	12763.3	13035.8	13249.5	13666.3	11412.7	11865.3	11208.7	11387.4	-1.49713	-0.102057	-0.550428	0.253573	-1.74535	-0.616282	-0.417732	-0.230945	1.38293	0.111221	0.730758	0.896784	-0.461617	-0.958563	-0.507196	-0.243123
	ENSMUSG00000040118	6764.51	7211.49	6514.52	5874.16	6740.78	6854.1	6863.42	6762.74	6090.11	6925.92	6967.51	6454.09	6216.27	7194.9	7131.03	6592.17	6243.5	6546.1	7707.7	6933.4	6860.22	6553.08	7153.2	7209.5	6106.12	5883.1	5621.81	5926.37	5385.04	6104.75	5183.85	5561.5	0.430689	1.17046	0.0169536	-1.04287	0.391413	0.57896	0.594391	0.427756	-0.685467	0.697831	0.766653	-0.0830665	-0.476671	1.143	1.03729	0.145462
	ENSMUSG00000043671	4336.06	5534.05	4529.17	4291.33	4690.3	5096.43	5674.5	4735.3	4572.07	4911.76	4925.03	5044.16	5070.1	5355.54	4819.44	5011.28	4046.51	3787.23	4076.92	4621.04	4046.07	3552.23	4481.71	4384.94	5392.17	5568.57	5304.04	6287.33	4386.42	5288.64	5295.42	5037.74	-0.801398	1.19362	-0.479825	-0.875888	-0.211492	0.464836	1.4275	-0.13655	-0.408377	0.157308	0.179407	0.377794	0.420987	0.89634	0.00356731	0.323037
	ENSMUSG00000028467	4425.65	6109.98	5239.32	5489.26	5368.55	5555.55	5520.25	5550.6	6049.08	5807.13	5842.63	6454.09	5571.6	5518.09	5457.65	5735.21	4602.22	4857.65	5006.64	5224.96	4409.49	4705.82	5354.99	4765.44	6162.12	6002.8	6494.8	6098.73	5545.7	5899.76	5590.55	5807.24	-1.97168	1.09949	-0.488049	-0.032319	-0.252426	0.0885563	0.0241894	0.0795215	0.98844	0.547277	0.611997	1.72692	0.117814	0.0202393	-0.089951	0.416144
	ENSMUSG00000021377	3361.77	3240.93	3188.01	3433.07	3086.74	3629.49	3242.45	3309.61	3848.09	3434.82	3687.24	3651.97	3291.11	3909.49	3565.88	3663.17	2486.56	2777.98	2947.81	2702.27	2759.04	2736.59	3060.68	2670.88	3139.6	3453.46	3138.72	3301.03	3204.98	3408.86	3258.35	3198.39	0.336039	-0.00702741	-0.157291	0.538459	-0.444801	1.09613	-0.00271936	0.187951	1.71676	0.543438	1.26008	1.15994	0.135445	1.89105	0.915536	1.19174
	ENSMUSG00000090671	41.6662	90.0995	112.863	49.2946	59.0123	83.8788	125.062	110.666	19.6593	40.9313	27.806	17.7403	48.2866	32.0035	33.2019	28.1389	80.0922	84.1041	87.0242	110.698	62.9739	130.858	90.0907	81.7994	33.0886	31.835	34.2577	46.212	33.241	21.9178	57.585	35.9927	-0.567879	0.877899	1.5574	-0.340164	-0.0500821	0.692206	1.92157	1.49183	-1.22481	-0.589816	-0.981619	-1.28209	-0.370253	-0.856318	-0.820546	-0.971682
	ENSMUSG00000103332	418.051	547.664	471.239	353.166	538.979	309.658	522.761	438.342	278.649	481.796	420.46	457.024	375.28	545.745	625.671	454.485	952.481	987.586	847.109	885.586	893.442	829.616	1011.42	982.832	591.777	613.778	620.183	534.56	524.93	612.409	625.038	592.018	-0.889737	-0.271196	-0.635915	-1.19939	-0.312641	-1.40701	-0.390039	-0.792906	-1.55499	-0.585533	-0.878241	-0.70375	-1.09385	-0.280354	0.101073	-0.715864
	ENSMUSG00000042476	411.801	430.181	430.198	373.424	406.791	416.871	338.502	439.206	306.001	398.228	386.756	344.669	380.363	372.252	393.996	387.123	517.519	509.722	515.536	485.842	477.552	468.803	546.55	477.163	398.336	429.135	383.923	362.202	416.897	404.835	376.702	361.168	-0.0929466	0.227471	0.227759	-0.761983	-0.18028	-0.00455507	-1.37077	0.384808	-1.93736	-0.329573	-0.529561	-1.26327	-0.641008	-0.782412	-0.403348	-0.523167
	ENSMUSG00000023011	12152.6	9854.41	11179.3	11534.3	13121.2	10121	10926.3	10791.7	10838.3	10838.3	8733.61	10634	10818.7	9810.77	9689.79	9593.65	15482.4	14629	14242.2	14612.2	14468.3	16964.6	13258.9	15716.6	12058.3	11381.6	12200.5	12078.8	12857.3	11709.3	11679	12192.8	0.0424661	-1.10785	-0.44473	-0.267047	0.527244	-0.974441	-0.571359	-0.638731	-0.615415	-0.615408	-1.66884	-0.71763	-0.625182	-1.1297	-1.19025	-1.23837
	ENSMUSG00000027371	693.048	663.38	698.43	883.927	764.013	627.515	668.667	636.33	777.825	699.243	743.178	768.746	726.841	671.232	667.727	791.299	866.228	821.926	806.351	836.387	890.818	856.296	781.987	752.307	685.952	649.433	629.634	664.453	662.049	595.649	555.456	693.791	-0.376523	-0.716134	-0.314921	1.80844	0.4358	-1.12668	-0.655615	-1.02577	0.593903	-0.305605	0.197309	0.489986	0.0102982	-0.626246	-0.666372	0.748146
	ENSMUSG00000040612	3469.41	2832.83	3092.73	2936.07	4487.3	2893.5	4243.78	3555.15	1897.55	2625.57	2473.05	2494.62	2674.4	2470.17	2557.28	2623.74	3703.96	4285.48	3657.22	3276.67	3509.48	5765.39	3549.57	3850.77	2537.64	2399.08	2536.25	2634.08	3146.81	2573.41	2742.49	2684.56	0.429482	-0.377519	-0.0480398	-0.246645	1.71989	-0.300606	1.41118	0.53818	-1.5632	-0.640269	-0.833631	-0.806277	-0.578369	-0.83728	-0.726842	-0.642598
	ENSMUSG00000085833	22.9164	28.2665	25.6506	30.3871	25.9654	25.2267	26.68	24.2082	47.8661	33.2567	45.5007	30.4119	38.121	24.4238	36.1532	28.9916	9.85751	29.309	17.6251	15.9897	23.6152	12.7047	12.0121	8.6757	45.815	35.6552	61.4277	53.7058	41.5512	34.8106	27.5928	21.0992	-0.532635	-0.102798	-0.312964	0.0675741	-0.287672	-0.347021	-0.230264	-0.428849	1.47187	0.298124	1.28183	0.0695702	0.688932	-0.411532	0.530831	-0.0445455
	ENSMUSG00000022812	12894.3	14633.2	13210.8	12310.8	13930.1	13253.5	13791	13500.4	11997.3	14505.9	15868.8	14534.4	13884.5	15638.8	14884.8	14790.8	10445.3	11213.9	11185.4	11684.8	10426.1	11176.3	11565.2	11525	13538.3	13466.2	13309.7	13595.1	12709.1	13357	12620.7	13241.6	-0.132633	1.08297	0.0886166	-0.54052	0.591416	0.118455	0.49424	0.291066	-0.759692	0.993963	1.94671	1.01387	0.559589	1.78593	1.25883	1.19314
	ENSMUSG00000034667	2982.61	2987.42	3103.72	3038.03	3291.31	3138.83	2987.32	3058.02	2931.8	2904.42	3024.11	2936.44	2897.2	3010.02	3047.2	3073.11	2845.12	2831.5	3097.62	2972.86	2856.13	2692.12	2953.77	2949.74	2424.38	2666.5	2506.72	2561.64	2470.91	2574.7	2774.88	2530.66	0.475306	0.497327	1.02975	0.729038	1.88847	1.19047	0.496894	0.820508	0.242731	0.117386	0.665302	0.26398	0.0843308	0.600787	0.770975	0.889585
	ENSMUSG00000014837	532.633	501.731	481.499	453.105	653.856	525.346	591.962	571.487	369.253	522.727	438.155	462.937	433.733	528.059	511.309	513.321	1371.43	1504.95	1408.91	1466.14	1365.75	1400.06	1387.4	1446.36	1083.02	1124.41	1123.42	1172.78	1074.79	1063.66	1151.7	1027.65	-0.867474	-0.943934	-0.993993	-1.06424	-0.567539	-0.885503	-0.720681	-0.771341	-1.27172	-0.891984	-1.10124	-1.03992	-1.11218	-0.878792	-0.920235	-0.915256
	ENSMUSG00000051391	27420.5	24587.4	26368.1	26223.4	31725.8	26899.9	28714.3	27883.5	24695.5	24462.4	22986.3	24569.5	24995.5	24660.4	24348.1	23692.9	27501.2	27842.3	27950.2	28583.5	28640	32267.4	26023	29107	22738.2	23526	23567	23887.8	25711.9	25193.9	24156.9	24534.6	0.544846	-0.631434	0.107882	0.0477986	2.33236	0.328671	1.08201	0.737082	-0.586571	-0.683338	-1.29623	-0.638898	-0.462001	-0.601137	-0.730829	-1.00283
	ENSMUSG00000063632	1238.18	1483.11	993.045	1199.28	1425.74	1395.67	1319.82	1166.32	1373.59	1103.44	1287.5	1094.83	1152.95	1098.23	1145.83	1207.41	1185.37	1101	1491.53	1419.4	1049.57	982.073	1344.15	1405.46	908.664	962.689	845.812	816.828	919.667	830.298	1006.54	889.889	0.429601	1.64168	-0.783513	0.237077	1.35777	1.20896	0.833634	0.0739653	1.09969	-0.237196	0.673674	-0.279807	0.00781004	-0.262996	-0.0274002	0.27734
	ENSMUSG00000039153	181.942	203.166	201.541	170.843	198.281	173.434	258.462	229.978	165.822	179.075	200.54	168.955	142.318	116.223	171.912	156.043	309.279	270.152	320.557	290.275	339.797	279.503	245.047	303.649	250.71	207.564	178.377	181.101	198.061	144.4	208.746	191.134	-0.556171	-0.183936	-0.212437	-0.750846	-0.269601	-0.705408	0.78592	0.286332	-0.838911	-0.606472	-0.229984	-0.783956	-1.25114	-1.70883	-0.732097	-1.01043
	ENSMUSG00000031551	815.963	926.612	924.155	1075.03	790.765	975.012	909.62	881.871	1462.48	1181.04	1311.09	1273.08	1047.06	1213.61	1226.99	1134.08	645.667	680.478	631.201	737.988	627.115	584.416	840.847	718.843	899.756	952.502	876.526	1000.43	900.276	968.251	792.994	898.577	-0.547123	-0.0364536	-0.0477909	0.648525	-0.66342	0.186928	-0.114874	-0.242944	2.43672	1.13779	1.73803	1.56257	0.519434	1.28811	1.34989	0.921073
	ENSMUSG00000033706	2591.64	2675.6	2460.26	2715.93	2885.31	2995.04	2615.47	2829.77	2822.39	2867.75	2960.92	2962.63	2807.4	2965.38	3028.75	2766.99	2468.07	2529.49	2658.09	2558.36	2781.35	2275.41	2742.36	2763.83	2939.8	3138.93	3149.35	3177.38	2837.95	3319.9	3055.61	3008.49	-0.98957	-0.631394	-1.55001	-0.459354	0.263185	0.731292	-0.887907	0.0262552	-0.00520771	0.188288	0.585716	0.593029	-0.0691549	0.604766	0.875089	-0.241548
	ENSMUSG00000078816	8322.83	8442.85	8096.07	8647.49	8000.49	7953.35	8610.13	8130.5	10187.8	9112.34	9625.08	10251.4	8330.71	8498.63	9243.41	9025.76	7892.17	7255.89	8215.52	7978.88	7421.74	7948.06	7517.17	7487.13	10020.8	10347.6	9984.36	10744.9	8880.88	8765.83	8690.54	8107.05	-0.37911	-0.251457	-0.620274	-0.0338178	-0.721919	-0.772057	-0.0735592	-0.583653	1.60433	0.460557	1.00588	1.67194	-0.370721	-0.192142	0.599953	0.368477
	ENSMUSG00000019429	35.4163	37.0998	30.7807	37.1398	22.8181	29.6414	26.68	51.0102	53.8494	54.5751	67.4084	50.6866	38.9682	29.477	39.1044	44.34	27.1081	24.2118	14.3204	7.37988	19.6793	10.1638	21.6218	2.47877	62.3593	30.5616	34.2577	49.9589	45.7063	33.5213	51.5866	33.5105	0.0318197	0.139634	-0.265045	0.142195	-0.774982	-0.338011	-0.527663	1.03047	1.2123	1.25877	2.08063	1.00975	0.259285	-0.348541	0.268014	0.603307
	ENSMUSG00000063804	829.158	953.111	896.306	711.733	968.589	910.684	937.968	857.662	663.288	875.76	975.737	824.502	864.077	880.94	820.456	841.608	1085.56	999.054	1038.78	1060.24	1023.33	1003.67	1015.02	1072.07	848.85	890.106	864.713	783.105	814.404	768.412	699.418	779.428	-0.56851	0.545242	0.0348315	-1.62359	0.684308	0.164025	0.409171	-0.312388	-2.05889	-0.149779	0.74854	-0.610346	-0.254757	-0.103236	-0.6467	-0.45664
	ENSMUSG00000054728	51281.4	61665.2	53971.1	50836.3	48843.3	58355.1	52576.2	58839.8	51827.9	62279.6	63375.7	60143.8	56054.8	60202	61532	57662.5	40161.9	42649.7	45738.4	47271.8	44502.9	36820.7	49176.3	43228.5	53711.7	56838.1	55813	58160.9	48965.3	57019.8	51463	52915.5	-0.241471	1.27586	0.151563	-0.306514	-0.597736	0.792169	-0.0522655	0.863	-0.161612	1.36564	1.52581	1.05355	0.45605	1.06206	1.25639	0.690971
	ENSMUSG00000049100	10417.9	11062.8	10003.7	8993.91	12075.5	10442.6	11400.7	10809	8798.82	10484.4	10257.9	9262.97	10041.9	11079.1	10837.1	10375.6	11931.3	11408.8	12596.5	13389.6	12331.1	10635.1	12306.4	13420.1	9904.95	10086.6	9651.23	10506.4	9458.44	9857.85	10073.8	9921.58	-0.275615	0.268678	-0.625221	-1.47757	1.12343	-0.254805	0.553862	0.0544276	-1.64223	-0.219532	-0.410716	-1.25046	-0.592992	0.282451	0.0781698	-0.31138
	ENSMUSG00000033460	2862.47	2609.35	2625.89	2984.69	2840.46	2749.71	2713.85	2445.89	2701.87	2640.07	2576.69	2772.56	2587.99	2978.01	2610.41	2626.29	2751.48	2822.58	2814.52	2944.57	2982.08	2988.14	2832.45	2841.91	2528.73	2386.35	2340.16	2474.21	2566.48	2596.61	2454.56	2454.95	0.919392	-0.436302	-0.347724	1.574	0.801505	0.315463	0.123403	-1.31178	0.0592328	-0.271775	-0.611254	0.437815	-0.550698	1.53825	-0.430656	-0.345558
	ENSMUSG00000021504	733.325	661.613	707.957	793.441	820.664	766.892	715.357	714.142	798.339	733.353	650.491	711.302	698.038	599.645	578.451	711.999	877.318	950.631	918.711	873.286	953.792	954.122	822.828	888.639	713.95	714.377	715.869	690.682	756.232	703.948	776.198	711.166	-0.300034	-1.02452	-0.556323	0.307296	0.582327	0.0390806	-0.481567	-0.493835	0.356776	-0.299756	-1.13688	-0.522534	-0.65653	-1.65056	-1.86469	-0.51549
	ENSMUSG00000054162	17431.1	20896.9	16309.4	18894.7	16582.5	19895.7	18972.8	18812.4	21985.9	20176.6	22948.4	20904	17890.6	23852.7	21542.9	20683.8	13366.8	15253.4	15738.2	16085.7	14804.1	14079.3	17834.4	14162.5	19416.7	20441.9	19095.7	19773.7	17825.5	20146.3	17535.8	18789.4	-0.407489	0.908732	-0.833463	0.148356	-0.729763	0.528498	0.178013	0.117093	1.32231	0.635178	1.68781	0.911423	-0.232963	2.03127	1.15405	0.827794
	ENSMUSG00000006818	5160.36	5191.32	5396.16	4975.38	5581.78	5264.82	5466.06	5480.57	4916.54	5384.17	5118.83	5057.68	5159.89	5307.54	5424.45	5065.85	4996.52	5276.89	5519.98	5750.16	5234.71	5714.57	5421.06	5649.12	4489.87	4655.55	4973.28	4846.01	4912.74	4837.39	4897.13	4823.02	-0.0821462	0.0173692	0.675761	-0.676717	1.27239	0.253595	0.90044	0.947075	-0.865862	0.637247	-0.215641	-0.412203	-0.0836528	0.39091	0.766705	-0.385927
	ENSMUSG00000037461	2759	3006.85	3061.22	2652.46	2748.4	3111.72	3019.84	3333.82	2579.64	2931.71	3258.36	3212.68	3163.2	3294.68	3134.26	3234.27	2551.86	2396.97	2702.16	2555.9	2509.77	2385.94	2647.47	2528.35	3040.33	3158.03	3051.3	3222.35	2864.26	3358.58	3000.42	2937.75	-0.544251	0.297917	0.482652	-0.906266	-0.580263	0.654234	0.34205	1.40891	-1.15368	0.042588	1.1525	0.997312	0.829165	1.27593	0.730833	1.07064
	ENSMUSG00000090223	17184.5	19882	17215.2	26730.5	14554.8	21356.3	19238.8	19351	31382.2	19848.3	23436.2	25457.3	18621.7	22329.2	20333.6	19076.5	10805.1	12238.4	12103	12992.3	11673.8	13042.6	13983.3	11510.2	16786.1	18352.2	17688.8	18976.9	16626	19325.1	17269.5	17071.7	-0.177555	0.399963	-0.170984	1.86624	-0.740584	0.715622	0.262254	0.286287	2.86217	0.392753	1.16093	1.59365	0.130141	0.923921	0.496655	0.227504
	ENSMUSG00000082332	206.942	267.649	229.39	267.406	152.645	199.922	151.742	158.218	400.024	214.889	305.023	288.069	215.172	183.599	198.474	188.445	160.184	187.323	205.994	254.606	122.012	125.776	249.852	193.344	435.242	337.451	418.181	370.945	283.933	464.142	283.126	310.282	-0.481509	0.182894	-0.23583	0.180244	-1.07576	-0.558345	-1.08565	-1.01477	1.63168	-0.39453	0.591942	0.406383	-0.391438	-0.736986	-0.574195	-0.68395
	ENSMUSG00000040125	7563.11	8715.8	8337.92	5693.87	8474.17	8100.93	8380.84	8526.48	6611.51	9534.44	9636.88	8236.57	8388.32	10395.3	9436.72	9448.69	6153.55	6274.67	6920.07	6397.13	6238.35	5329.62	6846.89	6889.74	9135	8909.97	8760.53	9492.19	7627.42	9344.72	8558.58	7745.88	-0.333449	0.539719	0.253469	-1.74941	0.356679	0.0739489	0.285987	0.396306	-1.05429	1.15984	1.23744	0.176697	0.291649	1.81192	1.08581	1.09489
	ENSMUSG00000053192	8673.52	7806.86	7843.23	9561.81	9022.59	8181.65	8490.9	8050.96	9238.16	7707.88	8153.05	8532.24	7940.19	8235.02	8014.94	7698.11	8649.96	9146.95	9227.87	9084.64	8597.25	8477.84	8646.3	9011.57	7588.75	7485.04	7125.61	7871.02	7477.83	7903.3	7240.12	7678.86	0.641585	-0.707552	-0.650936	2.02439	1.18499	-0.124103	0.357302	-0.327554	1.52057	-0.86163	-0.168629	0.421657	-0.499999	-0.0410304	-0.383633	-0.876834
	ENSMUSG00000086128	65.2771	84.7995	71.0889	65.5011	76.3226	68.7428	84.2086	75.2184	61.5422	75.8935	80.8901	75.1851	69.465	80.8511	73.782	89.5328	2517.36	2859.54	3208.88	3109.39	3016.19	2477.42	3816.24	3025.34	3974.45	4111.8	3952.64	3769.4	3680.05	4453.18	3691.44	3962.92	-0.962746	-0.951758	-0.959475	-0.96262	-0.956529	-0.960795	-0.95209	-0.957151	-0.964848	-0.956771	-0.953958	-0.957169	-0.960389	-0.95398	-0.957959	-0.949094
	ENSMUSG00000020990	378.468	346.265	349.581	308.598	483.114	365.157	399.366	353.613	281.213	366.676	373.274	312.567	350.713	330.984	360.794	381.154	518.751	448.555	436.222	432.953	522.159	511.999	446.85	443.7	352.521	334.904	276.425	352.21	382.271	353.263	308.32	374.821	-0.0602738	-0.551352	-0.500778	-1.12575	1.5355	-0.263264	0.2584	-0.439299	-1.54334	-0.240088	-0.139477	-1.06522	-0.483514	-0.784373	-0.329794	-0.0193185
	ENSMUSG00000085222	76.3881	109.533	74.0204	70.9032	66.8806	76.9415	57.5287	84.7288	71.7992	64.8079	95.2144	91.2358	69.465	72.4291	90.014	63.952	27.1081	33.1319	58.3833	35.6694	35.4228	38.1141	28.829	42.1391	90.3574	73.8571	59.0651	61.1996	73.4071	56.7284	73.181	71.9854	0.534654	2.15487	0.418914	0.266539	0.0699016	0.561707	-0.387249	0.942373	0.310336	-0.0314172	1.45494	1.26046	0.196233	0.341128	1.20073	-0.0732584
	ENSMUSG00000019302	19219.2	20886.3	20154.8	19360	20419.8	19575.9	21593.3	18734.6	17937	20214.1	19382.5	19148.5	19114.7	19427.8	18672	19301.6	22796.7	21983	22531.6	23741.1	21698.4	21275.3	21162.9	23109.6	19989.3	20211.4	20313.7	20698	19038.8	19269.6	18186.1	19237.5	-0.711718	0.426073	-0.0731925	-0.615674	0.107701	-0.468271	0.908582	-1.04251	-1.58688	-0.0327087	-0.60032	-0.759968	-0.783047	-0.569345	-1.08521	-0.65553
	ENSMUSG00000021180	2656.22	3067.8	2637.62	2381.67	2415.57	2890.35	2798.9	3113.35	2668.54	3418.62	3576.86	3204.24	3086.96	3986.13	3949.55	3731.39	2262.3	2151.03	2463.11	2373.86	2316.91	2247.46	2861.28	2449.03	3167.6	3421.62	2907.18	3113.69	3083.1	3488.8	3101.19	3006.01	-0.561389	0.260248	-0.59853	-1.10947	-1.0418	-0.0939948	-0.276568	0.351179	-0.536804	0.96059	1.27649	0.532617	0.298489	2.09351	2.02049	1.58497
	ENSMUSG00000029860	1049.99	916.012	1025.29	1269.51	963.868	940.956	1200.6	1082.45	1027.41	965.297	848.504	951.218	1003.01	838.83	1052.13	941.373	1458.91	1338.02	1383.57	1386.19	1663.56	1812.96	1362.17	1414.14	986.295	1031.45	1097.43	1114.08	1254.85	1036.58	1244.08	1134.39	-0.430475	-1.00803	-0.536939	0.515824	-0.801728	-0.900494	0.218778	-0.290527	-0.527798	-0.795566	-1.29904	-0.856258	-0.633007	-1.34074	-0.42124	-0.898698
	ENSMUSG00000087185	2.77775	2.64999	0	1.35054	0	0	0.833749	0	0	0	1.68521	0.844776	1.69427	3.36879	1.47564	0	2051.59	2077.12	1938.77	1953.21	1928.58	1763.41	2109.32	2075.97	2401.47	2312.49	2369.69	2314.35	2289.47	2561.8	2357.39	2240.24	-0.973656	-0.973771	-0.976152	-0.974938	-0.976152	-0.976152	-0.975403	-0.976152	-0.976152	-0.976152	-0.974638	-0.975393	-0.97463	-0.973125	-0.974826	-0.976152
	ENSMUSG00000028758	2591.64	3341.63	2713.1	2921.89	2900.26	3440.29	2904.78	3398.66	2794.19	3462.11	3500.18	3242.25	3555.42	3345.21	3391.02	3690.46	2848.82	3044.31	3085.5	3234.85	3117.21	2492.66	3352.58	3097.22	3821.73	4113.08	3830.96	4004.2	3540.16	4032.88	3626.66	3945.55	-1.70169	0.039968	-1.41962	-0.934774	-0.985004	0.269083	-0.9745	0.172402	-1.23133	0.319742	0.408162	-0.190817	0.536436	0.0482845	0.154659	0.850019
	ENSMUSG00000051650	109.027	159.882	129.719	128.301	124.319	193.615	130.899	172.051	212.833	187.602	177.79	181.627	163.497	142.332	157.156	147.516	115.826	109.59	125.579	175.887	128.572	105.449	163.364	146.247	181.987	224.118	223.266	267.28	175.9	232.071	251.935	182.446	-1.35206	-0.155471	-0.865189	-0.898548	-0.992236	0.638222	-0.837431	0.130848	1.09041	0.49674	0.26587	0.356153	-0.0704282	-0.568425	-0.21963	-0.446443
	ENSMUSG00000027583	432.634	404.564	438.992	376.125	489.409	443.359	453.559	530.852	388.058	399.933	378.33	385.218	379.516	445.523	413.917	437.432	328.994	398.857	365.722	366.534	360.788	411.632	362.765	345.788	487.421	536.101	485.515	525.817	414.127	576.309	433.087	435.636	0.109814	-0.355946	0.215309	-0.827845	1.05187	0.287778	0.457025	1.73953	-0.629845	-0.432793	-0.791255	-0.676962	-0.771575	0.323678	-0.200761	0.189417
	ENSMUSG00000022842	2562.47	2148.25	2356.19	2248.65	3167.78	2139.86	2091.88	2433.79	2075.34	2389.37	2238.8	2025.77	2208.48	2150.98	2082.13	2246.85	3097.72	3297.9	2896.03	2906.44	2959.77	3166.01	2681.1	3097.22	2309.84	2112.57	2256.29	2070.8	2808.86	2314.26	2207.43	2420.2	0.22291	-0.821106	-0.297009	-0.568077	1.74856	-0.842276	-0.963207	-0.101427	-1.00489	-0.213396	-0.592884	-1.12982	-0.669317	-0.81425	-0.987778	-0.572611
	ENSMUSG00000072982	65.9715	79.4996	78.4176	101.966	59.7991	107.844	50.0249	123.635	83.7657	113.414	132.289	130.096	109.28	99.3794	98.13	128.757	27.1081	35.6805	50.6723	50.4292	56.4141	47.0074	48.0484	50.8148	82.7215	106.965	96.8667	78.6852	73.4071	109.589	107.972	64.5387	-0.562464	-0.109966	-0.146156	0.641498	-0.768924	0.838131	-1.09586	1.36631	0.0327324	1.02443	1.65579	1.58241	0.886166	0.554994	0.513203	1.53763
	ENSMUSG00000072572	795.825	1002.58	836.21	941.325	1033.9	948.524	922.126	861.121	1273.58	779.401	903.273	1081.31	1000.47	917.997	852.92	770.835	612.398	587.454	800.843	755.208	503.791	626.341	639.043	627.129	922.663	872.278	1057.26	960.46	799.168	974.698	893.768	862.584	-0.370559	0.886643	-0.124988	0.514182	1.07708	0.557961	0.397442	0.0264864	2.53453	-0.470429	0.282802	1.36541	0.873796	0.37233	-0.0233821	-0.522516
	ENSMUSG00000041817	2490.25	2299.3	2272.64	2157.48	3039.53	2213.01	2472.07	2255.69	1886.44	2389.37	2342.44	2008.88	2072.09	2299.2	2233.38	2232.35	2357.18	2320.51	2571.07	2376.32	2327.41	2654.01	2406.02	2503.56	1866.96	1920.29	1852.28	2020.84	2175.9	1859.15	1804.33	1992.01	0.924542	0.219805	0.121412	-0.303618	2.95178	-0.0986723	0.857425	0.0588249	-1.30398	0.552202	0.379021	-0.852086	-0.618788	0.219429	-0.0235025	-0.0273033
	ENSMUSG00000037003	1598.59	1897.39	1890.82	1669.94	1440.69	1646.04	1783.39	1600.34	1664.2	1796.71	1665.83	1766.43	1751.03	1660.82	1820.2	1615	1969.04	1868.13	1726.16	1785.93	1738.34	1934.92	1735.75	1867.75	2012.04	2295.94	2471.28	2353.06	2188.36	2064.14	2191.83	2227.82	-1.0787	0.128609	0.102052	-0.790421	-1.71674	-0.886978	-0.33202	-1.07166	-0.813603	-0.278177	-0.807023	-0.400556	-0.462787	-0.827288	-0.183276	-1.01241
	ENSMUSG00000021991	11077.7	12725.2	10967.5	12160.2	10800	12241.9	11475.7	11967.5	12422.1	13328.3	14626.8	13812.9	13256	14349.4	14050.3	12861.2	8562.48	9410.74	9574.86	10069.9	9274.22	7951.87	11274.6	9687.04	11703.2	12245	11361.8	12945.6	10699.4	12258.5	10674.8	11657.9	-0.317994	0.668818	-0.38399	0.330419	-0.484274	0.379324	-0.0795745	0.214979	0.487267	1.03	1.80775	1.3203	0.986692	1.6416	1.46247	0.750239
	ENSMUSG00000026259	21317.8	25557.3	22794.6	26689.3	20891.9	28955.2	24967.4	27344.9	29779.6	27851.2	28974.7	30937.4	26018	28331.6	28517.5	28473.1	20690.9	22180.5	23184.8	25016.6	23826.4	18589.5	26311.3	22881.5	28796	30284	29198.2	31265.5	26403	30987.9	28184.3	28367.2	-1.4886	-0.23735	-1.05274	0.0967417	-1.61429	0.765495	-0.411451	0.290229	1.00879	0.439658	0.771237	1.35051	-0.101386	0.581429	0.636298	0.623211
	ENSMUSG00000036882	16038	19292.8	18167.2	16058.6	15668.2	18867.1	17208.6	19843	18596.8	20297.7	20800.6	19098.7	19004.6	17713.1	19140.5	20882.5	19323.2	18594.6	18644.1	18527.2	19679.3	14107.3	19565.3	18350.3	23573.1	24064.7	24148.2	24628.5	21139.9	23076.9	21879.9	21513.7	-1.41303	-0.125196	-0.570549	-1.4049	-1.55938	-0.293644	-0.949867	0.0924965	-0.400561	0.272418	0.471399	-0.201988	-0.239222	-0.750231	-0.185441	0.503803
	ENSMUSG00000029348	5972.85	7031.29	6057.94	7337.47	6123.9	7472.78	6323.99	7363.62	8397.94	7365.93	7558.17	8202.78	7013.42	6783.91	7346.47	7439.75	5855.36	5433.63	5447.27	5700.96	6137.33	4884.95	6476.92	5780.49	6868.43	7025.34	7114.98	7067.93	6865.65	7287.02	6980.99	7388.44	-0.947735	0.337463	-0.844415	0.709233	-0.764323	0.873533	-0.521376	0.740984	1.99689	0.743792	0.977215	1.75992	0.31576	0.0370794	0.720161	0.83342
	ENSMUSG00000038128	23054.6	27721.5	24453.8	20106.8	19458.3	26155.1	25260.1	23712.8	20517.5	27524.6	28669.7	24273	24088.3	29636.1	29367.4	26607.4	14191.1	16610.6	17030.3	16417.8	16142.3	14614.2	18681.2	15533.2	22525.7	23975.5	21205.5	22327.9	19592.8	22354.9	19533.3	20159.6	0.255547	1.30849	0.57124	-0.409537	-0.555848	0.955071	0.753148	0.404051	-0.316882	1.26407	1.52241	0.53043	0.488757	1.74047	1.67985	1.05714
	ENSMUSG00000078154	322.219	269.415	288.753	370.723	267.522	346.237	307.653	341.509	454.728	359.002	318.505	382.684	341.395	351.197	334.232	374.332	364.728	431.989	339.284	434.183	401.459	405.28	445.649	415.194	516.691	490.258	588.288	490.846	565.097	537.631	628.637	549.82	-0.887424	-1.43787	-1.23629	-0.381799	-1.4576	-0.637051	-1.03926	-0.686337	0.49391	-0.503982	-0.926139	-0.257113	-0.687523	-0.585344	-0.762189	-0.34417
	ENSMUSG00000075224	649.993	589.18	610.485	596.262	886.758	693.735	597.798	588.778	715.428	666.84	588.139	645.409	624.338	652.704	657.397	656.574	751.635	777.326	728.139	781.038	858.019	733.061	657.062	865.091	557.416	543.741	554.03	580.772	659.279	590.491	562.654	603.188	-0.141689	-0.793555	-0.565187	-0.717639	2.39625	0.327187	-0.701178	-0.797862	0.559719	0.0388926	-0.804719	-0.190825	-0.416694	-0.11263	-0.062319	-0.0711485
	ENSMUSG00000042388	15060.3	18405	16908.9	17273.4	13816.7	19640.3	18370.8	21909.3	18856.7	20559.5	19751.5	19256.7	19087.6	16208.1	20490	19873.7	17871.7	16488.2	17459.9	18790.4	20086.1	16282.3	20442.2	18383.8	23029.7	23433.1	25679.1	24850.8	22173.1	22868	24809.6	22555	-1.59177	-0.446362	-0.958713	-0.833894	-2.01761	-0.0233631	-0.458077	0.753664	-0.291694	0.291416	0.0147371	-0.15472	-0.212613	-1.19869	0.267627	0.0565852
	ENSMUSG00000003273	10295.7	13406.3	11990.6	14227.2	10462.5	13102.8	11473.2	13905	19490.1	15025.2	14990.8	15097	13791.3	11433.7	12776.8	13082	10049.7	10019.9	10256.7	10869.3	10783	8730.67	11337	10153	14503	14501.5	14880.9	15090.1	12936.3	13999	12822.3	13035.6	-1.11315	0.288412	-0.349484	0.658323	-1.03801	0.15165	-0.58259	0.513139	3.02966	1.01787	1.00237	1.05022	0.461914	-0.600402	0.00479184	0.142307
	ENSMUSG00000045994	8006.86	8396.04	8658.92	8267.99	9154.78	8765.65	8546.76	8421.87	7834.66	8124.02	8128.62	7837.83	7945.27	7451.77	7876.96	8010.2	8824.93	8559.5	9437.17	8414.3	9207.31	7857.85	8392.85	9156.58	8062.17	7668.41	7780.05	7982.18	7408.58	7267.69	7519.65	7630.46	-0.355969	0.339057	0.808525	0.110384	1.69407	0.999143	0.60823	0.385182	-0.663495	-0.14674	-0.138525	-0.657826	-0.465961	-1.34728	-0.587943	-0.350001
	ENSMUSG00000037752	504.161	569.747	485.163	480.791	564.944	498.228	491.078	467.737	502.594	470.71	468.489	501.797	548.096	427.837	440.478	468.981	416.48	502.076	506.723	468.623	460.497	458.639	454.057	479.642	543.417	636.699	635.54	619.49	565.097	611.12	544.658	551.061	-0.111356	0.993682	-0.431451	-0.505108	0.912767	-0.21133	-0.33179	-0.725054	-0.137756	-0.674964	-0.712394	-0.151189	0.628885	-1.39733	-1.18433	-0.704095
	ENSMUSG00000021123	99.9989	131.616	111.397	142.482	110.943	136.224	108.387	112.395	123.084	130.469	121.335	109.821	85.5605	106.959	101.081	96.3543	173.739	220.455	152.017	118.078	170.554	202.005	182.584	183.429	127.264	99.3251	103.955	136.138	92.7977	121.193	123.568	86.879	-0.848666	0.0824844	-0.512983	0.402492	-0.526349	0.218203	-0.601618	-0.483582	-0.16878	0.048694	-0.220293	-0.559399	-1.27389	-0.643678	-0.816788	-0.956002
	ENSMUSG00000041729	9051.29	10218.3	9012.89	9749.53	8576.45	10836.1	10571.9	10825.4	10472.4	10684.8	10217.4	10912.8	10297.8	11205.5	10777.3	10622.9	9257.43	9661.77	9790.77	9780.81	9995.8	9738.15	10323.2	9875.42	11007.1	11272.1	11471.6	11963.9	11026.3	12061.2	11707.8	11294.3	-1.62001	-0.26408	-1.66462	-0.808764	-2.17169	0.453693	0.146738	0.441215	0.0311207	0.277845	-0.265136	0.542788	-0.171813	0.882781	0.385376	0.205892
	ENSMUSG00000030092	1074.99	1135.08	995.244	1083.81	1168.44	1128.9	1083.87	1058.24	1019.72	902.195	1009.44	1075.4	928.459	1053.59	1008.6	1042.84	1009.16	982.488	1037.68	1034.41	983.967	1232.36	1072.68	1018.77	913.755	872.278	809.192	878.027	918.282	872.844	802.591	884.924	0.704588	1.29175	-0.0746395	0.790755	1.61779	1.23134	0.791411	0.540978	0.164524	-0.983877	0.0640919	0.708611	-0.727236	0.495497	0.0558665	0.390485
	ENSMUSG00000043458	140.276	118.366	135.582	166.791	158.94	156.406	130.899	136.604	177.788	144.112	142.4	152.904	122.834	96.8528	166.009	127.051	357.335	500.802	408.683	403.434	491.984	345.568	457.661	457.333	314.342	287.788	348.484	304.749	311.634	270.749	249.535	248.226	-0.878828	-1.05273	-0.916086	-0.668381	-0.730698	-0.750811	-0.953257	-0.907978	-0.581099	-0.848381	-0.861969	-0.778599	-1.01726	-1.22347	-0.674587	-0.983792
	ENSMUSG00000043439	434.023	524.697	609.019	625.974	361.942	492.552	411.038	454.769	751.327	569.628	567.916	710.457	442.204	407.624	538.608	438.284	383.211	324.948	362.417	362.844	400.147	287.126	425.228	408.997	631.229	573.029	668.617	725.653	632.963	419.017	619.039	517.55	-0.546587	0.176493	0.848918	0.984128	-1.1214	-0.0798514	-0.72988	-0.381152	1.98376	0.534792	0.521144	1.65784	-0.48135	-0.757106	0.287429	-0.512606
	ENSMUSG00000034958	7540.89	7922.57	7333.15	7922.25	8836.11	7752.8	7973.98	7899.66	7240.61	7408.57	7520.25	7938.36	7622.51	7882.98	7640.12	7326.34	8280.3	8293.17	8374.15	9245.77	8601.19	9074.96	8491.35	9066.1	7508.57	7566.53	7544.97	8139.55	7400.27	7813.05	7529.24	7552.26	-0.731452	-0.0407319	-1.1074	-0.0413094	1.61247	-0.347966	0.0522882	-0.0821986	-1.27487	-0.970909	-0.768797	-0.0121595	-0.583748	-0.112384	-0.551872	-1.11972
	ENSMUSG00000038352	163.193	185.499	157.568	205.282	235.262	262.988	205.102	194.53	197.448	178.222	220.763	185.006	210.936	180.231	178.552	172.244	215.633	225.552	267.682	249.686	283.383	205.816	228.23	228.047	141.263	160.448	141.756	208.578	159.28	175.342	160.758	134.042	-0.904286	-0.315427	-1.05277	0.206812	0.998263	1.7302	0.202074	-0.0770121	5.37561e-06	-0.507536	0.615489	-0.328442	0.356086	-0.454509	-0.498809	-0.665342
	ENSMUSG00000053825	2983.3	2988.3	2897.05	2622.07	3803.54	2924.41	2814.74	2886.83	2500.15	2687.82	2751.11	2757.35	2717.61	3008.33	2845.03	2703.89	2968.34	2943.64	3236.42	3002.38	2917.79	2904.29	3077.5	3143.08	2323.84	2466.57	2499.63	2544.16	2501.38	2587.59	2520.54	2469.84	0.587845	0.605046	0.291088	-0.655074	3.4101	0.385203	0.00785194	0.255909	-1.07457	-0.428826	-0.211083	-0.189604	-0.326355	0.673976	0.112096	-0.373546
	ENSMUSG00000097451	29101.8	31503.9	27904.9	27553	31787.2	31610.3	29823.2	29649	28229.9	29084.3	28554.2	26629.9	26806.7	29880.4	27092	28854.3	29249.7	28730.5	31188.8	29187.4	27901.4	25202.3	28466.3	29611.4	26207.5	24702.7	24543.9	25085.6	24048.5	25797.3	23704.6	24413	0.526803	1.56112	0.0114707	-0.140071	1.68309	1.60694	0.837438	0.762435	0.151393	0.519266	0.291037	-0.537547	-0.46141	0.862052	-0.338564	0.42024
	ENSMUSG00000035775	147.221	167.832	183.219	133.028	137.695	174.695	215.107	172.916	140.179	161.167	194.642	155.439	156.72	186.968	212.492	197.825	285.868	265.055	287.51	250.916	287.318	278.233	315.918	291.256	211.258	174.456	211.453	213.574	180.055	207.574	202.747	132.801	-1.07942	-0.688681	-0.396999	-1.34848	-1.26	-0.558585	0.207519	-0.592313	-1.21291	-0.815036	-0.180448	-0.923629	-0.899346	-0.325921	0.157943	-0.120108
	ENSMUSG00000022619	11142.9	11330.5	11171.2	11794.9	12387.9	11371.6	11745	11977	11071.6	11646.7	11153.6	11652.8	11392.3	11080	11718.1	11496.9	13964.4	13608.3	13375.3	13852	14253.1	15000.4	13821.1	14386.8	13099.3	12544.3	12660	12973.1	13040.2	12221.1	12443.2	12762.5	-1.15354	-0.986998	-1.12842	-0.574503	-0.0479074	-0.950482	-0.618819	-0.412784	-1.21688	-0.706167	-1.14409	-0.700683	-0.932112	-1.20946	-0.642769	-0.839211
	ENSMUSG00000062397	8279.08	7930.52	7805.85	9272.79	7803	8573.3	8206.59	7997.36	9912.56	8386.66	8593.73	9231.71	8266.33	8829.61	8195.7	8305.23	5926.83	6421.22	6581.89	6445.1	6322.32	6393	6729.17	6418.78	7633.29	7530.88	7111.44	7643.71	7156.5	7659.63	7501.65	7328.86	0.595177	0.237043	0.108942	1.6162	0.106015	0.897485	0.520698	0.305713	2.27356	0.705714	0.918482	1.574	0.582081	1.16084	0.50951	0.62205
	ENSMUSG00000000605	9010.32	8787.35	9094.98	9424.05	9253.13	9019.18	9242.11	9290.77	9138.16	8934.97	9079.07	8989.26	8781.39	8823.72	8787.43	8746.93	8203.91	8393.84	8967.9	9173.2	8614.31	8942.83	9108.77	8381.96	7992.17	7988.03	8139.17	7938.47	8078.94	7802.74	8173.48	7677.62	0.648074	0.201316	0.8177	1.47707	1.13459	0.665829	1.1125	1.21	0.90422	0.497092	0.785838	0.605885	0.189369	0.274177	0.20148	0.120316
	ENSMUSG00000027634	12629.7	12142.2	13141.9	14177.3	13920.6	12072.9	13014.8	12277.9	13359.8	12074.7	12003.8	13673.5	12199.6	12371.9	11957.8	11762.9	12069.3	12192.5	12821.2	12683.6	12920.1	13262.4	12222.3	13464.7	10999.4	11065.8	10992	11360.6	11187	10706.2	11166.7	10878.5	0.379899	-0.140986	0.927171	2.03345	1.75921	-0.215096	0.791375	0.00396112	1.15996	-0.213102	-0.288947	1.49523	-0.0797173	0.104411	-0.338005	-0.546302
	ENSMUSG00000053399	122.915	82.1496	86.4792	95.8882	136.122	104.691	85.0424	115.854	72.6539	133.027	165.151	107.287	116.057	114.539	106.246	141.547	67.7703	72.6353	61.688	55.3491	51.1663	41.9255	58.8593	57.0117	132.354	99.3251	87.4163	138.636	114.958	82.5141	99.5741	90.6024	0.857707	-0.4809	-0.338729	-0.0297713	1.29136	0.259278	-0.385909	0.625824	-0.792703	1.18973	2.24457	0.344513	0.632514	0.582657	0.310345	1.46951
	ENSMUSG00000001175	94035.8	100116	96867.7	94604.5	91594.2	96658.7	96039.5	94887.6	97182.8	102639	99692.9	100938	90723.8	101272	95462.8	94288.3	90901	94910.2	98326.3	95431.7	92683.2	91802.8	95742.4	94417.6	106407	108143	105608	109565	99635.7	107597	101748	98647.3	-0.780518	0.392938	-0.234006	-0.670769	-1.2517	-0.274349	-0.393831	-0.616142	-0.173209	0.879687	0.311195	0.551498	-1.41967	0.61591	-0.505128	-0.731797
	ENSMUSG00000024855	3327.74	3262.13	3302.33	3240.62	3614.7	3355.15	3268.3	3181.65	3211.3	3733.28	3768.13	3668.02	3530.01	3397.43	3569.57	3444.03	3350.32	3415.14	3103.13	3312.34	3135.58	3149.49	3447.47	3459.12	4032.99	3728.51	3897.11	3970.48	3667.59	3861.4	3549.88	3626.58	-0.625357	-0.883111	-0.725175	-0.967643	0.501989	-0.51767	-0.858897	-1.19929	-1.08279	0.967833	1.10476	0.711454	0.169261	-0.351583	0.324698	-0.168516
	ENSMUSG00000027932	170.137	182.849	164.164	234.318	210.084	215.688	155.077	191.937	260.699	146.671	196.327	195.143	178.745	186.968	143.875	191.856	125.683	99.3957	126.681	175.887	111.516	142.293	130.932	151.205	201.077	207.564	237.442	172.358	234.072	183.078	245.936	199.822	-0.25359	0.0637209	-0.402688	1.34848	0.743546	0.883446	-0.629506	0.290561	2.00699	-0.839351	0.400156	0.370607	-0.0387157	0.16654	-0.909137	0.288549
	ENSMUSG00000020747	4875.64	5618.85	5251.05	4927.44	5060.11	5141.83	4975.81	5711.41	5002.01	5885.58	6177.98	5581.44	5490.27	5013.61	5512.99	5870.79	5847.97	5534.3	5559.63	5434.05	5873.63	5247.04	5756.2	5494.19	6856.98	6782.12	7091.35	7210.32	6596.95	6289.12	6247.98	6123.73	-1.36449	-0.206417	-0.77953	-1.28378	-1.07705	-0.949706	-1.2084	-0.0621948	-1.16758	0.209203	0.664821	-0.264719	-0.406768	-1.14951	-0.371373	0.186155
	ENSMUSG00000029359	3204.13	4345.98	3583.02	4611.41	3140.24	4182.59	3857.76	4003.87	5908.9	4577.49	5096.08	5097.38	4200.94	4360.06	4293.37	4418.66	2890.71	2970.4	3059.06	3304.96	3119.83	2600.65	3448.67	2965.85	4169.16	4380.49	4106.2	4525.03	3500	4337.15	3767.02	3925.69	-0.976174	0.546782	-0.470819	0.900811	-1.06139	0.328861	-0.10439	0.090486	2.63136	0.855564	1.54724	1.54898	0.353333	0.56557	0.476622	0.64372
	ENSMUSG00000052783	143.748	121.016	183.952	156.662	161.3	191.723	159.246	141.791	117.101	103.181	118.807	87.012	116.904	107.801	129.118	108.292	156.488	115.962	138.798	191.877	162.683	152.456	136.938	156.163	99.2658	99.3251	105.136	101.167	94.1828	90.2498	124.768	74.4677	0.453785	-0.275931	1.74431	0.868325	1.0172	1.99378	0.951261	0.39095	-0.401601	-0.848437	-0.346828	-1.36747	-0.407912	-0.700122	-0.0158403	-0.684373
	ENSMUSG00000027002	25395.6	27248	26020.7	26203.1	25889.9	26551.7	27547.1	27945.8	27679.4	27506.7	29266.2	28875.3	26192.5	30808.5	29076.7	27021	20111.8	21315.3	22959	22179	21988.4	20948.8	23624.2	22734	25091.3	25736.7	24945.5	25539	23765.9	26387.7	24322.5	24535.9	-0.0332208	0.68149	0.207975	0.278353	0.157495	0.412853	0.796861	0.950695	0.847934	0.781289	1.46013	1.30931	0.274262	2.05516	1.38703	0.593895
	ENSMUSG00000027297	600.688	560.914	617.813	598.288	759.292	559.402	530.264	491.946	814.579	611.412	588.139	683.424	587.064	587.855	552.627	604.559	1115.13	964.648	866.937	915.106	953.792	703.84	963.37	1140.23	738.131	640.52	643.809	711.914	711.911	718.13	616.64	697.514	-0.670942	-0.906331	-0.569592	-0.685144	0.267691	-0.915275	-1.08772	-1.31449	0.594887	-0.607478	-0.74521	-0.181302	-0.751572	-0.746891	-0.955372	-0.64803
	ENSMUSG00000035954	7754.78	9999.28	8092.4	6420.46	8620.52	8738.53	9449.71	9035.72	6621.77	9384.36	9118.68	7966.24	8481.5	10466	9599.77	9134.05	5993.36	6470.92	7216.4	7240.9	6225.23	5811.13	7065.51	6496.86	8580.13	9321.28	9012.15	9680.78	8020.77	9406.61	8156.68	8337.9	-0.333877	1.40794	-0.0718669	-1.36936	0.337968	0.429553	0.981451	0.660177	-1.21313	0.930736	0.724558	-0.169774	0.230089	1.77013	1.09791	0.736487
	ENSMUSG00000085925	1037.49	1031.73	962.997	1129.05	1270.73	974.382	983.824	1276.12	1278.71	1013.05	1167.01	1270.54	1277.48	1055.27	1141.41	1224.47	869.925	908.579	870.242	860.987	898.69	683.512	952.559	902.272	971.023	1165.16	1130.51	1139.06	1203.6	1119.1	1124.11	1169.14	-0.177583	-0.215514	-0.668043	0.425265	1.35812	-0.593087	-0.53092	1.39359	1.41064	-0.338489	0.675193	1.35688	1.40254	-0.0604767	0.506629	1.05351
	ENSMUSG00000104568	28.4719	33.5665	25.6506	32.4129	23.6049	38.4707	19.1762	31.1248	47.0114	36.6676	42.9729	47.3075	40.6624	39.5833	47.2205	34.9604	8.62532	21.6632	13.2189	17.2197	23.6152	17.7866	28.829	6.19693	38.1792	33.1084	29.5325	52.4568	34.626	41.257	33.5913	37.2338	-0.259253	0.186095	-0.50588	0.0852539	-0.684707	0.614807	-1.07185	-0.0273433	1.3614	0.457187	1.00837	1.38728	0.806396	0.712066	1.37968	0.307948
	ENSMUSG00000042305	2582.61	2405.3	2502.03	2595.73	2388.82	2536.55	2428.71	2409.58	2754.87	2455.88	2526.97	2501.38	2139.01	2529.96	2289.45	2441.26	2433.57	2475.97	2446.59	2557.13	2492.72	2360.53	2505.72	2506.04	2210.57	2074.37	2055.46	2176.96	2202.21	2181.47	2145.04	2126.05	1.10435	0.0945358	0.645448	1.17909	0.000646349	0.842001	0.227847	0.118903	2.0854	0.382582	0.787486	0.641734	-1.42207	0.804519	-0.565257	0.299322
	ENSMUSG00000028601	269.442	247.332	261.636	274.834	260.441	223.256	290.145	217.009	361.56	259.232	236.772	272.863	220.255	187.81	222.822	224.258	383.211	337.691	297.424	279.206	322.741	308.724	281.083	322.24	188.351	248.313	251.617	219.819	231.302	194.682	184.752	196.098	0.211831	-0.222317	0.058566	0.317727	0.0350941	-0.69507	0.618362	-0.817739	2.02069	0.0113493	-0.429672	0.27901	-0.754011	-1.3911	-0.703609	-0.675397
	ENSMUSG00000029878	1834.7	2316.97	1758.9	2178.42	2348.69	2407.89	2221.94	2082.77	2585.63	2024.4	2264.92	2437.18	2241.52	2563.65	2160.34	2232.35	1314.74	1339.29	1623.72	1779.78	1331.64	1102.77	1748.96	1640.95	1976.41	2107.47	2021.21	2156.97	1656.51	2092.51	2037.07	2190.59	-0.422393	0.863236	-0.624468	0.493881	0.947792	1.10561	0.609906	0.238907	1.57941	0.0832892	0.724489	1.18369	0.662089	1.52084	0.445681	0.637656
	ENSMUSG00000051079	6.94437	10.5999	8.7945	6.75269	11.0156	5.04534	16.675	9.51037	0	2.55821	7.58345	10.1373	3.38854	5.05319	6.64038	5.96885	9.85751	19.1146	27.5393	8.60987	19.6793	13.9752	32.4327	28.5059	5.09056	0	7.08781	4.99589	2.77008	2.57857	4.79875	4.96451	-0.335478	0.118477	-0.105726	-0.359281	0.170098	-0.571302	0.872885	-0.0168278	-1.19784	-0.880159	-0.256116	0.0610271	-0.777047	-0.570327	-0.373228	-0.456619
	ENSMUSG00000020723	6198.54	7649.62	6455.16	6933.66	5914.61	7561.71	7177.74	7486.39	8309.9	7105.85	7293.59	7890.21	6787.24	7535.15	7651.93	7196.73	5104.96	5745.84	5759.02	5878.08	5344.91	4721.06	6248.69	5279.78	6743.71	7181.97	7143.33	7145.37	6084.48	7134.89	6541.9	6792.69	-0.554833	1.09189	-0.263618	0.279394	-0.877051	0.992115	0.556386	0.906644	1.84118	0.474797	0.687854	1.36491	0.113228	0.961979	1.0945	0.577931
	ENSMUSG00000040385	12066.5	13921.3	13126.5	16144.3	11793	14703.4	13379.2	13828.9	18531.9	15302.3	15742.4	17435.3	14016.7	15262.3	15244.8	14399.4	11403.9	12020.5	12249.5	12807.8	11844.3	11097.5	14222.3	12110	15652.2	15743	15151.4	15918.1	14126	15575.8	14880.9	15186.4	-1.19001	-0.162825	-0.602968	1.06836	-1.34149	0.270338	-0.463045	-0.21395	2.39065	0.602055	0.845766	1.78335	-0.109979	0.579889	0.570202	0.101998
	ENSMUSG00000002458	460.412	409.864	403.814	510.503	557.863	456.604	429.381	421.05	576.958	486.06	448.266	466.316	447.287	439.628	488.437	511.616	659.221	514.819	651.029	610.07	659.914	487.86	647.452	720.083	489.966	492.805	467.795	465.867	458.448	433.199	419.891	479.075	-0.529972	-1.12595	-1.19728	0.0606294	0.619021	-0.574872	-0.89584	-0.994062	0.844156	-0.227573	-0.673173	-0.460352	-0.684721	-0.775024	-0.199545	0.0737479
	ENSMUSG00000031778	29418.4	34206	29839.7	32912.6	29189.8	36738.3	34612.3	35866.2	36978.3	33421.3	35671.7	38283.6	33142.4	37066	34468	33672	26845.7	28358.4	30759.2	32416.1	31068.4	26743.4	33028.5	29135.5	35416.3	38790.3	37837.1	41196.1	33094.2	38853.8	34967.3	34203	-1.17484	0.14077	-1.05907	-0.214653	-1.23765	0.83663	0.252403	0.596982	0.90258	-0.0748714	0.543536	1.26126	-0.151502	0.926683	0.21276	-0.00597462
	ENSMUSG00000035847	23894.9	24253.6	23594.2	20301.3	26183.4	22199.5	23769.3	23192.3	21974	23964.4	22877.6	21359.3	21873.8	24760.6	23368.2	22998	24158.3	23895.8	26312.1	25035	24200.3	21817.8	23878.8	25283.5	20783.5	21593	20907.9	21674.7	20041.5	21144.2	20087.6	20501	0.581378	0.785084	0.410592	-1.45959	1.88112	-0.381502	0.510083	0.18237	-0.509595	0.620884	0.00360784	-0.858683	-0.566463	1.07308	0.282268	0.071991
	ENSMUSG00000020785	5661.05	6321.98	5873.99	6634.52	5462.18	5285.63	5491.07	4943.66	6248.24	5483.09	6988.57	6971.09	5513.15	5385.86	5622.92	5440.18	4517.2	4662.68	4679.48	4912.54	4137.91	4689.3	4311.14	4060.23	6421.74	7001.15	6040	7102.9	5013.85	5583.88	5356.61	5146.96	0.15377	0.930164	0.403911	1.2973	-0.0798433	-0.287238	-0.0459044	-0.688942	0.843539	-0.0552765	1.7132	1.69267	-0.0199713	-0.169495	0.108984	-0.105683
	ENSMUSG00000026514	833.324	575.93	814.224	946.052	1001.64	561.925	807.069	711.549	828.255	665.134	567.074	854.914	556.567	480.895	549.676	526.112	752.867	711.062	901.086	706.009	687.465	782.609	658.263	856.415	538.326	425.315	413.456	579.523	549.861	415.149	451.083	479.075	1.0324	-0.519762	0.917222	1.71218	2.04737	-0.604217	0.874076	0.298059	1.00183	0.0181648	-0.57317	1.16259	-0.636528	-1.09285	-0.678084	-0.820183
	ENSMUSG00000029098	1693.04	1581.16	1732.52	1705.73	1672.8	1444.86	1782.56	1626.27	1265.03	1490.58	1547.02	1560.3	1666.31	1647.34	1614.35	1644.85	1965.34	1989.19	1953.09	1943.37	2028.28	2051.81	1991.61	1960.71	1626.43	1679.61	1645.55	1496.27	1796.4	1508.46	1727.55	1715.24	-0.0939834	-0.6777	0.111992	-0.027765	-0.199558	-1.38882	0.373066	-0.442316	-2.32704	-1.15027	-0.855791	-0.786515	-0.233418	-0.332401	-0.504526	-0.34542
	ENSMUSG00000024866	68.0548	32.6832	53.4999	70.228	33.0469	62.4361	61.6974	71.7601	88.0395	69.9243	49.7137	62.5134	58.4522	37.8989	43.5314	44.34	117.058	124.882	80.4147	129.148	108.892	119.424	91.2919	94.1933	33.0886	52.2093	56.7025	58.7017	73.4071	39.9678	51.5866	69.5032	-0.0346505	-1.31904	-0.563158	0.0442588	-1.30583	-0.238672	-0.265495	0.0998913	0.691016	0.0332343	-0.700637	-0.235864	-0.383332	-1.12965	-0.925126	-0.895762
	ENSMUSG00000023991	930.546	997.278	988.648	1000.75	1200.7	931.496	969.65	1046.14	1110.32	1063.36	1058.31	982.475	1017.41	851.463	986.465	970.365	1412.09	1335.47	1346.12	1543.63	1567.79	1468.66	1427.04	1578.98	1258.64	1214.82	1156.49	1147.81	1257.62	1115.23	1126.51	1249.82	-1.1546	-0.827366	-0.869683	-0.810347	0.170162	-1.14993	-0.962843	-0.58776	-0.273032	-0.503314	-0.528074	-0.899955	-0.728656	-1.54239	-0.880388	-0.959338
	ENSMUSG00000074968	17324.8	21850.9	18170.2	16952.6	16170.2	20486	19337.1	20714.5	19780.7	22608.6	23760.6	21465.8	19314.7	24243.5	22415	20138.1	12535.1	14314.3	16284.5	15720.4	14805.4	11753.1	17087.2	14019.9	20198.1	20441.9	19317.8	20352	16878.1	20907	17214.3	17555.8	-0.395569	1.04669	-0.126194	-0.514168	-0.763504	0.611752	0.245668	0.684554	0.387003	1.28813	1.65523	0.923963	0.238502	1.80911	1.22643	0.500883
	ENSMUSG00000069662	8433.94	8169.91	7601.38	8681.93	8663.01	8698.8	7813.06	7642.88	10026.2	7591.06	7767.14	7290.42	7640.3	7749.07	7834.91	7487.5	7136.83	6790.77	8224.34	7746.42	7499.14	6079.2	7136.38	7706.5	5913.95	6105.95	5840.36	6123.71	5778.39	5782.43	5810.09	5993.41	1.03251	0.784158	0.249398	1.26577	1.24797	1.28164	0.448509	0.288435	2.53024	0.239689	0.405313	-0.0430912	0.286009	0.388318	0.469059	0.142283
	ENSMUSG00000020340	40635	46123	42799.9	36675.9	41577.7	43594.3	44737.3	44065	35853.4	43766.7	46470.5	44589.8	42091.5	47905.1	46004.5	43644.2	36084.6	38038	37842.3	39225.3	36998.5	36985.9	40423.1	39557.5	45743.7	47301.7	45646.7	49874	42235.4	47054.9	43104.8	44504.4	-0.493982	0.932022	0.0685471	-1.52271	-0.249023	0.274962	0.571964	0.397274	-1.73642	0.319756	1.02233	0.533643	-0.11551	1.39508	0.901242	0.287945
	ENSMUSG00000052631	76.3881	89.2162	85.0135	79.6817	63.7333	73.1575	68.3674	75.2184	104.28	98.0646	96.8996	91.2358	95.7261	77.4823	89.2762	89.5328	56.6807	62.4409	68.2975	38.1294	74.7815	48.2778	67.2677	69.4056	108.174	106.965	96.8667	104.914	102.493	61.8856	100.774	85.6378	-0.280791	0.431393	0.19807	-0.0979353	-0.983352	-0.460145	-0.726077	-0.345729	1.26769	0.922637	0.857959	0.543519	0.792809	-0.220043	0.434725	0.44897
	ENSMUSG00000007617	6790.9	8910.13	6922.74	7171.36	7308.08	11265.6	11946	8247.22	8813.35	7061.51	8051.1	9208.06	8209.57	11993.8	8875.23	8251.51	4251.05	4541.62	5798.67	6504.14	4639.08	3899.07	5797.04	5830.07	7178.96	7944.73	8179.33	8772.78	6166.2	9188.72	8283.85	8198.89	-0.42126	0.641082	-0.355173	-0.230543	-0.162003	1.82185	2.1629	0.308773	0.592566	-0.285609	0.210458	0.790428	0.289901	2.18686	0.623587	0.310924
	ENSMUSG00000038152	208.331	119.249	175.157	203.256	157.366	218.211	175.921	174.645	287.197	179.075	185.373	223.866	198.229	185.284	177.077	179.918	86.2532	84.1041	121.173	104.548	132.508	121.965	122.523	137.572	179.442	201.197	190.19	216.072	206.371	153.425	129.566	208.51	0.852975	-1.13514	0.112603	0.739708	-0.284453	1.07347	0.129652	0.101174	2.61309	0.200032	0.340605	1.19967	0.627525	0.338607	0.155446	0.218862
	ENSMUSG00000056411	80.5547	53.883	82.8149	70.228	60.586	60.5441	60.8637	70.8955	117.101	104.887	119.65	108.976	93.1847	68.2181	83.3736	72.4789	62.8416	56.0694	50.6723	52.8892	60.35	55.9006	58.8593	71.8843	122.173	90.4113	107.498	132.391	74.7922	125.06	94.7754	67.0209	-0.0179994	-1.10918	0.074468	-0.440484	-0.834955	-0.836667	-0.823593	-0.413174	1.47718	0.977459	1.58146	1.14477	0.498718	-0.522711	0.0973289	-0.348393
	ENSMUSG00000045004	30.5552	33.5665	27.1164	34.4387	10.2288	22.704	42.5212	26.802	35.0448	44.3423	33.7042	47.3075	21.1783	45.4787	28.775	34.9604	17.2506	20.3889	9.91415	4.91992	5.24783	20.3275	19.2193	17.3514	39.4518	35.6552	41.3456	41.2161	33.241	45.1249	41.9891	21.0992	0.115908	0.362458	-0.165652	0.433873	-1.54834	-0.526917	1.09564	-0.191395	0.4835	1.24474	0.373736	1.48752	-0.651835	1.33779	-0.0298523	0.476588
	ENSMUSG00000062372	3226.35	2512.19	3017.98	1574.73	2612.28	2861.34	2384.52	3185.97	2847.18	3687.23	3293.75	4288.93	2801.47	4084.66	3832.97	4115.1	3163.03	2721.91	2868.49	2265.62	2365.46	2041.64	2051.67	2508.52	4338.43	3571.88	4057.77	4537.52	3462.6	4221.11	4070.54	2768.96	0.0758291	-0.835515	-0.190077	-2.0318	-0.707789	-0.389963	-0.998427	0.0243005	-0.408032	0.66395	0.161826	1.43177	-0.46636	1.17111	0.849932	1.20995
	ENSMUSG00000035126	761.103	833.862	719.683	633.402	801.781	836.266	721.193	804.923	747.908	921.808	811.429	642.875	778.516	862.411	737.82	813.469	645.667	588.728	702.803	591.621	594.316	537.409	603.007	649.438	895.938	685.088	783.203	766.869	796.398	872.844	784.596	780.67	0.203568	0.934715	-0.212654	-1.07968	0.612332	0.958867	-0.197483	0.643912	0.0709765	1.81847	0.709289	-0.984491	0.37855	1.2216	-0.0304007	0.729791
	ENSMUSG00000037126	16197.7	18707.1	16878.1	18958.8	16858.6	19482.6	17998.1	19051.9	23533.9	19581.4	20399.5	20998.6	20144	16326	19533.8	20776.7	19299.8	17303.8	17904.9	19375.9	20118.9	14640.9	20270.4	18668.9	23198.9	23762.9	23725.3	24738.4	21560.9	22055.8	22509.7	22790.8	-1.48482	-0.483086	-1.21322	-0.382602	-1.22099	-0.173527	-0.766111	-0.34547	1.44373	-0.134092	0.19249	0.431657	0.0905024	-1.43361	-0.153092	0.343083
	ENSMUSG00000049577	849.991	978.728	1014.3	836.658	753.784	944.11	957.978	990.808	906.037	1065.92	1002.7	1055.13	1116.52	862.411	1050.66	1023.23	1058.45	883.093	880.156	932.325	1012.83	946.5	1150.76	904.751	1201.37	1195.72	1390.39	1189.02	1191.13	1240.29	1325.66	1162.94	-1.22527	-0.36605	-0.128643	-1.31426	-1.86738	-0.597101	-0.504544	-0.285428	-0.851204	0.215889	-0.206052	0.143845	0.553622	-1.14237	0.11401	-0.0690215
	ENSMUSG00000032089	404.857	426.648	474.17	455.806	451.641	445.251	412.706	432.29	439.343	436.601	529.156	539.812	487.102	428.679	522.376	444.253	375.817	302.01	321.659	462.473	334.549	378.6	412.015	359.422	467.058	458.424	487.878	458.373	468.144	533.763	487.073	464.182	-0.610581	-0.23929	0.570432	0.25754	0.186562	0.0776959	-0.476844	-0.14316	-0.0229833	-0.0697011	1.50733	1.68889	0.790776	-0.204677	1.39181	0.0606852
	ENSMUSG00000045515	4970.78	5564.97	5569.85	5202.95	5190.72	5797.73	5601.13	5454.63	5940.53	5596.51	6026.31	5368.55	5515.69	6008.25	5726.96	5842.65	5058.13	4999.1	5176.29	5736.63	5023.48	4893.85	5388.63	5176.91	5744.69	6053.74	6158.13	6331.04	5429.36	5996.45	6463.92	5738.98	-1.48624	-0.0504774	-0.0386882	-0.925247	-0.954785	0.511949	0.0368875	-0.317096	0.856999	0.0257255	1.06429	-0.525086	-0.169557	1.02063	0.340939	0.620501
	ENSMUSG00000025920	5865.91	5823.78	5832.95	6251.64	6029.48	5795.84	5867.93	5780.58	6470.47	6052.72	6285.84	6328.22	5943.49	6509.35	5874.52	5664.44	4140.15	4488.1	4439.33	4595.21	4517.07	4689.3	4436.07	4702.23	4860.21	5163.63	4811.44	5085.81	5206.37	5206.12	4936.72	5175.5	0.666466	0.606086	0.619224	1.21937	0.900933	0.566027	0.669357	0.544151	1.53304	0.934239	1.26839	1.32914	0.777672	1.58877	0.678811	0.377684
	ENSMUSG00000035246	2413.86	2239.24	2393.57	2131.15	2209.42	2143.64	2366.18	2234.94	1800.96	2150.6	1972.54	2269.07	2123.76	2265.51	2059.26	2122.35	2506.27	2549.88	2527.01	2496.86	2553.07	2701.02	2338.75	2432.91	2048.95	2088.37	2161.78	2255.64	2102.49	2147.94	2207.43	2229.07	0.799896	-0.0940489	0.696008	-0.647382	-0.246689	-0.583436	0.555795	-0.116065	-2.33768	-0.547805	-1.45934	0.0586636	-0.685183	0.0404668	-1.01542	-0.692407
	ENSMUSG00000031974	1574.98	1281.71	1387.33	1451.83	1562.65	1400.08	1364.85	1490.53	1284.69	1401.9	1430.74	1305.18	1422.34	1339.1	1465.31	1466.63	1956.71	1901.26	1803.27	1864.65	1868.23	1912.06	1843.86	1940.88	1602.25	1668.15	1603.03	1465.04	1759	1600	1630.38	1603.54	-0.0374066	-1.42659	-0.926277	-0.62077	-0.0958455	-0.865879	-1.03278	-0.437425	-1.41246	-0.857281	-0.720641	-1.31542	-0.760461	-1.15476	-0.556908	-0.550645
	ENSMUSG00000072969	1360.4	1129.78	1145.48	1238.44	1387.97	1217.19	1083.04	1198.31	1176.14	1384.84	1407.15	1245.2	1163.11	1202.66	1243.23	1354.08	1362.8	1353.31	1273.42	1205.38	1452.34	1208.22	1395.81	1348.45	1220.46	1090.03	1023.01	1116.58	1085.87	943.755	957.351	1078.54	1.04134	-0.673877	-0.557066	0.134299	1.24636	-0.0237735	-1.02147	-0.164206	-0.329071	1.22311	1.38902	0.184553	-0.425937	-0.131831	0.169873	0.994296
	ENSMUSG00000050052	1696.51	1705.71	1517.05	1877.92	1801.06	1827.04	1665.83	2072.4	2199.28	1924.63	2214.37	2014.79	1847.6	2043.17	2109.43	1873.37	1115.13	1349.49	1411.11	1428.01	1394.61	1236.17	1595.21	1182.37	1580.62	1855.34	1776.68	1679.87	1653.74	1902.98	1596.78	1582.44	-0.0481943	-0.0161291	-0.673813	0.584238	0.316268	0.406871	-0.155146	1.2622	1.70453	0.74705	1.75713	1.06138	0.478525	1.16033	1.39129	0.568356
	ENSMUSG00000044167	5004.81	6676.2	5262.77	5417.68	5578.63	6388.67	6069.69	5934.47	5721.71	6388.7	6857.97	6781.02	6321.31	6819.28	6285.49	6606.67	4308.96	4509.76	4812.77	5014.63	4296.66	3872.39	5810.25	4824.93	5902.5	6000.25	6354.22	6072.5	5185.59	5935.86	5703.32	6391.81	-0.885416	1.17734	-0.567045	-0.375864	-0.177229	0.822482	0.428819	0.261935	-0.000643599	0.822522	1.40167	1.30671	0.739358	1.35393	0.695144	1.09153
	ENSMUSG00000025478	2320.11	2477.74	2473.45	2526.18	2738.96	2296.26	2380.35	2404.39	2362.54	2294.71	2536.24	2529.26	2514.29	2193.09	2276.91	2432.73	2858.68	2640.36	2923.57	2870.77	2898.11	2429.14	2773.59	2891.49	2349.29	2480.58	2448.84	2462.97	2451.52	2186.62	2241.02	2390.41	-0.844932	-0.111478	-0.131412	0.113945	1.10405	-0.955922	-0.564624	-0.452754	-0.647535	-0.96313	0.160765	0.128273	0.0586295	-1.43603	-1.04596	-0.320886
	ENSMUSG00000004996	586.105	616.563	614.149	600.989	749.063	580.214	566.116	616.445	507.723	607.148	637.852	570.224	626.879	574.379	629.36	565.336	715.901	647.346	712.717	624.83	697.961	650.48	673.878	746.11	582.869	557.749	522.135	512.079	518.005	549.234	581.849	588.295	-0.374955	0.0968286	0.059434	-0.144403	2.14916	-0.466193	-0.684575	0.0949949	-1.58904	-0.0490083	0.426583	-0.620939	0.256613	-0.556572	0.295046	-0.696657
	ENSMUSG00000094626	2579.14	2838.13	2707.24	2522.13	2344.76	2917.47	2608.8	3243.04	2793.33	2974.34	3087.31	3069.92	2748.95	2909.8	3077.45	3056.91	1999.84	2228.76	2612.93	2386.16	2499.28	1840.91	2623.44	2496.12	3044.15	3095.63	3174.16	3227.34	2846.26	3056.89	2684.9	2679.6	-0.490785	0.256567	-0.12114	-0.65529	-1.16711	0.485494	-0.405194	1.42494	0.127281	0.649607	0.975572	0.925392	-0.000783678	0.463352	0.947119	0.887846
	ENSMUSG00000034171	1498.59	1241.08	1853.44	1695.6	1578.38	1206.47	1548.27	1495.72	1357.35	1264.61	1110.55	1610.14	1291.03	1244.77	1356.85	1319.97	1890.18	1914	1721.76	1453.84	1794.76	2236.03	1517.13	1835.53	1329.91	1213.55	1297.07	1372.62	1477.84	1147.46	1434.83	1256.02	0.0457805	-0.922293	1.37973	0.786371	0.345721	-1.0524	0.232528	0.0349801	-0.485206	-0.833835	-1.41296	0.465119	-0.734499	-0.90841	-0.487071	-0.625717
	ENSMUSG00000074671	1177.07	1117.41	1037.75	1226.29	1270.73	1170.52	1012.17	1085.91	1267.6	1164.84	1244.53	1209.72	1158.03	1045.17	1108.21	1189.51	1223.56	1252.64	1220.54	1280.41	1191.26	1121.82	1242.05	1332.34	1035.93	1091.3	1046.63	1022.91	1023.54	1014.67	899.766	1067.37	0.339233	-0.242095	-1.0183	0.818811	1.25187	0.275399	-1.26755	-0.549023	1.22133	0.220032	0.996543	0.657365	0.15372	-0.946022	-0.33179	0.460413
	ENSMUSG00000034209	241.664	306.515	296.814	353.166	214.805	302.721	300.15	341.509	553.879	403.344	338.727	380.149	335.465	250.133	353.416	305.264	258.76	202.614	346.995	225.086	261.079	165.161	267.87	306.128	465.786	487.712	466.614	404.667	339.335	411.281	349.109	400.884	-1.03319	-0.294747	-0.405207	0.236452	-1.33903	-0.337953	-0.367228	0.103718	2.52193	0.807822	0.0720479	0.543709	0.0348994	-0.936755	0.2393	-0.30899
	ENSMUSG00000086909	35.4163	30.9165	46.904	47.9441	36.981	31.5334	34.1837	51.8747	58.9779	55.4278	49.7137	54.9105	55.9108	49.6897	44.2692	33.255	13.5541	26.7604	14.3204	9.83985	19.6793	7.62282	20.4206	14.8726	54.7235	28.0148	23.626	24.9794	45.7063	34.8106	28.7925	49.6451	-0.00401227	-0.299417	0.75014	0.818421	0.0987121	-0.258919	-0.0849292	1.07646	1.54278	1.30972	0.934595	1.27575	1.34143	0.933019	0.577169	-0.145895
	ENSMUSG00000109233	47.9161	101.583	56.4314	67.5269	40.9152	54.8681	70.0349	61.3851	56.4136	59.6915	57.2972	73.4955	74.5478	69.9025	50.1717	50.3089	52.9841	21.6632	51.7739	44.2793	36.7348	55.9006	39.6399	44.6179	83.9942	91.6847	94.5041	77.4363	54.0166	86.3819	75.5804	85.6378	-0.765618	2.11775	-0.308119	0.288015	-1.14176	-0.392108	0.422764	-0.0419663	-0.30907	-0.132959	-0.2616	0.608694	0.665228	0.415649	-0.644431	-0.637062
	ENSMUSG00000031479	1095.82	1022.01	1102.24	1106.09	1148.77	1182.5	1060.53	1203.49	993.222	1064.21	1058.31	1053.44	1097.04	1169.81	1099.35	1111.91	1129.92	1043.66	1159.96	1100.83	1171.58	1091.33	1106.31	1234.43	921.39	1045.46	943.86	916.745	945.983	1019.82	1010.14	865.066	0.281115	-0.558248	0.354148	0.397892	0.883272	1.26684	-0.120231	1.50556	-0.885633	-0.078316	-0.145432	-0.200888	0.294953	1.12255	0.321258	0.464093
	ENSMUSG00000042684	259.025	347.148	245.513	347.763	281.685	349.39	335.167	229.978	467.549	301.016	299.125	370.857	310.051	424.468	337.921	298.443	183.596	211.534	179.556	177.117	162.683	157.538	222.224	149.966	309.251	261.047	278.787	318.488	228.532	265.592	265.131	259.396	-0.224109	0.93179	-0.401343	0.939861	0.0731244	0.961196	0.774636	-0.605114	2.51108	0.326679	0.301877	1.24277	0.445192	1.94599	0.810765	0.292926
	ENSMUSG00000051177	14191.5	17114.5	15254.1	14592.6	14874.2	16435.8	15591.1	17260.5	14587.2	17580	19992.5	18842.7	15773.6	19662.8	19807.5	17256	11132.8	13028.5	13911.8	14056.2	12838.8	11007.3	15128	13221.8	16679.2	17426.5	16698.9	17029.7	14692.5	18145.4	15888.7	16333.2	-0.710143	0.569507	-0.244972	-0.534568	-0.411248	0.272398	-0.0974154	0.63341	-0.536914	0.773304	1.82947	1.32611	-0.0175071	1.68514	1.74848	0.631437
	ENSMUSG00000042258	1052.07	838.279	848.669	1062.2	1117.3	1011.59	977.154	1034.9	928.261	903.047	977.422	907.29	958.956	963.475	951.05	1047.96	1004.23	1104.82	1081.74	1179.55	1132.22	1140.88	1120.73	989.029	739.403	814.975	884.795	883.023	897.506	960.515	1007.74	799.287	0.669629	-1.28295	-1.18805	0.76211	1.26535	0.299918	-0.0145996	0.512808	-0.461138	-0.691414	-0.012146	-0.652669	-0.180805	-0.139526	-0.253008	0.632074
	ENSMUSG00000022359	811.797	757.896	828.149	944.026	745.129	834.374	798.732	842.1	1038.52	830.565	853.559	887.015	794.612	786.614	783.565	773.393	597.611	554.322	637.81	579.321	709.768	716.545	672.677	661.832	776.31	830.256	761.94	849.301	873.961	782.594	797.793	786.875	0.330934	-0.198307	0.491489	1.62926	-0.323665	0.552611	0.202649	0.628476	2.55712	0.515214	0.740993	1.06949	0.162196	0.0836655	0.053729	-0.0461469
	ENSMUSG00000025529	552.077	516.747	469.773	457.832	670.38	527.238	466.066	536.904	474.388	511.642	552.749	544.881	482.019	518.794	588.78	515.879	503.965	555.597	611.372	574.401	531.342	593.309	497.301	540.372	489.966	481.345	383.923	389.679	414.127	388.074	416.292	409.572	0.685131	0.168634	-0.518093	-0.692653	2.41461	0.322005	-0.572287	0.463304	-0.450629	0.093994	0.694953	0.579921	-0.339061	0.198562	1.2217	0.155947
	ENSMUSG00000039488	470.134	607.73	496.156	330.206	593.27	507.057	555.277	451.31	301.728	578.155	500.508	446.887	576.051	629.965	655.184	596.885	345.013	356.805	437.324	378.834	347.668	329.052	521.325	369.337	607.049	663.441	546.943	629.482	515.235	624.013	617.839	614.358	-0.321457	0.903004	-0.0898849	-1.56666	0.774328	0.00711986	0.436226	-0.488966	-1.82009	0.639817	-0.0511616	-0.528332	0.621094	1.10087	1.32529	0.806497
	ENSMUSG00000000632	22029.6	25822.3	22548.4	22644.5	22970.7	24986.4	23915.3	26029	26217.8	28823.3	31423.3	29418.5	27076.1	26060.2	29401.4	30313.2	23516.3	24513.8	23613.3	25475.4	23982.6	20931	28047	23348.8	30888.2	31155	30834.3	31547.8	26580.3	29377.6	26575.5	27818.6	-1.43249	-0.216175	-1.26613	-1.23531	-1.13068	-0.48425	-0.827772	-0.149894	-0.0893478	0.746232	1.58003	0.937098	0.185899	-0.13991	0.931612	1.22404
	ENSMUSG00000102887	0	1.76666	0	0	0	0	0	1.72916	0	0	0	0	0	0	0	0	113.361	124.882	146.509	147.598	69.5337	62.253	135.737	106.587	225.257	216.478	223.266	207.329	168.975	237.228	172.755	184.928	-0.891551	-0.871756	-0.891551	-0.891551	-0.891551	-0.891551	-0.891551	-0.872176	-0.891551	-0.891551	-0.891551	-0.891551	-0.891551	-0.891551	-0.891551	-0.891551
	ENSMUSG00000025499	6595.76	7246.83	6419.98	8839.94	5740.72	7224.3	6359	6919.23	9958.72	7360.82	7639.06	8531.4	7250.62	7135.11	7121.44	7181.38	4939.84	5369.92	5034.18	5331.97	5575.81	4681.68	5622.86	5340.51	6608.81	6802.5	6817.29	7311.48	6385.04	6822.88	6664.27	6472.48	-0.0609689	0.505733	-0.213971	1.89242	-0.80522	0.486125	-0.267049	0.220582	2.86623	0.604953	0.847143	1.62385	0.509033	0.408489	0.396591	0.448768
	ENSMUSG00000039357	861.796	936.328	1005.5	756.301	950.492	946.632	940.469	911.266	804.322	924.366	970.682	877.722	866.618	965.16	1005.65	904.707	677.703	649.895	713.819	766.278	667.786	788.961	766.372	742.392	845.032	1013.63	891.883	884.272	908.587	939.887	848.18	821.627	0.00707586	0.735506	1.41159	-1.02397	0.87393	0.836214	0.775974	0.490567	-0.554644	0.618593	1.07126	0.162729	0.0541999	1.01729	1.413	0.426464
	ENSMUSG00000037260	2315.95	2381.45	2194.23	2505.25	2332.95	2111.48	2309.48	2110.44	2175.34	2252.93	2216.05	2403.39	2418.57	2299.2	2171.4	2397.77	2243.81	2361.29	2351.86	2440.28	2298.55	2483.77	2336.35	2300.3	2026.04	2138.04	2004.67	2144.49	2044.32	2029.33	2005.88	2073.93	0.474618	0.920454	-0.353806	1.76299	0.59036	-0.91701	0.430634	-0.924076	-0.482321	0.0457135	-0.205263	1.06974	1.17305	0.360653	-0.509142	1.03152
	ENSMUSG00000033361	1721.51	1515.79	1758.17	1422.79	2115.79	1506.03	1650.82	1574.4	1444.53	1505.08	1589.15	1431.9	1560.42	1641.45	1499.99	1517.79	1870.46	1899.99	1966.31	1908.93	1970.56	1820.58	1734.55	2035.07	1618.8	1496.24	1437.64	1524.99	1505.54	1590.97	1486.41	1669.32	0.33386	-0.714544	0.520679	-1.1885	2.34323	-0.764268	-0.0263803	-0.415864	-1.07771	-0.76914	-0.340665	-1.14211	-0.487101	-0.0741726	-0.795087	-0.70434
	ENSMUSG00000028456	1595.12	1438.06	1810.93	1261.4	1731.03	1511.71	1499.91	1509.56	1161.61	1383.14	1452.65	1308.56	1480.79	1485.64	1486.71	1319.97	1749.71	1801.87	1918.94	1699.83	1760.65	1412.76	1692.5	1943.36	1491.53	1379.09	1347.87	1410.09	1340.72	1374.38	1386.84	1318.08	0.405476	-0.384754	1.49129	-1.27357	1.08926	-0.0141884	-0.0735398	-0.0250342	-1.77566	-0.661078	-0.311331	-1.03631	-0.169761	-0.145366	-0.139991	-0.978899
	ENSMUSG00000043857	5240.22	6443.88	5808.03	5881.59	5190.72	6164.15	6037.18	6652.07	6295.25	6214.74	7013.85	6707.52	6498.36	6093.31	6582.83	6798.52	5589.21	5744.56	5453.88	5705.88	5923.48	5634.53	6535.78	5621.85	6711.9	6971.86	7203.58	6806.9	6770.08	6902.82	6667.87	6466.28	-1.84571	0.331963	-0.818419	-0.685335	-1.93526	-0.174134	-0.403851	0.708622	0.0630587	-0.0826019	1.36315	0.808945	0.430533	-0.302299	0.583347	0.973582
	ENSMUSG00000085083	9.02768	15.0166	19.0547	11.4796	11.8025	10.0907	11.6725	13.8333	6.83802	9.3801	10.9539	14.3612	15.2484	16.0018	14.0186	12.7904	91.1819	79.0069	61.688	88.5586	73.4696	60.9825	86.4871	63.2086	92.9026	124.793	119.311	124.897	144.044	116.035	117.569	119.148	-0.98184	-0.854355	-0.768395	-0.929647	-0.922774	-0.959212	-0.925541	-0.879544	-1.02845	-0.974339	-0.940838	-0.868306	-0.84942	-0.833383	-0.875599	-0.901744
	ENSMUSG00000085028	726.381	1000.81	941.011	1024.38	994.554	879.782	933.799	1065.16	1088.95	890.256	990.062	1132.84	956.414	912.943	793.894	955.016	775.046	811.732	875.75	817.937	745.191	722.897	843.249	904.751	1095.74	1058.19	1066.72	1042.89	997.229	1090.73	1050.93	960.633	-1.83656	0.500292	-0.00892139	0.701012	0.447011	-0.530309	-0.0703372	1.04825	1.25086	-0.441114	0.408756	1.6246	0.122238	-0.247928	-1.26167	0.110336
	ENSMUSG00000024833	201.387	210.232	252.842	236.344	268.309	173.434	221.777	206.634	243.604	190.16	240.143	229.779	219.408	192.021	230.2	239.607	316.672	282.896	210.4	273.056	274.199	275.692	325.528	297.452	198.532	164.268	207.909	177.354	196.676	171.475	272.329	170.035	-0.661448	-0.459255	0.514731	0.13762	0.868291	-1.30041	-0.195355	-0.541494	0.303579	-0.918069	0.224447	-0.0124441	-0.249519	-0.875526	-0.00282884	0.2122
	ENSMUSG00000021846	2202.06	2540.45	1916.47	1927.22	1947.41	2306.35	2299.48	2306.7	1868.49	2345.88	2194.14	2133.9	2088.18	2330.36	2182.47	2346.61	1859.37	1785.3	1903.52	1714.59	1726.53	1904.43	1985.6	1668.21	2267.84	2325.23	2348.43	2233.16	2022.16	2303.95	2157.04	2216.65	0.426857	1.91421	-0.828416	-0.781167	-0.692431	0.885259	0.855051	0.886774	-1.0393	1.05898	0.392069	0.127294	-0.0736605	0.990797	0.340759	1.06221
	ENSMUSG00000024969	5911.05	6991.55	6416.32	6244.89	6148.3	6614.44	6893.44	6625.27	6614.07	6613.82	6994.47	7004.88	6837.22	6683.69	6996.75	6972.47	6228.71	5986.68	6220.58	6534.89	6272.46	5457.94	6616.26	6204.36	7329.13	7268.56	7157.51	7443.87	6565.09	7422.4	6719.45	6930.46	-1.59778	0.726605	-0.51083	-0.879618	-1.08741	-0.0846196	0.515552	-0.0613316	-0.0854183	-0.0859623	0.732894	0.755301	0.394613	0.0643393	0.737792	0.685575
	ENSMUSG00000025932	422.912	421.348	414.807	461.209	418.594	428.854	430.214	452.175	386.348	397.375	564.546	489.125	349.866	407.624	416.868	432.315	512.59	446.006	464.863	531.352	456.561	423.066	580.184	480.881	423.789	299.249	326.039	372.194	344.875	389.363	356.307	389.714	-0.0777168	-0.102336	-0.205267	0.524965	-0.145673	0.0157945	0.0372023	0.382799	-0.653135	-0.479601	2.15121	0.964299	-1.22726	-0.318307	-0.172831	0.0702659
	ENSMUSG00000056812	13424.2	15657.9	13048.1	14837	14801.9	16558.2	15030	17429.1	17558.3	17623.5	19248.5	17873.8	16639.4	18777.7	18263.3	17946.6	13112.9	14525.8	15645.6	15278.8	15061.3	12937.2	17370.7	15082.1	18626.3	18317.8	18019.6	17785.4	17318.5	19833	16960	18383.6	-1.60991	-0.452247	-1.8048	-0.877677	-0.895892	0.0143488	-0.777659	0.465688	0.532684	0.566461	1.40863	0.696173	0.0564415	1.16463	0.898026	0.733933
	ENSMUSG00000067369	912.49	873.612	943.21	917.69	782.11	781.397	869.6	826.538	771.841	787.075	729.696	758.609	764.115	883.466	787.254	769.129	933.999	936.614	898.883	911.416	913.122	983.343	818.024	1005.14	771.219	728.384	702.874	668.2	882.271	781.305	791.794	752.124	0.926038	0.476555	1.2812	0.986159	-0.581328	-0.589563	0.430174	-0.0676843	-0.700045	-0.52392	-1.18729	-0.853027	-0.789374	0.590485	-0.521857	-0.7314
	ENSMUSG00000032940	267.358	194.332	254.308	199.204	273.03	208.12	165.082	185.885	240.185	195.277	224.133	183.316	229.573	172.651	217.657	196.119	253.831	249.764	293.018	161.127	335.861	299.831	253.455	271.425	155.262	143.894	154.751	173.607	217.451	134.085	187.151	192.375	1.05425	-0.418894	0.790979	-0.320611	1.16867	-0.140748	-1.00895	-0.58931	0.506095	-0.399846	0.182273	-0.641115	0.292018	-0.856273	0.0516292	-0.382842
	ENSMUSG00000043243	181.942	190.799	172.958	177.596	204.576	185.416	170.085	209.228	242.75	208.068	209.809	207.815	169.427	192.863	250.121	212.321	129.38	137.625	142.103	125.458	177.114	176.595	223.425	172.275	178.169	215.204	265.793	231.06	222.992	255.278	248.335	233.332	-0.424796	-0.182928	-0.670148	-0.543505	0.193319	-0.329926	-0.748627	0.320368	1.23583	0.288674	0.336225	0.281774	-0.766597	-0.126546	1.43714	0.404823
	ENSMUSG00000035722	1015.96	934.562	1111.04	929.845	878.89	898.071	1065.53	1174.1	632.517	897.078	786.151	794.934	1015.71	837.145	810.864	936.257	1675.78	1552.1	1513.56	1568.23	1628.14	2035.29	1375.38	1546.75	1159.37	1160.07	1240.37	1110.34	1472.3	1079.13	1250.08	1118.26	-0.455301	-0.708008	-0.160132	-0.72265	-0.880841	-0.821293	-0.30141	0.03564	-1.64571	-0.824375	-1.16875	-1.14148	-0.45607	-1.01044	-1.09203	-0.702744
	ENSMUSG00000037815	4802.73	5215.17	4892.67	4943.64	4250.46	5086.34	4803.23	5057.79	4917.39	5076.34	5026.14	5376.16	4962.51	5214.89	5065.87	5018.1	4493.79	4795.21	4586.95	4708.37	4521	4623.24	4482.91	4145.74	5138.92	4934.42	5288.69	5268.16	5026.31	5166.16	5273.83	5015.4	-0.358303	0.996208	-0.0629108	0.104483	-2.172	0.5731	-0.356655	0.479345	0.0182641	0.540263	0.375417	1.5249	0.166443	0.995297	0.50589	0.349004
	ENSMUSG00000020312	2729.83	2693.27	2721.16	2703.78	2870.36	2672.14	2486.24	2980.2	2587.34	2703.17	3256.67	2706.66	2718.45	2568.71	2731.41	3075.66	2410.16	2528.22	2585.39	2352.95	2503.21	2346.56	2487.7	2472.57	3040.33	2950.46	2822.13	3015.02	2770.08	2920.22	2687.3	2914.17	0.0483246	-0.116486	0.00925532	-0.0691208	0.681761	-0.211727	-1.04969	1.1769	-0.59399	-0.0718412	2.42309	-0.0561097	-0.00296779	-0.677963	0.0554344	1.60719
	ENSMUSG00000074899	124.999	123.666	142.911	121.548	108.583	114.151	113.39	135.739	96.587	162.02	187.901	141.922	126.223	116.223	97.3922	131.315	128.148	126.156	78.2116	105.778	132.508	106.719	124.926	90.4751	190.896	157.901	174.833	211.076	192.521	163.739	130.766	191.134	-0.328839	-0.36886	0.209074	-0.432454	-0.821828	-0.654608	-0.677463	-0.00629799	-1.18207	0.782944	1.56018	0.179398	-0.292072	-0.592368	-1.15789	-0.13916
	ENSMUSG00000054309	3029.13	3413.18	3037.77	3516.8	3247.25	3293.35	3193.26	3202.4	3406.19	3338.46	3595.4	3466.96	3423.27	3574.29	3527.52	3490.07	2721.9	2899.04	2998.48	2991.31	2833.83	2811.55	3063.08	2872.89	3236.32	3277.73	3255.67	3427.18	3074.79	3165.19	3253.55	3398.21	-0.790371	0.800995	-0.754602	1.23036	0.113432	0.304443	-0.110293	-0.0724091	0.772016	0.49138	1.55604	1.02384	0.84279	1.46858	1.27476	1.11961
	ENSMUSG00000042155	2909.69	2777.18	2620.76	2586.96	2928.58	2934.5	2758.88	2990.58	2524.94	2966.67	2933.95	2786.07	2729.47	2935.06	2896.68	2894.89	2691.1	2800.92	2862.99	2710.88	3029.31	2657.82	2964.58	2862.98	2391.29	2565.9	2270.46	2399.28	2378.11	2604.35	2338.19	2559.21	0.849966	0.233671	-0.49387	-0.6511	0.937839	0.965343	0.148513	1.22618	-0.939545	1.11497	0.962808	0.275006	0.0117243	0.96797	0.789454	0.781142
	ENSMUSG00000030254	254.164	216.415	279.958	247.824	373.745	252.267	279.306	268.02	234.202	262.643	237.615	258.502	249.904	282.979	292.177	289.063	333.923	317.302	282.002	311.185	282.071	322.699	353.156	276.383	246.892	219.025	244.529	203.582	200.831	226.914	229.14	239.538	-0.325077	-1.22839	0.292173	-0.476797	2.53646	-0.370466	0.276564	0.00648417	-0.802757	-0.122182	-0.721094	-0.221279	-0.427004	0.364454	0.584557	0.510048
	ENSMUSG00000055963	965.962	1067.06	956.402	1069.63	1210.93	1044.39	962.146	944.985	1092.37	1015.61	951.302	939.391	926.764	1015.69	1061.72	937.11	1011.63	1120.11	1139.03	1130.35	1107.29	1048.14	1212.02	1132.8	945.571	975.423	901.333	881.774	894.736	872.844	926.159	991.661	-0.513835	0.564522	-0.615807	0.591882	2.09911	0.322664	-0.554533	-0.737581	0.834515	0.0157141	-0.670205	-0.797247	-0.931928	0.0165996	0.507584	-0.821581
	ENSMUSG00000021125	410.412	544.13	455.115	483.493	436.691	487.506	486.909	482.435	610.293	457.066	663.973	657.236	465.924	594.592	537.133	470.687	363.496	375.92	384.449	435.413	435.57	381.141	446.85	368.097	488.693	574.303	543.399	599.507	473.684	571.152	539.86	485.281	-0.984881	0.650327	-0.438218	-0.0911994	-0.663524	-0.0421163	-0.0494151	-0.10413	1.45942	-0.414357	2.11586	2.03347	-0.306045	1.26741	0.564756	-0.247799
	ENSMUSG00000038677	2277.06	2560.77	2326.14	2190.57	2134.67	2634.3	2008.5	2892.88	2401.85	2888.22	3394.86	2747.21	2686.26	2781.78	2961.61	2940.94	2249.98	2219.84	2264.83	2329.58	2465.17	2065.78	2581.4	2135.46	2808.71	3220.43	2989.87	2847.66	3008.31	2957.61	2706.5	2703.18	-0.915465	-0.125124	-0.778725	-1.15639	-1.31212	0.0797113	-1.66359	0.800051	-0.56782	0.787056	2.19842	0.394256	0.224463	0.490558	0.991506	0.933925
	ENSMUSG00000101111	16.6665	23.8499	17.589	53.3462	17.3103	11.352	15.0075	27.6665	112.827	26.4348	2427.55	30.4119	22.8726	73.2713	15.4942	175.655	3.69656	15.2916	185.064	671.569	86.5891	43.196	685.891	9.91508	5.09056	2.5468	7.08781	9.99178	15.2354	5.15713	5.99844	18.6169	-0.301193	-0.28511	-0.299127	-0.219071	-0.299751	-0.313091	-0.304907	-0.276565	-0.0859004	-0.279322	5.09647	-0.270418	-0.287298	-0.174461	-0.303817	0.0547625
	ENSMUSG00000014776	623.604	484.947	603.889	719.161	632.612	594.72	525.262	546.414	616.276	654.048	554.434	543.191	553.178	457.314	453.021	506.5	1598.15	1789.12	1554.32	1608.81	1527.12	1466.12	1459.47	1519.49	1226.82	1160.07	1245.09	1410.09	1228.53	1104.92	1164.9	1121.98	-0.795163	-1.10744	-0.839565	-0.579955	-0.774877	-0.860215	-1.01664	-0.969007	-0.811667	-0.726599	-0.950944	-0.976265	-0.953772	-1.16967	-1.17934	-1.0589
	ENSMUSG00000068566	1565.26	1552.01	1558.82	1528.13	1613.79	1579.19	1717.52	1573.53	1578.73	1642.37	1482.14	1546.79	1338.47	1481.43	1485.97	1502.45	1834.73	1617.09	1945.38	1637.1	1814.44	1702.43	1667.28	1778.52	1602.25	1542.09	1468.36	1613.67	1477.84	1460.76	1326.86	1428.54	-0.132811	-0.230667	-0.180335	-0.406954	0.225519	-0.0299437	0.991468	-0.0717235	-0.0333761	0.436547	-0.74654	-0.269232	-1.80739	-0.751825	-0.71829	-0.596631
	ENSMUSG00000087011	40.2773	28.2665	42.5067	24.3097	33.8337	37.8401	28.3475	26.802	22.2236	46.0477	56.4546	42.2388	39.8153	48.0053	50.9096	37.5185	35.7335	30.5833	23.133	23.3696	23.6152	21.598	24.0242	29.7452	43.2697	43.2956	63.7903	49.9589	36.0111	82.5141	51.5866	53.3685	0.10781	-0.757586	0.268441	-1.04268	-0.356461	-0.0677986	-0.751753	-0.863109	-1.19299	0.523575	1.2734	0.249136	0.0745185	0.664621	0.873875	-0.0909683
	ENSMUSG00000094840	1786.09	2142.95	1992.69	2138.58	1828.59	1853.53	1601.63	2221.97	2559.98	2163.39	2730.88	2616.27	2216.95	1951.37	2034.17	2572.58	1927.14	1823.53	1695.32	1639.56	1802.63	1367.02	1829.44	1852.88	2573.28	2359.61	2386.23	2288.12	2170.36	2191.78	2010.68	2306.02	-0.899985	0.184105	-0.272385	0.170804	-0.770869	-0.695111	-1.46034	0.424134	1.45097	0.246187	1.97014	1.62196	0.408887	-0.397885	-0.146368	1.48922
	ENSMUSG00000009647	1245.82	1576.74	1339.7	1518.68	1563.43	1555.23	1561.61	1490.53	1606.08	1392.52	1460.24	1400.64	1280.02	1278.46	1266.1	1328.5	1487.25	1594.15	1683.2	1633.41	1332.95	1549.97	1440.25	1561.63	1299.36	1303.96	1123.42	1278.95	1285.32	1269.94	1230.88	1242.37	-1.12112	1.11255	-0.487478	0.720641	1.02272	0.967329	1.01043	0.530664	1.31058	-0.130933	0.326151	-0.0761161	-0.890281	-0.900822	-0.984242	-0.563071
	ENSMUSG00000066057	887.49	955.761	952.004	1064.22	948.918	963.66	943.804	943.256	1030.83	932.893	1056.63	1063.57	916.599	1015.69	1049.92	1003.62	995.608	1062.77	1151.14	1250.89	1082.36	982.073	1168.78	1068.35	925.208	1027.63	849.356	991.684	813.019	808.38	784.596	944.498	-0.980141	-0.318336	-0.354756	0.733075	-0.384676	-0.241765	-0.434251	-0.439563	0.409375	-0.540017	0.659437	0.72677	-0.697971	0.262614	0.594394	0.145594
	ENSMUSG00000041669	681.937	780.862	792.971	601.665	530.324	706.979	643.654	861.121	571.829	1002.82	923.496	815.209	832.733	779.034	925.964	866.336	784.904	714.885	571.716	688.789	722.888	726.708	750.756	659.353	1016.84	1023.81	953.31	942.974	993.074	945.044	936.956	922.158	-0.842375	-0.149583	-0.064788	-1.40454	-1.90415	-0.667004	-1.11048	0.41248	-1.61348	1.40481	0.849303	0.0909522	0.213672	-0.16239	0.866588	0.449005
	ENSMUSG00000102437	35.4163	52.9997	36.6437	35.114	63.7333	58.6521	60.8637	42.3644	46.1566	39.2259	63.1954	63.3582	49.1338	50.5319	49.4339	39.2239	29.5725	14.0173	31.9456	33.2095	34.1109	44.4664	32.4327	21.0695	41.9971	67.4901	51.9773	74.9383	38.7811	64.4641	71.9813	67.0209	-0.761319	0.389596	-0.680976	-0.781106	1.09216	0.759571	0.904328	-0.306535	-0.058315	-0.511965	1.05695	1.06761	0.136552	0.228068	0.156199	-0.512094
	ENSMUSG00000030102	52265.4	65611	57871.5	40897.7	46454.5	58173.4	60175.8	63802.5	37292.8	64443.8	65659.2	53222.6	59484	68492.6	66568.3	63886.3	42169.2	44721.7	48925.2	47904.1	44884.7	40374.2	53510.3	47597.4	64744.2	67057.2	66040.7	66496.5	60455.6	66037.1	60326.3	62396.5	-0.442462	0.952579	0.14355	-1.63076	-1.04989	0.175116	0.384431	0.763532	-2.00757	0.830572	0.957618	-0.342406	0.312117	1.2538	1.05265	0.772297
	ENSMUSG00000019890	531.939	391.315	279.958	465.936	899.348	502.642	392.696	497.133	582.086	378.615	346.311	301.585	371.045	405.098	342.348	370.922	324.065	370.822	290.815	343.165	362.1	308.724	383.186	427.588	138.718	161.722	151.207	246.047	203.601	259.146	177.554	232.091	1.17937	0.228699	-0.52411	0.733164	3.66319	0.981315	0.238037	0.94407	1.51839	0.142844	-0.0755421	-0.377905	0.0916669	0.321877	-0.10233	0.0908348
	ENSMUSG00000001415	6965.9	9492.25	7570.6	7705.49	7256.15	7774.24	7695.5	8400.25	7039.74	8115.49	9124.58	9025.59	8462.02	8127.22	8243.66	8341.9	7782.5	7193.45	7453.23	7405.71	7685.44	7225.16	8663.12	7288.82	9341.17	9569.59	9850.87	8998.84	8905.81	8829.01	8482.99	9798.71	-1.48957	1.45427	-0.784942	-0.627754	-1.15135	-0.547643	-0.639395	0.181817	-1.40353	-0.150004	1.02584	0.910496	0.253794	-0.136337	-0.000650585	0.11382
	ENSMUSG00000027466	5637.44	6751.28	5935.55	6591.3	6276.55	6904.55	6526.59	6847.47	7341.47	7077.71	7422.51	7595.38	6946.5	6404.92	7125.13	7400.52	7391.9	7207.46	6974.05	7213.84	7038.65	6329.48	7793.45	6905.85	8153.8	8109	9028.69	8515.49	8004.15	8386.78	8003.12	8201.37	-2.06947	-0.64119	-1.6872	-0.846333	-1.24994	-0.44465	-0.929314	-0.51785	0.115608	-0.22261	0.219532	0.441204	-0.390862	-1.08533	-0.161807	0.191336
	ENSMUSG00000025915	2677.75	3206.48	2875.07	2669.34	2224.37	2800.17	2674.67	2529.76	2711.27	2999.07	3189.26	2777.62	2856.54	3009.18	2978.58	2839.47	1996.14	2047.81	2139.25	2035.62	1786.88	1828.21	2033.65	1862.8	2621.64	2961.93	2393.32	2562.89	2117.73	2471.55	2142.64	2415.24	0.393943	1.66302	0.867553	0.373755	-0.694266	0.68777	0.386545	0.0387336	0.474412	1.16519	1.62169	0.633667	0.823071	1.18944	1.116	0.782106
	ENSMUSG00000024065	3297.88	3335.45	2968.88	3462.1	3399.11	3107.93	3451.72	3082.22	2960.01	3243.81	2939.01	3271.82	3212.33	3046.23	3035.39	3041.56	3321.98	3361.61	3425.89	3383.68	3619.69	3874.93	3218.04	3538.44	3040.33	3000.13	3022.95	3067.48	3029.08	3051.73	2920.04	3111.51	0.369669	0.534921	-1.07756	1.09205	0.81495	-0.465883	1.04638	-0.578961	-1.11657	0.131811	-1.20894	0.255024	-0.00664668	-0.737284	-0.784974	-0.757852
	ENSMUSG00000084876	7.63881	12.3666	5.863	2.70108	5.50782	6.30668	5.83624	1.72916	2.56426	0	5.89824	7.60299	1.69427	4.21099	9.59166	7.67424	140.469	108.316	109.056	140.218	127.26	96.5557	140.541	100.39	207.44	202.47	199.64	174.856	181.44	188.235	177.554	148.935	-0.899853	-0.840303	-0.922221	-0.962048	-0.926695	-0.916632	-0.922558	-0.97429	-0.963771	-0.996069	-0.921777	-0.900305	-0.974729	-0.943029	-0.875256	-0.899407
	ENSMUSG00000022751	613.882	528.23	584.834	673.243	507.506	557.51	479.406	576.674	834.238	663.429	670.714	664.839	570.121	585.328	527.541	595.18	396.765	393.76	414.191	375.144	450.001	339.215	396.399	430.067	586.686	543.741	523.317	594.511	530.47	511.845	490.672	487.763	0.750304	-0.0571047	0.476478	1.30988	-0.252468	0.218907	-0.517359	0.399558	2.82752	1.21736	1.28604	1.23065	0.337783	0.481134	-0.0636024	0.574003
	ENSMUSG00000094002	959.712	717.263	903.635	883.927	1112.58	784.551	902.95	832.59	676.109	801.572	724.641	843.087	933.541	832.092	780.613	766.571	1027.64	1004.15	1031.07	883.126	928.865	1209.49	982.589	1002.66	673.226	679.995	669.798	779.359	930.747	631.748	782.197	855.137	0.717477	-1.03103	0.313056	0.170927	1.81993	-0.54576	0.308119	-0.19931	-1.32783	-0.423007	-0.977823	-0.123608	0.52874	-0.202898	-0.574157	-0.675427
	ENSMUSG00000104157	252.775	262.349	253.575	254.576	290.341	284.431	261.797	316.436	296.599	286.519	360.635	311.722	291.414	360.461	262.664	306.97	114.593	141.448	124.478	119.308	161.371	148.645	171.773	117.742	188.351	198.65	202.003	166.113	166.205	203.707	217.144	183.687	0.348913	0.480825	0.359931	0.373733	0.866519	0.785096	0.473227	1.22608	0.952754	0.813867	1.83509	1.16114	0.881311	1.83269	0.485169	1.09565
	ENSMUSG00000042506	11256.8	10543.4	10573.9	10266.1	12141.6	10036.4	10390.2	10628.3	9963.85	10702.7	11376	10842.7	10773	10523.3	10501.4	10435.3	11911.6	11801.3	11371.5	11504	11869.3	11802.7	11130.4	11352.8	10714.3	10268.7	10109.6	10571.3	10645.4	10093.8	10217.7	10149.9	0.683891	-0.451657	-0.403096	-0.893032	2.09218	-1.25859	-0.695554	-0.316581	-1.37415	-0.198129	0.873614	0.0247321	-0.086213	-0.483709	-0.51854	-0.6238
	ENSMUSG00000091095	2.08331	4.41664	2.19862	2.02581	5.50782	1.892	4.16874	4.3229	0.854752	4.26368	6.74084	0.844776	3.38854	5.05319	1.47564	7.67424	925.373	977.391	1146.74	1158.64	868.515	881.706	1004.21	1108.01	799.217	786.96	845.812	835.562	729.916	747.784	753.404	795.563	-0.96481	-0.959792	-0.964562	-0.964934	-0.957445	-0.965222	-0.960325	-0.959994	-0.967453	-0.960121	-0.954793	-0.967474	-0.962003	-0.958423	-0.966117	-0.952786
	ENSMUSG00000035397	2970.8	3240.93	2910.25	3608.64	3099.33	3690.67	3137.4	3586.27	4245.55	3582.34	3939.18	3985.65	3456.31	3626.51	3557.03	3809.83	2698.49	2570.27	2587.59	2924.89	2882.37	2406.27	3321.34	2696.9	3417.04	3378.33	3323	3475.89	3114.96	3616.44	3410.71	3436.68	-0.75182	-0.141151	-0.888714	0.690096	-0.461271	0.87554	-0.375206	0.639542	2.12994	0.630657	1.43734	1.5424	0.345731	0.730495	0.57343	1.14493
	ENSMUSG00000037922	56.9438	102.466	94.5409	89.8108	74.7489	92.0775	87.5436	117.583	104.28	119.383	112.909	92.0806	99.1147	123.803	104.77	93.7962	72.6991	95.5728	78.2116	83.6387	74.7815	53.3597	79.2798	79.3207	151.444	123.52	131.124	119.901	112.188	100.564	106.772	114.184	-1.9114	0.197628	-0.169546	-0.388689	-1.0865	-0.283672	-0.493724	0.897976	0.281654	0.981382	0.681449	-0.283528	0.0423567	1.18617	0.304385	-0.204043
	ENSMUSG00000074749	790.269	709.313	743.868	862.994	743.555	798.425	727.029	698.58	776.97	755.524	669.871	681.734	786.14	753.768	755.527	698.356	845.281	863.978	795.335	857.297	859.331	960.475	911.718	954.327	691.043	767.859	711.144	691.931	674.515	773.57	786.995	755.847	0.173641	-0.85798	-0.417647	1.10036	-0.421634	0.277576	-0.632223	-0.994748	0.00416754	-0.269114	-1.36058	-1.20941	0.121025	-0.291494	-0.26907	-0.997606
	ENSMUSG00000048234	1137.49	1122.71	977.655	1127.02	1192.05	1126.37	1228.11	1029.71	1144.51	1109.41	1124.04	1133.69	1156.34	1174.87	1185.68	1202.3	775.046	828.298	923.117	843.767	877.699	855.026	894.901	827.909	967.205	994.524	984.024	1160.3	936.287	1068.82	936.956	1090.95	0.767137	0.655959	-0.435387	0.688409	1.17763	0.683512	1.44896	-0.0437156	0.819995	0.555886	0.665929	0.738562	0.908957	1.04837	1.12969	1.25474
	ENSMUSG00000002688	920.823	1082.08	962.265	1077.05	811.222	927.082	944.638	825.673	933.389	1028.4	1076.01	1039.07	1030.96	1040.96	952.525	949.048	788.6	900.933	826.179	827.777	678.281	696.217	760.366	643.241	1116.1	1073.48	1113.97	1005.42	1063.71	885.737	878.172	815.421	-0.0494185	1.1739	0.264967	1.13579	-0.880883	-0.00194085	0.131243	-0.771256	0.0459115	0.766686	1.12785	0.847671	0.786124	0.861954	0.191082	0.164698
	ENSMUSG00000036620	2449.97	2631.44	2513.76	2975.23	2318	2709.35	2583.79	2659.45	3062.58	2883.1	3105	2826.62	2816.72	2509.75	2863.48	2900.86	2445.89	2167.59	2247.21	2457.5	2509.77	2154.72	2574.19	2338.72	2988.16	2847.32	2928.45	2866.39	2756.23	2680.42	2638.11	2720.55	-0.821092	-0.11276	-0.572101	1.22925	-1.33623	0.191373	-0.298751	-0.00342436	1.57019	0.869606	1.73579	0.649142	0.610493	-0.587749	0.793014	0.938939
	ENSMUSG00000025068	936.795	849.762	829.614	1156.06	1045.7	889.242	934.633	859.392	1243.66	920.102	808.059	979.94	886.949	819.459	769.546	833.934	787.368	790.069	784.319	757.668	864.579	805.478	814.42	773.376	565.052	653.254	580.019	535.809	642.659	631.748	625.038	585.812	0.771827	0.236828	0.112979	2.11966	1.44126	0.479511	0.758531	0.296022	2.65817	0.669212	-0.0195243	1.03704	0.465419	0.0505555	-0.256264	0.139532
	ENSMUSG00000006276	3300.66	3671.11	3623.33	3458.05	3646.96	3565.17	3375.85	3586.27	3302.76	3607.07	3635.84	3631.69	3622.34	3735.15	3463.33	3607.74	3366.34	3455.91	3233.11	3491.92	3097.53	3213.02	3369.39	3522.33	3719.92	3832.93	3615.96	3758.16	3476.45	3896.21	3955.37	3816.47	-1.23742	0.588611	0.353095	-0.461603	0.469558	0.0663769	-0.866791	0.170426	-1.22705	0.272947	0.414758	0.394302	0.348221	0.904263	-0.435605	0.276258
	ENSMUSG00000057246	179.165	134.266	199.342	151.26	183.332	165.235	140.07	117.583	153.001	170.547	175.262	239.072	203.312	183.599	195.522	185.034	134.309	159.288	123.376	169.737	154.811	121.965	156.157	126.417	209.985	221.571	231.535	193.591	163.435	219.178	226.741	203.545	0.129239	-1.17815	0.716769	-0.683298	0.250571	-0.276375	-1.00915	-1.66393	-0.632619	-0.121691	0.0155959	1.87364	0.832374	0.258367	0.605545	0.300155
	ENSMUSG00000019877	37320.4	38112.1	36450.3	39086.6	39428.9	37529.8	39242.1	36971.1	38747.6	37292.7	36976.1	38601.2	36126	40681.6	37580.1	36265	32211.9	34271.1	35995	34970.8	34595	35470.2	35423.7	35285.3	31824.9	32651.2	31331.7	32347.1	31293.6	32390.6	30964	31185.8	0.616717	0.89756	0.308023	1.24326	1.36469	0.690985	1.29842	0.492803	1.12302	0.60688	0.494551	1.07107	0.192999	1.80908	0.70884	0.242316
	ENSMUSG00000037795	1093.04	1142.14	993.045	781.961	1421.02	1162.95	1006.33	1018.47	832.529	1002.82	884.736	739.179	1036.89	1158.02	933.342	982.303	1163.19	1098.45	1205.12	1264.42	1061.37	973.179	1166.37	1101.81	834.851	809.882	787.928	804.338	815.789	868.976	909.364	850.173	0.583424	0.881686	-0.0240242	-1.30627	2.57572	1.00808	0.0567047	0.130445	-0.999095	0.0353374	-0.681959	-1.56615	0.242324	0.978146	-0.386697	-0.0892824
	ENSMUSG00000038400	4449.26	6079.07	4899.27	5735.73	3921.56	5252.2	5116.72	4940.21	6148.23	5375.65	5963.12	6035.08	5319.15	5570.3	5211.96	5330.19	3798.84	3905.74	4009.72	4223.75	3781.06	3324.82	4287.12	3973.47	4944.2	5359.73	5285.14	5405.55	4403.04	4669.78	4645.19	4907.42	-0.571091	1.5723	0.0207254	1.12078	-1.26507	0.484875	0.306697	0.0745624	1.66326	0.64722	1.41981	1.51445	0.572924	0.903213	0.431951	0.587432
	ENSMUSG00000062296	42048.9	55514.5	48524.4	31382.4	43555.8	50637.6	46837.5	48061.1	29957.4	49607.9	54870.5	42333.4	49747.1	48711.1	49909.8	52774.9	36918.8	37144.7	37344.4	35140.5	36690.2	30892.7	39237.5	36657.3	53201.4	51512.8	49980.9	50510.9	47777	50784.8	46261.2	47601	-0.365007	1.45187	0.508714	-1.80419	-0.161679	0.793842	0.281112	0.446204	-1.99647	0.654912	1.36497	-0.32661	0.67369	0.533906	0.695648	1.08222
	ENSMUSG00000021318	1437.48	1612.96	1449.63	1077.73	1300.63	1450.54	1532.43	1415.32	1128.27	1627.02	1739.98	1505.39	1563.81	1629.65	1632.06	1762.52	1267.92	1181.28	1141.23	1081.15	1147.96	1116.74	1206.01	1124.12	1658.25	1510.25	1560.5	1581.2	1452.91	1297.02	1356.85	1655.66	0.11672	0.941091	0.173762	-1.5734	-0.526215	0.178036	0.562775	0.012573	-1.33595	1.00716	1.53784	0.435745	0.710191	1.01953	1.03082	1.64372
	ENSMUSG00000047221	688.881	581.23	682.306	713.759	682.182	630.668	680.339	665.726	695.768	596.915	629.426	674.976	640.433	635.86	568.121	575.568	734.384	732.725	703.904	719.539	627.115	741.954	677.482	682.901	589.232	583.217	613.096	550.797	682.825	491.217	515.866	553.543	0.709273	-0.917177	0.609935	1.08514	0.608058	-0.170247	0.580212	0.359428	0.813324	-0.6802	-0.189004	0.499186	-0.0227076	-0.0918019	-1.11523	-1.00273
	ENSMUSG00000027210	19570.6	22505.4	18741.1	20601.8	19353.7	22513	21405.7	21632.6	23656.1	23606.3	24535.8	25194.6	22206.8	23770.2	23534.2	23307.5	17147.1	17538.2	18801.6	19287.3	17456.9	14662.5	20604.3	17818.6	21091.4	22702.2	21185.5	22647.6	19801.9	21699.9	20585.4	20966.4	-0.560937	0.639814	-0.900338	-0.139051	-0.649699	0.642885	0.189854	0.282713	1.1106	1.09021	1.47053	1.74006	0.517613	1.15728	1.06073	0.967973
	ENSMUSG00000072893	793.047	653.663	737.272	771.157	994.554	717.7	746.205	724.517	723.12	638.699	669.029	802.537	671.777	624.911	697.978	767.424	895.801	791.343	912.101	894.196	959.04	796.584	921.328	965.481	759.765	672.354	652.079	684.437	740.997	705.238	687.421	733.507	0.264004	-1.08601	-0.276207	0.0519879	2.21571	-0.465773	-0.189683	-0.399743	-0.413273	-1.23094	-0.93718	0.355924	-0.910561	-1.36448	-0.656796	0.0158299
	ENSMUSG00000023348	345.135	409.864	323.198	432.847	334.403	380.293	395.197	407.217	577.813	413.577	422.988	473.075	398.153	387.411	360.794	352.162	328.994	352.982	309.542	334.555	299.126	285.856	329.131	302.41	371.611	502.992	441.807	432.144	383.656	429.331	512.267	407.09	-0.652936	0.317748	-0.98191	0.662401	-0.813875	-0.125711	0.0977945	0.278044	2.83631	0.373421	0.51455	1.26565	0.142121	-0.0189593	-0.418117	-0.547557
	ENSMUSG00000039713	2035.39	1967.17	2197.89	2027.83	2131.52	2200.4	2129.39	2518.52	2036.02	2502.78	2678.64	2282.59	2313.52	2041.49	2370.62	2614.36	2424.95	2089.86	2316.61	2015.94	2521.58	1899.35	2498.52	2398.21	3081.06	2928.82	3053.66	2951.32	2656.51	2726.83	2627.32	2721.79	-1.10889	-1.31356	-0.621383	-1.13157	-0.820489	-0.613857	-0.826878	0.340522	-1.10701	0.293304	0.820905	-0.367296	-0.274482	-1.0906	-0.103201	0.628043
	ENSMUSG00000062190	1743.04	1581.16	1676.08	1660.49	1864	1560.27	1760.04	1641.84	1582.15	1578.41	1437.49	1665.05	1527.38	1698.71	1615.09	1603.92	1721.37	1636.21	1799.97	1741.65	1574.35	1791.36	1633.64	1699.2	1506.8	1452.95	1451.82	1452.55	1505.54	1571.64	1395.24	1463.29	1.09827	-0.261318	0.535954	0.404944	2.11424	-0.436733	1.24111	0.248303	-0.253016	-0.284362	-1.468	0.443308	-0.71297	0.726019	0.0236501	-0.0701789
	ENSMUSG00000014956	15229	15529.8	14323.3	16228.1	14790.8	15677.1	15516.9	15027.2	18764.4	16626.6	16135.9	17704.8	16003.2	18596.6	16855.5	16471.5	11846.3	12239.7	13318	12795.5	11784	12365.5	12613.9	12310.8	13818.3	15114	14030.3	13802.4	13397.5	14829.3	13653.7	14027.2	0.263373	0.422803	-0.216671	0.792901	0.0311372	0.500898	0.415967	0.156439	2.13722	1.00416	0.744051	1.57562	0.673721	2.04828	1.12546	0.921916
	ENSMUSG00000052915	8002	9096.52	8579.03	9076.29	8490.69	9110.63	9128.72	8973.47	10045.9	8581.08	9059.69	9603.42	8928.79	9276.82	9250.78	8889.33	6815.23	6834.09	7634.99	7944.45	7181.65	6930.41	8241.5	7804.41	8051.99	8526.68	9078.3	8389.35	8448.75	8853.5	8655.75	8495.52	-0.627314	0.753165	0.10048	0.727652	-0.0109424	0.770962	0.793778	0.597966	1.95059	0.103065	0.706723	1.3925	0.541618	0.980572	0.947737	0.491843
	ENSMUSG00000058301	3415.24	4050.06	3607.21	3726.13	3690.24	3959.33	3866.09	4036.72	3546.37	3835.61	3935.81	3842.89	3725.69	3632.4	3675.08	3847.35	3788.98	4020.43	3862.11	4114.29	3847.97	3755.51	3966.39	4213.91	4528.05	4623.71	4602.35	4664.91	4240.99	4352.62	4327.28	4357.6	-1.73744	0.183719	-1.15648	-0.796583	-0.905219	-0.0908526	-0.373021	0.143344	-1.34061	-0.465285	-0.162038	-0.443252	-0.797911	-1.08024	-0.951085	-0.429741
	ENSMUSG00000028337	789.575	781.746	785.642	679.32	832.467	597.873	709.52	702.038	608.584	713.74	678.297	715.525	666.694	701.551	650.019	746.959	556.949	628.232	559.598	544.881	568.077	687.324	462.466	582.511	800.49	799.694	675.705	665.702	760.387	684.609	680.223	805.492	1.1997	1.11244	1.15587	-0.0291307	1.67775	-0.936898	0.307461	0.224069	-0.817525	0.35449	-0.0405326	0.37439	-0.169855	0.218644	-0.355706	0.724733
	ENSMUSG00000032679	488.189	662.496	515.944	603.015	358.008	546.158	486.076	397.706	453.873	539.782	563.703	745.093	479.478	528.059	273.731	431.463	298.19	326.222	294.12	412.044	305.686	318.888	300.302	226.807	646.501	523.367	485.515	427.148	610.803	428.042	421.091	520.033	0.248846	1.63062	0.468864	1.1591	-0.78313	0.708381	0.232092	-0.468431	-0.0231823	0.657833	0.847463	2.28538	0.179789	0.5649	-1.45121	-0.200837
	ENSMUSG00000024960	1079.16	1124.48	1119.1	1054.77	1014.22	1099.25	1181.42	1090.23	943.647	1098.32	1143.42	1078.78	1156.34	1035.06	1146.57	1186.1	1139.77	1071.69	1120.3	1136.5	1073.18	1046.87	1162.77	1099.33	1211.55	1195.72	1286.44	1231.49	1328.25	1357.61	1422.83	1336.69	-0.660315	-0.232581	-0.283331	-0.890452	-1.2731	-0.470628	0.304846	-0.555753	-1.93919	-0.479406	-0.0538462	-0.663862	0.0681065	-1.07645	-0.0240586	0.348956
	ENSMUSG00000034579	403.468	564.447	465.376	430.146	407.578	391.645	420.209	446.123	362.415	424.663	529.156	418.164	474.395	410.993	408.752	538.902	511.358	416.697	408.683	455.093	409.33	421.796	392.795	359.422	545.962	593.404	580.019	558.291	644.044	461.563	634.635	534.926	-0.832408	1.19648	-0.0521602	-0.496169	-0.780602	-0.98142	-0.621407	-0.29481	-1.34982	-0.565283	0.751696	-0.647184	0.0615156	-0.737566	-0.765808	0.874526
	ENSMUSG00000022095	3558.99	4141.93	3931.87	4281.2	3830.29	3929.69	3855.26	4801.01	4074.6	4277.32	4918.29	4647.96	4284.8	3935.59	4319.93	4639.5	3671.92	3617.75	3742.04	3692.4	3934.56	3524.28	4093.72	3807.39	4738.03	4446.71	4467.68	4463.83	4311.63	4472.52	4197.71	4680.29	-1.54838	-0.0597746	-0.596175	0.295888	-0.855576	-0.601747	-0.79183	1.62327	-0.231694	0.285978	1.92277	1.23244	0.305077	-0.586673	0.394791	1.21085
	ENSMUSG00000029291	11181.8	10773.1	11394	11443.8	11372.9	10073.7	11274.8	10851.3	10034.8	10582.5	10551.1	10812.3	10809.4	10840.8	10162.7	10176.9	10551.2	11002.3	10961.7	10887.8	10523.2	12018.6	10390.5	10337.7	9865.5	9732.59	9750.46	9564.63	10098.3	9820.46	9763.06	9382.93	1.02823	0.382611	1.36337	1.44199	1.32996	-0.72212	1.17507	0.50622	-0.783509	0.0815244	0.0320122	0.444553	0.440031	0.489553	-0.58143	-0.559059
	ENSMUSG00000055322	3963.85	4673.69	4437.56	3302.06	3621.78	4064.02	4387.19	4224.33	2807.01	4548.49	4175.11	3735.6	4146.72	4541.14	4211.48	4274.55	4097.03	3890.45	3642.9	3871.98	3907.01	3850.79	3757.38	3735.51	5131.28	4888.58	5176.46	4999.64	4554.01	4981.79	4585.21	4947.14	-0.469411	0.81701	0.389074	-1.66873	-1.08932	-0.287863	0.297791	0.0026592	-2.5659	0.59012	-0.0865457	-0.88305	-0.137996	0.576784	-0.0206431	0.0936657
	ENSMUSG00000024793	212.498	359.515	353.246	365.996	280.112	353.174	357.678	357.071	535.075	137.29	388.441	455.334	427.803	342.775	394.734	187.592	87.4854	123.607	190.572	190.647	124.636	209.627	225.827	182.19	223.984	457.15	490.24	398.422	281.163	446.092	411.493	248.226	-0.776267	0.441154	0.389241	0.494822	-0.216368	0.388648	0.425947	0.42092	1.89494	-1.39904	0.680689	1.23462	1.00663	0.302534	0.732795	-0.982503
	ENSMUSG00000039089	985.406	1087.38	966.662	829.905	1074.02	1015.38	930.464	1043.55	868.428	949.095	938.663	835.484	983.522	1041.8	969.495	885.948	962.339	1192.75	1069.63	972.915	983.967	1073.55	1005.41	1037.37	865.394	862.091	843.449	828.068	875.346	894.762	822.986	874.995	0.322887	1.41722	0.121729	-1.34591	1.27391	0.64451	-0.26674	0.946843	-0.932491	-0.0667932	-0.178753	-1.28605	0.302672	0.928091	0.152136	-0.744471
	ENSMUSG00000023150	19683.8	22171.5	20971.2	19957.6	19749.5	24708.3	21915.9	23224.3	21501.3	21261.3	24472.6	23863.2	21373.2	25571.7	24261	23115.7	16176.2	16063.9	18547.2	18244.3	17952.8	15894.8	20674	17852.1	20520	21827.3	20879.5	21014	20504.1	23446.9	21998.7	20559.3	-0.496975	0.490243	0.0139091	-0.388339	-0.470928	1.49692	0.388804	0.908022	0.224264	0.129012	1.4034	1.16157	0.173426	1.83953	1.31941	0.8649
	ENSMUSG00000052459	14728.3	13111.2	13947.3	14055.7	16342.5	12835.4	14975	13453.7	12562.3	13079.3	12656.8	13278.2	13451.6	14256.7	13800.9	12787.8	12920.7	14088.7	13785.1	13869.3	13852.9	15235.5	13063.2	14394.2	11551.7	12038.7	11469.3	12279.9	12362.9	12230.1	11852.9	12488.2	1.2523	-0.203921	0.549008	0.646608	2.7059	-0.452371	1.47441	0.104484	-0.698268	-0.232721	-0.613182	-0.0535797	0.102613	0.82763	0.417151	-0.495157
	ENSMUSG00000069911	454.162	341.848	343.718	392.331	509.079	315.965	412.706	360.529	213.688	304.427	239.3	265.26	410.013	336.879	361.532	343.635	470.696	398.857	423.004	483.382	400.147	515.811	349.552	545.33	241.801	193.557	242.167	269.778	368.421	288.799	331.114	353.722	1.05832	-0.187971	-0.167219	0.372215	1.66771	-0.475188	0.598301	0.0193271	-1.6101	-0.603218	-1.3259	-1.03783	0.568419	-0.243106	0.0304482	-0.168139
	ENSMUSG00000037995	639.576	588.297	671.313	606.391	634.972	583.368	448.557	931.152	691.495	949.948	1008.6	906.445	796.306	674.601	835.95	1001.91	569.271	504.624	507.825	495.682	662.538	523.433	603.007	498.233	892.12	828.983	821.005	721.906	837.949	813.537	694.619	656.557	-0.415582	-0.735186	-0.217779	-0.62241	-0.444277	-0.765907	-1.60613	1.40168	-0.091998	1.51883	1.88438	1.2477	0.561246	-0.197288	0.80833	1.84272
	ENSMUSG00000040420	542.355	394.848	488.827	520.632	714.442	493.813	492.746	427.967	400.024	496.292	411.192	456.179	509.127	440.47	478.845	393.092	549.556	593.826	512.231	575.631	616.619	692.406	583.788	669.268	440.333	449.51	466.614	459.622	457.063	409.992	418.691	454.253	0.487047	-1.22208	-0.133166	0.235348	2.48098	-0.0754009	-0.0877672	-0.838345	-1.16211	-0.0466726	-1.03271	-0.511454	0.102045	-0.693473	-0.24883	-1.24243
	ENSMUSG00000042712	2288.86	2213.62	1984.62	2478.24	2642.96	2295	2230.28	2130.32	3111.3	1954.47	2108.2	2510.67	2119.53	2337.1	2343.32	2164.14	2249.98	2296.3	2574.37	2595.26	2445.49	2309.71	2374.79	2370.94	1922.96	1978.86	1696.35	1858.47	2004.15	1949.4	1927.9	1865.42	0.206897	-0.0538281	-0.847326	0.863094	1.43389	0.228159	0.00389102	-0.342466	3.05672	-0.951813	-0.419128	0.975496	-0.379869	0.374044	0.395578	-0.225303
	ENSMUSG00000034023	249.997	256.165	271.897	222.163	256.507	227.671	217.608	245.54	196.593	277.992	214.864	217.952	244.822	253.502	223.559	280.536	213.169	128.705	201.588	169.737	216.473	174.054	176.578	203.259	259.618	273.781	218.541	310.994	245.152	251.41	214.744	291.665	0.475125	0.633246	1.03653	-0.238419	0.642002	-0.0972261	-0.35519	0.36087	-0.893938	1.19279	-0.425536	-0.346376	0.342443	0.564965	-0.202633	1.25801
	ENSMUSG00000035262	47.2217	70.6663	72.5546	68.8774	53.5045	71.8961	58.3624	65.708	105.135	55.4278	60.6676	57.4448	60.9936	48.8475	84.8493	42.6347	38.1978	38.2291	51.7739	40.5894	40.6706	55.9006	60.0605	52.0542	47.0876	92.9581	124.037	98.6688	70.6371	74.7784	99.5741	93.0846	-0.855904	0.228765	0.316129	0.146003	-0.565229	0.285665	-0.340476	-0.000630376	1.82345	-0.476245	-0.233826	-0.382931	-0.218742	-0.780685	0.884945	-1.06812
	ENSMUSG00000025221	14951.2	20948.1	16999	19274.9	16923.2	21377.1	18258.3	20410.1	23526.2	19114.1	20187.1	22456.7	18304	20188.3	19080.8	18250.2	13758.6	14305.3	14715.9	15706.9	14082.5	11593	17382.7	14513.2	18249.6	18706.2	19122.9	19733.8	16850.4	20208.2	17797.4	17699.7	-1.10575	1.09918	-0.352819	0.483959	-0.380717	1.25691	0.110175	0.901363	2.04708	0.424837	0.81938	1.65384	0.126997	0.819821	0.412586	0.107205
	ENSMUSG00000021013	1630.54	1669.49	1689.28	1632.12	1646.84	1777.85	1624.14	1646.16	1842.85	1669.66	1683.53	1703.07	1713.75	1734.09	1744.21	1748.02	1348.01	1331.65	1471.7	1466.14	1525.81	1349.24	1595.21	1410.42	1662.07	1761.11	1678.63	1606.18	1577.56	1741.82	1500.81	1602.3	0.0933597	0.389481	0.539892	0.105423	0.217264	1.21325	0.044745	0.212109	1.70733	0.390744	0.496176	0.644742	0.725954	0.880543	0.957468	0.98647
	ENSMUSG00000025855	17301.2	14893.8	16031.6	17422.6	19847	15592	15984.6	15444.8	16954	15651.1	14743.1	16517.1	15647.4	15119.2	15119.4	14763.5	17620.3	17101.2	17137.2	17534.6	17938.4	17249.2	16953.9	18942.8	14920.4	15083.4	14329.2	15757	15091.4	15367	14672.2	15519.1	0.826296	-0.972437	-0.122283	0.91701	2.72845	-0.450765	-0.157401	-0.560718	0.566886	-0.406596	-1.08506	0.240414	-0.409365	-0.804064	-0.803875	-1.06977
	ENSMUSG00000031837	7868.67	9267.88	7843.23	9966.29	8293.2	8900.62	8522.58	8759.05	11940.9	9554.91	10007.6	10835.1	9357.44	8956.78	9244.88	9027.46	7485.54	7570.64	7132.68	8146.16	7749.73	6700.46	8586.24	7075.65	8799.02	9637.08	9575.63	9886.86	8358.72	9685.09	8911.28	9313.43	-0.868426	0.379306	-0.891111	1.0021	-0.489857	0.0518007	-0.285305	-0.0744371	2.76292	0.635256	1.03896	1.77685	0.459168	0.101887	0.358796	0.164915
	ENSMUSG00000026036	888.185	853.295	872.121	940.65	989.833	859.6	971.318	908.673	869.283	845.061	941.19	909.824	867.465	930.63	828.572	846.724	1335.69	1274.3	1305.36	1431.7	1420.85	1528.37	1290.1	1399.27	1155.56	1087.48	1126.96	1207.76	1109.42	1317.65	1160.1	1216.31	-0.912337	-1.07486	-0.987165	-0.667945	-0.438838	-1.04549	-0.525087	-0.8169	-1.00039	-1.11322	-0.665426	-0.811537	-1.00885	-0.71462	-1.19003	-1.10547
	ENSMUSG00000031112	2743.72	3296.58	2774.66	2897.58	2773.58	3570.84	3130.73	2890.29	3296.78	3098.84	3665.33	3240.56	3150.49	3512.81	3371.84	3380.93	2189.6	2191.8	2334.23	2526.38	2412.69	1773.58	2335.15	2078.45	2808.71	2984.85	2721.72	2725.26	2375.34	2922.8	2683.7	2838.46	-0.194305	0.991373	-0.127942	0.135663	-0.130271	1.57955	0.635678	0.120027	0.991796	0.567297	1.78221	0.87123	0.678063	1.4551	1.15276	1.17226
	ENSMUSG00000019737	284.025	287.965	317.335	327.505	401.284	318.487	316.825	336.321	502.594	353.885	321.875	409.716	344.783	345.301	310.622	346.193	259.992	268.878	350.3	260.756	286.006	304.913	323.125	297.452	419.971	382.02	398.099	399.671	400.277	439.645	437.886	330.14	-1.07035	-1.0027	-0.498481	-0.323872	0.942752	-0.478696	-0.50724	-0.172522	2.68205	0.12902	-0.42053	1.08753	-0.0272427	-0.0183502	-0.613724	-0.00303662
	ENSMUSG00000086825	41.6662	45.9331	65.2259	46.5936	39.3415	45.4081	48.3574	46.6873	54.7041	40.9313	71.6215	33.791	43.2038	44.6365	61.239	34.1077	33.2691	35.6805	44.0629	27.0596	43.2946	29.2208	39.6399	30.9846	76.3583	72.5837	64.9716	66.1955	47.0914	72.1998	47.9875	60.8153	-0.4973	-0.19081	1.195	-0.143368	-0.664283	-0.22852	-0.0166673	-0.136636	0.439219	-0.550088	1.6544	-1.06298	-0.386853	-0.283942	0.908623	-1.04023
	ENSMUSG00000037455	660.41	666.03	713.82	640.155	793.912	677.968	673.669	798.871	657.304	733.353	666.501	632.737	659.917	724.291	666.989	657.426	938.927	773.503	855.921	869.596	993.151	768.634	900.907	860.133	719.041	743.665	701.693	728.151	700.83	759.387	735.409	673.933	-0.884799	-0.823904	-0.30609	-1.10426	0.561718	-0.694552	-0.741129	0.615448	-0.918442	-0.094449	-0.818797	-1.18463	-0.890133	-0.192638	-0.813508	-0.917121
	ENSMUSG00000042272	2372.2	2359.37	2477.85	2195.3	2612.28	2260.31	2617.97	2147.61	1765.92	2193.24	2289.36	1998.74	2134.78	2246.99	2363.24	2070.34	2194.53	2255.52	2524.8	1988.88	2179.16	2723.89	2239.05	2373.42	1944.59	1887.18	1862.91	1788.53	2037.39	1841.1	1878.71	1877.83	0.75934	0.709131	1.17292	0.0668649	1.69915	0.321368	1.72144	-0.119799	-1.61397	0.0587924	0.435069	-0.702574	-0.170051	0.269196	0.724266	-0.422298
	ENSMUSG00000020719	44687	50016.7	45680.8	46639.5	46851.8	51436	48209.9	45577.2	47338.7	45325.5	48100.1	47996	44332.2	48089.5	46377.9	45262.7	47218.7	46583.5	51399.3	49993.8	46762.1	41587.5	49516.3	47546.5	42199.4	44842.7	42138.2	43024.6	39150.9	42643	40893.8	40625.8	-0.378525	1.31754	-0.0622681	0.242802	0.310383	1.7692	0.742547	-0.0952577	0.465331	-0.175349	0.707628	0.674476	-0.491435	0.704257	0.159556	-0.195339
	ENSMUSG00000020284	1402.07	1279.94	1354.35	1459.93	1523.3	1363.5	1365.68	1480.16	1580.44	1424.07	1440.86	1429.36	1420.64	1175.71	1346.52	1370.28	1729.99	1587.78	1628.12	1565.77	1691.11	1574.11	1526.74	1645.9	1315.91	1371.45	1229.74	1412.59	1454.29	1449.15	1368.84	1395.03	-0.362407	-1.30839	-0.732012	0.0858005	0.576688	-0.661127	-0.644264	0.242488	1.01924	-0.191988	-0.0619607	-0.150994	-0.218523	-2.11578	-0.792675	-0.608655
	ENSMUSG00000009216	2765.25	3003.32	3240.04	2823.97	2583.17	2797.64	2834.75	2581.63	3633.55	3131.25	3256.67	3855.56	2672.71	2867.69	3190.33	2880.4	3176.58	2672.22	2888.32	2741.63	2782.66	2248.73	2649.87	2734.08	4105.53	3771.81	3708.11	4159.08	3228.53	3185.82	3212.76	3008.49	-0.671223	-0.154925	0.358453	-0.543864	-1.0661	-0.600969	-0.520502	-1.06943	1.21186	0.122514	0.39452	1.69332	-0.871915	-0.449066	0.250654	-0.421499
	ENSMUSG00000024892	4079.12	4112.78	4121.69	4276.48	3853.11	3913.92	4104.55	3958.91	3978.02	4234.69	4068.94	4224.73	3966.28	3901.06	4117.03	4162	4164.8	4285.48	3673.74	4259.42	4316.34	4526.68	4135.76	3995.78	4917.48	4483.64	4902.4	4584.98	4889.19	4591.14	4845.54	4397.32	-0.534749	-0.43025	-0.402583	0.0780432	-1.23652	-1.04769	-0.455809	-0.908019	-0.848684	-0.0517186	-0.56636	-0.0826475	-0.885126	-1.08763	-0.417032	-0.277427
	ENSMUSG00000014980	467.356	451.381	477.102	453.105	496.49	445.251	403.534	458.227	506.868	420.399	401.923	399.579	454.064	439.628	475.894	397.355	449.749	465.121	448.34	418.193	450.001	451.017	451.655	432.545	395.791	389.66	307.138	347.214	397.507	349.396	334.713	372.338	0.887532	0.550666	1.09303	0.587031	1.50188	0.421417	-0.458263	0.695028	1.72072	-0.102648	-0.492248	-0.541669	0.607239	0.302829	1.06757	-0.588569
	ENSMUSG00000075316	705.548	596.247	602.423	496.323	822.238	575.169	581.123	671.778	534.22	618.234	570.444	386.063	576.051	623.227	585.829	554.251	874.854	660.09	676.365	706.009	629.739	626.341	712.317	780.813	512.873	491.532	483.152	449.63	559.556	492.506	430.688	645.387	0.951155	-0.0429525	0.0132222	-0.951775	2.01247	-0.234656	-0.180505	0.644013	-0.607092	0.15702	-0.277632	-1.9546	-0.226635	0.202436	-0.137704	-0.424913
	ENSMUSG00000109378	417.357	455.798	479.3	428.12	376.892	418.133	404.368	453.039	454.728	408.461	481.97	488.281	395.612	448.05	456.71	406.735	279.707	265.055	340.386	265.676	237.464	335.404	354.357	360.661	385.61	394.754	387.467	399.671	376.731	371.313	409.094	419.501	0.391305	0.993737	1.36206	0.559992	-0.242843	0.403469	0.187756	0.950514	0.976979	0.251889	1.40391	1.5028	0.0505239	0.872316	1.00804	0.224842
	ENSMUSG00000047155	402.079	305.632	392.821	339.66	482.327	339.93	337.668	415.863	332.499	337.683	333.672	285.534	329.535	351.197	363.745	322.318	453.445	488.058	471.473	444.023	532.654	499.294	492.496	539.133	417.426	263.594	380.379	325.982	444.598	345.528	353.908	387.232	0.149778	-1.15185	0.0248335	-0.692607	1.23278	-0.688967	-0.719489	0.335797	-0.789258	-0.719285	-0.773425	-1.42307	-0.829253	-0.536912	-0.367564	-0.926652
	ENSMUSG00000005686	1940.26	1981.31	1763.3	1755.7	1948.19	1869.3	1810.07	1930.61	1735.15	1962.15	1929.57	1769.81	1925.54	1867.15	1949.32	1972.28	1940.7	1637.48	1700.83	1704.75	1793.44	1697.35	1645.66	1761.17	2051.49	2060.36	1985.77	2022.09	2062.33	1982.92	1812.73	1921.27	0.546742	0.873452	-0.861689	-0.922159	0.609905	-0.01801	-0.489427	0.469924	-1.08573	0.720954	0.461659	-0.80988	0.429572	-0.035083	0.618875	0.80161
	ENSMUSG00000071657	2806.91	2859.33	2671.33	3311.52	3102.47	2677.82	2701.35	2534.95	3148.05	2695.5	2663.48	2853.65	2759.11	2666.4	2686.4	2749.94	3602.92	3352.69	3330.05	3410.74	3413.71	3195.23	3148.37	3248.43	2913.07	2891.89	2783.15	2955.07	3031.85	2710.07	2771.28	2752.82	-0.503137	-0.318792	-0.979946	1.27139	0.536249	-0.957133	-0.874383	-1.45956	0.696535	-0.894949	-1.00756	-0.338768	-0.671231	-0.997275	-0.926938	-0.703512
	ENSMUSG00000034755	1479.15	1372.69	1196.78	975.764	1581.53	1261.97	1329	1244.13	894.071	1324.3	1343.96	1017.96	1279.17	1503.32	1412.19	1361.75	1473.7	1336.75	1392.39	1305.01	1462.83	1307.31	1583.19	1612.44	1203.92	658.347	995.837	992.933	1206.37	938.598	1000.54	1081.02	0.989546	0.521599	-0.251621	-1.22314	1.43956	0.034892	0.329526	-0.0435121	-1.58223	0.308881	0.395284	-1.03768	0.110521	1.0958	0.695201	0.473504
	ENSMUSG00000008496	656.243	610.38	681.574	592.211	640.48	646.435	518.592	822.215	587.215	723.12	869.569	716.37	786.987	648.493	764.381	812.617	501.501	512.27	606.966	528.892	586.444	556.466	600.605	515.584	776.31	668.534	799.741	663.204	800.553	808.38	655.03	647.869	-0.0907859	-0.526981	0.15013	-0.699785	-0.240702	-0.184072	-1.39996	1.48775	-0.747301	0.545272	1.93812	0.481075	1.1527	-0.164495	0.937701	1.39646
	ENSMUSG00000016356	220.831	320.648	279.225	222.163	173.103	299.567	250.125	363.988	289.761	308.69	310.079	230.624	259.223	232.447	187.406	253.25	160.184	152.916	178.455	168.507	208.601	185.489	169.371	122.699	277.435	253.406	296.507	246.047	278.393	304.271	247.136	187.41	-0.304595	1.3982	0.691561	-0.281863	-1.1188	1.03858	0.19513	2.13753	0.871291	1.19421	1.21789	-0.137536	0.350339	-0.106438	-0.874791	0.248443
	ENSMUSG00000018507	525.689	541.48	552.588	536.839	725.458	575.8	559.446	534.31	463.276	488.618	465.118	511.09	550.637	484.264	480.321	457.044	646.899	680.478	599.255	685.099	703.209	617.448	694.299	677.944	534.508	499.172	525.679	555.793	577.562	526.027	541.059	572.16	-0.518465	-0.311602	-0.166103	-0.372405	2.09841	0.137964	-0.0762676	-0.405532	-1.33604	-1.00408	-1.31191	-0.709706	-0.191655	-1.06111	-1.11276	-1.41768
	ENSMUSG00000030222	1305.54	1517.56	1190.92	1505.17	1418.66	1291.61	1365.68	1181.88	1637.71	1438.57	1472.03	1771.5	1196.15	1418.26	1338.41	1288.42	1124.99	1173.63	1060.81	1225.06	1011.52	926.172	1249.26	1048.52	1342.63	1538.27	1256.9	1516.25	1383.66	1348.59	1385.64	1550.17	-0.116287	1.00629	-0.723169	0.940716	0.482624	-0.190062	0.202135	-0.771043	1.64243	0.588041	0.765236	2.35082	-0.69547	0.480542	0.0577178	-0.206944
	ENSMUSG00000037553	2327.06	2619.95	2318.82	2722.68	2297.55	2904.86	2783.05	3072.71	2895.05	2669.06	2808.4	2758.19	2769.28	2659.66	2782.32	2880.4	2237.65	2347.27	2457.61	2553.44	2642.28	2345.29	2615.03	2336.24	2750.17	2833.31	3028.86	2866.39	2774.24	3154.87	3022.01	2895.55	-1.4584	-0.286442	-1.49138	0.124618	-1.57649	0.853543	0.366177	1.52519	0.81429	-0.0899333	0.467611	0.266706	0.311065	-0.127547	0.363234	0.755677
	ENSMUSG00000020827	20519.2	25377.1	22190	20582.2	20277.4	23967.3	23610.9	24277.4	20117.4	24337.9	25279.9	24115	23725.7	24309.2	24435.9	24843.2	23957.4	23442.1	23365.4	25289.6	23389.6	21082.2	26790.6	24270.9	28677.6	29182.5	29473.5	31037	26350.4	28704.6	26977.4	27910.5	-1.51174	0.225798	-0.914155	-1.48921	-1.59822	-0.278472	-0.405922	-0.167554	-1.65544	-0.145895	0.191	-0.22564	-0.364882	-0.156166	-0.110873	0.0348278
	ENSMUSG00000033161	21627.5	22593.8	20891.3	23050.3	22571.8	22873.1	23071.5	22489.4	23800.6	22647	25250.4	26831.8	24320.4	25310.6	25763.2	23764.6	20607.1	20643.7	21941.1	23000.6	22456.8	18637.8	22400.2	21490.9	24647.2	26297	25041.2	26855.4	22055.4	24593.1	23707	24007.1	-0.873837	-0.365562	-1.26111	-0.125412	-0.377116	-0.218648	-0.114261	-0.420451	0.26926	-0.337585	1.0319	1.86379	0.542688	1.06359	1.30167	0.250313
	ENSMUSG00000022789	10745.7	10727.1	10616.4	10810.4	11154.9	11039.2	11080.5	10312.7	9792.9	10449.4	10676.7	10434.7	10136	11452.2	10243.9	10308.2	9645.57	10112.9	10304.1	10363.8	9477.57	10475	9978.45	10316.6	9454.43	9351.84	8984.98	9091.27	8963.98	9373.08	9064.84	9212.89	0.887507	0.860742	0.701215	0.980675	1.47708	1.31039	1.36991	0.263591	-0.48537	0.460595	0.787998	0.439341	0.00892926	1.90547	0.164446	0.257119
	ENSMUSG00000072769	6549.23	7694.67	6941.79	6506.22	6813.17	7250.16	6632.47	7521.84	7579.09	7398.34	8126.93	7519.35	6893.13	7464.41	7074.95	7814.08	6029.1	5991.78	6620.45	5876.85	6324.94	5119.99	6213.86	6241.54	7833.09	7430.28	7174.04	7370.18	6598.33	7070.43	6574.29	6808.83	-0.532516	1.16739	0.0500629	-0.59636	-0.140822	0.507701	-0.408985	0.910894	0.995857	0.72761	1.80889	0.907206	-0.022155	0.825661	0.247687	1.3446
	ENSMUSG00000029156	3543.02	3837.18	3821.21	3651.85	3503.76	3604.27	3697.68	3671	3742.96	3465.52	3660.28	3646.9	3483.41	3569.24	3449.31	3727.97	3662.06	3720.97	3788.31	3812.94	3492.43	3276.54	3812.64	3733.03	3185.41	3366.87	3241.49	3429.68	3083.1	3447.54	3123.99	3327.46	-0.0298714	1.35216	1.27714	0.481467	-0.214324	0.257892	0.696752	0.571433	0.909504	-0.393975	0.521047	0.458187	-0.309899	0.0933185	-0.47014	0.839098
	ENSMUSG00000034774	104.86	93.6328	101.137	87.1097	168.382	140.008	133.4	143.52	83.7657	106.592	74.1493	99.6836	121.14	122.961	172.65	98.0597	133.076	121.059	136.595	131.608	137.755	132.129	267.87	211.935	48.3603	66.2167	88.5976	97.4198	85.8725	101.853	80.3791	112.943	-0.32718	-0.588858	-0.41396	-0.740896	1.15336	0.492041	0.338014	0.573894	-0.818836	-0.286811	-1.04297	-0.447829	0.0522709	0.0947108	1.25284	-0.485678
	ENSMUSG00000013465	1544.43	1303.79	1431.3	1564.6	1650.77	1386.84	1485.74	1465.46	1432.56	1248.41	1215.04	1363.47	1366.43	1324.78	1221.83	1293.54	1828.57	1786.57	1732.77	1712.13	1857.73	2061.97	1646.86	1778.52	1408.81	1407.11	1484.9	1498.77	1660.66	1580.66	1643.57	1433.5	0.0912154	-1.08021	-0.459474	0.189405	0.608898	-0.675936	-0.194476	-0.293195	-0.453338	-1.34983	-1.51227	-0.789701	-0.775301	-0.978047	-1.47921	-1.13014
	ENSMUSG00000025370	1449.98	1561.72	1437.9	1605.11	1360.43	1549.55	1411.54	1583.04	1430.86	1543.45	1755.99	1697.16	1403.7	1679.34	1792.16	1657.64	887.175	950.631	1096.06	1045.48	972.16	858.837	1201.21	1026.21	1275.18	1283.59	1178.94	1303.93	1110.8	1478.81	1170.9	1231.2	0.403709	0.827183	0.357913	0.991619	0.0643171	0.781046	0.258001	0.90798	0.331214	0.757933	1.56341	1.34044	0.228303	1.27294	1.7005	1.19067
	ENSMUSG00000086040	9158.93	14848.8	10848	11073.7	10486.1	13314	12494.6	10807.2	12458	11712.3	10969.9	13340.7	10833.1	13125.7	11249.5	10541	9413.92	9779.01	10846.1	11414.2	9704.54	8164.04	11277	10609.1	12389.1	13993.4	13876.8	15473.5	10612.2	14370.3	12974.6	13474.9	-1.46239	1.76315	-0.504856	-0.376896	-0.710028	0.89312	0.428567	-0.527971	0.407848	-0.0148787	-0.435769	0.908243	-0.513284	0.786338	-0.277233	-0.678905
	ENSMUSG00000020740	4036.76	4509.39	4142.21	4247.44	4491.23	4521.89	4397.19	4733.57	4307.1	4457.25	4434.63	4831.28	4559.27	4483.87	4399.62	4162.85	4051.43	4184.81	4180.47	4248.35	4172.02	4239.56	4302.73	4154.42	4558.59	4805.81	4810.26	4836.02	4483.38	4847.7	4519.23	4532.6	-1.61335	0.343935	-1.17667	-0.740874	0.26872	0.395686	-0.120716	1.27232	-0.493825	0.128004	0.0343375	1.67694	0.550511	0.238223	-0.110663	-1.0912
	ENSMUSG00000036565	8854.07	10922.4	9994.95	9596.92	10305.9	10872.1	11223.1	10690.5	10686.1	10182.5	10418.8	10926.3	10749.3	10163.7	10769.2	10497.5	11389.1	11292.9	11025.6	11944.3	11546.5	11139.5	11995.3	11225.1	12618.2	13131.3	14108.3	13867.3	12083.1	13531	12721.5	12563.9	-2.02017	-0.342692	-1.09487	-1.41768	-0.84266	-0.383466	-0.0987792	-0.530722	-0.534297	-0.942734	-0.751086	-0.339465	-0.483064	-0.958036	-0.466895	-0.687266
	ENSMUSG00000028278	11781.1	13836.5	12579.8	11892.2	12065.3	12924.9	12452	12908.2	13901.7	13764	14763.3	14765.8	12026.8	14689.6	13844.5	13085.4	9317.81	10673.6	10807.5	11619.6	10256.9	9138.49	11368.2	10279.5	12418.4	13130	12612.8	13196.6	11540.2	13323.4	11383.8	11525.1	-0.357752	1.03643	0.184005	-0.282433	-0.165014	0.418101	0.0973458	0.406746	1.08067	0.987284	1.66512	1.66685	-0.191132	1.61515	1.04185	0.526987
	ENSMUSG00000062590	1615.95	1817.01	1736.18	1565.95	1923.01	1803.71	1615.81	1826.86	1682.15	1841.06	1801.49	1828.94	1755.26	1799.78	1913.17	1736.94	1546.4	1785.3	1660.07	1755.18	1566.48	1548.7	1739.35	1766.12	1945.86	1983.96	1884.18	2004.6	1795.01	1954.55	1884.71	2064	-1.23678	0.226669	-0.361663	-1.60077	0.998293	0.129883	-1.23787	0.298359	-0.75493	0.401729	0.113728	0.313534	-0.222774	0.101265	0.926613	-0.356163
	ENSMUSG00000051067	4286.06	6436.81	4845.04	5938.99	4562.04	5949.09	5406.86	5514.29	7806.45	5944.42	6351.56	6754.83	5706.29	5071.72	5348.46	5476	4869.61	4948.12	5122.31	5548.44	5030.04	3897.8	5989.23	4963.74	7031.33	7048.26	7791.87	7475.1	5891.96	6156.32	6199.99	6649.96	-1.56648	0.640106	-0.992998	0.129357	-1.28334	0.139719	-0.416586	-0.306373	2.0453	0.13493	0.552638	0.966378	-0.109381	-0.760428	-0.476508	-0.345657
	ENSMUSG00000029471	12463.1	17292	15276.8	13186.7	13376.1	15950.2	15589.4	16925.9	13234.1	16633.5	17364.4	16441.9	15776.2	17109.3	16835.6	16956.7	11833.9	12145.4	13408.3	13510.1	12468.8	10891.7	14704	13066.8	15944.9	16745.2	16452	16909.8	14113.6	16527.3	15101.7	15525.3	-1.33381	1.21256	0.149891	-0.952253	-0.852342	0.505005	0.314761	1.01947	-0.927217	0.865288	1.25072	0.764262	0.413228	1.11618	0.97186	1.03571
	ENSMUSG00000021124	6272.15	6266.33	5950.94	7789.23	5806.02	6807.43	6242.28	6788.68	8757.79	6364.82	6734.95	7175.53	6366.21	6657.58	6327.54	6386.67	4965.72	5437.46	5615.81	5526.3	5676.84	4994.21	5902.74	5443.38	6543.91	6484.15	6666.09	7269.02	6157.89	6550.84	6855.02	6870.89	-0.118978	-0.126504	-0.534174	1.84198	-0.721496	0.572914	-0.157596	0.548674	3.09394	0.000802432	0.479224	1.04872	0.00259851	0.379221	-0.0473837	0.0290464
	ENSMUSG00000036249	735.409	631.58	641.265	684.723	725.458	727.791	591.128	677.83	743.634	691.569	737.28	700.319	656.529	646.809	692.813	641.225	744.242	746.742	720.428	667.88	726.824	639.046	760.366	782.052	647.773	607.411	545.761	643.221	576.177	604.674	583.048	621.805	1.02143	-0.683728	-0.524664	0.189023	0.858009	0.896319	-1.34806	0.0758273	1.15652	0.301457	1.05216	0.445166	-0.273999	-0.433631	0.321886	-0.525324
	ENSMUSG00000042942	363.885	228.782	257.972	226.89	391.055	234.608	271.802	267.155	150.436	284.814	233.402	199.367	286.331	225.709	265.615	239.607	414.015	370.822	331.573	317.335	426.386	463.721	303.906	421.391	222.712	259.773	178.377	173.607	337.95	194.682	283.126	256.914	0.996354	-0.685882	-0.322424	-0.709437	1.33466	-0.613335	-0.150217	-0.208082	-1.6614	0.0117981	-0.62836	-1.05214	0.0306923	-0.724144	-0.227255	-0.551098
	ENSMUSG00000039936	1122.21	1158.93	1174.07	1197.25	1133.04	1099.25	1298.98	1362.58	971.853	1101.73	1152.68	995.991	1141.09	999.69	1089.02	1214.24	1577.2	1436.14	1591.77	1468.6	1512.69	1859.97	1424.63	1437.69	1275.18	1265.76	1327.78	1192.77	1401.66	1280.26	1214.08	1196.45	-0.757764	-0.570897	-0.493852	-0.375848	-0.702666	-0.874596	0.141892	0.465556	-1.52299	-0.861971	-0.602668	-1.40014	-0.661681	-1.38132	-0.926671	-0.289413
	ENSMUSG00000022758	306.247	309.165	321.732	257.953	336.764	325.425	325.996	310.384	318.823	351.327	381.7	312.567	376.127	347.828	383.666	353.015	349.941	407.777	396.566	334.555	429.01	390.034	478.081	360.661	459.423	514.453	468.977	493.344	468.144	460.274	560.254	537.408	-1.06828	-1.03031	-0.866824	-1.69655	-0.671274	-0.818786	-0.811355	-1.01446	-0.904674	-0.481811	-0.0866788	-0.986052	-0.159178	-0.527333	-0.0611027	-0.459855
	ENSMUSG00000045871	249.303	291.498	222.794	398.409	295.848	293.261	495.247	266.29	195.738	165.431	184.531	179.937	204.159	225.709	221.346	203.794	262.456	316.027	312.846	312.415	225.656	602.202	231.833	322.24	137.445	169.362	140.575	198.587	270.083	148.267	189.551	219.68	-0.0551033	0.370473	-0.322467	1.44875	0.414346	0.388246	2.42544	0.11623	-0.595346	-0.901022	-0.708384	-0.754711	-0.510413	-0.293064	-0.337072	-0.514101
	ENSMUSG00000033707	834.019	736.696	862.594	1021.01	778.176	790.227	874.603	869.767	888.942	798.161	792.049	810.14	845.44	684.707	780.613	800.679	1765.73	1874.5	1692.01	1847.43	1844.61	1834.56	1698.51	1804.54	1487.71	1483.51	1549.87	1488.77	1623.27	1438.84	1546.4	1504.25	-0.92118	-1.14248	-0.856204	-0.495995	-1.04816	-1.02076	-0.828897	-0.839894	-0.796291	-1.00272	-1.01661	-0.975476	-0.89521	-1.26069	-1.04262	-0.99699
	ENSMUSG00000001062	2397.89	2571.37	2573.86	2695.67	2610.7	2580.06	2570.45	2710.46	2954.88	2584.64	2820.2	2897.58	2635.43	2470.17	2676.07	2860.79	2714.51	2529.49	2725.29	2780.99	2739.36	2585.41	2911.73	2744	2874.89	3160.58	3064.3	3138.67	3191.13	3065.91	3104.79	2983.67	-1.75318	-0.954945	-0.943501	-0.382977	-0.77395	-0.914946	-0.959184	-0.314959	0.809721	-0.893869	0.190019	0.54608	-0.660163	-1.42061	-0.473168	0.376764
	ENSMUSG00000003363	21452.5	24204.1	22761.6	24027.4	22542.7	22514.8	22592.9	23029.8	26376.8	25597.4	27677.9	29073	24147.6	24681.5	25659.9	25244	23428.8	21862	22790.4	24928	24625.4	19773.6	25380.4	22467.6	28500.7	28646.4	27479.4	29941.6	24864.2	26376.1	24929.5	26351.6	-1.39998	-0.252757	-0.854172	-0.326416	-0.94545	-0.957066	-0.924508	-0.742363	0.65313	0.328181	1.19561	1.77727	-0.276328	-0.0537155	0.354226	0.180815
	ENSMUSG00000003469	22368.5	27248.9	23959.1	25776.4	22014.7	24973.2	24603.9	23996.4	29067.6	27268.8	28703.4	30190.6	24383.9	26833.3	27196	25981.6	23972.2	23982.4	23778.5	26605.7	25066.2	20035.3	27824.8	23617.7	30731.7	31739.5	30665.4	32950.4	26174.5	29458.8	26475.9	28249.3	-1.35748	0.272019	-0.826388	-0.219645	-1.4756	-0.487814	-0.611103	-0.81395	0.879236	0.278654	0.757635	1.25421	-0.684568	0.133247	0.254363	-0.151133
	ENSMUSG00000036225	3479.13	4713.44	3760.38	4352.11	3638.31	4857.4	4644.82	4161.22	5390.07	4222.75	4574.51	5078.79	4229.74	4890.65	4184.18	4336.8	3381.12	3351.42	3704.59	3799.41	3105.4	2957.65	3976	3693.37	4637.5	4267.16	4536.2	4927.19	3891.96	4689.12	4214.5	4439.52	-1.20225	0.884674	-0.72672	0.273747	-0.93312	1.12808	0.768645	-0.048999	2.02869	0.0550319	0.649768	1.5024	0.0668515	1.18429	-0.0101847	0.247861
	ENSMUSG00000030688	2952.75	3181.75	3177.01	3865.91	2597.33	3581.56	3164.91	3591.46	4718.23	3627.54	3423.51	3858.94	3326.69	3183.51	3559.24	3625.65	2765.03	2748.67	2778.16	2922.43	3113.27	2561.27	3113.53	2680.79	3489.58	3723.42	3429.32	3527.1	3632.96	3686.06	3542.68	3471.44	-0.835639	-0.330964	-0.341403	1.17679	-1.61891	0.550142	-0.368072	0.571957	3.05513	0.651464	0.201819	1.16142	-0.0115343	-0.327081	0.500953	0.647304
	ENSMUSG00000028949	2906.91	2793.97	2633.22	3105.56	2881.37	2994.41	2730.53	2853.11	3313.87	3215.67	3488.39	3425.57	3169.97	3004.96	3256.74	3440.62	6910.11	6723.23	6620.45	6689.87	7053.08	6479.39	7184.43	6758.37	7541.66	7909.08	7494.18	7943.46	7595.56	7357.94	7339.69	7553.51	-1.04854	-1.10166	-1.17725	-0.95512	-1.06055	-1.00739	-1.13149	-1.07384	-0.857155	-0.90334	-0.775085	-0.804628	-0.924828	-1.00243	-0.884026	-0.797551
	ENSMUSG00000047712	1461.1	1869.12	1578.61	1578.78	1661	1593.07	1650.82	1530.31	1525.73	1667.1	1752.62	1677.73	1632.43	1813.25	1506.63	1756.55	1653.6	1725.41	1736.08	1817.91	1562.54	1660.5	1884.7	1902.46	1445.72	1534.45	1371.49	1611.17	1433.52	1500.72	1389.24	1500.52	-1.13902	1.70469	-0.319996	-0.318838	0.254193	-0.219256	0.183267	-0.656669	-0.688534	0.2967	0.892727	0.370762	0.0550583	1.31531	-0.821683	0.920106
	ENSMUSG00000032192	10635.3	12641.3	10626.7	13589.1	10734.7	13292.6	11810.1	12300.4	15648.8	11821.5	13292.1	15193.3	12092.8	13748.1	12241.9	12371.7	9176.11	10083.6	10138.9	10934.5	9915.77	8866.61	10926.2	9700.67	11779.5	13356.7	12261.9	14105.9	11162	13061.7	11525.4	11907.4	-0.773003	0.448778	-0.778251	1.02604	-0.712444	0.845442	-0.0575087	0.241121	2.28052	-0.0505504	0.845147	2.00309	0.114722	1.12285	0.205515	0.284583
	ENSMUSG00000054408	4110.37	4245.28	4099.7	4294.03	4095.45	4520	4306.31	4198.4	4498.56	4192.05	4450.64	4451.13	3953.57	4723.05	4248.37	4256.64	3338	3403.67	3664.93	3365.23	3610.5	3131.71	3531.56	3521.09	4048.26	4158.92	3775.44	4277.73	3552.63	4147.62	3920.58	3660.09	0.291649	0.62469	0.265306	0.74506	0.254819	1.3029	0.775373	0.508955	1.24998	0.493288	1.13168	1.13287	-0.0954435	1.80418	0.632318	0.652753
	ENSMUSG00000037104	7211.03	7759.16	7339.01	7618.38	7201.86	7908.57	7957.3	7393.02	8135.53	7549.27	7665.18	8006.79	7297.21	8405.14	7564.87	7528.43	5472.15	5949.73	6286.67	6638.21	5986.46	5898.79	6587.43	6493.14	6849.34	7244.36	7008.66	7455.11	6441.82	7329.57	6919.8	6923.01	0.119703	0.889334	0.299395	0.691671	0.106825	1.09913	1.16755	0.375229	1.41781	0.594629	0.757382	1.23704	0.240707	1.79637	0.616527	0.565363
	ENSMUSG00000020189	11161	14233.1	11293.6	10225.6	11655.3	15257.1	15331	12041	11634.9	13033.2	13605.6	12263.6	11884.4	17035.2	13969.9	13707	7627.24	8475.4	9993.46	10561.8	8506.73	7386.51	9989.26	8919.86	12367.5	12266.6	12247.7	13059.3	10257.6	12743.3	11291.5	10998.9	-0.249139	1.12124	-0.189985	-0.666395	-0.028629	1.57804	1.61099	0.143409	-0.0377449	0.586015	0.84132	0.242716	0.0735744	2.37118	1.00384	0.886593
	ENSMUSG00000026614	2071.51	2029.89	1865.9	1956.25	2101.62	2118.41	1999.33	2181.33	2108.67	2134.4	2232.9	2071.39	2072.94	2166.98	2067.37	2243.44	2408.93	2259.34	2459.81	2474.72	2420.56	2211.89	2576.59	2509.76	2200.39	2267.92	1982.22	2129.5	2157.89	2171.15	2097.05	2144.67	-0.668018	-0.914684	-1.88667	-1.35113	-0.489496	-0.389989	-1.09581	-0.017055	-0.447716	-0.295245	0.288616	-0.668694	-0.659536	-0.102145	-0.692522	0.351035
	ENSMUSG00000030834	154.165	158.116	143.643	114.796	111.73	172.172	174.254	133.145	117.101	153.492	171.892	123.337	171.121	129.699	181.504	144.958	189.757	113.413	114.563	100.858	131.196	105.449	120.121	126.417	227.802	199.924	197.277	242.301	185.595	140.532	179.953	163.829	0.0339903	0.143705	-0.258195	-1.0593	-1.14444	0.534057	0.591853	-0.549734	-0.995283	0.0153141	0.52626	-0.8221	0.504863	-0.645447	0.793191	-0.221694
	ENSMUSG00000030428	24426.8	26705.7	24918.5	26985.1	23804	28023.1	26853.4	26707.7	29081.2	25757.7	25255.4	27687.5	26755	27347.9	26020	26582.7	25977	25563.8	25202.9	27463	26829.5	24567.1	27471.7	27225.6	28386.2	29274.2	30471.7	30403.7	28080.3	30528.9	29589.1	29347.7	-1.51288	-0.253988	-1.24128	-0.0996271	-1.85695	0.473791	-0.172386	-0.252859	1.05833	-0.777647	-1.05514	0.288422	-0.226722	0.100782	-0.632795	-0.321915
	ENSMUSG00000006356	4356.2	4577.41	4430.96	5358.93	4074.21	5090.75	4791.56	4605.61	7431.22	5384.17	5228.37	5620.3	4964.2	4702.84	5228.19	5172.44	3899.88	3951.62	3943.63	4215.14	4303.22	3463.3	4224.65	3866.88	5147.82	5348.27	5280.42	5614.13	4580.33	4780.66	4570.81	4863.98	-0.575731	-0.277686	-0.475004	0.775317	-0.95568	0.413976	0.0108492	-0.239684	3.56745	0.809326	0.599396	1.12747	0.243471	-0.108687	0.599159	0.524037
	ENSMUSG00000038291	3565.24	4005.89	3355.83	3759.9	3523.43	4188.27	3877.77	3895.79	3603.64	3789.56	3983	3853.87	3612.18	4234.57	3841.09	3808.98	2984.36	3432.98	3297	3348.01	3281.2	3176.17	3602.43	3347.58	3763.19	3964.09	3671.49	4096.63	3693.9	4052.21	3674.64	3732.07	-0.406693	1.05279	-1.10026	0.238029	-0.545175	1.65682	0.628422	0.68813	-0.279522	0.336271	0.976953	0.549272	-0.251226	1.8102	0.506947	0.400597
	ENSMUSG00000029385	2849.97	3217.08	2765.14	3089.36	2820.79	3204.42	3035.68	3146.2	3414.74	3107.37	3469.85	3325.88	2915.83	3474.91	3410.2	3149	2146.47	2404.61	2514.89	2500.55	2352.34	2211.89	2582.6	2291.62	2706.9	3130.01	2744.16	2941.33	2512.46	2860.92	2773.68	2644.84	-0.042475	0.923245	-0.265634	0.587248	-0.119238	0.889944	0.446052	0.736793	1.44319	0.634638	1.58817	1.20946	0.130789	1.60149	1.43126	0.744138
	ENSMUSG00000053925	211.109	222.599	216.931	178.271	217.165	235.239	190.929	229.978	162.403	219.153	192.957	234.848	226.185	201.285	218.395	222.553	462.071	468.944	494.606	501.832	451.313	528.515	494.898	554.005	572.687	613.778	676.886	559.539	632.963	605.963	581.849	629.252	-0.946368	-0.882565	-0.914038	-1.12872	-0.912737	-0.812373	-1.05843	-0.841588	-1.21683	-0.901698	-1.04717	-0.814546	-0.862652	-1.00092	-0.90591	-0.882819
	ENSMUSG00000078651	374.996	476.997	459.513	392.331	418.594	490.66	426.879	421.915	472.678	382.026	449.951	533.054	471.854	481.738	436.789	395.65	236.58	321.125	397.667	384.984	348.98	360.813	440.844	333.395	362.702	452.057	513.866	510.83	448.753	558.259	539.86	469.146	-0.781996	0.66366	0.415848	-0.536305	-0.164086	0.857293	-0.0466562	-0.117023	0.602442	-0.682364	0.280339	1.45814	0.590757	0.730843	0.0937952	-0.489273
	ENSMUSG00000042804	1048.6	844.462	941.744	1070.3	1251.85	870.952	1006.33	1023.66	1116.31	1049.72	1073.48	1077.09	1047.9	946.631	1002.7	1029.2	791.065	870.35	712.717	762.588	844.9	1236.17	831.237	749.828	1094.47	988.157	1104.52	1027.9	1321.33	1099.76	1193.69	1166.66	0.279189	-1.06288	-0.423316	0.421861	1.61541	-0.888725	0.00132584	0.115237	0.724315	0.28654	0.442756	0.466491	0.274618	-0.391186	-0.0225908	0.151652
	ENSMUSG00000035498	38.194	43.2831	48.3697	60.0989	48.7835	76.9415	63.3649	77.8121	55.5589	69.0716	49.7137	43.9284	66.9236	62.3227	77.4711	54.5724	29.5725	39.5034	35.2503	35.6694	36.7348	17.7866	49.2496	33.4634	63.6319	63.6699	75.6033	82.4322	55.4016	69.6213	28.7925	94.3257	-0.900584	-0.621183	-0.341916	0.302043	-0.319199	1.22674	0.481353	1.27454	0.0527852	0.794663	-0.268128	-0.585757	0.676731	0.424133	1.25581	-0.00137769
	ENSMUSG00000062822	1702.76	1901.81	1766.23	1904.93	1959.21	1688.93	1810.9	1739.53	2064.23	1920.36	1908.5	2063.79	1722.22	1731.56	1922.02	1930.5	2116.9	2054.18	2203.14	2186.91	2193.59	2092.46	2134.55	2214.78	1972.59	1744.56	1776.68	1979.62	1878.11	1939.08	1786.34	1902.65	-1.44105	-0.204905	-1.04689	-0.185484	0.151582	-1.52695	-0.769446	-1.21267	0.80378	-0.0896717	-0.163325	0.801057	-1.32018	-1.26219	-0.0793675	-0.0267241
	ENSMUSG00000058013	6781.87	7643.44	7022.41	6344.15	7594.49	7946.41	7726.35	8318.12	6918.36	7699.35	8788.38	8114.92	8002.87	8464.1	8529.93	8446.78	6241.03	5982.86	6733.91	6639.44	6462.7	5480.8	7532.78	6690.2	7948.9	8007.13	7700.91	8023.4	7361.49	8402.25	7409.27	7579.57	-0.813877	0.228881	-0.522757	-1.34365	0.169635	0.595569	0.329226	1.04544	-0.648679	0.29655	1.61459	0.799511	0.6639	1.22212	1.3018	1.20116
	ENSMUSG00000043251	107.638	111.299	125.322	133.703	106.222	115.412	160.914	127.958	91.4585	141.554	125.548	123.337	129.611	92.6419	127.643	97.207	236.58	248.489	222.518	239.846	246.648	262.987	254.656	244.159	178.169	198.65	196.096	182.35	163.435	175.342	176.354	188.651	-1.07938	-1.01239	-0.755857	-0.602518	-1.10527	-0.937145	-0.104718	-0.70763	-1.37537	-0.458889	-0.751711	-0.792158	-0.677375	-1.35372	-0.713391	-1.2702
	ENSMUSG00000038481	7081.87	7895.19	7243.73	7372.59	5761.17	7686.58	7987.32	7219.24	6781.6	7659.27	7999.7	7707.74	7913.92	8486.84	7757.44	8036.63	6345.77	6236.44	5976.03	6222.47	6117.65	5958.5	6727.97	6332.02	7576.02	7789.38	7283.91	7056.69	6858.72	7372.12	7349.29	7358.65	-0.108889	1.01007	0.113806	0.291078	-1.92589	0.723068	1.13682	0.0801004	-0.521989	0.685502	1.15385	0.752178	1.03585	1.82405	0.820553	1.20467
	ENSMUSG00000041986	19816.5	22721	19218.9	23421	20419.8	24112.3	21730	23259.8	27660.6	23083.6	25375.1	25351.7	22155.1	26107.3	23884.7	22746.4	15328.4	17074.4	18449.1	18751.1	17300.8	15617.9	19749.1	17434.4	20770.7	21959.8	20738.9	22046.9	18860.1	22553.4	20072	21047.1	-0.46533	0.502418	-0.664424	0.735665	-0.264292	0.965997	0.172238	0.681938	2.14825	0.623227	1.38673	1.37895	0.313873	1.6307	0.890156	0.510904
	ENSMUSG00000031960	5967.99	5464.27	6099.72	6434.64	5993.29	5628.08	5943.8	5794.41	5130.22	5529.14	5485.36	5946.38	6023.97	5647.78	5543.24	5370.26	6414.77	6873.6	6114.83	6576.71	6962.55	7471.63	6194.64	6638.15	5883.41	5632.24	6014.01	5783.99	5890.58	5769.54	6004.44	5866.81	-0.0699514	-1.07785	0.193619	0.863761	-0.0193313	-0.75008	-0.118363	-0.417271	-1.74624	-0.948049	-1.03564	-0.113193	0.0420543	-0.710654	-0.919836	-1.26595
	ENSMUSG00000037148	1688.87	2137.65	1751.57	1965.71	1587.04	1972.1	1838.42	1689.39	2182.18	1956.18	2189.93	2198.95	1916.22	1985.9	1961.13	1973.98	1514.36	1694.82	1633.63	1837.59	1503.5	1264.12	1819.83	1654.58	2061.67	2219.53	2109.8	2399.28	1811.63	1989.36	1786.34	1887.76	-0.778185	1.04219	-0.523859	0.344731	-1.19124	0.370653	-0.171592	-0.776088	1.2228	0.30607	1.25424	1.29083	0.143984	0.426654	0.326143	0.378305
	ENSMUSG00000036273	6544.37	8478.19	6727.79	5274.53	5499.16	8351.3	8091.53	7705.13	5539.65	7666.1	7289.38	6597.7	6673.72	8933.2	7698.41	7282.85	4267.07	4830.89	5645.56	5486.94	5024.79	4501.27	5824.66	5290.94	6920.61	7157.77	6765.31	7159.11	6150.96	7432.71	6772.24	6592.87	-0.0197484	1.5951	0.133415	-1.08015	-0.892563	1.48914	1.27222	0.94955	-0.858751	0.916955	0.602375	0.024784	0.0882635	1.97506	0.94394	0.596924
	ENSMUSG00000022884	19007.4	18570.2	17566.3	19285.7	19337.2	18829.8	17707.2	17309.7	19472.1	18052.4	18406.7	18455	16562.3	18870.3	17519.5	17314.8	15655	16707.4	17105.2	16510	16210.5	15623	16462.6	16435.5	15244.9	15273.1	14520.6	15117.6	14512.5	14825.5	13520.5	13955.2	1.25511	0.997977	0.407547	1.41875	1.44902	1.15067	0.490403	0.256674	1.52839	0.693455	0.901823	0.930207	-0.182896	1.17446	0.380056	0.259644
	ENSMUSG00000020818	1779.15	1799.34	1819.73	1965.71	1931.67	1736.23	1798.4	1776.71	1812.93	1838.5	1899.23	1859.35	1898.43	1747.56	1838.65	1912.59	2438.5	2362.56	2269.24	2373.86	2410.06	2295.74	2259.47	2373.42	2135.49	2230.99	2178.32	2037.07	2127.42	1985.5	2136.64	2126.05	-1.13136	-1.04244	-0.952665	-0.309867	-0.459749	-1.32034	-1.04659	-1.14209	-0.982601	-0.870011	-0.602578	-0.778185	-0.606127	-1.27044	-0.869359	-0.543759
	ENSMUSG00000024429	6681.18	6672.66	6750.51	7943.86	6955.58	7260.25	7139.39	6926.14	8068.86	7230.35	7559.86	7882.61	7022.74	7227.75	7491.82	7319.52	6231.18	6360.05	6207.36	6756.28	6877.28	6363.78	6591.04	6444.8	7055.51	7758.82	7261.46	7726.14	7401.66	7105.24	6874.21	7318.93	-0.78934	-0.806315	-0.65111	1.72812	-0.242247	0.365173	0.124218	-0.300944	1.97733	0.30556	0.962514	1.60599	-0.108356	0.300378	0.826871	0.483342
	ENSMUSG00000030074	88.8879	99.8161	95.2737	89.8108	75.5358	81.3562	65.8662	117.583	64.9612	84.4209	101.113	88.7015	108.433	103.59	98.8679	89.5328	56.6807	61.1666	45.1644	38.1294	56.4141	48.2778	68.4689	45.8573	66.1772	81.4975	69.6968	78.6852	85.8725	87.6712	97.1747	96.808	0.473926	1.01391	0.789462	0.519525	-0.185833	0.101765	-0.663628	1.8918	-0.708345	0.253199	1.07798	0.464715	1.4397	1.20041	0.967055	0.50579
	ENSMUSG00000047261	9957.53	9895.93	8919.82	11075.8	12729.3	9848.51	9897.43	9805.19	11653.7	9417.62	9305.74	9063.6	9316.78	9791.4	9418.27	9325.91	10972.6	10932.3	11827.6	11179.3	11150.3	9586.96	10443.3	11978.7	9010.28	9249.97	8726.28	9408.51	8969.52	9063.66	8733.73	9816.08	-0.0539698	-0.112088	-1.033	1.00102	2.56109	-0.156826	-0.110668	-0.197694	1.54627	-0.563351	-0.668904	-0.897342	-0.658486	-0.210705	-0.562734	-0.649875
	ENSMUSG00000004056	2399.28	2967.1	2825.97	2880.7	2388.82	3225.87	2699.68	3217.96	3617.31	3183.26	3245.72	3285.33	2901.43	3044.55	2907.01	2926.44	2017.09	2089.86	2142.56	2254.55	2184.41	1754.52	2414.43	1969.38	2390.02	2846.05	2728.81	2617.85	2360.11	2683	2604.52	2613.82	-0.603181	0.669688	0.353309	0.475999	-0.626633	1.24976	0.0702164	1.23204	2.12725	1.15425	1.29425	1.38306	0.522483	0.8433	0.534985	0.578547
	ENSMUSG00000082100	4416.62	4859.19	4740.23	4654.63	3873.57	4405.21	4447.22	4510.51	4060.07	4653.38	4084.11	4287.24	4766.82	4469.55	4303.7	4333.39	4212.85	3435.52	3901.77	3815.4	3683.97	3773.29	3732.16	3760.29	4343.52	4421.24	4638.97	4468.82	4218.83	4132.15	4474.84	4224.8	0.456999	1.69499	1.36224	1.12278	-1.06207	0.425099	0.54259	0.719637	-0.540358	1.11929	-0.473123	0.0950885	1.43661	0.605057	0.141142	0.224176
	ENSMUSG00000032355	481.939	561.797	524.005	577.355	515.374	476.154	491.078	593.966	559.863	444.275	513.989	552.484	462.535	545.745	509.096	421.23	571.735	558.145	604.763	628.52	730.76	590.768	721.927	734.955	445.424	564.116	472.521	610.747	452.908	483.481	494.272	459.217	-0.736219	0.237025	-0.223548	0.426634	-0.32874	-0.806723	-0.624841	0.629076	0.213453	-1.19524	-0.345617	0.123522	-0.972702	0.0413932	-0.405257	-1.47609
	ENSMUSG00000036712	18498.4	24072.5	19288.5	18105.3	18891.8	21788.9	21169.7	21222.8	18254.1	21924.7	24052.2	21850.1	20395.6	23757.6	22218.7	21581.7	14681.5	16246.1	16597.4	17249.2	15162.3	13726.2	17371.9	15659.6	20053	20669.8	19640.3	20755.4	17293.6	20382.3	17844.2	18147.8	-0.304637	1.73784	-0.015117	-0.448679	-0.160487	0.901095	0.674197	0.693655	-0.394162	0.950838	1.7304	0.923518	0.390538	1.62245	1.05857	0.825143
	ENSMUSG00000079017	39.5829	25.6165	34.4451	39.1656	23.6049	38.4707	18.3425	28.5311	83.7657	33.2567	41.2877	59.1343	32.1911	26.1082	50.1717	36.6658	25.876	33.1319	9.91415	9.83985	11.8076	17.7866	10.8109	19.8302	48.3603	38.202	48.4334	63.6976	44.3213	36.0999	34.791	21.0992	0.347264	-0.504033	0.0340986	0.321827	-0.626647	0.279474	-0.94741	-0.326379	3.04035	-0.0383391	0.451175	1.53899	-0.103292	-0.474066	0.992689	0.169457
	ENSMUSG00000045318	1612.48	1923.01	1518.52	2041.34	1550.06	2084.99	1800.06	1987.67	2664.26	1980.91	2136.85	2247.1	2013.64	1743.35	1860.78	2008.95	1594.45	1624.74	1720.66	1749.03	1730.47	1307.31	2004.82	1774.8	2223.3	2149.5	2222.03	2491.7	1958.45	2106.69	2266.21	2171.97	-1.13428	-0.0780111	-1.45392	0.324504	-1.34663	0.472983	-0.496209	0.14194	2.44344	0.118939	0.649389	1.02444	0.230278	-0.689123	-0.289673	0.214317
	ENSMUSG00000069631	1521.51	1548.47	1613.06	1501.8	1619.3	1475.13	1457.39	1514.74	1674.46	1713.15	1683.53	1616.06	1599.39	1509.22	1539.09	1675.54	1943.16	1865.58	1775.73	1747.8	1719.97	1739.27	1786.2	1735.14	1718.06	1631.22	1429.38	1537.48	1592.8	1446.57	1650.77	1581.2	-0.873582	-0.656601	-0.136891	-1.03222	-0.0866743	-1.24681	-1.38955	-0.928051	0.357227	0.668548	0.430184	-0.112753	-0.246886	-0.972493	-0.732106	0.365937
	ENSMUSG00000097393	111.804	102.466	82.082	63.4753	102.288	104.06	90.0449	88.1871	62.3969	94.6537	94.3718	70.1164	103.35	94.3262	93.7031	100.618	109.665	98.1214	114.563	110.698	131.196	114.342	114.115	89.2357	71.2678	66.2167	80.3285	76.1873	84.4875	87.6712	56.3853	57.0919	1.0906	0.595483	-0.485292	-1.47183	0.58604	0.680002	-0.063095	-0.161597	-1.529	0.181266	0.166321	-1.11971	0.642365	0.163904	0.130866	0.497485
	ENSMUSG00000083902	533.328	522.93	520.341	488.895	497.277	539.221	483.574	498.862	494.902	500.556	534.212	470.54	461.688	537.323	517.212	473.245	372.121	313.479	331.573	333.325	345.045	349.379	380.783	333.395	421.243	424.042	439.444	400.92	351.8	424.174	401.896	440.6	1.25932	1.11628	1.08066	0.64803	0.763351	1.3404	0.574835	0.785159	0.73067	0.808462	1.27149	0.395518	0.27373	1.31429	1.0376	0.432723
	ENSMUSG00000054814	4054.12	3804.5	4144.41	3910.48	4463.69	3843.29	4115.38	4002.14	3904.51	4001.89	3894.52	4179.95	3915.45	4141.09	4077.93	3937.74	4064.99	4434.58	4374.34	4175.78	4288.79	3923.21	4128.56	4522.52	3821.73	3923.34	3832.14	3794.38	3631.58	3906.53	3878.59	3672.5	0.13688	-0.993499	0.545711	-0.513565	1.99151	-0.817829	0.414291	-0.0985275	-0.540615	-0.0996454	-0.585833	0.706671	-0.491057	0.530694	0.244685	-0.390147
	ENSMUSG00000086118	399.301	401.914	362.773	362.619	368.237	367.049	363.515	487.623	364.979	440.012	356.422	351.427	332.924	366.356	361.532	382.007	494.107	462.572	485.793	419.423	523.471	447.205	475.679	422.63	362.702	389.66	380.379	368.447	404.432	384.206	370.704	346.275	-0.0177294	0.0338657	-0.738934	-0.741968	-0.631059	-0.654517	-0.724294	1.72607	-0.695376	0.78605	-0.864325	-0.96295	-1.32827	-0.668185	-0.763443	-0.359192
	ENSMUSG00000032737	2140.95	2339.94	2296.1	1970.43	1854.56	2324.01	2325.33	2375	1873.62	2362.08	2392.16	2447.32	2420.26	2270.57	2374.3	2637.38	2203.15	1898.71	2027.99	2152.47	2154.23	2270.33	2337.55	2227.18	2547.82	2624.47	2640.21	2496.7	2657.89	2632.71	2616.52	2508.32	-0.793059	0.0643253	-0.124571	-1.52776	-2.02703	-0.00429633	0.00136897	0.215396	-1.94492	0.159727	0.289327	0.526994	0.41042	-0.234569	0.212403	1.34592
	ENSMUSG00000061981	3297.88	3245.35	3177.75	3441.17	3595.82	3133.79	3242.45	3044.18	3570.3	3335.05	3257.51	3275.2	3086.96	3022.65	3112.12	3148.14	4103.19	3686.56	3668.23	3814.17	3782.37	3608.13	3857.08	3791.28	3541.75	3462.37	3092.65	3557.07	3240.99	3295.41	3150.38	3336.15	-0.385105	-0.573189	-0.815235	0.127923	0.681614	-0.972616	-0.583569	-1.29344	0.590256	-0.252025	-0.529637	-0.46632	-1.14029	-1.37053	-1.05018	-0.921221
	ENSMUSG00000027378	735.409	704.896	605.355	739.419	674.314	623.1	647.823	657.945	665.852	603.737	721.27	667.373	642.127	645.124	689.862	625.024	682.632	690.673	769.999	707.239	716.328	575.523	773.579	685.38	640.137	593.404	585.926	512.079	469.529	538.92	581.849	636.699	1.20498	0.77315	-0.635616	1.26174	0.340334	-0.384475	-0.0345808	0.108668	0.220576	-0.658508	1.00489	0.242105	-0.115186	-0.0727754	0.560372	-0.357242
	ENSMUSG00000022114	2548.58	3270.97	3051.69	3509.37	3019.07	3562.64	3088.21	2914.5	4196.83	2265.72	3480.8	3956.09	3097.97	3662.72	3419.06	2735.44	1844.59	2217.29	2455.4	2585.42	2082.07	2283.03	2963.38	2310.21	2633.09	3564.24	3352.53	3444.66	2801.94	3368.9	3289.54	3305.12	-0.807958	0.460302	0.0753295	0.878865	0.0180576	0.972389	0.139438	-0.165538	2.08582	-1.30457	0.828707	1.66315	0.156578	1.1481	0.720301	-0.479901
	ENSMUSG00000050640	1582.62	1815.24	1396.13	1602.41	1646.84	1658.66	1729.2	1514.74	1496.67	1505.93	1505.74	1609.3	1326.61	1581.65	1417.35	1399.27	1707.81	1841.37	1844.03	1979.04	1809.19	2009.88	1797.01	1849.16	1508.08	1615.94	1321.88	1584.95	1495.84	1660.6	1613.58	1700.35	-0.262698	1.05575	-1.31973	-0.150524	0.101264	0.168256	0.568062	-0.647429	-0.749855	-0.697368	-0.698477	-0.111497	-1.71373	-0.268212	-1.19943	-1.30192
	ENSMUSG00000082229	4849.25	4736.41	4249.94	5165.13	5260.75	4479	5005.83	4240.76	5036.2	4401.82	4498.67	4973.2	4200.94	5039.72	4544.23	4201.22	4625.63	4936.65	5243.48	5137.63	5033.98	5501.13	4760.39	4936.47	4242.98	4384.31	4152.28	4292.72	4306.09	4241.74	4054.95	4557.42	0.459606	0.177598	-1.03811	1.249	1.48796	-0.46567	0.850897	-1.06105	0.926797	-0.658547	-0.416519	0.76935	-1.16057	0.935584	-0.302659	-1.15987
	ENSMUSG00000028943	72.2214	58.2997	74.7532	59.4237	98.3538	62.4361	47.5237	86.4579	84.6205	77.599	69.9363	74.3403	76.242	64.0071	81.898	75.8897	80.0922	107.042	81.5163	71.3389	70.8456	82.5805	74.475	118.981	137.445	145.167	153.569	124.897	85.8725	159.871	112.771	150.177	-0.623367	-1.07896	-0.540514	-1.04217	0.231815	-0.943592	-1.4316	-0.157479	-0.217609	-0.447387	-0.69815	-0.554027	-0.491793	-0.892181	-0.306702	-0.503324
	ENSMUSG00000017677	6121.46	5347.67	5225.4	4784.96	6166.39	5235.8	5162.57	4793.23	4861.83	5485.65	5278.92	4706.25	5111.61	5273.85	4970.69	5805.99	6329.75	5324.04	6066.36	5295.07	5708.32	5238.14	5442.68	6112.65	5151.64	4743.41	4714.57	4584.98	5048.47	4379.69	4738.77	4720.01	1.70715	0.195082	-0.0438518	-0.904519	1.79494	-0.0235154	-0.166616	-0.888356	-0.754296	0.464708	0.060744	-1.05832	-0.266212	0.0508252	-0.541571	1.09068
	ENSMUSG00000020686	120.832	94.5162	105.534	79.0065	89.6987	111.628	110.889	149.572	104.28	102.328	125.548	114.89	124.529	121.277	118.789	154.337	94.8785	90.4756	81.5163	73.7988	94.4609	71.1463	84.0847	84.2782	131.082	115.879	106.317	118.652	139.889	152.135	134.365	103.014	0.503359	-0.664369	-0.175469	-1.35259	-0.878136	0.0949535	0.062135	1.77866	-0.231122	-0.317715	0.712634	0.239671	0.667392	0.523087	0.412702	1.99011
	ENSMUSG00000089762	370.135	377.181	389.889	481.467	384.76	541.113	397.698	528.258	770.987	591.799	510.619	455.334	526.07	330.142	473.68	587.506	406.622	453.652	438.426	519.052	607.436	395.116	628.232	466.009	763.583	686.362	780.84	733.147	642.659	653.666	725.811	778.187	-1.25047	-1.19967	-1.10807	-0.447938	-1.14504	-0.0179811	-1.05178	-0.110647	1.63905	0.347384	-0.237796	-0.636312	-0.126417	-1.53875	-0.504066	0.316437
	ENSMUSG00000013275	4836.75	6975.65	5939.95	5645.92	5385.07	5817.91	6303.98	5651.75	5604.61	5351.77	5673.26	6203.19	5580.07	6100.04	5456.92	5208.25	4838.8	5341.88	4803.95	4926.07	4393.74	4594.02	5167.6	4771.63	5776.51	6228.19	6305.79	6376	4965.37	5654.79	5584.55	6093.94	-1.18413	2.37341	0.650775	0.161731	-0.272137	0.447792	1.25625	0.171429	0.0930175	-0.327521	0.207205	1.08861	0.052201	0.917054	-0.152639	-0.566234
	ENSMUSG00000033083	1730.54	1953.92	1667.29	1462.63	1392.69	1649.83	1805.9	1565.75	1336.83	1864.93	1681.84	1457.24	1293.57	1606.07	1497.77	1643.14	1255.6	1408.11	1338.41	1185.7	1163.71	1347.97	1106.31	1157.59	1532.26	2066.73	1616.02	1648.64	1407.2	1600	1544	1453.36	0.935096	1.89887	0.662224	-0.220752	-0.522509	0.586881	1.26024	0.224151	-0.763502	1.51494	0.725001	-0.244021	-0.95014	0.398108	-0.0691357	0.558029
	ENSMUSG00000014554	1161.79	1347.08	1192.39	1239.12	1013.44	1283.41	1192.26	1319.35	1393.25	1327.71	1284.97	1221.55	1218.18	1269.19	1178.3	1396.71	1099.11	1159.62	1063.02	1057.78	1137.47	940.147	1133.94	1117.93	1201.37	1301.41	1367.95	1280.2	1274.24	1299.6	1235.68	1362.76	-0.525035	1.11897	-0.253573	0.161069	-1.84138	0.554059	-0.254694	0.872941	1.52864	0.947138	0.567939	0.00515422	-0.0247295	0.427923	-0.378585	1.55938
	ENSMUSG00000030518	2163.17	2390.29	2332.74	2035.26	2256.63	2170.76	2225.28	2370.68	2057.39	2327.12	2296.1	2412.68	2016.18	2249.51	2110.9	2054.14	1955.48	1915.28	2040.11	2012.25	2092.57	2045.46	1982	1961.95	2379.83	2341.78	2285.82	2555.4	2182.82	2324.58	2159.44	2167.01	-0.125507	1.27972	0.923667	-0.916927	0.452753	-0.0785604	0.258753	1.15838	-0.780013	0.888869	0.696962	1.41828	-1.03499	0.408712	-0.448908	-0.800127
	ENSMUSG00000052566	613.882	510.564	570.177	565.2	817.517	587.782	496.081	613.851	588.07	555.131	682.51	543.191	654.834	514.583	570.335	562.777	866.228	768.405	673.06	815.477	1007.58	982.073	945.352	903.512	643.955	622.692	620.183	646.968	724.376	578.888	685.022	734.748	-0.444928	-1.17287	-0.752863	-0.787927	0.989814	-0.628819	-1.27492	-0.445147	-0.626796	-0.858869	0.038603	-0.942994	-0.156393	-1.14455	-0.751749	-0.804995
	ENSMUSG00000039470	2920.8	2677.37	2589.25	2946.2	2769.64	2949	2904.78	3124.59	2974.54	2525.8	2401.43	2633.17	2618.49	2940.12	2566.88	2500.95	2596.22	2738.48	3006.19	2702.27	2747.24	2438.03	2830.05	2895.2	2224.57	2264.1	2248.02	2400.52	2411.36	2630.14	2259.01	2268.78	1.06413	0.118116	-0.224337	1.16282	0.47671	1.17372	1.00187	1.85607	1.27295	-0.470883	-0.954231	-0.0536551	-0.110691	1.13918	-0.311275	-0.567472
	ENSMUSG00000030397	2654.14	2603.17	2639.82	2802.37	2633.52	2566.82	2723.86	2815.07	2468.52	2734.72	2387.94	2568.96	2614.26	2337.94	2559.5	2506.07	3101.42	2946.19	3147.19	2997.46	3140.82	3491.25	3055.88	3114.58	2807.44	2689.42	2629.58	2782.71	3030.47	2707.49	2764.08	2823.57	-0.479024	-0.678648	-0.535121	0.101524	-0.559766	-0.82102	-0.20596	0.15128	-1.206	-0.1634	-1.5216	-0.812614	-0.635229	-1.71743	-0.849694	-1.05896
	ENSMUSG00000022321	1720.81	1724.26	1618.92	1581.48	1656.28	1541.35	1757.54	1505.23	1365.89	1609.11	1520.9	1488.5	1541.78	1532.8	1555.32	1608.18	1709.04	1759.81	1740.48	1666.62	1668.81	1572.84	1541.15	1583.93	1482.62	1573.92	1431.74	1420.08	1469.53	1437.55	1422.83	1337.94	1.33744	1.36739	0.450864	0.125094	0.775916	-0.224052	1.65701	-0.538329	-1.7507	0.365528	-0.401979	-0.683953	-0.220299	-0.298451	-0.102483	0.357406
	ENSMUSG00000037624	5933.96	7007.45	5588.9	6739.18	6075.91	7204.12	6561.6	6458.41	7374.8	7202.21	7668.55	7836.14	6422.12	7167.11	7054.3	7156.65	4366.87	4593.87	5003.34	5566.89	4801.76	4257.34	5947.19	4821.21	5934.31	6546.54	5918.32	6610.81	5501.38	6169.22	5381.8	6030.64	-0.224839	0.875995	-0.578692	0.600897	-0.0792792	1.07768	0.418794	0.312966	1.25271	1.07572	1.55395	1.72581	0.275757	1.03973	0.924038	1.02901
	ENSMUSG00000034201	2166.64	2437.99	2364.25	2430.29	2258.2	2487.98	2357.01	2707.86	2840.34	2614.49	2441.03	2557.14	2673.55	2185.51	2550.64	2588.78	2529.68	2092.41	2417.95	2637.08	2633.1	2295.74	2707.53	2551.89	2929.61	3066.34	3018.23	3142.41	2753.46	2737.15	2884.05	2982.43	-1.59657	-0.585277	-0.860078	-0.613953	-1.25532	-0.398935	-0.887083	0.420545	0.914297	0.0725437	-0.573941	-0.141202	0.292682	-1.52627	-0.165408	-0.0232848
	ENSMUSG00000053198	84.0269	71.5496	96.0066	64.8258	91.2724	85.7708	103.385	90.7808	67.5254	98.9174	119.65	92.9254	77.9363	81.6933	94.4409	77.5951	67.7703	53.5208	50.6723	78.7188	59.038	80.0396	72.0726	47.0966	99.2658	106.965	94.5041	102.416	90.0276	90.2498	76.78	134.042	-0.0204855	-0.668551	0.601738	-1.01778	0.355843	0.0700951	0.984964	0.330312	-0.877566	0.752923	1.82977	0.441701	-0.336827	-0.141692	0.520418	-0.354551
	ENSMUSG00000043463	1627.76	1599.71	1334.57	1424.14	2203.91	1551.44	1457.39	1623.68	1715.49	1579.27	1636.34	1407.4	1580.75	1708.82	1556.8	1531.44	1625.26	1665.52	1679.9	1650.63	1566.48	1383.54	1567.58	1800.83	1388.45	1307.78	1238	1162.79	1343.49	1329.25	1283.67	1260.99	0.504866	0.367335	-0.932578	-0.49341	3.32956	0.130706	-0.33039	0.48486	0.934967	0.267119	0.54693	-0.575505	0.274398	0.902282	0.156969	0.0326233
	ENSMUSG00000063239	2624.28	3657.86	2655.21	3320.3	2814.49	3694.45	3883.6	3867.26	3326.7	3397.3	3618.99	3254.08	3489.34	3610.51	3292.15	3582.16	3190.14	3495.42	3218.79	3616.14	3159.19	3392.15	3642.07	3409.55	4138.62	4132.18	4384.99	4461.33	3972.3	4133.44	4056.15	4371.25	-2.06058	0.146059	-1.99455	-0.574624	-1.65448	0.224174	0.627999	0.593113	-0.560963	-0.410227	0.0630688	-0.715997	-0.213719	0.0449533	-0.634712	-0.0155542
	ENSMUSG00000009741	6116.6	6507.48	6507.2	5818.79	6570.04	6292.8	6149.73	6297.59	6139.69	6291.49	6981.83	6575.74	6271.33	6284.49	6393.21	6929.84	6775.8	6500.23	6462.92	6490.61	6502.06	5963.58	6777.22	6732.34	7895.45	7425.19	7246.1	7517.56	7360.11	6813.86	6995.38	7138.97	-1.10084	-0.290584	-0.291176	-1.71817	-0.160912	-0.73559	-1.03216	-0.725659	-1.05299	-0.738321	0.692695	-0.149094	-0.780099	-0.752831	-0.52746	0.584921
	ENSMUSG00000075297	18.0554	22.9665	16.1232	13.5054	8.65514	25.8574	12.5062	22.4791	5.98327	11.0856	10.9539	20.2746	11.8599	11.7908	10.3295	7.67424	20.9472	20.3889	47.3676	23.3696	52.4783	30.4913	27.6278	30.9846	11.4537	12.734	12.9943	9.99178	13.8504	16.7607	13.1966	16.1347	-0.0388255	0.426959	-0.222071	-0.470354	-0.930359	0.701132	-0.565114	0.380726	-1.18376	-0.699853	-0.712343	0.171654	-0.626416	-0.632969	-0.771562	-1.02339
	ENSMUSG00000031227	6530.49	5930.67	5838.81	6612.91	7173.54	6024.14	6389.85	6224.11	6348.25	6347.77	6121.53	6363.7	6296.75	6306.38	6375.5	6148.77	6931.06	7179.43	7047.86	7062.55	7057.01	7601.22	7019.87	7348.32	6406.46	6293.14	6229	6351.02	6717.45	6630.78	6164	6646.24	-0.0527811	-1.41625	-1.62504	0.134577	1.40896	-1.20377	-0.372459	-0.749224	-0.467037	-0.468125	-0.982392	-0.431907	-0.584102	-0.562194	-0.405081	-0.920469
	ENSMUSG00000020950	3547.18	3955.55	3773.57	3984.09	3762.62	4451.88	3801.9	3760.92	5420.84	3984.84	4274.54	4234.86	3924.77	4381.12	4314.77	3974.4	2493.95	2519.3	3010.6	3295.12	2919.1	2225.86	3321.34	3130.69	3541.75	3569.34	3565.17	3878.06	3274.24	3622.88	3817.41	3498.74	-0.183782	0.461544	0.173976	0.506647	0.156675	1.2459	0.218734	0.15398	2.77712	0.507831	0.965643	0.902946	0.412912	1.13407	1.02922	0.491345
	ENSMUSG00000030123	5988.82	7153.19	6432.44	5656.73	5614.04	7130.33	6693.34	7587.55	5871.29	7413.69	8108.39	7347.02	7235.37	7191.53	7655.62	7932.6	6976.65	6862.13	6428.77	6878.05	7105.56	6112.23	8097.35	6862.48	8477.05	9041.13	8703.83	8806.5	7934.9	8370.02	8100.29	8337.9	-1.41688	-0.173657	-0.94322	-1.77147	-1.81705	-0.198069	-0.664657	0.29011	-1.54237	0.104476	0.846229	0.0332931	-0.0859165	-0.132721	0.362791	0.658535
	ENSMUSG00000021224	2147.2	2601.4	2419.22	2435.02	2221.22	2483.57	2431.21	2329.18	2538.61	2374.02	2488.21	2440.56	2294.04	2412.9	2341.1	2396.92	1998.61	2176.51	2232.89	2243.48	2070.27	1880.29	2211.43	2110.67	2332.75	2600.28	2444.11	2580.38	2278.39	2414.83	2459.36	2258.85	-1.07145	1.55154	0.499448	0.590691	-0.643966	0.871066	0.568702	-0.020546	1.18894	0.238406	0.897885	0.622678	-0.223464	0.462947	0.0483262	0.370672
	ENSMUSG00000028541	2786.78	3076.63	2727.76	3090.71	2736.6	2798.27	2850.59	2774.43	3715.61	3049.38	3262.57	3323.35	3007.33	2746.41	3011.04	3153.26	2809.39	2579.19	2669.11	2784.68	2748.55	2317.34	2846.87	2807.21	3172.69	3286.64	3187.15	3539.59	3037.39	3078.81	3005.22	3061.86	-0.648967	0.377268	-0.85791	0.427092	-0.826622	-0.60826	-0.423041	-0.69266	2.63955	0.280793	1.03557	1.25076	0.131885	-0.791881	0.145046	0.648562
	ENSMUSG00000066647	1468.04	1415.98	1347.02	1268.15	1402.92	1193.22	1372.35	1404.94	1037.67	1287.63	1346.48	1240.98	1218.18	1286.04	1371.61	1456.4	1514.36	1470.55	1406.71	1408.33	1545.48	1453.42	1391	1469.91	1156.83	1235.2	1253.36	1226.49	1354.57	1213.21	1191.29	1229.96	1.1392	0.70178	0.122476	-0.540148	0.592086	-1.16969	0.335263	0.609073	-2.47659	-0.376516	0.117938	-0.768492	-0.96003	-0.389908	0.329014	1.04141
	ENSMUSG00000004661	497.217	777.329	766.587	615.17	841.909	896.179	955.476	685.611	626.533	575.597	680.825	834.639	885.255	921.365	809.388	675.333	532.305	586.18	667.553	758.898	676.969	597.121	816.822	690.338	766.129	980.517	1123.42	1132.82	699.445	1169.38	1109.71	898.577	-1.61544	-0.0650462	-0.124502	-0.962583	0.292397	0.592778	0.920984	-0.572697	-0.899687	-1.18162	-0.599187	0.252159	0.532314	0.732182	0.112399	-0.629586
	ENSMUSG00000027893	23137.9	23726.2	24766	23045.6	21237.3	22598.7	22392.8	22186.8	23351.8	23836.5	23105.9	23673.2	22314.4	23536.1	22183.3	22268.9	19521.6	20641.2	19899.9	19955.2	19110	20997	19544.9	19671.5	22183.4	21658	21628.5	22519	21137.1	22081.5	21352	21292.8	0.859003	1.26468	1.98179	0.795303	-0.451707	0.487138	0.345149	0.203085	1.00651	1.34077	0.836924	1.22811	0.291028	1.13357	0.200644	0.259707
	ENSMUSG00000020319	281.247	245.565	282.157	283.613	228.968	237.762	275.137	292.228	260.699	342.8	278.902	304.964	244.822	256.871	320.214	276.273	324.065	289.267	361.316	276.746	255.831	261.717	295.497	294.974	237.983	253.406	243.348	193.591	222.992	215.31	232.739	207.268	0.342675	-0.585319	0.366338	0.404208	-1.01698	-0.788271	0.183774	0.628259	-0.191717	1.94352	0.2817	0.959504	-0.60466	-0.291296	1.35611	0.213303
	ENSMUSG00000021062	12077.6	14888.5	12623.8	13349.4	11977.1	13959.2	13214.9	13584.3	13949.6	13780.2	14536.6	14720.2	13399.1	14337.6	13616.5	13765	10538.9	11046.9	11948.7	11720.5	10750.2	9525.98	12206.7	11660.1	12359.9	13827.8	13080.6	14806.6	11833.8	13810.8	12627.9	12622.3	-0.601266	1.50617	-0.191812	0.352222	-0.676623	0.809428	0.251404	0.528321	0.802197	0.675231	1.24235	1.38	0.389504	1.09312	0.552461	0.663845
	ENSMUSG00000020669	249.303	225.249	257.972	268.082	224.247	269.926	252.626	247.27	323.096	248.999	236.772	304.964	228.726	280.452	217.657	230.227	262.456	248.489	255.565	212.787	274.199	268.069	293.095	228.047	194.714	199.924	165.382	183.599	184.21	232.071	191.95	191.134	0.273654	-0.371622	0.506211	0.777417	-0.398502	0.826887	0.362799	0.219111	2.25324	0.2655	-0.0624949	1.76683	-0.278338	1.10927	-0.575283	-0.238071
	ENSMUSG00000048644	11552.7	12412.5	11687.9	13903.8	10468.8	13164.6	12014.3	12530.3	21105.5	14137.5	14286.4	15295.5	12851.9	12594.2	13743.4	13427.4	10639.9	10012.2	10455	11323.2	10832.8	7974.74	11701	11249.9	13512.9	14055.8	14603.3	14817.8	12088.6	13262.8	13477.3	13321	-0.546674	-0.159185	-0.485733	0.512821	-1.0351	0.179703	-0.338631	-0.106095	3.75816	0.618144	0.685229	1.13998	0.0387934	-0.0773023	0.440532	0.298128
	ENSMUSG00000002981	8302.69	8827.1	8325.46	9528.72	8140.55	8575.82	8888.6	9002	10596.4	8937.53	9302.37	9793.49	9043.15	8639.27	9164.46	8754.6	7681.46	8225.63	7722.02	7922.31	7999	7719.37	8338.8	8130.37	9187.18	9000.38	8951.9	9297.35	8768.69	9017.24	8553.78	8974.6	-0.666244	0.154262	-0.630619	1.25203	-0.919927	-0.238895	0.25048	0.427908	2.92248	0.327034	0.897868	1.66629	0.492301	-0.139617	0.682099	0.0408261
	ENSMUSG00000025486	1633.32	1688.04	1769.16	1807.69	1764.07	1632.8	1749.21	1557.97	1682.15	1616.79	1602.64	1721.65	1724.76	1599.34	1581.15	1716.47	2282.01	2353.64	2194.33	2303.75	2403.5	2446.92	2176.59	2274.27	2073.13	2099.83	1984.59	2040.82	2159.28	2034.49	1957.89	2140.95	-1.05461	-0.860348	-0.5724	-0.435612	-0.590451	-1.05644	-0.643232	-1.32205	-0.88125	-1.11328	-1.16351	-0.741032	-0.72999	-1.17523	-1.23979	-0.759428
	ENSMUSG00000029075	111.804	88.3329	64.493	125.6	84.9777	84.5095	89.2111	86.4579	181.207	115.972	115.437	108.131	113.516	94.3262	61.239	101.47	85.021	79.0069	62.7896	73.7988	51.1663	48.2778	74.475	60.7299	139.99	136.254	83.8724	121.15	108.033	114.746	93.5757	115.425	0.547626	-0.270519	-1.1015	1.0285	-0.387469	-0.40379	-0.239904	-0.335874	2.96681	0.692901	0.674248	0.419597	0.607287	-0.0616074	-1.21493	0.187419
	ENSMUSG00000044022	177.776	161.649	169.294	93.1871	203.002	165.866	202.601	191.072	58.9779	178.222	138.187	100.528	191.452	210.55	222.822	162.012	205.775	212.809	221.416	216.477	199.417	182.948	157.358	237.962	90.3574	122.246	94.5041	103.665	113.573	122.482	137.964	141.489	0.330598	-0.00980762	0.151563	-1.45491	0.863081	0.0791954	0.85461	0.611254	-2.177	0.340011	-0.505043	-1.29995	0.619281	1.02239	1.28143	-0.00215411
	ENSMUSG00000043542	2650.67	2713.59	2522.56	2809.12	2629.59	2736.47	2723.02	2508.14	2824.96	2668.21	2695.5	2679.63	2377.06	2833.16	2727.72	2694.51	2387.98	2362.56	2713.17	2566.97	2608.17	2605.73	2577.8	2684.51	2056.58	2583.73	2136.97	2429.25	2092.8	2132.47	2221.82	2121.09	0.503201	0.773677	-0.0475183	1.18435	0.412594	0.872045	0.814253	-0.109468	1.25244	0.578623	0.695912	0.627713	-0.67298	1.28769	0.834439	0.691679
	ENSMUSG00000035620	6593.68	8146.94	7054.65	7907.4	7219.96	7887.13	7863.92	7186.38	8816.77	8348.29	8603	9023.9	8129.1	9243.13	8270.96	8456.16	6109.19	6418.67	6986.17	7276.57	6403.66	5645.97	7650.5	7211.98	8009.99	7975.3	7888.73	8346.88	7439.05	8028.36	7652.81	7817.87	-1.28588	0.560519	-0.737906	0.275772	-0.541403	0.251681	0.224089	-0.581317	1.35676	0.799864	1.10265	1.60298	0.53931	1.86359	0.707946	0.928096
	ENSMUSG00000052374	4240.23	6536.63	5195.35	5694.54	4632.07	5407.35	5288.47	5454.63	5877.28	5697.98	6673.44	6841	5747.8	5870.97	5778.6	5891.26	4715.58	4739.14	5109.09	5376.25	4800.45	3853.33	5884.72	4812.53	6127.76	7010.06	6551.5	6729.46	5272.85	6195	5805.29	6123.73	-1.79495	1.18608	-0.555079	0.0929388	-1.28629	-0.27988	-0.434197	-0.218499	0.330152	0.0974036	1.36367	1.58119	0.162078	0.321961	0.202063	0.348301
	ENSMUSG00000022208	16073.4	17642.7	16697.8	16109.2	16130	18258.5	16521.6	18507.2	18923.4	18733.8	19847.6	18645.9	18093.1	16683.1	18387.9	18792.5	19289.9	17107.5	18852.3	19482.9	18935.5	15682.7	19716.7	19091.5	21810.5	21608.3	22639.6	22731.3	20272.8	20540.8	20736.6	20371.9	-1.45501	-0.630042	-1.12678	-1.43621	-1.42526	-0.306345	-1.21943	-0.175595	0.0431903	-0.0564844	0.529049	-0.10267	-0.393285	-1.13451	-0.238277	-0.0256004
	ENSMUSG00000039478	4658.28	4562.39	4409.71	4841	4754.03	4604.51	4643.98	4564.98	4751.57	4745.48	4840.77	4878.58	4390.69	4751.68	4848.95	4719.66	4239.96	4179.72	4631.01	4367.66	4304.53	4525.41	4345.98	4387.42	4034.27	4314.27	4031.78	3903.04	4034.62	3995.49	3837.8	3722.14	0.688031	0.396572	-0.0675065	1.2434	0.979055	0.524577	0.644563	0.404432	0.971567	0.95305	1.24269	1.35763	-0.125296	0.971923	1.26756	0.874574
	ENSMUSG00000086976	34.7218	39.7498	32.2465	31.0624	44.8494	36.5787	37.5187	44.9581	48.7209	26.4348	53.0841	45.6179	35.5796	40.4255	37.6288	42.6347	2029.41	2089.86	2001.56	2122.95	2169.98	1769.76	2319.54	2071.01	2462.56	2508.6	2524.44	2532.92	2354.57	2659.79	2239.82	2355.66	-0.977638	-0.973236	-0.979805	-0.980842	-0.968772	-0.976013	-0.97519	-0.968676	-0.965382	-0.984894	-0.961562	-0.968099	-0.976887	-0.972645	-0.975093	-0.970711
	ENSMUSG00000043313	549.994	709.313	683.039	435.548	546.061	654.633	696.18	600.018	355.577	584.124	536.74	486.591	609.936	697.34	775.449	650.605	603.772	742.919	708.311	723.229	720.264	589.498	647.452	726.28	445.424	533.554	468.977	484.601	558.171	491.217	455.881	403.367	-0.354147	1.06277	0.829102	-1.37198	-0.38913	0.57647	0.945973	0.0907447	-2.08321	-0.0506079	-0.472025	-0.918026	0.178955	0.956291	1.65095	0.540644
	ENSMUSG00000005547	20.1387	25.6165	18.3219	38.4903	18.8839	31.5334	25.0125	24.2082	46.1566	43.4895	37.0746	70.1164	25.414	28.6348	24.3481	47.7508	32.0369	30.5833	38.555	17.2197	26.2391	16.5161	22.823	18.5908	54.7235	47.1158	77.9659	72.4404	30.4709	38.6785	52.7863	54.6096	-0.960847	-0.631955	-1.06993	0.140992	-1.03618	-0.276704	-0.668223	-0.71651	0.60128	0.441147	0.0559944	2.03983	-0.644114	-0.450739	-0.708114	0.696996
	ENSMUSG00000029360	194.442	276.482	203.006	151.26	182.545	275.602	261.797	327.675	138.47	191.866	309.236	261.881	293.955	272.03	254.548	225.964	676.471	797.714	713.819	677.719	779.302	785.15	803.609	765.94	974.841	1059.47	1383.3	1054.13	965.373	1290.57	1220.08	1041.31	-1.01122	-0.80032	-0.989207	-1.12223	-1.04181	-0.802582	-0.83807	-0.668713	-1.15511	-1.01785	-0.716116	-0.837856	-0.755399	-0.811764	-0.856707	-0.93019
	ENSMUSG00000103476	30.5552	47.6997	44.7054	51.3204	18.8839	42.8854	29.1812	32.854	88.8942	40.0786	54.7694	84.4776	27.1083	42.9521	32.4641	58.8358	3.69656	10.1944	4.40629	11.0698	5.24783	3.81141	16.8169	21.0695	29.2707	33.1084	20.0821	22.4815	31.8559	15.4714	16.7956	54.6096	-0.073061	0.730427	0.590094	0.900113	-0.620043	0.504801	-0.137455	0.0346727	2.66103	0.373257	1.06175	2.45404	-0.234604	0.507927	0.0163982	1.25233
	ENSMUSG00000030058	15042.9	14738.3	14378.3	15291.5	16320.4	15171.3	15274.3	15445.7	14398.3	15327.1	15675	16744.3	16045.6	16181.2	15597.5	15183.1	15031.5	16244.8	15861.5	16328	16024.2	17029.4	16234.3	16486.3	17223.9	17576.7	17719.5	18235	17524.9	18008.7	17483.1	17791.6	-1.03677	-1.31554	-1.64511	-0.809244	0.132609	-0.919191	-0.824971	-0.668061	-1.62678	-0.776646	-0.458191	0.520585	-0.118997	0.00512145	-0.529111	-0.908473
	ENSMUSG00000089922	89.5824	152.816	104.801	91.1613	140.056	175.326	133.4	152.166	96.587	146.671	127.233	108.131	127.07	135.594	115.838	110.85	65.306	89.2013	98.0399	79.9487	57.7261	66.0644	86.4871	80.56	89.0847	129.887	112.224	153.624	128.809	165.028	107.972	114.184	-0.79171	1.30298	-0.287569	-0.739406	0.880292	2.04865	0.659802	1.28145	-0.559672	1.09941	0.455532	-0.17725	0.45012	0.732486	0.078033	-0.0871878
	ENSMUSG00000038264	5595.08	5663.9	5807.3	6608.86	4260.69	5764.3	6434.04	6518.06	5486.65	5946.98	5870.43	6614.6	6056.16	6436.92	5960.85	5928.78	4427.25	4564.56	4377.65	4800.61	5053.66	6278.66	5017.45	4523.76	6064.12	5729.02	6479.44	5757.76	6416.89	5910.07	6575.49	5931.35	-0.165697	-0.0701376	0.128964	1.24189	-2.01844	0.069266	0.999168	1.11583	-0.316239	0.322905	0.216621	1.24986	0.474496	1.00317	0.342157	0.297628
	ENSMUSG00000097652	107.638	169.599	107	77.6559	123.532	132.44	130.065	128.822	58.1232	130.469	194.642	92.0806	143.166	133.91	155.68	193.561	223.026	198.791	178.455	236.156	200.729	141.022	247.449	202.02	371.611	350.185	353.209	310.994	355.955	315.874	329.914	291.665	-1.00639	-0.327908	-1.01337	-1.33469	-0.832339	-0.734799	-0.760809	-0.774415	-1.54857	-0.756388	-0.053689	-1.17674	-0.617355	-0.718709	-0.480323	-0.0655208
	ENSMUSG00000026090	16315.8	22121.2	16776.2	18012.1	17286.7	19954.3	18330	19187.6	18445.6	20186	21383.6	20904	18644.6	19810.2	19329.4	19808.9	16165.1	16014.2	16204.1	17641.6	17201.1	13413.6	18410.9	16501.2	20313.9	21969.9	20175.5	22237.9	17217.4	20201.8	18740.3	18757.2	-1.14757	1.67399	-0.923781	-0.323113	-0.675698	0.620844	-0.168631	0.248198	-0.112455	0.733424	1.31552	1.0824	-0.0157297	0.550792	0.317115	0.550169
	ENSMUSG00000026961	54.1661	56.533	71.8217	64.1505	62.9465	87.6628	43.3549	80.4059	50.4304	67.3661	107.011	73.4955	81.3248	70.7447	78.9467	83.5639	45.591	54.7951	60.5865	61.499	52.4783	64.7939	62.4629	74.3631	71.2678	126.066	100.411	102.416	83.1024	87.6712	98.3744	96.808	-1.03226	-0.910718	-0.125668	-0.519571	-0.581399	0.687746	-1.58739	0.315113	-1.22408	-0.354455	1.68124	-0.0397211	0.362301	-0.180973	0.240188	0.477275
	ENSMUSG00000071753	679.159	749.063	768.786	546.968	710.508	806.624	695.347	743.538	704.316	752.966	679.14	569.379	644.669	736.924	605.012	631.846	608.701	730.176	785.421	627.29	644.171	492.942	750.756	772.137	543.417	469.884	537.492	558.291	440.443	555.681	481.075	547.337	0.348725	1.01909	1.20823	-0.91898	0.649358	1.5711	0.50396	0.966112	0.589974	1.05652	0.348541	-0.704056	0.0179649	0.902682	-0.362338	-0.105009
	ENSMUSG00000037735	518.05	588.297	494.69	582.082	516.161	595.35	577.788	587.049	586.36	456.214	582.24	499.263	536.236	569.326	529.017	486.888	608.701	676.655	724.834	739.218	556.269	585.686	660.665	628.368	450.514	534.827	516.229	539.556	552.631	541.499	549.457	538.65	-0.712793	0.33365	-1.06077	0.241067	-0.740932	0.438726	0.177105	0.315065	0.304799	-1.63395	0.243431	-0.992659	-0.441886	0.0510529	-0.549423	-1.177
	ENSMUSG00000021541	386.107	422.231	307.807	329.531	605.073	386.599	356.011	378.686	302.582	351.327	342.94	294.827	314.287	342.775	388.093	402.471	402.926	489.333	499.012	536.272	377.843	368.436	500.904	456.094	305.433	313.256	334.308	355.957	342.105	322.321	316.718	323.934	0.0819807	0.557667	-0.949078	-0.663016	2.96535	0.0884653	-0.314329	-0.0157438	-1.01788	-0.376003	-0.486441	-1.12001	-0.863758	-0.488622	0.108136	0.297467
	ENSMUSG00000028031	69.4437	44.1664	58.63	79.6817	62.9465	71.8961	81.7074	61.3851	71.7992	57.1333	97.7422	75.1851	52.5223	90.9575	54.5987	85.2693	32.0369	24.2118	28.6409	41.8193	19.6793	15.2456	19.2193	9.91508	53.4508	53.4827	43.7082	71.1914	38.7811	43.8356	32.3916	37.2338	0.730561	-0.359134	0.264386	1.17192	0.450468	0.836285	1.25925	0.383159	0.832106	0.199864	1.9505	0.978071	0.00108507	1.65801	0.0905967	1.4128
	ENSMUSG00000028788	6128.41	5794.64	5997.11	6626.41	5729.7	6525.52	6101.37	6161.86	6842.29	6096.21	5945.42	6252.19	5999.4	6479.03	6282.54	6043.89	4677.39	4731.49	5049.61	4887.94	4702.05	4792.21	4824.06	4699.75	5262.36	5298.61	5283.96	5240.69	5193.9	5447.22	5258.23	5457.24	0.788458	0.271699	0.585187	1.5595	0.171165	1.40329	0.746607	0.840246	1.89373	0.73861	0.505158	0.980104	0.588728	1.33132	1.02709	0.657605
	ENSMUSG00000044461	283.33	482.297	436.061	437.574	488.622	587.782	509.421	339.78	829.964	317.218	544.323	756.075	452.369	635.018	496.553	280.536	128.148	220.455	296.323	309.955	167.93	210.898	318.32	211.935	287.616	399.847	634.359	469.613	401.662	506.688	455.881	461.7	-0.814569	0.393888	0.113062	0.122255	0.432301	1.03457	0.558626	-0.471716	2.5055	-0.608748	0.770612	2.05672	0.212117	1.32146	0.48047	-0.83154
	ENSMUSG00000033436	4413.84	4070.38	4085.78	4607.36	4918.48	4220.43	4289.64	4142.2	4459.24	4070.11	4018.39	4255.14	4192.47	4097.3	4214.43	3930.92	4302.8	4130.02	4243.25	4461.14	4173.33	4328.49	4140.57	4414.69	3933.73	3874.95	3615.96	3931.76	3835.18	3812.41	3785.02	3794.13	0.983263	-0.291222	-0.23408	1.70135	2.85582	0.265572	0.522385	-0.0247176	1.15173	-0.29222	-0.484148	0.394365	0.161807	-0.191336	0.243298	-0.808723
	ENSMUSG00000042203	1910.4	1935.37	1887.89	1897.51	1996.19	1822.63	1949.31	1862.3	1810.37	1916.1	1926.2	2069.7	1854.38	1873.05	1852.67	1892.13	2163.72	1958.61	2014.77	2131.56	2248.69	2183.94	2032.45	2106.95	1844.05	1824.78	1858.19	1949.65	1958.45	1935.21	1959.09	1870.38	-0.376222	-0.155766	-0.57491	-0.489999	0.381029	-1.15088	-0.0327936	-0.800708	-1.25914	-0.325896	-0.236762	1.02988	-0.870679	-0.705856	-0.885776	-0.53748
	ENSMUSG00000106905	366.663	423.114	456.581	346.413	419.381	416.871	419.376	483.3	300.018	399.08	453.322	377.615	377.822	376.463	355.629	434.021	279.707	282.896	299.628	286.586	299.126	320.158	361.564	314.804	324.523	337.451	427.631	372.194	452.908	426.753	417.491	439.359	-0.166532	0.787767	1.35351	-0.508849	0.724652	0.682232	0.724566	1.80518	-1.29314	0.38148	1.29841	0.0186128	0.0221073	-0.00086448	-0.353051	0.972138
	ENSMUSG00000040536	5805.49	5866.18	5500.96	4576.3	5530.63	5925.76	5442.71	5745.13	6166.18	6416.84	6702.08	6946.59	5379.3	6435.24	6636.69	5991.87	5087.7	5108.69	5491.34	5413.15	4421.29	4187.47	5518.36	4960.02	6603.72	6410.29	5696.24	6530.87	5504.15	6146.01	5804.09	5889.15	0.0900935	0.180507	-0.363575	-1.74105	-0.319368	0.269249	-0.450343	0.000167838	0.627417	1.00082	1.42576	1.79001	-0.544811	1.02823	1.32834	0.367749
	ENSMUSG00000037966	547.911	506.147	436.061	621.923	549.995	516.517	491.912	534.31	710.299	503.114	477.757	530.519	520.14	421.942	398.423	503.942	688.793	634.603	611.372	618.68	676.969	720.356	612.617	589.947	553.598	524.64	464.252	400.92	513.85	482.192	497.871	485.281	0.0679851	-0.419733	-1.23821	0.932302	0.0923214	-0.298634	-0.585974	-0.0908467	1.96437	-0.455152	-0.751272	-0.135112	-0.256322	-1.40309	-1.67775	-0.445489
	ENSMUSG00000000305	1603.45	1317.93	1231.23	1144.58	1945.83	1342.69	1317.32	1561.43	1127.42	1598.03	1752.62	1341.5	1501.12	1774.51	1704.36	1354.08	1187.83	1131.58	1239.27	1104.52	1133.53	1190.43	933.34	1348.45	1462.26	1482.24	1573.49	1623.66	1447.37	1710.88	1446.82	1682.97	0.779133	-0.408574	-0.769203	-1.12963	2.20331	-0.305557	-0.411082	0.604322	-1.20103	0.756555	1.39961	-0.310495	0.353458	1.49068	1.19888	-0.258199
	ENSMUSG00000028033	5311.75	6558.71	5154.31	5003.74	5478.7	6194.42	5630.31	6084.04	5468.71	6140.55	6959.08	5841.63	5795.24	6540.51	6503.88	6651.86	4528.29	4781.19	5028.68	5261.86	4654.82	3854.6	5496.73	4998.44	5749.78	6397.55	5754.12	6834.38	5299.16	6108.62	5401	6085.25	-0.496597	1.2152	-0.712725	-0.919417	-0.267408	0.715104	-0.059291	0.563583	-0.281132	0.641156	1.7648	0.230803	0.167127	1.19021	1.13992	1.34306
	ENSMUSG00000111521	64.5826	57.4164	60.8286	58.0731	55.865	52.3454	54.1937	79.5413	81.2015	66.5134	89.3162	53.2209	44.051	57.2695	53.8608	77.5951	462.071	494.43	427.41	400.974	456.561	415.443	474.478	442.461	580.323	528.46	652.079	510.83	599.723	562.127	578.25	558.508	-0.951754	-0.982567	-0.967896	-0.979743	-0.989238	-1.00437	-0.996424	-0.887437	-0.880299	-0.943453	-0.845408	-1.00061	-1.04003	-0.983199	-0.997855	-0.895805
	ENSMUSG00000097872	0	0	0	0	0	0	0	0	0	0	0	0	0	0	0	0	6778.27	5736.92	5820.71	6181.88	6540.1	5078.07	6311.15	6354.33	7455.12	7259.65	7554.42	7291.5	7210.52	6646.25	7061.36	7109.18	-0.974133	-0.974133	-0.974133	-0.974133	-0.974133	-0.974133	-0.974133	-0.974133	-0.974133	-0.974133	-0.974133	-0.974133	-0.974133	-0.974133	-0.974133	-0.974133
	ENSMUSG00000086889	134.721	74.1996	86.4792	122.224	118.811	98.3842	87.5436	144.385	111.973	121.941	111.224	101.373	88.9491	82.5355	61.9769	109.145	170.042	172.031	126.681	141.448	199.417	143.563	140.541	132.614	117.083	110.786	99.2293	104.914	108.033	90.2498	79.1794	65.7798	0.652149	-1.2802	-0.888132	0.253135	0.144188	-0.508024	-0.854147	0.960705	-0.0741679	0.244118	-0.0980701	-0.412591	-0.809274	-1.01405	-1.67046	-0.164456
	ENSMUSG00000006464	2458.31	2664.12	2615.63	2470.13	2699.62	2575.02	2672.17	2593.74	2240.31	2544.56	2542.14	2507.3	2438.05	2423.85	2521.87	2465.99	3045.97	2950.01	2951.11	3061.42	2999.13	2777.25	3083.5	3015.42	2714.54	2973.39	2591.78	2802.69	2675.9	2630.14	2528.94	2443.78	-0.972008	-0.0590475	-0.274138	-0.919546	0.0984156	-0.454295	-0.0233534	-0.371252	-1.93904	-0.58938	-0.600129	-0.754698	-1.06186	-1.12487	-0.690057	-0.937932
	ENSMUSG00000024764	2728.44	3036	2854.55	2759.15	2901.83	2943.33	2823.07	3052.83	2893.34	3215.67	3355.26	3149.33	3060.69	2889.58	2961.61	3276.05	2699.72	2732.11	2710.97	2728.1	2669.83	2313.52	2831.25	2587.84	3212.14	3116.01	3079.65	3000.03	3095.57	2876.39	2804.87	2973.74	-0.854209	0.541768	-0.28183	-0.714837	-0.0672105	0.121132	-0.424685	0.618153	-0.10577	1.35726	1.99084	1.05614	0.653855	-0.122804	0.204112	1.63132
	ENSMUSG00000018599	590.966	515.864	528.403	641.505	570.452	562.556	534.433	553.331	633.371	585.83	572.972	586.275	526.917	478.369	537.871	621.613	759.028	813.006	742.459	706.009	784.55	738.143	625.83	666.789	708.86	588.31	572.931	572.029	663.434	515.713	556.655	552.302	-0.250543	-1.11582	-0.971357	0.331743	-0.486888	-0.577868	-0.901879	-0.684153	0.238028	-0.30972	-0.45786	-0.304592	-0.988472	-1.54782	-0.862274	0.102558
	ENSMUSG00000027456	72.2214	94.5162	89.4107	79.6817	102.288	92.0775	73.3699	95.1037	94.0227	92.9482	107.854	125.027	60.9936	68.2181	78.9467	111.703	70.2347	54.7951	73.8053	41.8193	80.0293	94.0147	76.8774	63.2086	106.902	100.598	121.674	113.656	95.5678	128.928	87.5772	120.389	-0.818674	0.229218	-0.0107465	-0.468027	0.594508	0.114597	-0.764694	0.256834	0.206027	0.155522	0.856097	1.66328	-1.3464	-1.00684	-0.502574	1.03702
	ENSMUSG00000058740	14775.5	18595.8	17151.5	14667.5	18309.6	16912.6	16752.5	18706	14453.9	18216.1	22357.7	18817.4	19726.4	17982.6	18753.9	21522.8	18592.5	17577.8	17463.2	18469.4	18607.5	15917.7	20014.5	18546.2	23957.4	23279	22473.1	23790.4	21717.4	21056.6	20435.5	21728.4	-1.68265	-0.197551	-0.759033	-1.72465	-0.30884	-0.851883	-0.914121	-0.154711	-1.8077	-0.34515	1.26484	-0.111422	0.24193	-0.435929	-0.136102	0.94029
	ENSMUSG00000056820	7688.11	8886.28	7675.4	9247.81	8360.86	9017.92	8112.38	8201.4	9368.94	8210.14	8351.91	9290	7784.31	8347.87	7827.53	7780.83	9034.4	8888.27	9251	9826.32	8439.82	7476.71	9203.67	9232.18	7371.12	7903.99	7713.9	8421.82	6606.64	7431.42	6948.59	7573.36	-0.77011	0.747581	-0.786214	1.20551	0.0820454	0.914319	-0.232705	-0.119945	1.35895	-0.108869	0.0706996	1.25896	-0.648254	0.0655908	-0.593512	-0.652672
	ENSMUSG00000050017	2830.52	2970.63	2864.81	2738.89	2784.59	3046.13	2958.14	2791.73	2633.49	2927.44	2875.81	2806.35	2749.8	3184.35	2985.96	2817.3	3800.07	3508.16	3650.61	3784.65	3615.75	3603.05	3948.38	3997.02	4099.17	4362.66	4295.21	4276.48	3941.83	4139.89	4087.34	4228.52	-0.990428	-0.753319	-0.932411	-1.1455	-1.06816	-0.625562	-0.77446	-1.05609	-1.32387	-0.826412	-0.913787	-1.03135	-1.12705	-0.391637	-0.727388	-1.01281
	ENSMUSG00000020929	4208.29	4596.84	4298.31	4644.5	4565.19	4415.31	4392.19	4842.51	4683.19	4551.9	4687.41	5017.97	4548.26	4811.48	4730.16	4649.74	4338.53	4401.45	4542.88	4518.95	4506.57	4270.05	4694.33	4441.96	4852.57	4926.78	5046.52	5108.3	4729.91	5102.98	4796.35	4680.29	-1.81087	-0.195263	-1.43656	0.00289793	-0.326863	-0.950092	-1.04621	0.826219	0.163765	-0.382112	0.181341	1.5558	-0.397259	0.697209	0.359088	0.0246719
	ENSMUSG00000103985	26.3886	18.5499	22.7191	19.5828	23.6049	13.8747	12.5062	13.8333	7.69277	18.7602	19.3799	12.6716	32.1911	14.3174	16.9699	7.67424	280.939	365.725	301.831	348.085	321.429	260.446	246.248	306.128	208.713	210.111	206.728	218.57	243.767	225.624	194.349	210.992	-0.870725	-0.931633	-0.899237	-0.923607	-0.892355	-0.967959	-0.978592	-0.968281	-1.01599	-0.929999	-0.925183	-0.977307	-0.82564	-0.96452	-0.94391	-1.01614
	ENSMUSG00000031626	8817.96	9706.9	9543.5	8153.2	8194.06	8889.89	9136.22	9136.01	9086.02	9392.89	9521.44	9578.92	8445.08	9390.51	9454.42	8798.09	6942.15	6978.09	7977.58	7322.08	7400.75	6485.75	7461.91	6998.81	8594.13	8951.99	8402.6	8620.41	7702.21	8529.89	7755.98	7593.22	0.451459	1.42346	1.24479	-0.275423	-0.230746	0.530114	0.799459	0.799226	0.744563	1.08011	1.22068	1.28352	0.0437321	1.07752	1.1474	0.42973
	ENSMUSG00000031835	7517.28	8138.99	7305.3	6867.48	7330.9	7537.11	7400.36	8445.21	6420.9	8830.93	8878.53	8171.52	7936.8	8109.53	8576.42	8806.62	7327.82	7146.3	6869.4	6863.29	7245.93	6946.93	7947.2	6959.15	8797.75	8859.03	8551.44	8338.14	8175.89	8166.32	7973.13	8409.88	-0.44898	0.418359	-0.744716	-1.3555	-0.708994	-0.421313	-0.612099	0.845563	-1.97853	1.38368	1.45009	0.463743	0.136283	0.377262	1.02861	1.34976
	ENSMUSG00000029033	5131.89	5859.12	5663.66	5941.69	5259.18	5648.89	5917.12	5549.73	6058.48	5341.54	6342.29	6442.26	5683.42	5427.13	5704.82	5954.36	5829.48	5397.95	5810.79	6020.76	5982.52	5250.85	6014.46	5547.49	6638.08	7115.75	6935.42	7295.25	6186.98	6370.34	6267.17	6152.27	-1.56847	-0.192172	-0.562088	-0.035901	-1.32758	-0.59003	-0.0824086	-0.77769	0.185133	-1.1717	0.722247	0.911445	-0.524683	-1.00972	-0.484179	-0.0119309
	ENSMUSG00000032788	11729.7	13749	12051.4	11636.2	13372.2	12093.7	12216.9	11459.1	11456.2	12081.6	12544.7	12458.8	12369	12239.7	11950.5	11554	11447	11750.4	11320.9	12216.2	10626.8	10738	11334.6	11958.8	12611.9	13535	13485.7	14052.2	11843.5	12778.1	12391.6	12920.1	-0.552993	1.89078	-0.163714	-0.66615	1.43474	-0.11253	0.0366141	-0.880482	-0.883976	-0.127202	0.43331	0.32929	0.220662	0.0641458	-0.285857	-0.76568
	ENSMUSG00000027457	12156.1	14006.1	13277.5	12618.1	11999.2	13259.8	14080.4	13654.3	11993.9	13623.3	13260.9	13249.5	13190.7	12785.4	12873.5	12972	13099.4	12413	13031.6	12656.5	13118.3	13247.2	13141.2	12908.2	13936.7	14682.3	14836	14930.2	14188.4	14871.9	14109.5	13446.4	-1.51202	0.80557	-0.10717	-0.933285	-1.70864	-0.129346	0.898647	0.364889	-1.71527	0.326067	-0.127925	-0.142276	-0.215877	-0.723638	-0.613314	-0.489862
	ENSMUSG00000020892	212.498	181.966	190.547	197.179	307.651	182.263	186.76	197.124	258.135	180.78	187.901	198.522	233.809	169.282	211.754	184.182	349.941	296.913	251.158	263.216	288.63	306.183	288.29	351.985	142.536	183.369	197.277	256.039	253.462	172.764	189.551	253.19	-0.297764	-0.851973	-0.696199	-0.575834	1.42943	-0.846576	-0.764952	-0.576822	0.530636	-0.873495	-0.744236	-0.551439	0.0890724	-1.08221	-0.311258	-0.811748
	ENSMUSG00000037108	386.801	357.748	348.116	330.882	337.55	289.477	292.646	301.738	316.258	370.94	359.793	318.481	311.745	382.358	315.049	332.55	335.155	316.027	295.221	317.335	363.412	336.674	311.113	273.904	413.608	436.776	452.439	408.414	372.576	348.106	370.704	393.438	0.917285	0.251348	0.0305592	-0.36446	-0.211607	-1.31352	-1.24087	-1.03247	-0.699646	0.553727	0.298211	-0.648708	-0.803091	0.815442	-0.727364	-0.326214
	ENSMUSG00000087601	17.3609	5.29997	13.1917	8.7785	17.3103	2.52267	9.17124	13.8333	6.83802	11.0856	4.21303	7.60299	4.23567	10.9486	10.3295	7.67424	643.202	675.381	688.482	690.019	756.999	692.406	711.116	725.04	581.596	590.857	535.13	625.735	555.401	625.302	597.445	574.642	-0.949787	-0.986951	-0.962634	-0.976232	-0.949943	-0.995509	-0.975022	-0.960657	-0.982212	-0.969123	-0.9903	-0.979854	-0.99023	-0.969546	-0.971453	-0.979635
	ENSMUSG00000087041	0	0	0	0	0	0	0	0	0	0	0	0	0	0	0	0	1067.07	1010.52	1070.73	1105.75	1165.02	922.361	1178.39	1054.72	1304.45	1402.01	1254.54	1483.78	1171.74	1246.74	1251.27	1252.3	-0.970564	-0.970564	-0.970564	-0.970564	-0.970564	-0.970564	-0.970564	-0.970564	-0.970564	-0.970564	-0.970564	-0.970564	-0.970564	-0.970564	-0.970564	-0.970564
	ENSMUSG00000046032	2048.59	2017.52	2030.8	2056.87	2097.69	1837.77	2156.91	2043.87	1957.38	2044.86	1862.16	1997.05	1922.15	2253.72	2045.24	1870.81	2049.13	2040.16	2051.13	2194.29	2046.65	2096.27	2054.07	2259.4	1690.06	1801.86	1890.08	1888.45	1945.98	1881.06	1855.92	1880.31	0.407447	0.167293	0.269903	0.471453	0.787017	-1.22227	1.24479	0.37093	-0.297603	0.378627	-1.03371	0.00904378	-0.569987	1.99319	0.381531	-0.966843
	ENSMUSG00000036948	2097.89	2008.69	2185.43	2483.64	2470.65	2188.42	2258.63	2182.2	2557.42	2086.64	2062.7	2381.42	2250.83	1980.01	2017.2	2165.84	2681.24	2572.82	2599.71	2705.96	2633.1	2643.85	2663.08	2756.39	2252.57	2177.51	2308.26	2346.82	2254.85	2248.51	2441.37	2283.68	-1.06218	-1.45017	-0.681435	0.615602	0.5591	-0.668453	-0.363083	-0.695505	0.936504	-1.11111	-1.21526	0.171023	-0.396971	-1.57492	-1.41316	-0.766649
	ENSMUSG00000042099	1085.4	1161.58	1226.1	1177.67	934.755	1123.85	1136.4	1134.33	1382.13	1259.49	1110.55	1327.99	1236.82	1259.93	1084.6	1156.25	1307.35	1183.83	1133.52	1121.74	1277.85	966.827	1232.44	1047.28	1490.26	1455.49	1418.74	1578.7	1234.07	1472.36	1548.8	1211.34	-0.928796	-0.451723	-0.0476112	-0.350937	-1.87233	-0.68801	-0.60941	-0.622387	0.929651	0.161523	-0.771284	0.590528	0.0195032	0.164267	-0.933868	-0.485074
	ENSMUSG00000110824	109.721	161.649	163.431	117.497	141.63	163.343	140.07	143.52	105.135	145.818	164.308	152.06	134.694	188.652	167.485	203.794	124.451	112.139	122.274	135.298	120.7	96.5557	139.34	117.742	179.442	193.557	185.464	151.126	123.269	186.946	185.952	206.027	-1.29928	0.398037	0.456282	-1.04512	-0.256322	0.453403	-0.307303	-0.194526	-1.4492	-0.119423	0.484948	0.0845985	-0.483008	1.28067	0.588792	1.77557
	ENSMUSG00000087408	1961.09	2105.86	1947.25	1846.86	2089.82	1996.06	1970.15	2194.3	1771.9	2090.06	1960.74	2145.73	2077.17	1887.37	2234.86	2160.72	2050.36	1987.91	2074.26	2181.99	2029.6	1840.91	2159.77	2203.63	2257.66	2579.91	2310.63	2529.17	2326.87	2503.79	2390.98	2262.58	-0.842798	-0.116434	-0.912248	-1.41595	-0.196879	-0.667316	-0.797345	0.327349	-1.79206	-0.195708	-0.844538	0.0836467	-0.260352	-1.2127	0.530832	0.158874
	ENSMUSG00000075327	475.689	512.331	487.362	517.931	487.835	520.932	540.269	451.31	604.31	479.238	540.953	538.122	537.93	585.328	586.567	503.089	358.567	388.663	424.105	439.103	404.083	420.525	502.106	480.881	482.33	485.165	526.861	577.025	487.534	528.606	562.654	518.792	-0.391226	0.233617	-0.192176	0.329125	-0.184104	0.380291	0.710057	-0.806961	1.80214	-0.330716	0.721711	0.673446	0.670164	1.47844	1.49957	0.0760206
	ENSMUSG00000066224	9.72212	19.4332	13.1917	19.5828	11.0156	33.4254	24.1787	16.427	35.8996	9.3801	5.05563	10.1373	10.1656	18.5284	8.85384	7.67424	2.46438	3.82291	6.60943	0	5.24783	2.54094	6.00605	2.47877	12.7264	17.8276	24.8073	14.9877	4.15512	25.7857	8.39782	14.8935	-0.327536	0.751653	0.0580414	0.768275	-0.183789	2.30659	1.27902	0.417574	2.58155	-0.365545	-0.84612	-0.281396	-0.278252	0.651097	-0.424028	-0.555116
	ENSMUSG00000110661	16.6665	10.5999	17.589	14.8559	14.163	14.5054	9.17124	12.1041	6.83802	18.7602	16.8521	13.5164	14.4013	20.2128	19.1833	19.6119	36.9656	42.052	33.0472	24.5996	30.175	19.057	18.0181	19.8302	15.2717	12.734	14.1756	9.99178	22.1606	12.8928	7.19813	4.96451	-0.107624	-0.832133	0.0025485	-0.323855	-0.406613	-0.365721	-1.00276	-0.652495	-1.28141	0.142421	-0.0854554	-0.483827	-0.378151	0.315898	0.192953	0.244143
	ENSMUSG00000056665	2345.81	2419.44	2290.23	3273.7	1948.98	2590.78	2468.73	2588.55	3277.12	2846.43	2810.09	3113.85	2645.6	2469.33	2585.32	2519.71	2124.29	2195.63	2024.69	2247.17	2575.37	2439.3	2469.69	2030.11	2759.08	2852.41	2910.73	2822.68	2891.96	2759.06	2915.24	2798.74	-0.724621	-0.509704	-0.886837	1.98383	-1.88293	-0.00955597	-0.365819	-0.0160757	1.99381	0.736664	0.630581	1.51722	0.150446	-0.36408	-0.0255018	-0.217019
	ENSMUSG00000020962	2180.53	2010.46	2057.91	2044.04	2031.6	2061.02	1850.09	2202.08	2270.22	2049.12	2333.17	2046.89	1989.92	1958.95	1967.03	2159.87	1819.94	1956.06	1829.71	1833.9	1943.01	1826.93	1873.89	1742.58	1459.72	1801.86	1679.81	1598.68	1638.5	1652.86	1503.21	1521.62	1.24138	0.480709	0.692961	0.630911	0.575264	0.70687	-0.236533	1.33777	1.64252	0.653656	1.92408	0.643675	0.388852	0.250368	0.286477	1.14898
	ENSMUSG00000029720	76.3881	122.783	111.397	106.692	105.435	141.9	90.8786	121.041	158.984	120.236	127.233	139.388	132.153	98.5372	106.246	115.966	105.968	123.607	103.548	120.538	97.0848	113.072	114.115	123.939	148.899	140.074	148.844	178.603	171.745	177.921	154.76	155.141	-1.97289	-0.15216	-0.598985	-0.78361	-0.832947	0.598099	-1.40422	-0.220508	1.26854	-0.252112	0.0225079	0.49951	0.215569	-1.10366	-0.80113	-0.419666
	ENSMUSG00000024810	4818	3908.73	4202.3	4888.95	2959.27	4201.51	4267.13	3996.95	4504.54	3879.95	3673.76	4262.74	4499.97	4608.51	4339.86	4551.68	4817.86	4112.18	4127.59	4130.28	4358.32	4703.28	4042.07	3943.72	5067.65	4878.39	5806.1	5069.58	5350.41	5118.45	5648.13	5691.81	0.488197	-0.969254	-0.49869	0.60191	-2.49111	-0.499964	-0.394787	-0.827848	-0.0142375	-1.01538	-1.34588	-0.401818	-0.0215618	0.152408	-0.278212	0.0613086
	ENSMUSG00000029168	2700.67	2941.48	2595.11	2553.19	3125.29	2663.94	2898.95	2688.84	1896.7	2169.36	2805.03	2041.82	2155.96	2171.19	2081.39	2247.7	2762.57	2816.21	2850.87	2986.39	2713.13	2711.18	2852.87	3060.04	2446.01	2344.33	2287	2472.96	2439.06	2351.65	2340.59	2505.84	0.461806	1.21197	0.132993	0.00241556	1.78455	0.347407	1.07946	0.424973	-2.04261	-1.19324	0.786921	-1.59053	-1.235	-1.18755	-1.46728	-0.949213
	ENSMUSG00000028464	668.743	616.563	696.964	856.916	479.967	638.867	702.85	606.07	782.953	784.517	809.744	931.788	648.057	741.977	736.344	697.503	459.606	561.968	511.129	531.352	557.581	696.217	584.989	494.515	664.317	677.448	764.302	676.943	732.686	741.337	740.208	768.258	-0.0454224	-0.510971	0.206369	1.63347	-1.72969	-0.31198	0.258888	-0.604593	0.973569	0.987523	1.2126	2.30148	-0.229979	0.607978	0.557721	0.211178
	ENSMUSG00000071332	35.4163	25.6165	27.1164	14.1806	20.4576	15.7667	16.675	44.0935	20.5141	28.1403	49.7137	18.5851	25.414	27.7926	31.7263	34.1077	86.2532	80.2812	62.7896	61.499	85.2772	72.4168	110.511	85.5176	189.623	145.167	151.207	154.873	155.125	86.3819	130.766	134.042	-0.662596	-0.852575	-0.823499	-1.07427	-0.952587	-1.04353	-1.02592	-0.494378	-0.951493	-0.80365	-0.385424	-0.988888	-0.856501	-0.810391	-0.734132	-0.687964
	ENSMUSG00000101680	2.08331	1.76666	0.732875	0.675269	3.93415	0.630668	0.833749	2.59374	2.56426	0.852736	1.68521	0.844776	1.69427	1.6844	3.6891	4.26347	50.5197	66.2638	73.8053	36.8994	53.7902	20.3275	54.0544	47.0966	95.4479	90.4113	109.861	88.677	81.7174	91.5391	87.5772	75.7088	-0.8792	-0.887392	-0.914135	-0.915625	-0.83132	-0.916779	-0.911526	-0.865996	-0.866759	-0.911034	-0.889499	-0.91124	-0.889265	-0.88952	-0.83766	-0.822801
	ENSMUSG00000107019	568.744	610.38	617.813	505.776	594.057	641.389	644.488	654.486	474.388	678.778	792.049	748.472	680.248	679.654	771.022	790.447	516.287	431.989	582.731	533.812	506.415	435.771	660.665	534.175	743.221	739.845	654.441	654.461	635.734	798.066	633.435	670.209	-0.608062	-0.199645	-0.126728	-1.22572	-0.359758	0.104531	0.134927	0.233004	-1.53362	0.471284	1.58239	1.15493	0.48571	0.479881	1.37612	1.56667
	ENSMUSG00000043498	2210.39	2419.44	2057.18	1906.96	2236.17	2130.4	2176.08	2119.08	2085.6	2021.84	2113.25	1979.31	1918.76	2128.24	2049.66	2046.46	1869.23	1832.45	2007.06	1905.24	1932.51	1865.05	1688.9	2033.83	1607.34	1674.52	1727.06	1528.74	1606.65	1797.26	1695.16	1570.03	1.26121	2.22072	0.557957	-0.131556	1.37954	0.894021	1.10373	0.842096	0.688386	0.395734	0.815342	0.200538	-0.0773989	0.884107	0.523458	0.508771
	ENSMUSG00000030095	1735.4	1759.59	1659.23	1857.66	1849.05	1613.25	1620.81	1558.84	1760.79	1553.68	1665.83	1837.39	1686.64	1564.81	1707.32	1582.6	2010.93	1738.15	1739.38	1805.61	1802.63	1774.85	1679.29	1723.98	1608.62	1601.94	1503.8	1572.46	1601.11	1525.22	1536.8	1512.94	0.460108	0.659976	-0.169172	1.47022	1.39907	-0.549041	-0.486586	-0.998572	0.669884	-1.04113	-0.114624	1.30271	0.057319	-0.949259	0.228099	-0.802257
	ENSMUSG00000061062	537.494	511.447	553.32	579.381	592.484	524.716	571.952	469.466	577.813	550.015	524.101	610.773	532	544.06	514.998	533.786	548.324	544.128	543.075	542.421	610.06	528.515	574.178	570.117	561.234	439.323	446.532	428.397	463.989	431.91	485.874	476.593	0.17225	-0.345421	0.486789	1.00472	1.26514	-0.0817177	0.857077	-1.17977	0.973556	0.421088	-0.0939404	1.62863	0.0630562	0.302748	-0.274846	0.0985496
	ENSMUSG00000084713	10.4166	14.1333	8.7945	9.45376	6.29465	7.56801	6.66999	12.1041	11.1118	12.791	11.7965	4.22388	6.77707	9.26419	17.7077	7.67424	1.23219	2.54861	0	6.1499	2.62391	3.81141	4.80484	2.47877	27.9981	6.36699	8.26911	9.99178	4.15512	19.3392	11.9969	8.6879	0.307243	0.958683	0.0229392	0.138491	-0.415219	-0.192031	-0.349431	0.603027	0.429098	0.723428	0.549107	-0.77817	-0.330663	0.105263	1.58518	-0.173413
	ENSMUSG00000032867	1774.98	1892.09	1880.56	1845.51	1872.66	2057.24	2066.03	2163.18	1696.68	1968.97	1823.4	2001.27	2029.73	1964.85	1814.3	1927.09	2448.36	2439.02	2278.05	2366.48	2411.38	2286.84	2347.16	2398.21	2622.91	2616.83	3039.49	2574.13	2556.78	2893.15	2784.48	2673.39	-1.27335	-0.949086	-0.98102	-1.07806	-1.00289	-0.491797	-0.467454	-0.198459	-1.49016	-0.736216	-1.13929	-0.646758	-0.56796	-0.747618	-1.16449	-0.852182
	ENSMUSG00000033276	347.218	400.148	356.177	318.052	356.434	327.317	385.192	348.425	285.487	279.697	335.357	267.794	342.242	346.986	306.933	283.094	438.659	431.989	452.746	489.532	402.771	457.369	442.045	392.885	338.522	286.515	346.121	308.496	308.864	434.488	389.899	364.892	-0.242805	0.648586	-0.0919306	-0.734008	-0.0875996	-0.577975	0.396713	-0.222479	-1.28243	-1.37994	-0.442566	-1.5804	-0.326614	-0.246723	-0.921258	-1.32273
	ENSMUSG00000072966	7017.29	5442.19	5616.75	5778.28	10011.6	5525.91	5667.83	5426.1	5867.02	5544.49	5348.86	5388.83	6057.85	5876.02	5366.9	5499.87	7269.91	7063.47	6892.53	7055.17	6965.18	6964.71	6508.15	7650.73	5472.35	4944.61	4852.79	5259.42	6145.42	5381.47	5239.04	5885.43	0.889285	-0.62669	-0.458677	-0.303217	3.77124	-0.546108	-0.409521	-0.642175	-0.217804	-0.528228	-0.716514	-0.678047	-0.0341329	-0.209142	-0.69915	-0.571171
	ENSMUSG00000044629	1431.93	1082.08	1292.06	1418.06	1613	1184.39	1249.79	1085.05	1412.05	1143.52	1194.81	1300.11	1184.29	1108.33	1120.01	1133.23	1540.24	1428.49	1428.74	1482.13	1498.25	1488.99	1287.7	1617.4	1209.01	1216.1	1106.88	1219	1293.63	1139.73	1215.28	1126.94	0.880605	-1.2764	0.0182356	0.795124	1.99701	-0.645564	-0.24237	-1.25809	0.758046	-0.89758	-0.581317	0.067882	-0.646188	-1.11452	-1.04252	-0.961021
	ENSMUSG00000042514	98.61	94.5162	101.137	76.3054	77.1094	85.1402	76.7049	89.0517	88.8942	94.6537	80.0475	100.528	77.9363	105.275	84.1115	115.966	156.488	108.316	139.9	125.458	157.435	163.891	153.755	143.769	108.174	77.6773	75.6033	126.146	126.039	101.853	100.774	93.0846	-0.288439	-0.440299	-0.194714	-1.11581	-1.08599	-0.788094	-1.10099	-0.643001	-0.64884	-0.435197	-0.977002	-0.217281	-1.05532	-0.0412143	-0.826253	0.355376
	ENSMUSG00000024426	2248.59	2186.24	2436.81	2326.98	2352.62	2250.22	2465.4	2183.06	2501.86	2293.01	2165.5	2308.77	2313.52	2248.67	2310.11	2291.19	2613.47	2738.48	2612.93	2878.15	2545.2	2661.63	2761.58	2620.06	2256.39	2369.79	2406.31	2414.26	2511.08	2365.83	2425.77	2536.87	-0.970598	-1.31361	0.0649051	-0.539337	-0.398238	-0.961598	0.222176	-1.33108	0.422784	-0.72622	-1.42772	-0.639482	-0.613354	-0.970139	-0.632107	-0.736236
	ENSMUSG00000029922	5375.64	5625.04	5068.56	6203.02	5179.71	6158.47	5723.69	5678.56	6405.51	5330.45	5934.47	6460.85	5662.24	5992.24	5600.79	5721.57	4884.39	4991.45	5345.93	5472.18	5312.11	5083.15	5395.83	5064.13	5665.79	5883.1	5984.47	6070	5831.02	6084.12	5884.47	5974.79	-0.672703	-0.0779909	-1.40494	1.30025	-1.13991	1.19403	0.157249	0.049631	1.78312	-0.780447	0.65988	1.91507	0.010731	0.797643	-0.135807	0.152205
	ENSMUSG00000053963	8964.49	9271.42	9309.71	7535.33	10318.5	8543.03	9598.12	9296.82	7830.39	10320.7	10198.1	9962.45	8384.93	9485.68	10337.6	9425.67	11252.3	10686.3	11147.9	10997.3	10449.7	9604.75	11323.8	11758	9931.67	9258.88	9359.45	9504.68	8869.8	9062.37	8426.61	8449.6	-0.665141	-0.368227	-0.331184	-2.04767	0.644688	-1.07285	-0.0521853	-0.343652	-1.76223	0.646783	0.528175	0.300254	-1.22579	-0.160951	0.66316	-0.219006
	ENSMUSG00000046709	11252	10506.3	10799.6	11289.8	11982.6	10216.2	11308.1	10866	10174.1	10486.1	10478.6	11050.5	10432.5	10696.8	10428.3	10546.1	10421.8	10630.2	11211.8	11040.3	10705.6	12093.6	10197.1	10972.3	9875.68	9726.22	10132	9975.54	10074.8	10079.6	9734.27	9535.59	1.08336	-0.139287	0.341692	1.14543	2.28146	-0.614997	1.17547	0.450547	-0.683983	-0.172433	-0.184652	0.75305	-0.260388	0.173003	-0.267124	-0.0740272
	ENSMUSG00000041263	2804.83	2481.27	2738.75	2888.8	3139.45	2602.14	2833.08	3060.61	2617.25	2715.96	2624.72	2847.74	2714.22	2625.13	2583.11	2523.97	2997.91	3148.81	3106.43	3013.45	3146.07	3413.75	3022.24	3190.18	2799.81	2624.47	2763.06	2720.26	2903.04	2608.22	2896.05	2739.17	-0.155939	-1.57301	-0.445332	0.211814	1.30958	-1.04366	-0.032223	0.964273	-0.977461	-0.54514	-0.944768	0.0319893	-0.552792	-0.942943	-1.127	-1.38599
	ENSMUSG00000032400	137.499	116.599	173.691	138.43	154.219	126.764	168.417	125.364	148.727	133.027	160.938	150.37	121.987	140.647	156.418	153.485	200.847	233.198	158.626	182.037	190.234	182.948	157.358	152.444	132.354	128.613	142.938	108.661	130.194	128.928	161.958	131.56	-0.503882	-1.28843	0.854778	-0.46891	0.12379	-0.906842	0.656793	-0.959407	-0.0823743	-0.671748	0.376012	-0.0206866	-1.08617	-0.385683	0.206338	0.0962341
	ENSMUSG00000058835	5714.52	6314.92	5500.96	6360.36	5951.59	6152.8	6030.51	5552.33	6910.67	6278.69	6135.85	6430.44	5692.74	6618	6199.9	5796.61	4459.29	4820.69	4926.23	4939.6	4616.77	4385.66	5082.32	4686.12	5460.89	5821.98	5509.59	5681.57	4843.49	5371.15	5266.63	5406.35	0.186664	1.09563	-0.136659	1.16442	0.545568	0.850186	0.665046	-0.0588896	1.99757	1.04079	0.824536	1.27052	0.153687	1.55447	0.921499	0.310938
	ENSMUSG00000024382	1320.82	1294.08	1401.26	1296.52	1477.67	1260.71	1261.46	1353.93	1129.13	1400.19	1379.35	1332.21	1314.75	1350.04	1437.27	1301.21	1476.16	1513.87	1410.01	1562.08	1517.93	1530.92	1559.17	1447.6	1299.36	1382.91	1324.24	1322.66	1335.18	1342.14	1263.27	1264.71	-0.493181	-0.757522	0.301913	-0.733404	1.05721	-1.08738	-1.0799	-0.165883	-2.38797	0.291394	0.0853276	-0.380565	-0.553154	-0.2043	0.65792	-0.68701
	ENSMUSG00000032257	285.414	533.53	383.294	270.783	329.682	536.068	470.234	456.498	279.504	400.786	448.266	388.597	465.076	594.592	436.789	353.868	224.258	290.541	348.097	328.405	196.793	204.546	357.96	351.985	314.342	452.057	580.019	505.834	357.34	670.427	506.268	431.913	-0.975299	1.16351	-0.131558	-1.10142	-0.593698	1.18538	0.617886	0.499474	-1.02624	0.019229	0.428516	-0.0858408	0.573424	1.68987	0.329584	-0.385214
	ENSMUSG00000035274	886.796	965.478	931.484	964.284	882.824	951.678	1002.17	875.819	1189.82	947.39	995.96	1061.88	875.089	883.466	928.915	916.645	1134.85	1196.57	1254.69	1274.26	1402.48	909.656	1324.93	1272.85	988.84	902.84	999.381	1117.83	959.833	1048.19	972.947	932.087	-0.960408	-0.43179	-0.660177	-0.439812	-0.987093	-0.524506	-0.185303	-1.03416	1.0754	-0.553315	-0.227001	0.215903	-1.03906	-0.982778	-0.677434	-0.759869
	ENSMUSG00000038060	157.637	129.849	155.369	81.7075	155.006	153.883	129.231	160.812	130.777	184.191	179.475	129.251	123.682	145.7	131.332	138.989	140.469	177.128	145.407	167.277	160.059	115.613	132.133	90.4751	239.256	210.111	204.365	178.603	188.366	181.789	268.73	215.956	-0.0455558	-0.74111	-0.102319	-1.94614	-0.111425	-0.139527	-0.756584	0.0339055	-0.717887	0.619108	0.501063	-0.756092	-0.895494	-0.344345	-0.703999	-0.512336
	ENSMUSG00000085297	9.02768	4.41664	4.39725	0.675269	3.14732	6.30668	2.50125	6.91663	5.12851	1.70547	5.89824	4.22388	6.77707	1.6844	4.42692	7.67424	103.504	115.962	124.478	159.897	136.443	134.67	136.938	100.39	202.35	193.557	161.838	216.072	182.825	179.21	142.763	189.893	-0.881051	-0.938401	-0.938642	-0.984934	-0.954188	-0.914893	-0.962224	-0.907307	-0.929547	-0.972121	-0.919973	-0.940798	-0.909043	-0.972383	-0.938273	-0.897884
	ENSMUSG00000037012	10101.3	9744	10376.8	9445.66	10504.2	9268.93	9990.81	9595.1	8800.53	9665.76	9427.91	9970.89	9595.48	9458.73	10084.5	9416.29	11763.7	11765.6	11790.1	11677.4	11811.5	12008.5	11398.3	12217.9	10770.3	10755.1	10726.2	11182	10879.5	10855.8	10694	10981.5	-0.444189	-0.82083	-0.153767	-1.13533	-0.019448	-1.32164	-0.56064	-0.977795	-1.81542	-0.903303	-1.15404	-0.581639	-0.977388	-1.12155	-0.461855	-1.16629
	ENSMUSG00000085148	883.324	810.012	791.505	883.927	800.994	814.192	835.416	798.007	750.472	787.928	937.82	958.821	761.573	846.41	879.481	978.039	953.714	875.447	1025.56	948.315	966.912	852.485	1054.66	922.103	829.761	845.537	659.166	840.558	851.8	743.916	670.626	807.974	0.303468	-0.487648	-0.687364	0.309977	-0.584968	-0.442541	-0.213507	-0.617203	-1.13015	-0.725962	0.891544	1.11817	-1.01036	-0.0948781	0.262002	1.32555
	ENSMUSG00000035305	349.302	435.481	343.718	432.847	281.685	287.585	294.313	316.436	284.633	332.567	474.387	367.478	304.121	288.032	298.079	283.947	237.812	268.878	230.229	253.376	251.896	219.791	260.662	211.935	444.151	445.69	352.028	382.185	306.094	319.742	309.52	243.261	0.47138	1.69107	0.392357	1.65379	-0.48559	-0.4021	-0.306867	0.00623188	-0.44388	0.234534	2.2417	0.728622	-0.16806	-0.395768	-0.25357	-0.453585
	ENSMUSG00000052031	562.494	471.697	512.279	679.996	561.01	569.493	554.443	543.82	600.036	527.844	466.803	564.311	518.446	494.371	489.912	474.95	527.377	504.624	493.504	606.38	532.654	548.843	493.697	561.442	453.059	397.3	331.946	397.173	470.914	458.985	449.883	449.288	0.793255	-0.538357	0.0568158	2.51653	0.771497	0.895904	0.675182	0.51939	1.34385	0.285077	-0.610131	0.819897	0.147252	-0.205834	-0.271218	-0.490653
	ENSMUSG00000029672	2383.31	2159.74	2134.86	2395.85	2203.13	2260.94	2221.11	2295.46	2604.43	2159.13	2133.48	2229.36	1974.67	2273.09	2228.95	2142.82	2147.7	2033.79	2119.42	2231.19	2033.53	2116.6	2152.57	2149.09	1850.42	1962.31	1881.81	1890.94	1775.62	1882.35	1935.1	1753.71	1.41833	0.23145	0.0994	1.48493	0.461785	0.768728	0.557243	0.951951	2.59221	0.228207	0.0920364	0.601079	-0.751039	0.833229	0.598898	0.141624
	ENSMUSG00000051851	3046.49	3293.05	2881.66	3832.83	3472.28	3268.12	3077.37	3053.69	4038.7	3167.06	3159.77	3516.8	3180.99	3026.86	3030.96	3092.72	3282.55	3410.04	2933.49	3675.18	3379.6	3199.04	3226.45	3073.68	2636.91	2835.86	2661.47	2763.98	2645.43	2757.78	2513.35	2993.6	-0.238519	0.474324	-0.715082	2.03494	0.992533	0.402251	-0.149259	-0.217706	2.63018	0.110066	0.0889874	1.12125	0.15033	-0.295282	-0.283423	-0.104877
	ENSMUSG00000038195	64.5826	68.8996	65.2259	99.9398	80.2567	76.9415	99.2161	70.8955	97.4418	74.188	98.5848	97.994	83.8662	67.3759	83.3736	88.6801	36.9656	49.6979	45.1644	41.8193	53.7902	67.3349	72.0726	47.0966	72.5404	72.5837	61.4277	92.4239	83.1024	78.6462	91.1763	89.3612	-0.53573	-0.293892	-0.499697	1.44498	0.342335	0.156614	1.40444	-0.182083	1.30504	0.00236534	1.36908	1.33598	0.54454	-0.379251	0.516944	0.814212
	ENSMUSG00000024114	53.4716	74.1996	50.5684	60.7742	59.7991	46.6694	58.3624	74.3538	32.4806	70.7771	57.2972	48.997	60.9936	63.1649	57.5499	65.6574	48.0553	48.4236	36.3519	38.1294	28.863	49.5483	49.2496	32.224	61.0867	91.6847	47.2521	68.6935	59.5567	58.0177	74.3807	88.1201	-0.21635	1.16801	-0.410252	0.271366	0.206244	-0.67065	0.110291	1.17831	-1.61828	0.939429	0.0391458	-0.515197	0.286021	0.431033	0.0560274	0.597498
	ENSMUSG00000021575	46.5273	30.9165	41.7739	50.6452	45.6362	39.7321	40.8537	40.6352	23.9331	28.993	38.7599	32.9463	32.1911	26.9504	41.3179	28.1389	41.8944	72.6353	44.0629	61.499	65.5978	57.1711	33.6339	64.448	30.5433	20.3744	27.1699	18.7346	30.4709	43.8356	41.9891	39.7161	0.485056	-0.696089	0.125402	0.796624	0.417634	-0.0290836	0.0557809	0.0392502	-1.22447	-0.841623	-0.102644	-0.542512	-0.599651	-0.996175	0.090904	-0.906249
	ENSMUSG00000102753	78.4714	78.6162	85.7464	101.966	80.2567	88.2935	82.5411	91.6454	84.6205	58.8388	69.0937	67.5821	51.6752	87.5887	78.2089	55.4251	64.0738	96.8471	100.243	95.9385	45.9185	91.4738	56.4568	74.3631	66.1772	43.2956	42.5269	34.9712	42.9363	52.8606	46.7878	58.333	0.413144	0.420587	0.786931	1.62027	0.504876	0.917803	0.622248	1.09002	0.729084	-0.595574	-0.0686809	-0.146344	-0.963639	0.881589	0.399658	-0.770971
	ENSMUSG00000026585	12376.9	12591	12141.5	13040.8	12985.1	11983.3	12353.7	12310.7	12670	12268.3	12681.2	13030.7	12140.3	12845.2	12327.5	11737.3	10635	11193.5	11824.3	11547.1	11156.9	11366.9	11362.2	11998.5	10570.5	10640.5	10518.3	10641.2	10155.1	10995	9800.25	10322.5	0.731438	0.960682	0.479273	1.44252	1.38283	0.309797	0.706489	0.660519	1.04533	0.61507	1.05735	1.43168	0.477921	1.23302	0.678462	0.0462939
	ENSMUSG00000022761	5717.3	6003.98	6077	6414.38	6123.12	6190.64	6254.78	5927.55	5773.85	5826.74	5640.4	5988.62	5802.02	5738.74	5579.39	5822.19	6265.68	6486.21	6330.73	6448.79	6523.05	6251.98	6337.58	6547.67	6011.95	6112.31	6030.54	6082.49	5922.43	5966.8	5918.06	5709.19	-1.25031	-0.195344	0.0733393	1.31486	0.243051	0.491512	0.727574	-0.476595	-1.0422	-0.847562	-1.53328	-0.251886	-0.938548	-1.1714	-1.75779	-0.864327
	ENSMUSG00000108033	65.9715	72.4329	68.8902	56.7226	62.9465	75.6801	65.8662	63.9789	40.1734	52.8696	86.7884	70.1164	50.828	56.4273	69.3551	63.952	134.309	87.927	87.0242	81.1787	94.4609	74.9577	68.4689	101.63	50.9056	62.3965	69.6968	58.7017	67.867	59.307	56.3853	45.9217	-0.193692	0.160573	-0.0336654	-0.700788	-0.359548	0.338609	-0.199468	-0.302944	-1.60814	-0.912037	0.947647	0.0335639	-1.02397	-0.716978	-0.00817989	-0.304417
	ENSMUSG00000023055	5559.66	6111.75	5677.58	6132.79	5525.91	5912.51	5544.43	6760.14	6188.41	6776.69	7065.25	7031.07	6272.18	6105.94	6295.08	7046.66	6163.41	6110.29	6259.13	6301.19	6574.21	5861.95	6504.55	5815.2	7382.58	7552.53	7127.97	7102.9	7105.26	6962.13	6558.7	6824.96	-1.5634	-0.587551	-1.35497	-0.550358	-1.62306	-0.939719	-1.59033	0.55853	-0.452055	0.587781	1.09782	1.03741	-0.303982	-0.59782	-0.263505	1.06496
	ENSMUSG00000048905	211.803	158.999	180.287	158.013	251.786	184.155	120.06	202.312	185.481	284.814	256.995	260.191	206.701	243.395	205.114	215.731	145.398	86.6527	144.306	102.088	148.251	92.7443	117.719	173.514	198.532	219.025	171.289	188.595	186.98	195.971	177.554	178.722	0.595107	-0.492553	-0.0540613	-0.512867	1.41867	0.0256079	-1.29462	0.399596	0.0529256	2.09898	1.52596	1.5918	0.490003	1.24584	0.457319	0.676018
	ENSMUSG00000028328	2403.45	2922.05	2382.58	2261.48	2252.7	2812.15	2845.59	2867.81	2104.4	2817.44	3038.44	2840.14	3043.75	2902.22	2983.74	2986.13	4498.72	4600.24	4321.47	4383.65	4666.63	4055.34	5264.9	4512.6	5409.99	5681.9	5747.03	5781.49	5353.18	5531.02	5251.03	5560.25	-1.16335	-0.754086	-1.17982	-1.27538	-1.28231	-0.840817	-0.814429	-0.796891	-1.39934	-0.836641	-0.66224	-0.818728	-0.658045	-0.769738	-0.705401	-0.703516
	ENSMUSG00000039910	1338.18	1273.76	1355.82	1829.3	1621.66	1543.24	1666.66	1464.6	1906.95	1268.02	1474.56	1597.47	1263.08	1287.72	1389.31	1061.6	1587.06	1745.8	1675.49	1907.7	1472.02	1854.89	1851.06	1818.18	1153.01	1365.08	1392.75	1462.55	1416.9	1205.48	1422.83	1198.93	-0.66515	-0.936674	-0.590806	1.40488	0.52968	0.199174	0.719375	-0.132315	1.73216	-0.960873	-0.0903239	0.427737	-0.981702	-0.877826	-0.449622	-1.83089
	ENSMUSG00000055493	1759.01	1578.51	1777.95	1868.47	1831.74	1444.86	1502.42	1615.03	1586.42	1691.83	1675.94	1774.87	1626.5	1659.97	1687.39	1590.27	1780.51	1578.86	1643.55	1656.78	1729.16	1783.74	1649.26	1758.69	1506.8	1508.98	1460.09	1432.57	1533.24	1407.9	1366.44	1526.59	1.02013	-0.352108	1.16416	1.85229	1.57307	-1.36815	-0.930592	-0.0744254	-0.291957	0.509395	0.388625	1.14075	0.0127219	0.267224	0.475684	-0.262668
	ENSMUSG00000017167	14383.2	16705.5	16162.1	13787	15346.3	14572.8	16261.4	16980.3	13060.6	17067.5	17701.5	17523.2	16351.4	17323.2	17797.7	16903.8	15162.1	15605.1	15320.7	16037.7	16134.4	17151.3	17824.7	16293	19216.8	19318.7	19444.2	19394	18560.9	19274.8	17861	18477.9	-1.46579	-0.0824394	-0.40614	-1.82093	-0.892054	-1.35281	-0.346959	0.0812664	-2.2536	0.133195	0.510819	0.404632	-0.293386	0.285492	0.568142	0.0356709
	ENSMUSG00000054034	2147.2	2165.04	2011.01	2559.94	2306.2	2260.31	2091.04	2122.54	2573.66	2119.9	2261.55	2295.26	2155.11	2259.62	2215.67	1956.08	1932.07	2100.05	2204.25	2158.62	2070.27	1777.39	2081.7	2083.41	1655.7	1804.41	1816.84	1889.69	1652.35	1701.85	1691.56	1772.33	0.367135	0.441513	-0.200698	2.08803	1.03008	0.838754	0.132995	0.264329	2.14522	0.253321	0.843923	0.984447	0.400112	0.835858	0.652629	-0.429725
	ENSMUSG00000033096	2164.56	1998.97	2101.88	2480.26	2400.62	2170.13	1979.32	1904.67	2434.33	2026.1	2125.89	2218.38	2033.12	2070.97	1938.99	1944.99	2278.32	2227.48	2178.91	2275.46	2097.82	2255.08	2129.74	2217.26	1896.23	1873.17	1868.82	1867.21	2009.69	1819.18	1873.91	1965.95	0.43072	-0.505234	0.0764611	2.21517	1.76501	0.462193	-0.616315	-1.03827	1.95557	-0.351896	0.212167	0.734942	-0.312214	-0.0983001	-0.844271	-0.810342
	ENSMUSG00000020722	51.3883	66.2496	51.3012	82.3828	36.981	67.4815	51.6924	63.1143	105.135	82.7154	69.9363	115.734	78.7834	89.2731	67.8794	87.8274	48.0553	47.1493	37.4534	30.7495	62.9739	29.2208	49.2496	29.7452	77.631	90.4113	60.2464	66.1955	42.9363	85.0926	67.1825	83.1556	-0.615308	0.0637804	-0.619288	0.800986	-1.27365	0.120069	-0.601412	-0.0794901	1.84063	0.816184	0.232241	2.32499	0.636514	1.11584	0.138254	1.04978
	ENSMUSG00000027580	493.05	785.279	600.224	452.43	572.026	697.519	736.2	715.007	418.829	651.49	601.62	565.155	606.548	684.707	632.312	632.698	590.218	453.652	575.02	547.341	446.065	428.148	652.257	660.592	777.582	690.182	875.345	845.554	632.963	721.998	710.215	840.244	-1.15262	1.23472	-0.277068	-1.48446	-0.507433	0.517767	0.833774	0.660637	-1.75896	0.141743	-0.265665	-0.563563	-0.22541	0.413108	-0.0149356	-0.011776
	ENSMUSG00000000276	3895.79	4033.28	3983.91	3704.52	4298.46	3834.46	3775.22	4112.8	3551.5	4257.71	4180.17	3889.35	3645.22	3915.38	3943.65	4174.79	3882.62	3993.67	4103.36	4236.05	4095.93	4214.15	3978.41	3995.78	3823.01	3760.35	3548.63	3640.75	3495.84	3745.37	3450.3	3506.19	-0.000162564	0.565181	0.36217	-0.786646	1.65559	-0.252354	-0.495969	0.892186	-1.4159	1.48804	1.16918	-0.02665	-1.03052	0.0803922	0.196619	1.14706
	ENSMUSG00000047757	407.634	461.981	384.759	484.168	379.252	474.262	401.867	466.008	507.723	466.447	495.452	509.4	421.026	497.739	517.95	453.633	267.385	352.982	352.503	312.415	266.327	210.898	381.985	318.522	363.975	463.517	414.637	437.14	315.789	403.545	387.499	480.317	-0.00569777	0.680822	-0.294665	0.961095	-0.364229	0.835965	-0.0785545	0.731697	1.25865	0.737235	1.10364	1.27984	0.163462	1.13254	1.38784	0.575367
	ENSMUSG00000027562	11095	8592.14	8902.23	12449.3	6913.88	11150.2	10609.5	11266.3	12051.2	10266.1	9352.92	11041.2	12111.5	11042.9	10621.7	12377.7	9981.96	7645.82	8525.06	8807.89	9612.7	10298.4	8854.11	8406.75	10832.7	10955	12409.6	10683.7	12720.2	11723.4	13038.2	11034.9	0.395203	-1.21427	-1.01487	1.26604	-2.29347	0.430692	0.0829622	0.505365	1.01004	-0.13784	-0.72505	0.360611	1.04883	0.361694	0.0908064	1.22003
	ENSMUSG00000097466	425.69	608.613	436.793	463.91	458.722	559.402	564.448	440.071	527.382	494.587	538.425	461.248	457.452	561.746	482.534	481.772	932.766	1042.38	1038.78	1226.29	907.874	841.051	1348.96	1200.96	1168.28	1477.14	1455.36	1742.32	1127.42	1535.54	1338.85	1507.97	-1.05679	-0.62216	-1.03041	-0.965981	-0.978306	-0.739087	-0.727098	-1.02262	-0.815168	-0.893091	-0.78893	-0.972306	-0.981324	-0.733517	-0.921729	-0.92354
	ENSMUSG00000019087	13115.1	12299.5	12663.3	15606.8	13693.2	12608.9	13029	12780.2	15185.5	12549.7	12251.5	14097.6	12940.8	12600.1	12258.1	12764	13430.9	13543.3	13904	14136.2	14415.8	14100.9	13434.3	13485.8	12193.2	11721.6	11789.4	12484.7	12286.7	12298.5	12034.1	12068.7	0.0622777	-0.787539	-0.408428	2.65827	0.664557	-0.465107	-0.0274696	-0.286671	2.21934	-0.526814	-0.837529	1.0859	-0.11934	-0.474284	-0.830597	-0.303596
	ENSMUSG00000032396	1644.43	1680.97	1651.9	1671.29	1644.48	1599.37	1619.97	1621.95	1626.59	1557.1	1567.25	1615.21	1551.1	1533.64	1594.43	1507.56	1773.12	1696.1	1754.8	1815.45	1498.25	1769.76	1644.46	1598.81	1441.9	1572.65	1504.98	1521.25	1590.03	1509.75	1528.4	1579.96	0.401928	0.816174	0.486632	0.706414	0.40249	-0.108724	0.124773	0.147172	0.199799	-0.58792	-0.47287	0.0707969	-0.655857	-0.853737	-0.164773	-1.14937
	ENSMUSG00000067872	84.0269	49.4664	76.219	55.372	87.3382	59.9134	80.8736	67.4372	84.6205	89.5373	54.7694	67.5821	66.9236	65.6915	64.9281	70.7735	110.897	98.1214	99.1415	118.078	115.452	86.3919	63.6641	97.9114	68.7225	70.0369	33.0764	66.1955	63.7119	58.0177	61.1841	80.6733	0.435082	-1.33321	0.0355897	-1.03105	0.604507	-0.798686	0.273747	-0.413733	0.465453	0.717022	-1.06188	-0.406318	-0.440011	-0.503051	-0.542108	-0.243027
	ENSMUSG00000026839	829.852	741.113	853.799	823.153	870.235	729.052	816.24	712.413	676.109	760.64	676.612	714.681	763.268	739.45	733.393	690.681	768.885	911.127	851.515	858.527	756.999	1001.13	812.018	855.176	715.223	681.268	709.962	728.151	813.019	665.27	662.228	760.812	0.731671	-0.37746	1.03098	0.647937	1.2364	-0.528202	0.56154	-0.736167	-1.18992	-0.133387	-1.18363	-0.707826	-0.100551	-0.398236	-0.473947	-1.00779
	ENSMUSG00000020216	236.803	248.215	226.458	289.69	216.378	269.295	223.445	306.926	417.119	356.444	278.902	324.394	247.363	234.131	287.75	234.491	234.116	221.729	233.533	196.797	246.648	172.784	209.01	185.908	335.977	317.076	327.221	297.255	279.778	310.717	275.928	234.573	-0.522396	-0.310224	-0.714718	0.460856	-0.902118	0.0816806	-0.770745	0.781284	2.82994	1.7019	0.260294	1.10605	-0.326069	-0.572068	0.424777	-0.565386
	ENSMUSG00000034275	5947.85	8651.32	7660.74	5503.44	7275.04	7421.07	8481.73	8277.48	4407.1	6695.68	7352.58	6162.64	8111.31	8496.94	7102.25	7380.06	5815.93	6082.25	6454.11	6539.81	6132.08	6954.55	6699.14	7100.44	7925.99	9051.32	8927.1	8660.37	7923.82	9503.3	8559.77	8115.74	-1.18464	1.09068	0.25698	-1.55867	-0.0676402	0.0552645	0.947949	0.776047	-2.48138	-0.555243	-0.00238091	-1.00387	0.63619	0.960753	-0.21306	0.02075
	ENSMUSG00000028973	2474.97	2553.7	2622.23	2763.88	2620.15	2455.19	2444.55	2758.87	2484.76	2503.63	2637.36	2737.92	2601.55	2326.15	2530.72	2577.69	2898.11	2952.56	2880.61	2788.37	3043.74	3050.4	2969.39	2799.77	2680.18	2795.11	2726.44	2495.45	2684.21	2489.6	2446.16	2601.4	-1.02481	-0.608091	-0.245396	0.504356	-0.256404	-1.12952	-1.18583	0.477873	-0.97298	-0.873111	-0.165316	0.366972	-0.354845	-1.81252	-0.729728	-0.481118
	ENSMUSG00000079598	1140.96	1198.68	1192.39	1665.21	1124.38	1135.2	1322.33	1199.17	1408.63	1127.32	1105.5	1254.49	1204.62	1032.54	1086.07	1083.77	1173.04	1172.36	1075.13	1092.22	1279.16	1430.55	1078.69	1109.25	885.757	877.372	868.257	858.044	1119.11	910.233	921.36	978.009	0.0713975	0.400316	0.364474	3.05903	-0.0230822	0.0385849	1.10497	0.403134	1.59681	-0.00635142	-0.130691	0.718402	0.43421	-0.546495	-0.241407	-0.254501
	ENSMUSG00000013622	2149.98	1941.56	2125.34	2507.95	2089.82	2080.57	1896.78	1976.43	3552.35	2761.16	2191.62	2826.62	2554.11	2456.69	2491.62	2566.61	1928.37	1905.08	1944.27	1843.74	1914.14	1807.88	1853.47	1908.65	2448.56	2215.71	2304.72	2375.54	2239.61	2168.57	2358.59	2266.3	-0.243229	-0.811795	-0.310446	0.733308	-0.407329	-0.43256	-0.933946	-0.716666	3.58241	1.42406	-0.129636	1.60264	0.859231	0.593485	0.688757	0.893325
	ENSMUSG00000022752	18527.6	19855.5	17375	18858.2	18450.4	20998.1	19317.1	19916.4	21297	19838	22483.2	20708	19585.7	23506.6	21452.1	21045.3	14562	15393.6	17018.2	17353.8	16642.2	14581.2	17691.4	16565.6	18726.9	18910	18084.5	19657.6	17252.1	20063.8	17765	18834.1	-0.139285	0.48809	-0.683839	0.0169376	-0.175752	1.02794	0.233749	0.516904	1.16917	0.479865	1.72962	0.890885	0.360655	2.21313	1.24245	1.05026
	ENSMUSG00000061533	622.216	678.396	529.136	661.088	498.851	648.327	670.334	604.341	770.987	680.483	772.669	778.884	684.484	675.443	768.07	629.288	489.179	463.847	485.793	536.272	436.881	456.098	469.673	520.542	694.861	626.512	594.195	686.935	563.711	477.035	536.261	677.656	0.157376	0.698915	-0.739843	0.532079	-1.03177	0.409066	0.621202	-0.0149226	1.59141	0.719032	1.60763	1.66754	0.757597	0.67045	1.5633	0.225545
	ENSMUSG00000033721	594.438	554.73	478.567	880.551	579.894	667.247	947.139	703.767	505.159	486.912	481.97	526.296	465.076	533.954	456.71	439.99	618.558	810.457	622.388	676.489	579.885	1308.58	630.635	624.65	416.153	440.596	479.608	460.871	666.204	510.556	465.479	436.877	-0.00482708	-0.220988	-0.635604	1.55271	-0.0840005	0.391528	1.91521	0.59034	-0.490846	-0.590176	-0.617078	-0.375781	-0.709045	-0.33409	-0.754588	-0.845613
	ENSMUSG00000030346	90.9712	72.4329	71.0889	89.1355	74.7489	59.2828	70.0349	96.8329	89.749	86.1263	96.8996	74.3403	66.9236	94.3262	99.6057	90.3855	102.272	93.0242	109.056	78.7188	115.452	116.883	105.706	97.9114	69.9951	77.6773	63.7903	64.9465	73.4071	86.3819	61.1841	73.2266	0.387208	-0.769612	-0.853485	0.272654	-0.625091	-1.5902	-0.919253	0.752983	0.310938	0.084878	0.75715	-0.650589	-1.11341	0.596566	0.926011	0.350656
	ENSMUSG00000017466	14258.9	12966.4	12996.1	12419.5	17007.3	12556	13099	12487.1	13234.1	13260.9	12343.3	13212.3	13397.4	13347.2	13270.4	13041.9	16377	16091.9	14926.3	16086.9	15450.9	15518.8	15628.9	16663.5	13362.7	12960.7	12869.1	13658.8	14869.8	13551.6	13438.9	14894.8	0.158145	-0.771563	-0.750207	-1.16491	2.13516	-1.06678	-0.676146	-1.1163	-0.578967	-0.559713	-1.21973	-0.594669	-0.461509	-0.49766	-0.552858	-0.71721
	ENSMUSG00000040563	4247.18	4428.13	4462.47	4664.76	4783.93	4447.47	4589.79	4304.74	5773.85	4617.57	4594.73	4745.95	4389	3855.59	4491.85	4441.68	5743.23	5143.09	5396.6	5285.23	5802.78	4766.8	5370.61	5843.7	4816.94	4682.29	4809.08	4788.56	4641.27	4339.72	4370.46	4445.72	-1.06492	-0.705897	-0.637745	-0.236391	6.40444e-05	-0.667517	-0.385139	-0.950711	1.96419	-0.330026	-0.375338	-0.0752891	-0.783527	-1.84189	-0.579467	-0.679007
	ENSMUSG00000030732	31.2497	35.3331	24.9177	29.0366	33.8337	32.1641	35.0175	37.1769	31.6258	34.9622	31.1764	27.8776	32.1911	36.2145	31.7263	25.5808	36.9656	14.0173	29.7424	25.8296	19.6793	31.7617	24.0242	19.8302	45.815	43.2956	40.1643	42.4651	42.9363	39.9678	34.791	48.404	-0.199554	0.324228	-1.01174	-0.483425	0.1319	-0.0822654	0.283735	0.560724	-0.151303	0.276644	-0.20895	-0.632081	-0.0787989	0.437284	-0.138422	-0.926691
	ENSMUSG00000074476	68.7493	73.3163	81.3491	107.368	51.9308	60.5441	65.8662	82.135	64.9612	80.1572	92.6866	57.4448	66.9236	58.1117	79.6845	72.4789	71.4669	103.219	96.9383	107.008	90.525	55.9006	117.719	100.39	58.5414	70.0369	60.2464	54.9548	56.7867	56.7284	59.9844	57.0919	-0.305787	-0.0592515	0.374375	1.77891	-1.21367	-0.748715	-0.461421	0.4168	-0.510274	0.310033	0.986393	-0.916022	-0.40434	-0.88002	0.284519	-0.104453
	ENSMUSG00000037606	874.296	709.313	888.244	887.979	884.398	754.279	948.806	923.371	720.556	799.014	777.725	757.764	897.115	731.028	778.4	914.94	1046.13	1131.58	990.313	981.525	1170.27	1530.92	966.974	1086.94	895.938	863.364	958.036	775.612	980.609	826.43	874.573	861.343	-0.233588	-1.25253	-0.147444	-0.149085	-0.1712	-0.974816	0.226588	0.0694962	-1.18309	-0.698533	-0.830012	-0.953289	-0.0926597	-1.11841	-0.825844	0.0174279
	ENSMUSG00000097794	47.9161	45.0498	62.2944	47.2688	36.981	48.5614	60.8637	28.5311	88.8942	68.2189	56.4546	84.4776	45.7452	53.9007	49.4339	59.6885	39.43	24.2118	39.6566	50.4292	26.2391	30.4913	33.6339	24.7877	73.8131	67.4901	80.3285	94.9219	30.4709	45.1249	51.5866	55.8508	-0.197779	-0.349678	0.564166	-0.232083	-0.777264	-0.163584	0.48835	-1.22505	1.97378	0.878125	0.254698	1.73973	-0.312823	0.119361	-0.117348	0.426075
	ENSMUSG00000024981	1670.82	1510.49	1550.76	1692.22	1531.17	1432.88	1454.06	1506.1	1547.1	1520.43	1466.13	1545.94	1398.62	1408.16	1408.5	1329.35	1414.55	1521.52	1616.01	1415.71	1523.18	1497.88	1472.68	1632.27	1257.37	1279.77	1358.5	1388.86	1321.33	1280.26	1421.63	1293.26	1.87266	0.459516	0.814481	2.06136	0.641804	-0.224603	-0.0379079	0.420778	0.782207	0.5471	0.0685292	0.771973	-0.526576	-0.442504	-0.43949	-1.13714
	ENSMUSG00000052105	6066.6	8740.54	7307.49	7337.47	7096.43	9112.52	9416.36	7641.15	7389.33	7360.82	9172.6	8437.62	8755.13	9180.81	8230.38	8263.45	6977.88	6918.2	6994.98	8430.29	6404.97	5988.99	8609.07	7699.06	9566.43	9163.38	9856.78	10114.2	7245.15	9464.62	9112.83	9590.2	-1.8235	0.487553	-0.751011	-0.725102	-0.933435	0.809055	1.07166	-0.462635	-0.680279	-0.704925	0.860985	0.22575	0.500165	0.868075	0.04663	0.0752118
	ENSMUSG00000040857	2370.11	2331.99	2535.75	2327.65	2279.45	2351.76	2362.84	2640.42	2871.97	2767.13	3189.26	3061.47	2769.28	2246.99	2799.29	2992.1	2631.95	2436.47	2489.55	2657.99	2844.32	2407.54	2884.1	2326.33	3089.97	3321.02	3268.66	3241.08	3072.02	2974.37	2828.86	2749.1	-1.07932	-1.19609	-0.57204	-1.20937	-1.357	-1.13553	-1.10158	-0.251447	0.457692	0.136604	1.42946	1.03807	0.143196	-1.45642	0.2351	0.825619
	ENSMUSG00000023972	665.271	687.23	715.286	553.045	687.69	752.387	563.614	740.08	576.958	788.781	852.717	659.77	724.299	641.755	817.504	879.979	706.044	620.586	739.155	632.21	663.85	772.445	852.859	544.09	972.296	907.933	855.262	869.285	873.961	867.687	897.367	901.059	-0.705954	-0.521803	-0.28652	-1.64709	-0.517941	0.0246136	-1.55846	-0.0785945	-1.44656	0.329819	0.865995	-0.75208	-0.21093	-0.903155	0.570698	1.09462
	ENSMUSG00000042417	300.691	175.782	242.582	229.591	157.366	176.587	143.405	260.238	311.985	369.235	449.951	335.376	225.338	207.181	295.866	344.488	231.651	215.357	209.299	193.107	242.712	165.161	207.809	138.811	360.157	378.199	239.804	380.936	337.95	293.956	268.73	270.566	0.500143	-1.08363	-0.236653	-0.40136	-1.31713	-1.07342	-1.49415	-0.0127755	0.643336	1.36923	2.39267	0.939928	-0.455296	-0.685513	0.438959	1.05546
	ENSMUSG00000051675	6461.04	6654.11	6199.39	6931.63	7008.3	6180.54	6941.79	6084.91	6839.73	6497.85	6214.22	6989.68	6006.18	6583.47	6241.96	6185.44	6701.87	6933.49	7192.16	7432.77	7050.45	7120.98	7088.34	7281.39	6309.74	6532.54	6395.57	6830.63	6163.43	6130.54	6193.99	6407.94	-0.385202	0.0876812	-1.02606	0.767401	0.955177	-1.07221	0.792283	-1.30645	0.542297	-0.295053	-0.98974	0.909565	-1.49928	-0.0853509	-0.921799	-1.06023
	ENSMUSG00000025162	6407.57	6550.76	6645.71	6459.62	6832.84	6678.77	6835.91	6665.04	6432.87	6334.12	6488.06	6786.93	6516.15	6824.34	6630.79	6489.85	7152.85	6942.41	6961.93	7408.17	7025.53	6746.19	7143.59	7366.91	6634.27	6639.5	6545.59	6768.18	6594.18	6772.6	6385.94	6704.57	-1.19344	-0.664021	-0.312996	-1.00099	0.378852	-0.190754	0.390201	-0.241523	-1.09991	-1.46498	-0.895839	0.20913	-0.791983	0.347417	-0.368165	-0.889239
	ENSMUSG00000048249	4006.21	4312.41	4112.89	3715.33	4376.35	4083.57	4006.16	3881.96	3709.62	4358.33	3994.79	3800.65	4110.29	4691.89	4468.97	4092.07	3383.59	3380.73	3505.2	3581.7	3142.14	3366.74	3281.7	3404.59	3737.74	4099.07	3977.44	3876.81	3498.61	3980.02	3765.82	3957.96	0.379343	1.19856	0.664775	-0.398876	1.36964	0.586334	0.379228	0.0469321	-0.414137	1.32143	0.348807	-0.170612	0.657819	2.21383	1.61744	0.609076
	ENSMUSG00000049583	18483.8	21121.3	17695.3	14543.9	19662.1	20772.9	18786	19918.2	15730	21702.1	22689.7	18351.9	19464.6	24091.1	22597.9	21863.1	14589.1	15122.2	16635.9	15784.3	15806.5	13346.3	17870.4	15545.6	20456.4	20552.7	18950.4	19369.1	17943.2	21103	18332.4	18579.7	-0.0696191	0.913171	-0.363463	-1.53774	0.369446	0.783372	0.0429911	0.464862	-1.09578	1.12962	1.49761	-0.118773	0.295844	2.01982	1.46343	1.18958
	ENSMUSG00000073600	418.051	326.832	462.444	430.822	390.268	417.502	364.348	474.654	381.22	377.762	336.2	395.355	401.541	342.775	409.49	403.324	624.719	619.312	528.754	469.853	663.85	761.011	539.343	518.063	458.15	410.034	502.053	444.634	498.615	487.349	472.677	409.572	-0.432686	-1.35937	0.0182959	-0.302952	-0.714929	-0.438262	-0.978244	0.142335	-0.806851	-0.841975	-1.2642	-0.663248	-0.600404	-1.19741	-0.519656	-0.582297
	ENSMUSG00000044550	2595.81	2437.1	2323.21	3027.23	2977.37	2560.51	2478.74	2551.37	3111.3	2614.49	2579.22	2770.87	2599.01	2382.58	2577.2	2281.81	2574.04	2716.82	2834.34	2642	2555.69	2514.26	2748.37	2910.08	2266.57	2185.15	2211.4	2373.05	2207.75	2124.74	2340.59	2448.75	0.192272	-0.439988	-0.893721	1.91105	1.7124	0.0516633	-0.274127	0.0152562	2.24597	0.266705	0.12618	0.889705	0.205026	-0.657206	0.118168	-1.05868
	ENSMUSG00000061666	1883.31	1957.46	1838.05	1960.31	2222.01	1948.13	2001.83	2004.96	2142.01	1850.44	1991.92	2019.86	2006.86	2061.7	1908.74	1998.71	1810.08	1831.18	1730.57	1920	1772.45	1880.29	1740.55	1743.82	1552.62	1674.52	1611.3	1557.47	1533.24	1708.3	1620.78	1606.02	0.205275	0.619228	-0.0474362	0.635137	2.09628	0.567176	0.866983	0.884445	1.64962	0.0217227	0.811644	0.96764	0.895059	1.20125	0.347237	0.849572
	ENSMUSG00000078485	473.606	595.363	580.437	530.086	564.944	583.998	523.594	518.747	563.282	605.443	655.547	572.758	574.357	498.582	530.492	648.047	501.501	502.076	521.043	460.013	495.92	498.024	541.745	542.851	705.042	625.239	640.266	633.229	596.952	599.516	562.654	538.65	-1.51991	0.573672	0.317014	-0.548753	0.0506273	0.378255	-0.660376	-0.743717	0.0220372	0.74698	1.60851	0.184983	0.212469	-1.09046	-0.541765	1.47955
	ENSMUSG00000022052	6433.96	7418.19	6807.67	8461.12	6463.81	7569.91	7477.06	6914.9	10210	7548.42	8278.6	8739.21	7203.18	8025.31	7363.44	7243.63	4847.43	5163.48	5561.84	5839.95	4918.52	4327.22	5733.37	5133.53	6473.91	7083.92	6405.02	7050.45	5498.61	6068.65	6165.2	6573.01	-0.223952	0.549806	0.0698453	1.3697	-0.200481	0.669076	0.596085	0.154144	2.7446	0.652183	1.22622	1.58833	0.380772	1.02709	0.506763	0.412572
	ENSMUSG00000107096	1393.04	1725.14	1673.15	1437.65	1460.36	1573.52	1692.51	1493.99	1441.11	1453.91	1638.87	1711.52	1523.99	1600.18	1550.16	1582.6	1375.12	1294.69	1383.57	1264.42	1146.65	1355.59	1264.87	1276.57	1379.54	1663.06	1574.68	1549.97	1376.73	1580.66	1448.02	1542.72	-0.604935	1.64976	1.29681	-0.30209	-0.147904	0.620352	1.42823	0.0804506	-0.278566	-0.191647	1.06404	1.55727	0.284134	0.801361	0.461778	0.682014
	ENSMUSG00000022292	1852.06	2053.74	1935.52	1735.44	1908.85	1889.48	1829.25	1916.77	1936.87	1890.52	2017.2	1965.79	1668.01	1949.69	1801.76	1821.35	1711.51	1928.02	1933.26	1916.31	1789.51	1776.12	1905.12	2023.92	1684.97	1650.32	1620.75	1557.47	1688.36	1628.36	1679.56	1741.3	0.201623	1.71664	0.828582	-0.674464	0.628225	0.48271	0.0302097	0.687726	0.838696	0.490484	1.44214	1.05599	-1.18104	0.935011	-0.176294	-0.029081
	ENSMUSG00000046027	484.717	588.297	502.019	463.91	863.94	510.841	505.252	606.07	487.209	443.423	479.443	464.627	476.089	365.514	485.485	489.446	685.097	788.794	733.647	704.779	557.581	631.423	766.372	634.565	493.784	460.97	511.504	505.834	558.171	546.656	495.471	562.231	-0.640445	0.265871	-0.489051	-0.822507	2.67773	-0.411862	-0.460766	0.421385	-0.618642	-1.00177	-0.686596	-0.816232	-0.715937	-1.68346	-0.633721	-0.599067
	ENSMUSG00000057342	893.74	945.162	984.984	1079.75	985.112	1082.86	1010.5	1081.59	1147.08	919.249	814.8	1044.14	945.401	957.58	965.806	968.659	3392.21	3333.58	3197.86	3532.5	2865.31	2956.38	3242.06	3066.24	4189.53	4031.58	4238.51	4277.73	3405.81	3444.96	3757.42	3405.66	-1.02709	-0.988299	-0.958255	-0.886755	-0.958158	-0.884415	-0.939002	-0.885372	-0.835963	-1.00785	-1.08665	-0.913622	-0.988118	-0.97893	-0.972724	-0.970571
	ENSMUSG00000046338	57.6383	82.1496	115.794	83.7333	69.2411	85.1402	82.5411	75.2184	175.224	131.321	132.289	169.8	88.1019	112.855	113.624	111.703	46.8232	63.7152	80.4147	66.419	73.4696	67.3349	78.0786	58.2511	115.81	134.98	102.773	154.873	66.4819	91.5391	129.566	79.4322	-1.17793	-0.439921	0.573086	-0.392235	-0.828582	-0.349877	-0.428131	-0.648612	2.36246	1.04059	1.06973	2.19915	-0.260701	0.484577	0.50775	0.449898
	ENSMUSG00000025372	16912.3	25671.3	19154.4	21486.4	19302.5	23715.6	24614.8	21065.5	24735.7	22698.1	24572.1	25727.7	22757.4	22682.9	21843.9	22274.1	22533	22139.8	22946.8	26123.6	21471.5	16625.4	25412.8	22276.7	28303.5	31241.6	30839.1	32082.3	23065.1	28437.7	26116	27646.1	-1.89309	0.462226	-1.29018	-0.663109	-1.25035	-0.0636564	0.178124	-0.776293	0.210636	-0.337267	0.16664	0.477383	-0.321327	-0.341352	-0.566973	-0.451302
	ENSMUSG00000050394	215.275	236.732	208.136	170.168	213.231	162.712	192.596	211.822	177.788	191.013	213.179	176.558	161.803	186.968	189.62	206.352	202.079	188.597	192.775	248.456	268.951	210.898	176.578	224.329	127.264	160.448	165.382	158.619	198.061	171.475	147.562	157.623	0.799864	1.50781	0.564319	-0.688425	0.732413	-0.934411	0.0515759	0.685917	-0.436986	-0.000658883	0.7307	-0.477577	-0.964427	-0.134112	-0.0466252	0.505434
	ENSMUSG00000001143	2156.23	2540.45	2181.77	2134.52	2407.7	2459.6	2337.83	2496.04	2210.39	2360.37	2229.53	2228.52	2321.15	2532.49	2128.61	2240.88	2659.06	2458.13	2719.78	2624.78	2697.38	2300.82	2695.51	2794.81	2257.66	2276.84	2413.4	2300.61	2177.28	2461.24	2196.63	2230.31	-1.17004	0.819412	-1.03779	-1.2824	0.132054	0.400796	-0.229719	0.589451	-0.889593	-0.113006	-0.790464	-0.795718	-0.316113	0.778189	-1.31303	-0.73173
	ENSMUSG00000029608	11730.4	11379	13313.4	10857.6	12035.4	10650.7	12298.6	11301.8	9330.48	11184.5	10664.9	11463.6	11153.4	11289.7	10752.2	10989.5	12902.2	13115.1	13639.7	13371.1	13061.8	14694.2	12932.2	13754.7	11229.8	11511.5	11948.9	12384.8	12596.9	10877.7	11461.8	12195.3	-0.18134	-0.485708	1.1898	-0.937325	0.0827874	-1.11656	0.310825	-0.552629	-2.26013	-0.654226	-1.10432	-0.41245	-0.681182	-0.563114	-1.02862	-0.823109
	ENSMUSG00000024212	3264.55	3914.91	3662.18	3578.25	3329.87	4035.64	3965.31	3793.77	4053.24	3635.21	3683.03	3953.55	3857	3666.93	3933.32	3627.36	3737.23	3508.16	3646.2	3921.18	3585.58	3454.41	4064.89	3843.33	4081.35	4619.89	4444.06	4588.72	3844.87	4325.54	4167.72	4132.96	-1.84164	0.128456	-0.637139	-0.891368	-1.64377	0.494178	0.281123	-0.2385	0.547467	-0.718813	-0.573969	0.245507	-0.0469712	-0.622727	0.18421	-0.742612
	ENSMUSG00000041762	7772.83	9105.35	8628.87	8155.22	7202.65	8651.5	8207.42	8339.73	8320.16	8905.97	9723.67	9833.2	8361.21	9144.59	8999.93	8994.21	6779.5	7029.06	7575.51	7677.54	7004.53	6479.39	7960.41	6748.45	9173.18	9190.12	8330.54	8946.39	7754.84	8569.86	7568.83	7536.13	-0.491266	1.01143	0.474097	-0.0600402	-1.13427	0.499621	-0.00117049	0.148032	0.125961	0.786594	1.70872	1.83224	0.172257	1.05569	0.892545	0.886096
	ENSMUSG00000038780	3557.6	3983.81	3762.58	3206.85	3625.72	3688.78	3518.42	4307.33	3169.42	4105.07	4107.7	3967.07	4166.2	3906.96	4292.64	4300.98	3317.05	3387.1	3558.08	3152.44	3417.65	3307.03	3766.99	3443.01	4137.35	4119.44	4164.09	3800.62	4009.69	4058.66	3798.21	4020.01	-0.635228	0.554621	-0.0629905	-1.61441	-0.44507	-0.269026	-0.744605	1.45779	-1.7189	0.89314	0.900485	0.507882	1.0638	0.340074	1.41676	1.44007
	ENSMUSG00000029106	20994.2	22863.2	22500.7	21265.6	19651.9	21618	22439.5	22854.3	21866.3	22517.3	22762.1	24087.9	22386.4	23248.9	22874.6	23219.7	20377.9	20901.1	20915.5	21343.9	20937.5	19871.4	21763.5	21096.8	22483.7	23009	22750.7	23957.8	21797.8	23207.1	22303.4	22579.8	-0.981649	0.713556	0.384788	-0.735529	-2.19918	-0.415834	0.329275	0.705477	-0.190674	0.399866	0.621906	1.82444	0.281057	1.0634	0.723929	1.03691
	ENSMUSG00000033953	33919.1	37794.1	34867.3	39842.9	34547.4	38374.2	35712.8	35395.9	45887.4	37864.9	40026.3	43212	34027.7	42338.2	38881.6	36471.4	24494.7	26150	27728.8	27176.4	26581.5	23569.7	29912.5	26841.4	31767.6	33913.2	30496.5	33380	28314.4	32901.2	29025.3	30073.8	0.0764794	0.757737	0.243176	1.11793	0.186939	0.859732	0.39183	0.336111	2.1806	0.770183	1.15017	1.71024	0.095571	1.55662	0.948933	0.525196
	ENSMUSG00000074776	0	0	0	0	0	0	0	0	0	0	0	0	0	0	0	0	51.7519	76.4582	55.0786	63.959	57.7261	52.0892	92.4931	58.2511	108.174	123.52	81.5098	113.656	83.1024	135.375	79.1794	106.737	-0.89995	-0.89995	-0.89995	-0.89995	-0.89995	-0.89995	-0.89995	-0.89995	-0.89995	-0.89995	-0.89995	-0.89995	-0.89995	-0.89995	-0.89995	-0.89995
	ENSMUSG00000035561	626.382	522.047	564.314	619.222	606.646	553.096	465.232	633.737	566.701	642.11	586.453	629.358	510.822	539.007	620.506	617.35	653.06	646.072	557.395	626.06	742.567	579.334	588.593	550.287	605.776	480.071	474.883	507.083	529.085	492.506	413.892	459.217	0.808224	-0.662021	-0.06642	0.70732	0.530118	-0.224498	-1.46264	0.911859	-0.0327813	1.02986	0.245566	0.850163	-0.820206	-0.423028	0.725426	0.680945
	ENSMUSG00000046204	3337.46	3153.48	2847.22	2993.47	3909.76	3162.17	3195.76	3154.85	3055.74	3071.55	3425.19	3039.5	2974.29	3301.42	3209.52	3000.63	3182.74	3269.86	3314.63	3446.41	3239.22	2854.74	3333.36	3461.6	2934.71	2900.8	2763.06	2928.84	2678.67	2930.54	2479.76	2812.4	0.844681	0.175866	-0.937477	-0.40583	2.92512	0.207441	0.329553	0.180834	-0.179454	-0.121961	1.16359	-0.238471	-0.475553	0.713648	0.379561	-0.3798
	ENSMUSG00000015970	483.328	435.481	398.684	477.415	402.071	478.046	662.83	536.039	343.61	509.936	446.581	468.851	566.733	471.631	512.047	562.777	1041.2	902.207	892.273	959.385	1012.83	1145.96	930.937	1011.34	744.494	750.032	838.724	798.093	702.216	700.08	771.399	779.428	-0.871244	-1.08399	-1.24761	-0.897536	-1.23255	-0.89473	-0.0731003	-0.636869	-1.49249	-0.752934	-1.03464	-0.935617	-0.500393	-0.923254	-0.743548	-0.517978
	ENSMUSG00000026821	5915.21	6684.15	5906.24	6905.97	5735.21	6583.54	6470.73	6531.9	6471.33	6444.13	6411.39	6762.43	6989.7	6397.34	6570.29	6577.68	7096.17	6058.04	6007.97	6447.56	6376.11	6321.86	6548.99	6660.46	6996.97	7211.26	7547.34	7244.04	6954.29	6893.79	7669.61	7222.12	-1.56932	0.0860387	-1.58865	0.563591	-1.95684	-0.130545	-0.373415	-0.241729	-0.372116	-0.43068	-0.501163	0.254575	0.743838	-0.531399	-0.159083	-0.143174
	ENSMUSG00000051747	97.2212	97.1661	153.171	87.1097	111.73	68.7428	150.909	104.614	38.4639	117.678	69.9363	44.7731	83.8662	90.9575	86.3249	76.7424	104.736	104.493	77.11	91.0186	141.691	170.243	104.505	94.1933	81.4489	61.1231	57.8838	57.4527	62.3268	37.3892	58.7847	75.7088	0.242132	0.240437	1.96539	-0.0693037	0.689005	-0.635007	1.89571	0.469834	-1.5676	0.872192	-0.598248	-1.37328	-0.169202	0.0492083	-0.0934746	-0.388618
	ENSMUSG00000022488	801.38	941.628	1017.23	782.637	756.931	882.304	878.771	905.214	815.434	897.931	993.432	859.137	942.013	1000.53	917.848	913.234	915.516	876.721	870.242	926.175	771.43	750.847	816.822	881.203	1119.92	1070.93	958.036	1140.31	933.517	974.698	1012.54	963.115	-1.17081	0.271348	1.04876	-1.36355	-1.62788	-0.338674	-0.375003	-0.103093	-1.0263	-0.177987	0.804041	-0.576898	0.275303	0.87705	0.0268164	-0.0206233
	ENSMUSG00000019124	18733.8	20401.4	19356.7	18756.3	19911.5	19449.8	18676	19902.6	17831	20978.2	23053.7	21960.8	19980.5	22019.3	21601.9	21221	17319.6	19787.4	19255.5	19422.6	18317.5	17665.9	20188.7	18816.3	20882.7	21949.6	21333.1	22512.7	20350.4	21866.2	19988	21253.1	-0.956831	0.171225	-0.535474	-0.941649	-0.160128	-0.472488	-0.995964	-0.166166	-1.56759	0.561422	1.96548	1.22617	-0.113477	1.26573	0.983366	0.725684
	ENSMUSG00000050359	19.4442	12.3666	14.6575	12.8301	14.163	16.3974	8.33749	14.6978	23.0783	20.4657	24.4356	25.3433	23.7197	10.1064	15.4942	9.37962	9.85751	10.1944	6.60943	0	2.62391	8.89329	9.60967	12.3939	11.4537	20.3744	11.813	22.4815	29.0858	29.6535	11.9969	21.0992	0.597976	-0.375247	-0.060233	-0.311511	-0.128236	0.179011	-0.929277	-0.0546847	1.09769	0.73843	1.28432	1.40914	1.18589	-0.686042	0.0548218	-0.785977
	ENSMUSG00000044534	224.303	324.182	211.068	233.643	162.087	183.524	170.919	249.863	223.945	312.954	305.866	270.328	217.713	230.762	215.443	302.706	189.757	191.146	196.08	174.657	175.802	135.94	183.785	126.417	272.345	306.889	297.688	267.28	214.681	247.542	207.546	202.304	-0.0303898	1.85682	-0.28047	0.146088	-1.20597	-0.800908	-1.0391	0.452573	-0.037155	1.64468	1.51074	0.839261	-0.154903	0.0916591	-0.197795	1.45104
	ENSMUSG00000028631	200.692	158.116	219.13	218.787	221.886	211.274	239.286	262.832	205.995	188.455	257.837	269.484	188.911	223.183	202.9	239.607	303.118	265.055	285.307	286.586	356.852	255.364	302.705	281.34	240.529	166.815	250.436	209.827	199.446	261.724	194.349	222.162	-0.835917	-1.81113	-0.413611	-0.421455	-0.350469	-0.593549	0.0480716	0.587395	-0.714452	-1.11622	0.47299	0.73975	-1.10577	-0.320775	-0.785339	0.0554202
	ENSMUSG00000053870	1283.32	1414.21	1321.37	1315.42	1339.19	1467.56	1458.23	1353.07	1300.93	1383.99	1396.2	1341.5	1276.63	1541.22	1447.6	1382.22	1053.52	1102.27	1137.92	1071.31	1035.13	1040.51	1057.06	1000.18	1229.37	1208.46	1234.46	1265.21	1131.58	1465.91	1124.11	1160.45	0.149177	1.00972	0.399364	0.360248	0.516474	1.3605	1.29912	0.607732	0.264978	0.811044	0.891299	0.531719	0.105201	1.84478	1.22926	0.799375
	ENSMUSG00000032279	7697.83	7376.68	7155.06	8851.42	8419.88	7629.82	7954.8	7442.3	8543.25	7371.05	7435.15	8045.65	7238.76	7678.33	7440.91	6961.39	7304.41	7455.95	7720.92	7784.55	7957.02	8778.94	7649.3	7835.39	6288.11	6839.42	6530.24	6741.95	7222.99	7147.78	6837.02	7023.54	0.308966	-0.222824	-0.589795	2.21915	1.50456	0.196345	0.734464	-0.114166	1.70885	-0.232141	-0.125998	0.884898	-0.451197	0.276663	-0.116458	-0.910484
	ENSMUSG00000111858	5.5555	2.64999	8.7945	4.72688	11.0156	15.7667	6.66999	19.8853	16.2403	11.0856	14.3243	15.206	18.6369	16.844	15.4942	15.3485	6.16094	7.64582	5.50786	4.91992	13.1196	8.89329	2.40242	7.43631	30.5433	35.6552	14.1756	18.7346	8.31024	19.3392	8.39782	27.3048	-0.947342	-1.31586	-0.536531	-1.05244	-0.254819	0.347772	-0.805988	0.870148	0.407839	-0.245948	0.164828	0.276653	0.711813	0.484406	0.313212	0.294728
	ENSMUSG00000037784	1840.95	2480.39	1925.26	1761.78	2000.91	1995.43	2001.83	2023.12	1679.59	2073.85	2401.43	1897.37	2030.58	2105.5	2335.94	2226.38	2023.25	1803.14	2065.45	1949.52	1672.74	1570.3	1849.86	1883.87	2271.66	2540.43	2230.3	2359.31	2087.26	2185.33	2113.85	2351.94	-0.890175	1.77746	-0.538446	-1.22049	-0.222851	-0.245703	-0.21901	-0.130217	-1.56336	0.0814581	1.44804	-0.654819	-0.0990754	0.213467	1.17483	0.717784
	ENSMUSG00000031242	3420.8	3442.33	3352.17	2977.26	3857.83	3309.11	3403.36	3161.77	3054.03	3330.79	3385.59	2960.1	3108.13	3471.54	3370.36	3246.2	2891.95	3220.17	3293.7	3196.72	2974.21	3154.58	3220.44	3228.6	2720.9	2689.42	2818.59	2852.65	2630.19	2943.43	2654.91	2845.91	1.02377	1.09981	0.781439	-0.542395	2.56697	0.629408	0.962209	0.109109	-0.271316	0.705935	0.899447	-0.603005	-0.0802698	1.20296	0.845675	0.407263
	ENSMUSG00000043987	1518.04	1342.66	1525.11	1139.18	1630.31	1259.44	1229.78	1466.33	891.507	1441.98	1466.98	1156.5	1379.98	1233.82	1469	1424	2056.52	1903.81	1933.26	1983.96	1851.17	1922.22	1961.57	2001.61	1673.52	1493.7	1630.2	1492.52	1558.17	1552.3	1553.6	1522.86	-0.119275	-0.734328	-0.0944686	-1.44793	0.274468	-1.02616	-1.13019	-0.300631	-2.31651	-0.386025	-0.298351	-1.38719	-0.603442	-1.11602	-0.291257	-0.449076
	ENSMUSG00000036138	2936.08	3090.77	3380.02	3345.28	2847.54	3225.24	3045.68	3245.63	3207.03	3192.64	3005.57	3133.28	3169.97	2924.11	2937.26	3173.72	2983.13	2848.07	2904.84	3135.22	3155.26	2822.98	2774.79	2954.69	3336.86	3276.45	3567.53	3262.32	3240.99	3309.59	3426.31	3023.39	-0.94793	-0.156354	1.32383	1.14607	-1.40101	0.53176	-0.387049	0.636125	0.438601	0.364978	-0.592308	0.0611735	0.248976	-1.00916	-0.941886	0.268162
	ENSMUSG00000045658	1312.49	1115.64	1231.23	1305.97	1232.96	1137.09	1098.88	1247.59	1230.84	1202.36	1080.22	1145.52	1130.08	1062.85	1138.46	1197.18	1171.81	1065.32	1252.49	1054.09	1170.27	1209.49	1016.22	1167.5	883.211	899.019	1067.9	886.77	1153.74	969.54	941.755	912.229	1.62566	0.00254997	0.95564	1.57193	0.969938	0.179423	-0.135671	1.09052	0.952453	0.717569	-0.289544	0.248872	0.121558	-0.432736	0.190652	0.674885
	ENSMUSG00000021719	19555.3	23942.6	21122.2	16675.1	17879.9	21072.5	23011.5	22761.8	16238.6	23178.2	25257.9	22192.3	21482.5	25494.2	24740.6	22475.3	13923.7	16258.8	17333.2	17575.2	15087.5	16180.7	17944.9	15818.3	20054.2	21382.9	20453.1	21689.6	18871.2	21216.4	19535.7	18927.2	-0.135898	1.27089	0.366513	-1.05946	-0.67312	0.350583	0.972317	0.892251	-1.19943	1.02578	1.69265	0.709639	0.482038	1.76841	1.52676	0.800388
	ENSMUSG00000109404	74.3048	113.066	45.4382	99.9398	44.0625	80.7255	79.2062	84.7288	72.6539	102.328	78.3623	72.6508	74.5478	77.4823	58.2878	63.0993	54.2163	11.4687	56.1802	45.5093	40.6706	63.5235	38.4387	39.6603	97.9932	100.598	90.9602	49.9589	72.0221	77.357	76.78	74.4677	0.231282	1.94844	-1.04753	1.36693	-1.10847	0.515725	0.448417	0.693073	0.158149	1.47275	0.411035	0.158008	0.242048	0.372048	-0.478284	-0.265129
	ENSMUSG00000039577	858.324	1121.83	957.867	1015.6	1133.82	1120.7	1048.86	1181.02	1065.88	946.537	1148.47	1134.53	1186.83	1001.37	1094.19	1096.56	991.911	962.1	1023.36	1121.74	951.168	1034.16	1332.14	1177.42	1335	1258.12	1253.36	1397.6	1221.61	1398.87	1251.27	1331.73	-1.93456	-0.056891	-1.22524	-0.813814	0.0285893	-0.0649463	-0.576868	0.36487	-0.455588	-1.30598	0.13297	0.0336584	0.406338	-0.915216	-0.253851	-0.236916
	ENSMUSG00000029134	27.083	26.4999	30.7807	27.686	18.8839	24.596	15.0075	43.229	33.3353	30.6985	43.8155	32.9463	19.4841	43.7943	22.8724	30.697	16.0184	14.0173	13.2189	19.6797	7.87174	13.9752	20.4206	18.5908	40.7244	50.9359	18.9008	34.9712	27.7008	19.3392	32.3916	32.2693	0.0423162	-0.0132111	0.394388	0.0997284	-0.738351	-0.19448	-1.10744	1.57963	0.637621	0.386557	1.63547	0.600576	-0.681209	1.63346	-0.358593	0.38641
	ENSMUSG00000041907	502.772	500.847	518.875	555.746	588.549	525.346	486.076	558.518	531.656	484.354	588.139	530.519	492.185	505.319	532.706	482.624	545.859	590.003	614.677	555.951	633.675	547.572	527.331	627.129	465.786	458.424	441.807	545.801	473.684	458.985	513.467	549.82	-0.53133	-0.570043	-0.207502	0.533964	1.19363	-0.0773724	-0.867097	0.589705	0.0495122	-0.901718	1.18537	0.0266585	-0.744244	-0.480114	0.0706273	-0.936502
	ENSMUSG00000027809	1463.18	1425.69	1648.24	1579.45	1411.57	1526.22	1545.77	1487.08	1541.12	1499.11	1438.33	1544.25	1436.74	1557.23	1431.37	1470.9	1541.47	1548.28	1614.9	1656.78	1532.37	1558.87	1521.93	1541.8	1351.54	1393.1	1482.53	1427.58	1430.75	1343.43	1384.44	1463.29	-0.383642	-0.854404	1.94034	1.07657	-1.0317	0.407997	0.653565	-0.0835323	0.595142	0.0675899	-0.695725	0.634481	-0.715676	0.797416	-0.783096	-0.286729
	ENSMUSG00000039474	7776.3	8262.65	6606.13	7136.92	8736.18	8260.49	7900.61	8357.89	10173.3	9380.95	8085.64	8227.28	9343.89	8203.01	8403.03	8572.12	8370.25	8451.18	7902.68	8509.01	7993.75	7122.25	7694.95	8777.33	9780.23	9722.4	9589.81	11411.9	8836.56	9063.66	9503.93	9076.37	-0.857806	-0.35194	-2.07493	-1.52285	0.140588	-0.354194	-0.728518	-0.252887	1.63533	0.811227	-0.536055	-0.388739	0.772678	-0.413973	-0.205932	-0.0300523
	ENSMUSG00000029392	1355.54	1439.83	1451.82	1648.33	1406.85	1641.63	1553.27	1508.69	1847.97	1526.4	1416.42	1700.53	1534.16	1482.27	1471.21	1552.75	1482.32	1329.1	1469.5	1368.97	1411.67	1327.64	1359.77	1415.38	1637.89	1619.76	1686.9	1643.65	1536.01	1592.26	1577.59	1606.02	-1.3244	-0.640728	-0.543394	1.05056	-0.90818	0.996189	0.279508	-0.0821313	2.66996	0.0614967	-0.830581	1.474	0.124458	-0.296444	-0.386132	0.27529
	ENSMUSG00000020978	3811.07	3392.86	3538.32	3834.85	4255.97	3213.25	3649.32	3466.1	3674.58	3503.89	3270.15	3722.93	3332.62	3611.35	3579.16	3404.8	3420.55	3345.05	3373.01	3242.23	3331.06	3954.97	3179.6	3553.32	2725.99	2849.87	3013.5	2805.19	3077.56	2975.66	3179.17	3056.9	1.24489	0.0207461	0.446513	1.31451	2.54717	-0.505004	0.771425	0.235109	0.845367	0.345739	-0.338451	0.986891	-0.155586	0.660277	0.56607	0.0556934
	ENSMUSG00000032606	3356.91	3240.93	3458.44	3552.59	3664.27	3096.58	3269.96	3121.13	3271.14	3323.11	3336.72	3502.44	3358.89	3144.77	3169.67	3258.14	3479.7	3712.05	3649.51	3625.98	3379.6	3629.73	3373	3730.55	3060.7	3398.7	3208.42	3362.23	3310.25	3023.37	3179.17	3140.05	0.00508904	-0.578341	0.515837	0.989486	1.55131	-1.30453	-0.432296	-1.18102	-0.426393	-0.164926	-0.0964801	0.737214	0.015037	-1.0621	-0.936814	-0.491772
	ENSMUSG00000001946	924.296	1042.33	1068.53	1033.16	825.385	1062.68	1047.19	963.141	1120.58	1052.28	946.246	965.579	946.248	950.842	945.147	942.226	861.3	880.544	777.71	891.736	920.993	842.321	902.108	817.994	1029.56	921.941	1031.28	1046.64	965.373	1071.39	986.144	1002.83	-0.444869	0.94579	1.25452	0.837792	-1.61023	1.18553	1.00306	0.0128114	1.86776	1.063	-0.186248	0.0415369	-0.186219	-0.132095	-0.199194	-0.233612
	ENSMUSG00000019863	754.159	697.83	705.758	768.456	745.129	774.46	801.233	734.892	704.316	736.764	728.854	728.197	721.758	717.553	787.254	750.37	738.081	728.902	742.459	714.619	695.337	783.88	681.086	743.631	692.316	639.246	640.266	648.217	606.648	605.963	567.452	706.202	0.758909	-0.260592	-0.117086	1.01768	0.595478	1.12635	1.61091	0.410208	-0.143196	0.444083	0.300918	0.289032	0.172491	0.0963883	1.3579	0.69034
	ENSMUSG00000059406	95.1379	195.216	147.308	154.637	141.63	156.406	136.735	169.458	195.738	170.547	195.484	181.627	155.025	129.699	176.339	167.981	157.72	174.58	174.048	156.208	154.811	129.588	212.614	162.359	234.166	250.86	224.447	251.043	234.072	208.864	194.349	219.68	-2.23114	0.45103	-0.832941	-0.636525	-0.985125	-0.589112	-1.11631	-0.23931	0.465038	-0.210106	0.458236	0.0868401	-0.626101	-1.30488	-0.0548818	-0.278894
	ENSMUSG00000027858	13250.6	10789.9	13202.7	13044.8	7201.86	11677.4	12628	11037.2	11684.5	11303.9	10328.7	11298.9	12914.6	12958.1	11624.4	13725.8	8143.53	7118.26	6668.92	6707.08	7366.63	7880.72	6559.8	6568.74	8921.2	8629.82	9580.36	8319.4	9141.27	8714.26	9855.44	9440.02	1.42424	0.36355	1.40363	1.33556	-1.18306	0.746146	1.15587	0.470174	0.749171	0.585115	0.164749	0.582965	1.2794	1.29816	0.723259	1.62909
	ENSMUSG00000021071	8789.49	10104.4	8803.29	8701.51	9309.78	11053.7	11257.3	10496	9394.58	9901.97	9613.29	9360.97	9348.12	10762.5	9973.11	10246.8	7897.09	7900.69	9172.79	8735.32	8240.4	8000.15	8813.27	9066.1	9906.22	9915.96	9998.54	10525.1	9020.77	9873.33	9898.63	9766.44	-0.807542	0.697023	-0.791747	-0.908205	-0.212204	1.78327	2.0162	1.1451	-0.115171	0.465401	0.135079	-0.153637	-0.168333	1.45	0.546803	0.859984
	ENSMUSG00000078486	320.83	287.965	306.342	283.613	361.942	326.686	270.968	312.978	289.761	316.365	332.829	314.257	332.076	297.296	300.293	273.715	251.366	287.993	251.158	302.575	255.831	254.094	263.065	270.186	338.522	322.17	359.116	322.235	311.634	302.981	315.518	317.729	0.641283	-0.45987	0.155848	-0.605692	2.01877	0.837495	-1.02935	0.37819	-0.399697	0.491687	1.04333	0.421047	1.01811	-0.147229	-0.046828	-0.937345
	ENSMUSG00000023236	6892.98	7162.03	6463.22	8902.74	7844.7	7204.12	7317.81	6581.18	8757.79	6796.31	7433.47	8242.48	7065.94	7497.25	7197.43	7334.87	7609.99	7743.95	7833.28	8463.5	8096.08	7648.23	8391.65	7764.75	6775.53	7002.42	6862.18	7187.83	6581.71	6562.45	6312.76	7006.17	-0.737497	-0.339695	-1.37292	2.23406	0.669681	-0.277461	-0.109355	-1.19852	2.01974	-0.880437	0.0616429	1.25782	-0.481762	0.155955	-0.287347	-0.0841423
	ENSMUSG00000066607	6506.87	7378.44	6751.24	7849.33	6570.04	8637.63	7726.35	9052.14	9092	8474.49	8467.34	8860.01	8235.84	7568	9025.75	8533.75	7085.08	6989.56	7444.42	7775.94	8165.62	7358.56	8904.56	7340.88	8468.14	8963.45	9263.77	9257.38	8738.22	9445.28	9226.8	9242.68	-1.9075	-0.925569	-1.63219	-0.395063	-1.83634	0.493055	-0.533608	0.960059	1.00496	0.309262	0.30121	0.743601	0.0403878	-0.712014	0.930323	0.376029
	ENSMUSG00000044067	787.491	855.062	825.217	807.622	845.056	679.229	818.741	700.309	745.344	681.336	760.03	777.194	609.936	701.551	692.075	671.07	836.656	713.61	784.319	757.668	711.08	777.527	725.53	780.813	661.772	727.111	583.563	674.445	570.637	642.063	530.262	673.933	0.797067	1.62111	1.25714	1.04256	1.49909	-0.523223	1.17817	-0.266148	0.283066	-0.49753	0.462168	0.671488	-1.36827	-0.250997	-0.366566	-0.622733
	ENSMUSG00000058152	417.357	451.381	337.855	405.837	427.249	425.701	506.919	555.06	408.572	450.245	525.786	397.89	427.803	485.949	605.75	464.718	423.873	403.954	383.347	360.384	442.129	340.486	407.21	453.615	498.874	505.539	492.603	602.005	537.396	520.87	470.278	536.167	-0.601628	-0.104403	-1.76345	-0.76998	-0.457061	-0.479687	0.707228	1.41074	-0.730011	-0.121008	0.98294	-0.886116	-0.448972	0.400765	2.15152	0.0905005
	ENSMUSG00000003934	11488.1	10198	11199.1	12146.1	9536.39	10312.7	10836.2	10530.6	11892.2	11465.9	10508.1	11886	12165.7	11162.5	11355	11840.5	10626.4	10783.2	9045.01	9627.06	10882.7	10541.1	9616.88	9223.5	11110.1	10970.3	12494.6	11220.8	11657.9	11019.5	12038.9	11543.7	0.585517	-0.862399	0.261138	1.32403	-1.60501	-0.733715	-0.146088	-0.489156	1.03907	0.56062	-0.514342	1.03215	1.34606	0.220105	0.436215	0.981074
	ENSMUSG00000042210	1535.4	1958.34	1735.45	1942.07	1487.11	1733.08	1586.62	1608.12	2242.87	1713.15	1764.42	1823.03	1806.94	1623.76	1682.97	1663.6	1409.62	1358.41	1456.28	1488.28	1440.53	1245.06	1569.98	1317.47	1625.16	1767.48	1774.32	1828.5	1581.72	1718.61	1632.78	1660.63	-0.563824	1.52744	0.425328	1.44701	-0.802598	0.413598	-0.310542	-0.204268	2.93432	0.315059	0.568565	0.858372	0.778811	-0.126926	0.165833	0.0700931
	ENSMUSG00000044393	125.693	117.483	103.335	68.8774	183.332	112.89	113.39	114.124	111.973	105.739	109.539	87.012	94.0319	99.3794	136.497	138.989	181.132	151.642	233.533	222.627	177.114	215.98	236.638	188.387	174.352	171.909	111.042	67.4445	110.803	100.564	154.76	117.907	-0.277182	-0.452267	-0.753958	-1.48877	0.95195	-0.550216	-0.539547	-0.523882	-0.569771	-0.702694	-0.621672	-1.10205	-0.952353	-0.838317	-0.0467973	0.00635117
	ENSMUSG00000027465	3676.35	4013.84	3673.17	4038.78	4109.62	4473.33	4082.87	4499.27	4335.3	4331.9	4502.88	4686.82	4304.29	4445.12	4749.35	4807.48	3559.79	3620.3	3887.45	3721.92	3774.5	3454.41	4401.23	3747.9	4497.51	3922.07	4513.75	4067.9	4367.03	4727.8	4243.3	4435.79	-1.30213	-0.42484	-1.3104	-0.360015	-0.175889	0.769543	-0.245419	0.836979	0.410763	0.401913	0.846374	1.3245	0.330139	0.696233	1.48703	1.63816
	ENSMUSG00000084347	1444.43	1865.59	1662.89	1486.94	1452.49	1833.35	1568.28	1870.08	1420.6	1794.16	1935.46	1847.53	1663.77	1880.63	1853.4	1723.29	1271.62	1359.68	1314.18	1327.15	1231.93	1124.37	1427.04	1331.1	1533.53	1548.45	1755.41	1546.23	1530.47	1596.13	1627.98	1419.85	-0.572544	1.34393	0.421565	-0.37909	-0.535864	1.19723	-0.00895761	1.36438	-0.680984	1.01887	1.66189	1.26173	0.42556	1.41236	1.28847	0.696412
	ENSMUSG00000041959	589.577	536.18	624.409	711.058	498.064	617.424	481.907	566.299	950.485	572.186	558.647	656.391	487.102	533.954	493.601	520.143	443.588	391.211	473.676	442.793	430.322	364.625	445.649	453.615	559.961	533.554	601.283	803.089	576.177	612.409	551.857	515.068	0.340393	-0.117523	0.639107	1.38219	-0.444401	0.579201	-0.582959	0.14077	3.43545	0.191251	0.0751493	0.913375	-0.538408	-0.136616	-0.48267	-0.255057
	ENSMUSG00000038301	4967.31	4860.96	4876.55	5383.92	5694.29	4894.61	4772.38	4515.7	5249.89	4959.51	4911.55	4977.42	4400.86	4984.13	4604.73	4405.01	4320.05	4401.45	4534.07	4593.98	4376.69	4014.68	4384.41	4248.61	3876.46	3952.63	3773.08	4099.13	3667.59	3973.57	3739.43	3580.65	0.891983	0.689048	0.7188	1.68695	2.2792	0.75327	0.520026	0.0302327	1.4312	0.877109	0.785584	0.911282	-0.188895	0.924086	0.20013	-0.180971
	ENSMUSG00000030020	8338.8	10221.9	8855.33	7673.76	9519.08	8969.36	9942.46	8285.26	6667.07	8419.06	8752.99	8242.48	8523.86	9492.42	8628.8	8607.94	9806.99	9552.18	9698.24	10235.9	9073.49	8655.71	10183.9	10027.9	8021.44	8291.1	8154.53	8383.1	7534.62	8430.62	8201.07	8475.66	-0.54663	1.64561	0.0547	-1.32086	0.827426	0.187453	1.32031	-0.608957	-2.49282	-0.45319	-0.0644419	-0.658761	-0.331185	0.796392	-0.209014	-0.233305
	ENSMUSG00000022098	2263.17	2347.89	2600.97	2262.15	2206.27	2387.08	2611.3	2420.82	2395.87	2564.18	2507.59	2912.79	2407.55	2459.22	2326.35	2699.63	2295.57	2309.04	1896.91	1896.63	2163.42	2138.2	2311.13	2218.5	2644.54	2469.12	2575.24	2521.67	2445.98	2547.62	2438.97	2309.74	-0.608579	-0.209459	0.982879	-0.613382	-0.876631	-0.024824	1.03154	0.13415	0.0166008	0.809528	0.542954	2.45191	0.0716454	0.315053	-0.310945	1.44766
	ENSMUSG00000038296	1447.9	1620.02	1423.24	1709.11	1408.43	1540.09	1513.25	1430.88	1600.95	1718.26	1787.17	1613.52	1523.15	1376.15	1488.92	1574.07	1361.57	1292.14	1389.08	1439.08	1260.79	1147.23	1338.15	1305.07	1622.61	1768.75	1624.29	1633.66	1505.54	1491.7	1364.05	1438.47	-0.291747	0.836347	-0.453356	1.42018	-0.550459	0.312464	0.136578	-0.403313	0.71134	1.4802	1.93179	0.793734	0.201411	-0.761986	-0.0229071	0.535173
	ENSMUSG00000032343	263.192	370.115	277.76	215.411	177.824	273.71	283.475	234.301	273.521	303.574	326.088	310.878	267.694	311.613	279.634	283.094	135.541	192.42	186.166	217.707	199.417	184.218	315.918	152.444	236.711	362.919	227.991	349.712	252.077	318.453	295.123	290.424	0.0275042	1.80283	0.269387	-0.765836	-1.38992	0.202146	0.364279	-0.452189	0.199006	0.698003	1.07183	0.819271	0.102266	0.831489	0.300505	0.357961
	ENSMUSG00000051323	1463.87	989.328	1163.07	817.751	1882.1	959.876	1124.73	983.891	861.59	964.444	985.848	982.475	1002.16	1145.39	1021.14	1003.62	1308.58	1136.68	1210.63	1103.29	1227.99	1179	1070.28	1415.38	846.305	770.406	882.432	849.301	941.828	896.051	945.354	938.293	1.78874	-0.338198	0.440535	-1.10722	3.66326	-0.470202	0.268671	-0.362567	-0.910727	-0.449728	-0.353793	-0.368915	-0.280687	0.361283	-0.195603	-0.274141
	ENSMUSG00000097787	140.276	157.232	160.5	173.544	121.959	153.252	144.239	163.405	179.498	170.547	144.086	150.37	141.471	132.225	141.661	170.539	157.72	173.305	207.096	146.368	198.105	219.791	162.163	149.966	145.081	103.145	133.487	137.387	124.654	123.771	116.37	165.07	-0.513348	0.150728	0.278681	0.789559	-1.23074	-0.00515327	-0.358168	0.392487	1.02274	0.672187	-0.364161	-0.118029	-0.466544	-0.828662	-0.459101	0.671852
	ENSMUSG00000023094	834.713	795.879	804.697	952.129	743.555	845.095	672.835	861.121	923.132	834.829	800.475	819.433	723.452	751.241	754.79	687.271	914.284	869.075	883.461	940.935	903.938	776.257	810.816	866.33	702.497	781.867	744.22	773.114	682.825	755.52	671.825	682.62	0.436023	-0.0365458	0.0707539	1.86484	-0.673269	0.562357	-1.53385	0.757374	1.51199	0.437426	0.0193858	0.250079	-0.917897	-0.579738	-0.536557	-1.35819
	ENSMUSG00000019990	10353.4	12339.2	9208.57	8979.05	9131.17	11953.7	11689.2	12335.8	8450.94	12151.5	13133.7	11807.4	11089	12805.6	12670.6	12644.6	7991.97	9228.51	9622.23	9889.04	9431.65	8380.02	10892.6	9061.15	11875	12837.1	11694.9	12391.1	10504.1	12555	10767.2	11454.4	-0.360362	0.911031	-1.09328	-1.24023	-1.14284	0.6642	0.49485	0.908853	-1.57834	0.790842	1.41967	0.570573	0.110601	1.20964	1.12318	1.10654
	ENSMUSG00000020007	184.72	327.715	223.527	196.503	205.363	292.63	267.633	242.082	299.163	238.766	263.736	288.913	282.096	229.92	235.365	266.04	167.578	154.191	157.525	168.507	111.516	153.727	193.395	202.02	217.621	239.399	187.827	267.28	214.681	223.046	248.335	222.162	-0.796355	2.09126	-0.0126995	-0.55841	-0.379501	1.38276	0.877983	0.362005	1.51469	0.29504	0.79927	1.30771	1.17003	0.116408	0.22635	0.845812
	ENSMUSG00000027087	4585.37	5266.4	5165.3	4362.24	4436.94	5003.72	5128.39	5070.76	4392.57	5159.05	4713.54	4372.56	4810.03	5819.59	5211.22	5256.85	5411.77	5218.28	5397.7	5426.67	5423.63	5269.91	5673.31	5390.09	4633.68	4926.78	4784.27	4579.98	4608.03	4913.46	4525.22	4497.85	-0.97774	0.699613	0.450602	-1.5273	-1.34331	0.0526335	0.359691	0.217744	-1.45258	0.435211	-0.66207	-1.50187	-0.42442	2.06208	0.5637	0.676089
	ENSMUSG00000026885	1724.29	1769.31	1549.3	1705.73	1550.06	1726.14	1657.49	1818.21	1713.78	1850.44	1917.77	2057.03	1568.04	1807.36	1796.59	1839.26	1435.5	1632.38	1610.5	1499.35	1638.63	1433.09	1417.43	1427.77	1823.69	1848.97	1754.23	1892.19	1699.44	1807.57	1587.19	1620.91	0.196442	0.480144	-0.906286	0.0794968	-0.901502	0.208106	-0.224472	0.788314	0.13022	0.991399	1.41571	2.29328	-0.788146	0.719931	0.65208	0.92096
	ENSMUSG00000087095	129.165	120.133	123.856	99.9398	172.316	140.639	135.901	124.499	118.811	131.321	91.844	113.2	149.096	130.541	137.234	111.703	167.578	156.739	128.884	202.947	202.041	141.022	171.773	195.823	142.536	126.066	124.037	132.391	105.263	101.853	127.167	120.389	-0.269405	-0.589305	-0.457445	-1.30446	1.25882	0.136947	-0.0308489	-0.434652	-0.636129	-0.193046	-1.59118	-0.834833	0.436448	-0.22069	0.0163751	-0.887858
	ENSMUSG00000032131	2844.41	2704.75	2836.23	2778.06	3243.32	2574.39	2748.04	2897.2	2659.13	2762.86	2652.52	2738.76	2732.01	2550.18	2665.74	2762.73	3292.41	3194.68	3118.55	3145.06	3118.52	3684.36	3034.25	3149.28	2863.44	2770.92	3005.23	2785.21	2966.76	2869.94	2934.44	2696.97	-0.223385	-0.790919	-0.256659	-0.493038	1.39761	-1.32068	-0.615026	-0.00886277	-0.976291	-0.554771	-1.00316	-0.652704	-0.680166	-1.41905	-0.949436	-0.555334
	ENSMUSG00000030584	2664.55	3391.98	2644.95	3031.28	3087.52	3444.71	3195.76	3295.78	3322.42	2740.69	3421.82	3485.55	3226.73	3143.09	2988.17	3293.95	2473	2439.02	2525.9	2585.42	2598.99	2077.22	2965.79	2415.56	2941.07	3254.81	3185.97	3217.35	2772.85	2799.03	2908.04	3008.49	-0.807807	1.21809	-0.86242	0.213538	0.370173	1.36494	0.671613	0.950159	1.02437	-0.595759	1.3012	1.47868	0.757873	0.524913	0.0934705	0.945085
	ENSMUSG00000106028	35.4163	82.1496	51.3012	54.0215	78.6831	71.8961	48.3574	70.0309	42.7376	72.4826	57.2972	52.3761	66.0764	63.1649	55.3365	43.4874	51.7519	52.2465	48.4692	55.3491	31.487	53.3597	43.2435	48.336	78.9036	81.4975	86.235	72.4404	72.0221	87.6712	64.7832	67.0209	-1.67882	1.43489	-0.62045	-0.439206	1.20393	0.751732	-0.816587	0.627458	-1.19102	0.790804	-0.220957	-0.548833	0.363982	0.169994	-0.351592	-1.14107
	ENSMUSG00000021585	320.83	288.848	345.917	220.138	236.836	268.034	318.492	234.301	132.487	276.286	169.364	198.522	260.07	287.19	261.926	219.142	368.424	403.954	421.902	387.444	350.292	453.558	335.137	283.819	251.982	264.867	243.348	241.052	267.313	264.303	291.524	284.218	0.490177	0.0402804	0.843088	-0.926304	-0.691401	-0.252528	0.457291	-0.727063	-2.15933	-0.136434	-1.64056	-1.23038	-0.364557	0.0169469	-0.338449	-0.940309
	ENSMUSG00000019461	665.271	621.863	647.861	733.342	601.926	616.162	602.8	727.976	806.031	715.445	738.965	720.594	673.471	540.692	592.469	671.922	776.279	795.166	795.335	701.089	837.028	744.495	756.762	788.249	641.41	665.987	616.639	631.98	681.44	624.013	640.633	654.075	-0.312481	-0.900052	-0.548137	0.60895	-1.16993	-0.97722	-1.15809	0.536309	1.59289	0.366698	0.685065	0.436391	-0.201473	-1.99881	-1.29794	-0.222443
	ENSMUSG00000039103	3224.27	3567.76	3157.96	3402	2702.76	3589.13	3425.04	3764.38	3536.11	3775.91	4598.94	3840.35	3840.9	4390.38	4043.25	4019.6	2704.65	2962.76	3331.15	3137.68	3346.8	2966.55	3911.14	3357.49	3979.54	4049.41	3567.53	3814.36	3722.99	4255.92	4057.35	3668.77	-0.852636	-0.105042	-0.996963	-0.465808	-1.98767	-0.0585378	-0.415671	0.322877	-0.173934	0.347988	2.13926	0.488233	0.489435	1.68534	0.929834	0.878346
	ENSMUSG00000020684	21067.8	26543.1	23311.3	25271.9	21141.4	25268.3	24073.7	26808	28323.9	26262.6	25141.7	26997.4	24328	23803.9	24978.9	25913.3	21722.2	20399.1	21498.3	22939.1	23537.8	19077.4	25852.4	22377.1	25065.9	25642.4	26816.7	27367.5	24727.1	26362	25687.7	25501.5	-1.52609	0.912698	-0.526821	0.346486	-1.49334	0.344882	-0.187242	1.03067	1.70589	0.787725	0.28846	1.11501	-0.0739633	-0.3074	0.215958	0.632179
	ENSMUSG00000015468	400.69	525.58	438.259	413.265	370.597	460.388	491.078	455.633	377.801	412.724	366.533	416.475	365.115	403.413	374.075	393.944	496.572	384.84	404.277	515.362	390.963	301.101	432.435	446.179	526.872	528.46	650.897	673.196	463.989	489.927	479.875	544.855	-0.60694	0.93482	-0.143154	-0.45171	-0.978434	0.130019	0.508892	0.0713271	-0.889511	-0.458381	-1.0286	-0.412081	-1.04612	-0.573325	-0.935506	-0.690217
	ENSMUSG00000031736	27.083	23.8499	31.5136	20.9333	14.163	18.92	40.8537	24.2082	23.9331	22.1711	26.1208	20.2746	25.414	19.3706	13.2808	22.17	56.6807	68.8124	59.4849	49.1992	51.1663	31.7617	28.829	29.7452	27.9981	17.8276	18.9008	17.4856	26.3158	34.8106	32.3916	22.3403	-0.186251	-0.423119	0.138342	-0.63679	-1.1328	-0.784288	0.822614	-0.396866	-0.417024	-0.546106	-0.256748	-0.685048	-0.308527	-0.751281	-1.19743	-0.546188
	ENSMUSG00000034463	1488.87	1733.09	1778.69	1626.05	1282.53	1576.67	1634.98	1412.72	2010.38	1957.88	1549.55	1612.68	1484.18	1565.65	1482.28	1593.68	1531.61	1422.12	1340.61	1435.39	1531.05	1073.55	1323.73	1347.21	1947.14	1813.32	1631.38	1687.36	1530.47	1628.36	1703.56	1722.69	-0.434744	0.771972	0.997271	0.243056	-1.45429	-0.000927392	0.287201	-0.811015	2.14209	1.8827	-0.134922	0.176994	-0.45794	-0.0553904	-0.467321	0.083141
	ENSMUSG00000032258	982.628	928.378	993.045	738.744	1012.65	954.2	952.141	1013.29	729.958	1053.98	1027.98	873.499	846.287	860.727	1005.65	1037.73	1036.27	1085.71	1136.82	1146.34	1245.05	1046.87	1138.75	1111.73	968.478	966.51	952.129	856.795	921.052	947.623	795.393	920.917	0.0418735	-0.42174	0.130897	-2.04233	0.298445	-0.201067	-0.218664	0.303877	-2.11741	0.65165	0.429433	-0.890734	-1.12328	-0.999878	0.2386	0.512745
	ENSMUSG00000091337	6881.87	6334.35	6666.96	8020.84	6840.71	6700.22	6565.77	6139.38	8428.71	6570.33	6618.67	6830.86	6548.34	6909.4	6271.47	6112.96	7172.57	7425.37	7417.98	7119.13	7546.37	7136.23	7067.92	7205.79	6261.38	6398.83	6142.77	6080	6479.22	6321.35	6126.81	6487.38	0.186644	-0.778016	-0.191995	2.19336	0.114119	-0.133408	-0.370277	-1.12153	2.91197	-0.362247	-0.277086	0.0967717	-0.400984	0.235144	-0.888803	-1.16808
	ENSMUSG00000098475	20.8331	34.4498	23.452	22.9591	36.1942	43.5161	43.3549	35.4477	17.095	17.9075	31.1764	35.4806	30.4968	35.3723	23.6102	22.17	22.1794	17.8403	18.7267	25.8296	15.7435	17.7866	21.6218	17.3514	19.0896	40.7488	43.7082	49.9589	36.0111	38.6785	35.9906	33.5105	-0.833062	0.554361	-0.566221	-0.616438	0.732101	1.47814	1.46172	0.656042	-1.21394	-1.13116	0.22083	0.65939	0.151586	0.648359	-0.550097	-0.696842
	ENSMUSG00000060961	17047	18251.3	19398.5	14367.7	17444.8	17091.1	17246.9	18661.9	14136.7	19002.4	18670.5	17213.2	18004.1	20861.3	20104.9	18685.1	13236.2	14593.3	13905.1	13619.6	13237.6	14840.4	15141.2	13824.1	16713.6	16004.1	15902.7	15978.1	16501.4	17866.9	16506.5	17480	0.209944	0.789215	1.34099	-1.07883	0.401281	0.231137	0.306093	0.986718	-1.18992	1.15047	0.990813	0.28985	0.670312	2.0446	1.68076	0.997842
	ENSMUSG00000040631	862.491	915.128	801.032	915.665	839.548	963.66	901.283	962.277	1030.83	947.39	1011.97	971.493	936.083	1097.38	970.971	939.668	935.231	824.475	1020.06	1009.81	1086.3	805.478	1225.23	1026.21	1149.19	1130.78	1195.48	1317.67	1047.09	1297.02	1234.48	1197.69	-1.09911	-0.726558	-1.53409	-0.722763	-1.26149	-0.383063	-0.824553	-0.392858	0.0923503	-0.498223	-0.0411488	-0.327629	-0.578248	0.563395	-0.331322	-0.552875
	ENSMUSG00000103082	115.277	99.8161	100.404	106.017	108.583	117.935	113.39	94.2391	109.408	81.8627	137.345	76.8746	107.586	84.2199	77.4711	108.292	110.897	93.0242	92.532	89.7886	110.204	115.613	121.322	131.375	85.2668	89.1379	79.1472	52.4568	69.252	70.9105	71.9813	81.9145	0.934935	0.144677	0.174719	0.461646	0.592777	1.07082	0.838498	-0.140391	0.63498	-0.773014	2.06295	-1.02798	0.541834	-0.652525	-0.997489	0.577923
	ENSMUSG00000051811	90.9712	60.0663	110.664	95.8882	84.9777	76.9415	87.5436	75.2184	126.503	113.414	91.0014	103.907	87.2548	62.3227	92.9653	91.2382	138.005	159.288	109.056	104.548	129.884	116.883	121.322	112.784	67.4499	92.9581	73.2407	74.9383	114.958	76.0677	71.9813	99.2902	-0.272743	-1.60505	0.576217	-0.0607731	-0.531124	-0.877566	-0.420507	-0.951849	1.25905	0.694761	-0.271442	0.284939	-0.432959	-1.50778	-0.186779	-0.261235
	ENSMUSG00000030742	49.9995	45.9331	50.5684	55.372	61.3728	42.2547	36.685	56.1976	58.1232	46.9005	71.6215	78.5642	45.7452	41.2677	56.8121	57.1304	40.6622	25.4861	50.6723	13.5298	24.9272	30.4913	28.829	29.7452	50.9056	70.0369	55.5212	41.2161	56.7867	48.9927	50.3869	44.6806	0.181568	-0.104586	0.221602	0.559641	0.981918	-0.363434	-0.755384	0.617738	0.753238	-0.03651	1.70312	2.19169	-0.117806	-0.43289	0.66098	0.68338
	ENSMUSG00000030469	737.492	696.946	717.484	696.877	808.075	702.564	774.553	736.621	699.187	676.22	640.38	718.06	670.93	699.867	723.801	640.373	575.432	763.308	750.17	714.619	691.401	781.339	731.536	736.195	598.14	665.987	614.277	631.98	610.803	604.674	621.438	614.358	0.811531	0.134253	0.477324	0.133105	1.99055	0.228092	1.43059	0.796988	0.171689	-0.211964	-0.810626	0.486934	-0.300322	0.183043	0.582839	-0.810753
	ENSMUSG00000098659	102.082	90.0995	89.4107	67.5269	87.3382	73.7881	58.3624	73.4892	44.4471	85.2736	96.8996	76.8746	72.8535	78.3245	93.7031	78.4478	73.9313	70.0867	74.9069	75.0288	77.4054	81.31	74.475	76.8419	43.2697	52.2093	55.5212	17.4856	65.0969	56.7284	43.1888	45.9217	1.72612	1.07358	1.03607	-0.15566	0.923206	0.185309	-0.654729	0.169032	-1.41251	0.810773	1.44389	0.353391	0.134412	0.432345	1.26982	0.439059
	ENSMUSG00000103473	72.9159	66.2496	62.2944	86.4344	90.4855	93.9695	63.3649	58.7914	73.5087	58.8388	48.0285	57.4448	63.535	61.4805	59.7634	55.4251	66.5382	62.4409	79.3132	100.858	68.2217	52.0892	74.475	89.2357	43.2697	54.7561	44.8895	53.7058	47.0914	39.9678	29.9922	68.262	0.546773	0.13848	-0.103773	1.37475	1.62288	1.83626	-0.038203	-0.318323	0.583082	-0.315419	-0.977525	-0.400799	-0.0277837	-0.15362	-0.258788	-0.524503
	ENSMUSG00000079645	124.999	227.015	203.006	110.744	186.479	221.364	202.601	147.843	89.749	146.671	215.707	206.97	227.879	269.504	204.376	194.414	118.29	129.979	136.595	161.127	125.948	105.449	154.956	140.051	164.17	207.564	235.079	263.533	198.061	230.782	185.952	220.921	-1.14692	0.983081	0.481797	-1.44454	0.136722	0.865094	0.473335	-0.669952	-1.88289	-0.694432	0.746974	0.564558	1.00111	1.87019	0.510396	0.3024
	ENSMUSG00000110483	109.721	97.1661	108.465	131.002	121.172	161.451	114.224	168.593	160.693	136.438	131.446	154.594	160.955	173.493	161.583	183.329	61.6094	89.2013	74.9069	71.3389	133.82	59.7121	100.902	111.545	105.629	160.448	103.955	136.138	132.964	140.532	129.566	145.212	-0.490813	-0.869488	-0.528683	0.151058	-0.145437	1.06944	-0.355009	1.28485	1.04659	0.315003	0.164458	0.862624	1.05449	1.43264	1.07341	1.72931
	ENSMUSG00000031299	8008.94	7457.94	7444.54	8178.86	7990.27	7722.53	7913.95	7401.66	7587.64	7373.61	7650.02	7836.99	7300.6	7888.03	7342.78	7426.1	8562.48	8736.63	8518.45	8928.43	8563.14	9313.81	8529.79	8622.4	7900.54	8106.46	7798.95	8331.89	8181.43	8078.64	7991.12	8313.08	-0.0439369	-1.12654	-1.15287	0.289914	-0.0806301	-0.606685	-0.230586	-1.23713	-0.871722	-1.29225	-0.749157	-0.38179	-1.43569	-0.2815	-1.35281	-1.1891
	ENSMUSG00000022419	1696.51	1909.76	1819	1463.98	1368.3	1515.49	1785.06	1666.91	1336.83	1852.14	1930.41	1800.22	1602.78	1736.61	1682.23	1680.66	1449.05	1543.18	1376.96	1575.61	1242.42	1595.71	1448.66	1267.89	1869.51	1808.23	1721.16	1907.18	1711.91	1624.5	1698.76	1722.69	0.30605	1.41811	0.944798	-0.906547	-1.40553	-0.637919	0.767812	0.151685	-1.56962	1.11766	1.52581	0.846878	-0.182752	0.515188	0.23158	0.223388
[truncated: 35,779 more rows]
[truncated: 40 more columns]

## Sheet: Fig 1b
List of genes used for Clusterprofiler analysis ("enrichGO"; "bp"; pAdjustmethod= "BH"; pvalueCutoff = 0.05) with semantic simplification (simplify function; cutoff=0.05, by="p.adjust",select_fun=min,measure="Wang"). Top 10 terms selected
[truncated: 1,205 more rows]

[truncated: 48 more sheets: Fig 1d, Fig 1e, Fig 2a, Fig 2b, Fig 2c, Fig 2d, Fig 2e, Fig 2f, Fig 3a, Fig 3b, Fig 3c, Fig 3d, Fig 3e, Fig 3f, Fig 5d, Supp Fig 1b, Supp Fig 1c, Supp Fig 1e, Supp Fig 1g, Supp Fig 2b …]
